# Supplementary material for: Recommended approaches in the application of toxicogenomics to derive points of departure for chemical risk assessment
Source: Arch Toxicol. 2016 Dec 7;91(5):2045–65. doi: 10.1007/s00204-016-1886-5 (PMC5399047; doi:10.1007/s00204-016-1886-5)
Supplement: Supplementary file 3 — Supplementary material 3 (XLS 2254 kb) [file 204_2016_1886_MOESM3_ESM.xls]

## Sheet: Table S1
Table S1. Differentially expressed genes and the BMD (L) values in rat liver in response to 2.5, 5, 10, 25 and 75 mg/kg/day 1,2,4-tribromobenzene (TBB) administered by gavage for 5 days. The list is sorted from highest to lowest fold change in the 75 mg/kg/day treatment group. The blue indicates downregulated of genes while yellow indicates upregulation of genes. Significantly (FDR p < 0.05) and …
			2.5 mg/kg		5 mg/kg		10 mg/kg		25 mg/kg		75 mg/kg		benchmark dose
Probe	Accession Number	Gene Symbol	FDR p-value	Fold change	FDR p-value	Fold change	FDR p-value	Fold change	FDR p-value	Fold change	FDR p-value	Fold change	BMD	BMDL	Note
1371076_PM_at	AI454613	Cyp2b1 /// Cyp2b2 /// LOC100362704	0.103452	2.14908	0	4.29764	0	8.85277	0	14.7815	0	15.6051	1.33005	0.860761
1369698_PM_at	AF072816	Abcc3	0.617754	-1.36074	0.75029	-1.20108	0.971056	2.12583	0	7.00202	0	13.93	7.97082	5.52255
1371089_PM_at	AA945082	Gsta5	0.586303	-1.38485	0.777242	1.17344	0.999967	1.70082	0	5.17063	0	11.9801	5.26424	0.3459
1368905_PM_at	NM_133586	Ces2c /// LOC100365112	0.671306	-1.23197	0.699582	1.18636	0.549512	2.11586	0	6.1163	0	9.90676	6.38816	4.33123
1383315_PM_at	AW434208	Tsku	0.819673	1.18008	0.609052	1.36637	0.957877	2.43469	0	4.67541	0	8.72703	6.81037	0.8822
1369921_PM_at	NM_020540	Gstm3	0.642304	1.29795	0.522635	1.37719	0.971056	1.97179	0	3.86552	0	7.33698	4.64979	0.9523
1384068_PM_at	BI295150	Ckap2	0.912905	-1.05825	0.41114	1.39617	0.94686	1.80251	0	4.70952	0	7.17431	8.44551	0.8632
1389668_PM_at	AI408269	Spc25	0.996594	1.00259	0.464867	1.35	0.971056	1.77496	0	5.44557	0	6.85645	8.49165	0.9707
1372016_PM_at	BI287978	Gadd45b	0.94679	1.05796	0.38512	1.76212	0.999967	2.1175	0	6.81406	0	6.09884	5.87599	0.8416
1379582_PM_a_at	AA998516	Ccna2	0.674583	1.23041	0.225118	1.74635	0.403654	2.35736	0	5.26382	0	6.29124	8.32522	3.15065
1368172_PM_a_at	BI304009	Lox	0.708207	1.39567	0.929833	1.08221	0.539743	-4.16871	0.249881	-3.56468	0	-6.20189	7.65711	0.02459
1387022_PM_at	NM_022407	Aldh1a1	0.653597	-1.20462	0.993197	-1.00402	0.814092	1.85417	0	3.55742	0	5.84136	7.28021	4.81867
1371113_PM_a_at	M58040	Tfrc	0.811745	-1.13541	0.811749	1.11658	0.999967	1.01397	0.778697	1.42868	0	5.83804	22.5166	0.8397
1387895_PM_s_at	U05341	Cdc20	0.854037	-1.1072	0.391787	1.47633	0.999967	1.70914	0	4.34431	0	5.80183	6.65822	0.6345
1387599_PM_a_at	J02679	Nqo1	0.758247	1.17637	0.23306	1.75589	0.971056	1.84577	0	2.9566	0	5.63222	9.93595	4.06531
1383747_PM_at	AI578135	Ect2	0.978262	-1.01306	0.369555	1.37978	0.862311	1.7506	0	4.56509	0	5.17697	8.67123	0.925
1389566_PM_at	AW253821	Ccnb2	0.855551	1.13389	0.413281	1.58374	0.996507	2.03482	0	3.99512	0	4.95236	42.8939	30.0358
1370828_PM_at	AF228917	Zdhhc2	0.972528	-1.02336	0.586842	1.29977	0.999967	1.66836	0.0188721	2.86399	0	4.92302	6.45023	0.8662
1372685_PM_at	BE113362	Cdkn3	0.515899	1.44133	0.261008	1.85332	0.775492	2.42069	0	4.43247	0	4.91989	7.49835	2.27889
1368260_PM_at	NM_053749	Aurkb	0.973903	1.01827	0.489298	1.35336	0.924921	1.97812	0	3.84009	0	4.84782	9.033	0.7398
1374803_PM_at	BG374219	---	0.120008	-2.72899	0.0991316	-2.86979	0.927116	-2.41254	0.223875	-2.6821	0	-4.819	1.46109	4.34101e-06
1370345_PM_at	L11995	Ccnb1	0.516863	1.43741	0.374652	1.60475	0.971056	2.00987	0	4.51406	0	4.81711	14.1967	3.75013
1391626_PM_at	BF288218	Mnd1	0.497905	-1.26886	0.394687	1.33148	0.940657	1.62321	0	3.07625	0	4.70843	4.57291	0.04206
1368121_PM_at	NM_013215	Akr7a3	0.968526	1.01917	0.423499	1.31953	0.999967	1.2966	0	2.62428	0	4.65721	5.39716	0.4123
1384280_PM_at	AA964152	Nusap1	0.592245	1.31115	0.148136	2.03243	0.887099	2.05042	0	3.94831	0	4.65103	9.232	2.52538
1373658_PM_at	AI409259	Racgap1	0.672472	1.19366	0.294864	1.4924	0.518983	2.00828	0	3.40716	0	4.63925	10.0249	3.65016
1392732_PM_at	AI711233	Nusap1	0.85091	1.09855	0.45301	1.36015	0.999967	1.58354	0	3.36842	0	4.57594	14.0797	5.63152
1380533_PM_at	AI408064	App	0.605836	-1.27966	0.680124	-1.20022	0.999967	1.06194	0.123365	2.35766	0	4.48742	10.4729	0.6301
1388650_PM_at	BM385445	Top2a	0.759728	1.17114	0.297727	1.60159	0.999967	1.45403	0	3.22532	0	4.47217	36.5643	26.4528
1373722_PM_at	BE111697	Kif20a	0.472607	1.41911	0.181767	1.93536	0.887971	2.06976	0	4.09914	0	4.42492	11.2486	2.47668
1391718_PM_at	AW527295	---	0.0764147	-3.03648	0	-4.38992	0.6419	-2.71745	0.0107007	-3.89691	0	-3.9343	2.25967	2.06653e-07
1389408_PM_at	BG379338	Rrm2	0.916671	1.07813	0.331207	1.71943	0.999967	1.66438	0.0188721	3.26151	0	4.37513	48.8157	33.1474
1374775_PM_at	AI714002	Mki67	0.662298	1.22157	0.183899	1.79322	0.886217	1.90583	0	4.17344	0	4.34705	9.94236	3.05103
1393848_PM_at	AA957260	Rrm2	0.69973	1.18442	0.329994	1.46642	0.625624	1.97236	0	3.7504	0	4.26298	11.799	3.77389
1373026_PM_at	BI303598	Spc24-ps1	0.96395	-1.03029	0.566146	1.32458	0.999967	1.51124	0	3.4914	0	4.0105	9.38523	0.923
1367780_PM_at	NM_022391	Pttg1	0.749138	1.19955	0.410137	1.50492	0.971056	1.92228	0	3.71588	0	4.00775	16.6202	4.0562
1382493_PM_at	BG377427	Cenpf	0.554996	1.21227	0.467169	1.24548	0.957877	1.54742	0	2.72793	0	3.8768	34.8416	25.4284
1389858_PM_at	BM389006	Tk1	0.902991	-1.05166	0.148281	1.65773	0.356801	1.97358	0	2.57166	0	3.86794	2.45171	0.1126
1393816_PM_at	AI555801	Cenpw	0.85853	-1.08032	0.21261	1.57221	0.471803	1.92847	0	3.02316	0	3.79806	8.58402	3.21301
1387053_PM_at	NM_012792	Fmo1	0.375438	-1.40609	0.665672	-1.17827	0.999967	-1.26199	0.457342	-1.63692	0	-3.63513	16.297	12.9384
1370462_PM_at	AI171185	Hmmr	0.937469	1.0382	0.640605	1.19244	0.999967	1.33883	0	3.41182	0	3.56253	10.2961	0.9868
1374912_PM_at	BI274467	Kif2c	0.858653	1.08236	0.621105	1.19252	0.924921	1.72791	0	2.97365	0	3.5293	9.10485	0.8898
1370346_PM_at	X64589	Ccnb1	0.868774	1.10696	0.826769	1.1182	0.999967	1.3829	0.0188721	3.01907	0	3.48946	39.5232	28.1624
1384150_PM_at	AA901038	Mid1	0.614511	-1.26241	0.943664	-1.03506	0.999967	1.11059	0.0591247	2.34586	0	3.43153	7.30057	0.3538
1377662_PM_at	AI176041	Pir	0.29471	-1.53187	0.878194	-1.06657	0.999967	1.29314	0.25554	1.93652	0	3.32368	8.50549	0.1617
1375041_PM_at	AI599362	RGD1563982	0.87209	-1.0863	0.689941	1.17858	0.999967	1.5524	0	3.31453	0	3.00379	6.53484	0.848
1373250_PM_at	AI229404	RGD1561367	0.79067	-1.13469	0.970162	-1.01827	0.999967	1.43389	0.0781265	2.14641	0	3.3088	34.2619	25.0788
1397609_PM_at	BF287466	Traf4af1	0.787292	1.09615	0.267878	1.39067	0.999967	1.3675	0	2.60003	0	3.29894	8.51622	0.8069
1371572_PM_at	BM986220	App	0.962487	-1.01541	0.845952	1.05314	0.999967	1.29726	0	2.14251	0	3.293	9.12755	5.45596
1388750_PM_at	BF417032	Tfrc	0.404808	-1.3089	0.886236	-1.04872	0.999967	-1.18862	0.835812	1.22764	0	3.2845	33.4524	20.269
1370698_PM_at	M13506	Ugt2b1	0.876223	-1.05023	0.0600477	1.679	0	2.13685	0	3.06241	0	3.26199	4.02935	2.48223
1369061_PM_at	NM_053906	Gsr	0.690514	-1.16002	0.921777	-1.03596	0.999967	1.32828	0.117848	1.89937	0	3.23999	7.57718	0.4408
1397341_PM_at	BG663837	Pbk	0.578941	-1.20425	0.646427	1.15343	0.999967	1.18723	0.0188721	2.02177	0	3.22573	31.1703	23.1712
1372516_PM_at	AI317842	Kif22	0.472436	1.26759	0.40464	1.30045	0.971056	1.51238	0	2.48616	0	3.15121	15.3106	5.38062
1368213_PM_at	AI407454	Por	0.731355	-1.19798	0.964629	-1.02442	0.999967	1.37334	0.0882272	2.41949	0	3.13235	7.93043	0.6867
1383578_PM_at	AI071227	Rad51	0.956691	-1.02168	0.699582	1.12274	0.999967	1.43837	0	2.36473	0	3.09803	8.83932	0.8658
1390137_PM_at	BM388478	Traf4af1	0.838556	1.09863	0.387104	1.39611	0.839023	1.87645	0	2.84836	0	3.09621	8.56373	0.5345
1385713_PM_at	BF392577	Akap8l	0.136575	-1.88995	0.0840459	-2.13152	0.992151	-1.66354	0.175241	-1.9769	0	-3.09277	1.59376	0.163213
1388484_PM_at	BI296084	Ube2c	0.956639	1.03411	0.61454	1.26206	0.999967	1.38762	0.045129	2.69697	0	3.06366	46.7828	32.1041
1376914_PM_at	AW253690	Depdc1	0.990874	1.00441	0.335653	1.29115	0.999967	1.30879	0	2.87136	0	3.04888	8.6467	0.8668
1372510_PM_at	AI172302	Srxn1	0.930833	1.0351	0.950277	1.02204	0.999967	1.19982	0.421674	1.53847	0	3.04394	19.4925	15.2859
1392899_PM_at	BI284262	Prc1	0.979273	-1.0139	0.396072	1.38463	0.999967	1.51071	0	2.68184	0	3.0294	44.6099	30.9605
1392870_PM_at	AI406729	---	0.239824	-1.64466	0.0582037	-2.38329	0.999967	-1.66144	0.572205	-1.64128	0	-3.01119	3.06811	8.42779e-07
1368013_PM_at	NM_080399	Ddit4l /// LOC100363484 /// LOC100364537	0.90537	-1.0516	0.390807	-1.34757	0.999967	-1.01876	0.930498	1.10874	0	2.96345	40.498	24.3425
1375073_PM_at	BE107313	Samd11	0.317642	-1.44724	0.353236	-1.40751	0.999967	-1.37038	0.177937	-1.87356	0	-2.92033	13.5973	5.00896
1373630_PM_at	BG378832	Iffo1	0.18797	-1.60037	0.0840459	-1.87463	0.94686	-1.63631	0.58314	-1.48963	0	-2.88634	43.0396	30.1151
1374742_PM_at	AA943983	---	0.104779	-1.57574	0.133805	-1.49302	0.999967	-1.28075	0.464884	-1.38391	0	-2.86357	26.7428	20.3102
1379448_PM_at	BE110883	Ttk	0.766903	1.09243	0.832901	1.05994	0.971056	1.44317	0	2.50009	0	2.85403	10.0742	0.9219
1367982_PM_at	NM_024484	Alas1	0.559655	1.25202	0.68844	1.15424	0.999967	1.53997	0	2.2397	0	2.84465	7.20445	0.7237
1387184_PM_at	NM_024355	Axin2	0.159439	-1.7499	0.138784	-1.79513	0.971056	-1.66806	0.0762348	-2.20807	0	-2.82749	2.6586	0.723788
1387165_PM_at	NM_019318	Maf	0	-1.85806	0	-1.89231	0.999967	-1.40746	0.131805	-1.64524	0	-2.80544	48.1731	32.8203
1392854_PM_at	BE116127	---	0.318365	-1.56496	0.584529	-1.2633	0.999967	-1.48419	0.56829	-1.67136	0	-2.75673	44.2295	30.7571
1384331_PM_at	H31896	Srxn1	0.960763	-1.02176	0.742807	-1.11492	0.999967	1.14714	0.435206	1.55875	0	2.74564	23.7103	18.2603
1371571_PM_at	BG671677	App	0.82719	-1.05981	0.795006	1.06174	0.999967	1.28314	0	2.11177	0	2.74252	8.04567	5.12355
1386489_PM_at	AA965259	---	0.509763	-1.27916	0.138784	-1.75409	0.999967	-1.10744	0.817721	-1.28166	0	-2.74239	50.6096	34.0473
1381748_PM_at	BM383697	Raph1	0.845028	1.10598	0.557577	-1.27704	0.999967	1.04393	0.965447	1.0779	0	2.74165	28.8257	21.6755
1377793_PM_at	BF407551	---	0.101693	-1.96394	0.0461319	-2.24501	0.94686	-1.7105	0.288324	-1.77684	0	-2.71595	0.309076	0.00209542
1385086_PM_at	BF388785	Bub1	0.673548	-1.16992	0.584465	1.19697	0.999967	1.21299	0	2.36896	0	2.7126	10.0441	0.6532
1372132_PM_at	BI279729	Cndp2	0.711372	-1.09506	0.902443	1.02874	0.999967	1.26307	0	1.81923	0	2.71106	5.21669	0.4507
1386832_PM_a_at	BF554138	Bcl6b	0.168955	-1.55256	0.199201	-1.50521	0.999967	-1.30435	0.431276	-1.50832	0	-2.66429	38.6749	27.6787
1392773_PM_at	AA859578	Pcsk5	0.154664	-1.7961	0.12058	-1.91951	0.886217	-1.84949	0.0107007	-2.37286	0	-2.65494	1.92955	0.433808
1370294_PM_a_at	U05341	Cdc20	0.764823	-1.12876	0.529975	1.24206	0.999967	1.33913	0	2.23491	0	2.63866	41.1921	29.0996
1376185_PM_at	AW253880	Kifc1	0.731896	-1.10796	0.866055	-1.04829	0.999967	1.16837	0	2.0736	0	2.62974	32.9724	24.292
1396965_PM_at	BF406350	---	0.0305284	-2.16957	0	-2.62506	0.886217	-1.76107	0.0188721	-2.31718	0	-2.48234	0.309076	0.00209542
1367729_PM_at	NM_022521	Oat	0.464853	-1.35669	0.584529	-1.23889	0.999967	-1.24011	0.731557	-1.42976	0	-2.58598	47.2147	32.3278
1390375_PM_at	BF414692	Akap8l	0.162987	-1.83174	0.0682873	-2.19199	0.625624	-2.05139	0.155316	-2.06524	0	-2.58559	0.744903	0.0601189
1384169_PM_a_at	AA900477	Vav2	0.269737	-1.38931	0.714227	1.11574	0.940657	1.53806	0.0107007	2.03682	0	2.58157	7.3676	4.19716
1384639_PM_at	AI070350	Reep6	0.976006	1.01621	0.744502	1.13729	0.999967	1.52345	0.149404	2.08923	0	2.57807	9.19079	0.9315
1368799_PM_at	NM_022274	Birc5	0.937462	-1.03202	0.49238	1.24033	0.999967	1.46378	0	2.55368	0	2.47362	9.16448	0.8305
1391518_PM_at	AI579823	Cenpw	0.785955	1.09115	0.951472	-1.01874	0.999967	1.23056	0	2.35573	0	2.5336	41.1429	29.0723
1380557_PM_at	BE119497	Bckdha	0.134948	-1.90682	0.142424	-1.87958	0.924921	-1.82282	0.120279	-2.06351	0	-2.51518	1.14215	9.65514e-08
1381840_PM_at	BF402893	---	0.114737	-2.05762	0.194156	-1.76579	0.971056	-1.76912	0.263933	-1.95372	0	-2.51473	0.309076	0.00209542
1387109_PM_at	NM_031576	Por	0.383848	-1.34831	0.931514	-1.03248	0.999967	1.05327	0.223875	1.76894	0	2.43122	8.87049	0.318
1380775_PM_at	BE110723	Kif20b	0.738634	-1.13052	0.908689	1.04094	0.999967	1.27642	0	2.08179	0	2.41339	39.3275	28.0513
1394419_PM_at	BE109109	Arhgap11a	0.857916	-1.08201	0.733018	1.13012	0.999967	1.46566	0.0188721	2.27722	0	2.4041	52.4962	34.9734
1379399_PM_at	AI711484	Cc2d1a	0.0610569	-2.10549	0.0461319	-2.11456	0.305284	-1.94868	0.0484384	-1.96111	0	-2.40234	0.309076	0.00209542
1393692_PM_at	AA965160	Pcf11	0.111967	-1.55896	0.0324365	-1.82762	0	-1.92508	0	-2.39057	0	-2.16103	1.43926	0.418201
1377117_PM_at	BF387780	---	0.274256	-1.35914	0.165802	-1.50103	0.971056	-1.47103	0.0484384	-1.80445	0	-2.3877	6.41211	1.8608
1384335_PM_at	BE111885	---	0.449749	-1.27532	0.0864972	-1.76644	0.999967	-1.28602	0.0484384	-1.87703	0	-2.38022	5.93121	1.77846
1378938_PM_at	AI175561	LOC290577	0.0979899	-1.84569	0.0499022	-2.11926	0.971056	-1.54688	0.0819447	-1.91488	0	-2.36361	0.309076	0.00209542
1384231_PM_at	BE108276	Shcbp1	0.86143	1.05028	0.866539	1.04205	0.999967	1.2672	0	1.88292	0	2.34568	33.5249	24.6306
1389829_PM_at	BE113141	---	0.540249	-1.23408	0.102794	-1.85637	0.999967	-1.39214	0.430431	-1.5734	0	-2.34342	8.34607	1.39146
1393382_PM_at	BE096740	RGD1566386	0.239191	-1.4913	0.116771	-1.7747	0.999967	-1.50685	0.40005	-1.61257	0	-2.33832	2.62447	0.326792
1378016_PM_at	BE104462	Eml4	0.111967	-1.50324	0.0639842	-1.59802	0.999967	-1.27647	0.181644	-1.4785	0	-2.33807	32.1894	23.8081
1377423_PM_at	AW526335	---	0.137713	-1.57085	0.184708	-1.50335	0.743235	-1.62987	0.418594	-1.49699	0	-2.32632	4.67502	0.555566
1391128_PM_at	BE109129	Bcl9l	0.320996	-1.34276	0.0979214	-1.71954	0.985824	-1.44349	0.0402313	-1.8127	0	-2.31848	3.48025	1.1608
1394909_PM_at	BF387551	Tbc1d8	0	-2.31841	0	-2.02205	0.60269	-1.61392	0.0107007	-1.76852	0	-2.01974	0.309076	0.00209542
1380351_PM_at	AI137310	---	0.36043	-1.31577	0.781235	-1.08679	0.999967	-1.15843	0.944043	-1.08158	0	-2.31528	31.4527	23.3485
1377991_PM_at	BG376644	Rsbn1l	0.549207	-1.2271	0.362262	-1.3403	0.851457	-1.6687	0.845284	-1.21557	0	-2.31227	50.4025	33.9443
1395329_PM_at	AW141715	Gmppb	0.635062	1.18799	0.28208	1.44911	0.94686	1.62218	0.198892	1.76843	0	2.28709	6.19127	1.96423
1395671_PM_at	BF420750	Wbscr28	0.668467	-1.17833	0.312643	-1.41466	0.999967	-1.476	0.784787	-1.30797	0	-2.26174	51.811	34.6394
1376100_PM_at	BI274903	Tubb6	0.867697	1.07328	0.837333	1.07807	0.999967	1.25357	0	2.24302	0	2.18324	7.55732	0.8796
1376038_PM_at	AI411054	Tex2	0.315156	-1.25355	0.93358	1.02013	0.999967	1.30832	0.0257347	1.67122	0	2.23422	5.52462	0.006131
1371256_PM_at	BM386565	Ptpn18	0.208688	-1.55145	0.276522	-1.45075	0.999967	-1.04785	0.920781	-1.12402	0	-2.21915	73.0357	46.1625
1381499_PM_at	BM390226	---	0.0930912	-1.71522	0.0844857	-1.74622	0.129746	-1.87985	0.0402313	-1.80348	0	-2.21411	1.11547	0.0723382
1390208_PM_at	BG378579	Htatip2 /// LOC100360373	0.673445	-1.11907	0.634374	-1.11807	0.999967	1.12018	0.110015	1.55221	0	2.21324	7.42839	0.2878
1376825_PM_at	BF557258	LOC100911039	0.673401	-1.15494	0.434246	-1.26443	0.999967	-1.08379	0.77279	-1.27629	0	-2.21297	32.9814	24.2975
1375708_PM_at	BF392901	---	0.257866	-1.47064	0.0600477	-1.93706	0.345989	-1.99276	0.0257347	-2.07915	0	-2.21231	1.82278	0.497033
1398272_PM_at	NM_022860	B4galnt1	0.132105	-1.65876	0.23306	-1.47206	0.971056	-1.5322	0.618656	-1.41668	0	-2.20692	50.1012	33.7942
1370259_PM_a_at	BE101119	Pth1r	0.0441688	-1.66532	0.0324365	-1.74724	0.507941	-1.59638	0.0484384	-1.68987	0	-2.19552	0.790602	0.2947
1391063_PM_at	BE113443	Kif23	0.914461	1.04021	0.553283	1.18277	0.999967	1.24619	0.045129	1.79028	0	2.19371	41.7555	29.4117
1390281_PM_a_at	AI407062	Coq10a	0.215487	-1.42442	0.237789	-1.40648	0.999967	-1.20319	0.320937	-1.53724	0	-2.18515	39.653	28.236
1372316_PM_at	BM384131	Pkdcc	0.199165	-1.47785	0.41351	-1.26444	0.98663	-1.44713	0.301274	-1.58176	0	-2.18372	12.7399	2.60242
1375966_PM_at	BE098266	Mmrn2	0.463094	-1.29837	0.63392	-1.17831	0.999967	-1.49911	0.752085	-1.33892	0	-2.18268	58.1924	37.6492
1373237_PM_at	BI281233	---	0.251716	-1.43625	0.143242	-1.62766	0.886217	-1.61539	0.0484384	-1.83831	0	-2.17834	2.66979	0.848408
1381859_PM_at	BE097018	Fam91a1	0.118	-1.81751	0.0606112	-1.99313	0.444843	-1.92014	0.174155	-1.819	0	-2.17737	0.949936	0.4312
1383586_PM_at	BI295793	Arpp19	0.792151	1.06645	0.811882	1.05143	0.971056	1.37472	0.0188721	1.836	0	2.17708	5.05724	0.6129
1391269_PM_at	BG372987	Pim2	0.131486	-1.65788	0.289207	-1.39025	0.999967	-1.37252	0.511262	-1.47423	0	-2.17637	60.6072	38.7318
1394318_PM_at	AW918228	Arpp19	0.994462	-1.00331	0.84736	-1.07002	0.999967	1.4104	0.106707	1.83615	0	2.17522	9.9525	6.38867
1374677_PM_at	AI577508	Adssl1	0.132022	-1.54047	0.864107	-1.04716	0.999967	1.17582	0.127098	1.61125	0	2.17348	8.17459	0.009857
1376720_PM_at	BG376414	Adck2	0.357641	-1.29751	0.397507	-1.2643	0.999967	-1.29552	0.68903	-1.32486	0	-2.16844	39.4689	28.1316
1387669_PM_a_at	NM_012844	Ephx1	0.577069	1.10679	0.0877692	1.35585	0.129746	1.59186	0	1.91789	0	2.16364	2.00841	0.6828
1382843_PM_at	AI113219	Sgpl1	0.769448	-1.08989	0.991842	-1.00315	0.971056	1.40455	0	2.08135	0	2.1595	7.14659	0.5176
1376850_PM_a_at	AI058901	Ccl27	0.0979899	-1.80786	0.20785	-1.53705	0.971056	-1.57422	0.0856055	-1.86661	0	-2.12936	1.88263	1.11268e-05
1368265_PM_at	NM_134369	Cyp2t1	0.215023	-1.37661	0.308086	-1.29601	0.999967	-1.12692	0.425509	-1.41721	0	-2.12907	33.3179	24.504
1376809_PM_at	BI288660	Fbrsl1	0.131112	-1.72189	0.249564	-1.49363	0.999967	-1.2131	0.696197	-1.40161	0	-2.12118	63.6764	40.066
1379044_PM_at	AW534064	Larp1b	0.0305284	-1.70939	0.0910497	-1.51441	0.999967	-1.22785	0.0781265	-1.56761	0	-2.12044	47.5048	32.4775
1372297_PM_at	AI234527	Gsta4 /// LOC100365881 /// RGD1564906	0.345637	-1.17432	0.965217	-1.00844	0.999967	1.22294	0.045129	1.41487	0	2.11301	6.26028	0.00817
1389278_PM_at	BI282934	Tspyl2	0.0911385	-1.64808	0.100949	-1.60802	0.999967	-1.06865	0.466359	-1.41382	0	-2.10973	56.1007	36.687
1389536_PM_at	BF281954	Hus1	0.208997	-1.45878	0.0324365	-2.04753	0.971056	-1.46046	0.464884	-1.46342	0	-2.10382	1.32653	7.5e-14
1374567_PM_at	AI408443	Zfc3h1	0.0807307	-1.738	0.12062	-1.59371	0.996625	-1.42163	0.266208	-1.57346	0	-2.09811	0.309076	0.00209542
1380242_PM_at	AW435376	Lrp5	0.103452	-1.63645	0.232486	-1.41003	0.999967	-1.28416	0.535065	-1.3986	0	-2.08811	48.9426	33.2116
1393349_PM_x_at	BI288992	Vav2	0.378761	-1.27501	0.756523	-1.08808	0.999967	1.22145	0.0591247	1.73164	0	2.07861	6.79414	0.06745
1387198_PM_at	NM_019311	Inpp5d	0.334782	-1.35987	0.421379	-1.28391	0.999967	-1.17643	0.879066	-1.15934	0	-2.07098	39.3409	28.0589
1376594_PM_at	AW524517	Vezf1	0.0930912	-1.80683	0	-2.06399	0.971056	-1.51613	0.0671625	-1.85979	0	-2.0506	0.309076	0.00209542
1376414_PM_x_at	BE109634	RGD1309414	0.162987	-1.53327	0.107376	-1.64901	0.940657	-1.52267	0.402613	-1.50188	0	-2.05957	1.53952	7.5e-14
1381543_PM_at	BI288751	Slc38a7	0.309758	-1.34876	0.0840459	-1.71591	0.999967	-1.35351	0.414687	-1.48566	0	-2.05728	3.3566	0.465873
1370688_PM_at	J05181	Gclc	0.543509	-1.21606	0.858052	-1.05822	0.999967	1.09084	0.0539203	1.82529	0	2.04763	13.4463	8.32708
1376168_PM_at	BE100946	Mmgt1	0.574467	-1.17628	0.968598	1.01203	0.999967	1.30822	0.0257347	1.74481	0	2.04061	6.5193	0.2991
1396545_PM_at	BF403889	---	0.438816	-1.29758	0.300818	-1.40095	0.999967	-1.25118	0.33344	-1.6113	0	-2.03494	53.1684	35.2984
1378592_PM_at	BF396210	Trim59	0.628002	-1.17199	0.787018	-1.08651	0.999967	1.27227	0.302193	1.59224	0	2.03375	45.5169	31.4415
1395325_PM_s_at	BF564628	Mmgt1	0.541092	-1.12765	0.755967	1.05968	0.832163	1.34725	0	1.64022	0	2.0246	6.02469	3.67069
1393588_PM_at	AA964346	Cldn14	0.468747	-1.21934	0.373513	-1.26136	0.999967	-1.13092	0.61792	-1.33214	0	-2.01722	43.2121	30.2088
1395319_PM_at	BM383557	---	0.277472	-1.3753	0.0711749	-1.72956	0.60419	-1.66696	0.865298	-1.16064	0	-2.01503	1.72165	4.44598e-08
1371763_PM_at	BI274533	RGD1309534	0.249338	-1.29193	0.865452	-1.04033	0.999967	1.00819	0.321322	1.39073	0	2.00103	15.8958	8.95168
1394244_PM_at	AI010025	---	0.259306	-1.36747	0.124024	-1.55728	0.999967	-1.31888	0.698681	-1.30274	0	-1.99785	58.3955	37.7414
1387118_PM_at	NM_013105	Cyp3a23/3a1	0.835743	1.03971	0.578736	1.08794	0.832163	1.29459	0	1.71061	0	1.97572	4.32782	0.8369
1385352_PM_at	AW535234	Slc16a13	0.0979899	-1.57435	0.0499022	-1.65548	0.356801	-1.6358	0.351052	-1.44126	0	-1.97328	1.27141	7.5e-14
1375672_PM_at	BG380279	---	0.14939	-1.55966	0.162105	-1.52949	0.743235	-1.59898	0.350526	-1.52024	0	-1.95748	1.40266	3.96218e-07
1393560_PM_at	BF416676	LOC680875	0.206375	-1.3733	0.225691	-1.35365	0.999967	-1.28121	0.53748	-1.34496	0	-1.95033	39.244	28.0037
1388179_PM_at	AI548799	Acvr2b	0.15629	-1.49066	0.505138	-1.19191	0.971056	-1.41343	0.332588	-1.48557	0	-1.94692	15.2995	1.92315
1397356_PM_at	AI234957	---	0.0441688	-1.85449	0.0499022	-1.80545	0.999967	-1.26417	0.249881	-1.59567	0	-1.94661	0.309076	0.00209542
1375909_PM_at	BI285792	Gstm4	0.48774	-1.16285	0.742501	1.07068	0.999967	1.2171	0.0188721	1.60737	0	1.94579	6.2734	0.1526
1375946_PM_at	BF415909	---	0.326065	-1.3225	0.268855	-1.36839	0.999967	-1.13653	0.612685	-1.36159	0	-1.93781	46.7459	32.0849
1374493_PM_at	H35017	---	0.742766	-1.11976	0.493241	-1.22143	0.999967	-1.23318	0.520528	-1.45568	0	-1.93694	8.29104	0.8597
1398421_PM_at	BM384203	Nfat5	0.121637	-1.49331	0.0864972	-1.57302	0.999967	-1.23868	0.520153	-1.35114	0	-1.93264	56.149	36.7094
1371875_PM_at	BM388852	Manba	0.975714	-1.01094	0.830977	-1.06124	0.999967	1.12444	0.148281	1.58795	0	1.9297	8.18782	0.58
1389035_PM_at	BF284830	Yipf3	0.221152	-1.39018	0.42409	-1.22916	0.999967	-1.20684	0.751233	-1.24979	0	-1.92909	39.26	28.0128
1391317_PM_at	BE109802	Ska1	0.522691	-1.16397	0.928751	-1.0223	0.999967	1.04024	0	1.85801	0	1.92534	10.2285	0.6422
1385243_PM_at	AI180340	---	0.206867	-1.36848	0.336928	-1.26579	0.999967	-1.04991	0.973213	-1.03665	0	-1.91997	72.5001	41.7848
1376827_PM_at	BE111290	Eml4	0.10926	-1.59754	0.0324365	-1.79718	0.971056	-1.39649	0.145964	-1.57738	0	-1.91451	0.309076	0.00209542
1387672_PM_at	NM_017084	Gnmt	0.355018	-1.26476	0.669402	-1.11118	0.999967	-1.08379	0.836812	-1.17159	0	-1.9055	32.9	24.2474
1373389_PM_at	BM391807	Acad9	0.476549	-1.13955	0.725375	1.06371	0.999967	1.07817	0.0107007	1.56695	0	1.89649	5.76786	0.102
1388199_PM_at	BG376410	Epcam	0.95546	-1.02049	0.784356	1.08187	0.999967	1.36191	0.0591247	1.73088	0	1.8937	6.36444	0.8021
1377012_PM_at	AI012630	Smarcad1	0.147844	-1.52895	0.234587	-1.40126	0.886217	-1.54401	0.410781	-1.46375	0	-1.88427	2.17434	3.371e-08
1373533_PM_at	AI412460	RGD1562037	0.17907	-1.35428	0.148281	-1.3885	0.999967	-1.28651	0.330598	-1.38204	0	-1.87781	39.4866	28.1416
1372602_PM_at	BI295979	Stbd1	0.233032	-1.3017	0.914473	1.02542	0.60269	1.47427	0.0107007	1.62076	0	1.87723	6.44388	4.57188
1371877_PM_at	BM391502	Dexi	0.436598	-1.20163	0.277877	-1.29237	0.999967	-1.24463	0.526472	-1.32995	0	-1.86974	15.9128	3.88695
1394082_PM_at	BG662631	Psmd14	0.960426	-1.01401	0.561891	1.13009	0.999967	1.22471	0.0257347	1.56315	0	1.86681	7.46235	0.9056
1397552_PM_at	AA899923	Eml4	0.278995	-1.31937	0.243426	-1.35733	0.999967	-1.22083	0.472534	-1.38968	0	-1.86179	46.4568	31.9344
1372599_PM_at	BI290559	Mgst2	0.211047	-1.30875	0.876493	-1.03572	0.999967	1.03011	0.341877	1.36653	0	1.84895	12.0095	7.26578
1389002_PM_at	BI283756	Tln1	0.656116	-1.11621	0.249937	-1.29967	0.940657	-1.38373	0.656145	-1.26119	0	-1.84834	8.63332	2.43074
1375349_PM_at	BI295776	Sorbs1	0.226407	-1.30791	0	-1.65243	0.539743	-1.48638	0	-1.68663	0	-1.8482	1.27777	0.520808
1373249_PM_at	AA817861	Ubl4a	0.134948	-1.48812	0.193308	-1.39255	0.999967	-1.23947	0.390958	-1.40993	0	-1.84478	53.098	35.2645
1377832_PM_at	BE109322	Plk4	0.532354	-1.16664	0.545513	-1.15069	0.999967	1.01254	0.148281	1.50745	0	1.8438	35.0607	25.5599
1373287_PM_at	BE113298	Atoh8	0.0617837	-1.7545	0.194985	-1.44256	0.999967	-1.34213	0.647403	-1.33616	0	-1.8416	0.309076	0.00209542
1391346_PM_at	BG373537	Tcf25	0.0911385	-1.6097	0.0844857	-1.58755	0.971056	-1.40441	0.242568	-1.4989	0	-1.81978	0.309076	0.00209542
1373560_PM_at	AI233172	Mgat4b	0.158348	-1.47054	0.165985	-1.46255	0.814092	-1.5293	0.129746	-1.58527	0	-1.81924	1.80658	0.284267
1388545_PM_at	BG373119	Smoc1	0.245615	-1.34697	0.18915	-1.40962	0.999967	-1.34012	0.462069	-1.38954	0	-1.80779	3.9725	0.628965
1385753_PM_at	BF395818	Gpd1l	0.964227	-1.01611	0.698731	-1.10725	0.999967	1.15542	0.789137	1.2265	0	1.80689	30.964	23.0413
1379826_PM_at	AA859429	Ccdc107	0.127944	-1.43927	0.11754	-1.44288	0.971056	-1.34765	0.355644	-1.3761	0	-1.80445	1.42731	1.15998e-06
1377726_PM_at	BI293740	Trim25	0	-1.80072	0.183899	-1.38431	0.999967	-1.318	0.297205	-1.43338	0	-1.75365	0.309076	0.00209542
1393158_PM_at	BI298434	Cenpq	0.596392	1.13229	0.733018	-1.0777	0.60419	1.45164	0.0107007	1.58353	0	1.79832	43.2211	30.2136
1390224_PM_at	BM387978	---	0.342354	-1.26957	0.566931	-1.1486	0.999967	1.0678	0.464884	1.38754	0	1.79399	30.1028	22.4955
1368064_PM_a_at	U31884	Ddc	0.590899	-1.12906	0.983111	1.00539	0.94686	1.34464	0.0671625	1.53375	0	1.79311	7.80192	4.62965
1367907_PM_a_at	M19262	Cltb	0.472692	-1.1487	0.653041	-1.08586	0.999967	1.07046	0.0762348	1.42473	0	1.78559	12.5696	7.91074
1377173_PM_at	BE104535	---	0.218484	-1.37504	0.0499022	-1.71576	0.999967	-1.31998	0.571381	-1.34628	0	-1.78015	0.309076	0.00209542
1373149_PM_at	BF285344	Ypel3	0.651806	-1.11321	0.297284	-1.25429	0.999967	-1.12055	0.769754	-1.1902	0	-1.77881	33.3829	24.5438
1375590_PM_at	AA894335	Zc3h11a	0.120008	-1.40435	0.0791275	-1.46256	0.129746	-1.56775	0	-1.55189	0	-1.7717	0.966261	0.125186
1388450_PM_at	BI279570	Synrg	0.424598	-1.20989	0.336981	-1.24888	0.999967	-1.13721	0.435206	-1.37371	0	-1.76275	9.41396	0.1088
1388919_PM_at	AW144669	---	0.315431	-1.24905	0.442212	-1.17879	0.999967	-1.10049	0.937966	1.06338	0	-1.76263	1.37615	0.198
1386859_PM_at	NM_022592	Tkt	0.251724	-1.29038	0.693279	-1.08762	0.999967	1.1385	0.403506	1.3612	0	1.75842	32.1981	23.8135
1391669_PM_at	BM391921	Ptprb	0.159439	-1.32954	0.165006	-1.32873	0.999967	-1.18884	0.413427	-1.30398	0	-1.75745	37.8953	27.2296
1377414_PM_at	BF400262	RGD1307934	0.382402	-1.23365	0.0499022	-1.65265	0.999967	-1.17572	0.174155	-1.50857	0	-1.75594	3.30095	0.694029
1384246_PM_at	AA996404	Smarca5	0.132105	-1.46851	0.155695	-1.42722	0.971056	-1.37104	0.249	-1.46104	0	-1.75176	1.99751	6.99445e-08
1370952_PM_at	AI169331	Gstm2	0.994462	1.00156	0.530713	1.11618	0.886217	1.32843	0	1.63705	0	1.74237	5.74973	0.4951
1389645_PM_at	AI233266	Prodh2	0.155866	-1.39998	0.432683	-1.19178	0.999967	-1.14469	0.540637	-1.31678	0	-1.74155	46.0585	31.7262
1383133_PM_at	BI295765	---	0.250415	-1.33434	0.291959	-1.30213	0.999967	-1.04288	0.752085	-1.23503	0	-1.73593	49.7057	33.5962
1389908_PM_at	BE107167	---	0.246768	-1.31966	0.116771	-1.50068	0.999967	-1.12487	0.355644	-1.40914	0	-1.73353	66.8281	41.3896
1369588_PM_a_at	NM_012915	Atpif1	0.347722	-1.20131	0.981696	1.00485	0.999967	1.05458	0.266208	1.36363	0	1.73069	7.66561	0.06886
1373291_PM_at	AI176713	---	0.246545	-1.26766	0.276998	-1.25194	0.999967	-1.07893	0.464884	-1.30144	0	-1.72666	35.0499	25.5535
1397704_PM_at	BF407449	---	0.783083	1.0786	0.940969	-1.01992	0.999967	1.22396	0.175241	1.49557	0	1.7244	41.9717	29.5309
1370975_PM_at	AI172079	Kdm3a	0.359991	-1.24211	0.155379	-1.43134	0.999967	-1.24684	0.608358	-1.29984	0	-1.71081	51.5972	34.5346
1385220_PM_at	BG377563	Zwilch	0.72595	-1.09363	0.747222	-1.07513	0.999967	1.07085	0.559407	1.30266	0	1.70946	34.7545	25.376
1374505_PM_at	AI411031	LOC100361188	0.647299	-1.09992	0.922004	1.02045	0.999967	1.23217	0.0188721	1.49162	0	1.69736	7.09869	0.2955
1396086_PM_at	H31931	Tmem97	0.720227	-1.08717	0.717953	1.07722	0.999967	1.07317	0.0671625	1.48923	0	1.69255	8.37521	0.571
1386274_PM_at	AI169925	Slc17a2	0.425277	-1.20112	0.368298	-1.22424	0.999967	-1.08485	0.706021	-1.23669	0	-1.69058	39.4965	28.1473
1392864_PM_at	BM384008	Arhgap5	0.286222	-1.28547	0.164391	-1.40393	0.999967	-1.21165	0.304269	-1.42683	0	-1.68386	56.392	36.8224
1392440_PM_at	AI072122	---	0.801625	-1.06815	0.392095	-1.21259	0.999967	1.10402	0.524342	1.32426	0	1.67422	41.5713	29.3099
1371705_PM_at	BI285508	Vps26a	0.731211	-1.08079	0.783579	-1.05758	0.999967	1.19254	0.0671625	1.47052	0	1.67055	8.5431	0.3412
1370803_PM_at	AF439397	Zwint	0.329749	-1.24705	0.800581	-1.05899	0.999967	1.17705	0.0948143	1.52932	0	1.65703	8.48585	5.7855
1398791_PM_at	NM_031614	Txnrd1	0.985082	1.0054	0.890005	-1.03328	0.999967	1.02192	0.496236	1.31209	0	1.65558	28.2339	21.2911
1387865_PM_at	AI411157	Dut	0.30389	-1.23273	0.884414	-1.03154	0.999967	1.27556	0.0856055	1.49138	0	1.65344	9.05191	0.03114
1369837_PM_at	J03536	Gulo	0.0959465	-1.49867	0.276642	-1.27594	0.999967	-1.20799	0.725679	-1.22213	0	-1.65064	0.309076	0.00209542
1378556_PM_at	AI411989	---	0.134948	-1.32801	0.21177	-1.26613	0.356801	-1.44332	0.0332149	-1.42923	0	-1.64484	1.40771	0.57777
1368180_PM_s_at	NM_017013	Gsta2 /// LOC494499	0.688739	1.05915	0.142424	1.22092	0.625624	1.25319	0	1.49812	0	1.62988	3.80774	1.97059
1370252_PM_at	BI282724	Avpi1	0.651835	-1.1015	0.908703	1.02431	0.999967	1.22237	0.406331	1.31766	0	1.6256	33.5671	24.6564
1385574_PM_at	AI501346	RGD1308114	0.383977	1.20021	0.416639	1.18419	0.356801	1.48653	0.0332149	1.55362	0	1.62437	2.63221	0.406
1379473_PM_at	BI284815	Larp1b	0.281764	-1.23391	0.195753	-1.29427	0.999967	-1.18065	0.58904	-1.24301	0	-1.62399	48.6235	33.0498
1368773_PM_at	NM_012955	Cenpi	0.96369	1.0109	0.750373	1.05715	0.971056	1.26533	0.177937	1.36713	0	1.61947	40.7886	28.8748
1398771_PM_at	NM_019283	Slc3a2	0.426288	-1.18094	0.512632	-1.14004	0.999967	1.06659	0.365612	1.34631	0	1.61051	34.5615	25.2598
1374100_PM_at	AI102771	---	0.255986	-1.22776	0.13389	-1.32721	0.999967	-1.1937	0.723784	-1.17432	0	-1.60696	44.3824	30.8389
1386985_PM_at	M28241	Gstm1	0.944934	1.01166	0.395803	1.11556	0.886217	1.22349	0	1.46615	0	1.60603	5.32886	0.6828
1368158_PM_at	NM_019364	Scfd1	0.997425	-1.00094	0.909873	1.02489	0.999967	1.22197	0.313706	1.35815	0	1.60064	39.6647	28.2426
1383429_PM_at	BI289160	Psmd14	0.340818	-1.20133	0.96141	1.01049	0.999967	1.18701	0.504579	1.27074	0	1.59617	34.6615	25.3201
1393067_PM_at	AI710931	Tek	0.333127	-1.21469	0.216293	-1.28929	0.999967	-1.20508	0.571381	-1.26281	0	-1.59593	39.4256	28.107
1386900_PM_at	AI103695	Serp1	0.377208	-1.18049	0.802955	1.04881	0.999967	1.23792	0.213611	1.35896	0	1.58973	9.90379	0.04621
1370613_PM_s_at	AF461738	Ugt1a1 /// Ugt1a2 /// Ugt1a3 /// Ugt1a5 /// Ugt1a6 /// Ugt1a7c /// Ugt1a8 /// Ugt1a9	0.761189	-1.06607	0.904891	1.02365	0.999967	1.07474	0.0257347	1.48578	0	1.58814	6.46227	0.4474
1376706_PM_at	BG373822	Tmem47	0.458348	-1.15889	0.32515	-1.21058	0.999967	-1.09794	0.520153	-1.27071	0	-1.57933	18.1042	5.26719
1377723_PM_at	AI234810	---	0.503596	-1.14577	0.258202	-1.2514	0.999967	-1.12607	0.175241	-1.38238	0	-1.57485	11.203	3.2889
1382099_PM_at	BI289595	Vps26a	0.603682	-1.11985	0.987556	1.00404	0.999967	1.22697	0.636829	1.24463	0	1.57172	37.432	26.9606
1367892_PM_at	NM_030872	Pdk2	0.126674	-1.37235	0.104526	-1.38605	0.999967	-1.14779	0.677841	-1.21069	0	-1.56623	0.309076	0.00209542
1391448_PM_at	BI289620	Crim1	0.0441688	-1.44766	0.116771	-1.34729	0.993635	-1.24762	0.655685	-1.20604	0	-1.55454	0.309076	0.00209542
1387783_PM_a_at	NM_012489	Acaa1a /// Acaa1b	0.519723	-1.12177	0.860613	1.03196	0.999967	1.02289	0.68903	1.18276	0	1.55338	23.3991	18.0458
1367776_PM_at	NM_019296	Cdk1	0.713147	1.27316	0.359599	1.70628	0.999967	1.99027	0	3.94422	0.00298266	4.40002	15.3663	3.52154
1388340_PM_at	BF281153	Ns5atp9	0.723614	-1.19125	0.467098	1.36572	0.999889	1.70578	0	2.85141	0.00298266	3.13565	10.6457	0.4188
1374449_PM_at	BF417638	Cdca3	0.794195	1.14703	0.431501	1.42405	0.999967	1.69116	0	2.88794	0.00298266	3.02463	50.2616	33.8742
1391498_PM_at	AI072877	Sin3a	0.0305284	-2.39379	0	-2.9333	0.940657	-1.77601	0.0591247	-2.17999	0.00298266	-2.40289	0.309076	0.00209542
1383940_PM_at	BG375704	Nuf2	0.993331	1.00413	0.425309	1.35921	0.625624	1.92962	0	2.77358	0.00298266	2.28353	6.59831	3.32694
1386857_PM_at	NM_017166	RGD1565395 /// Stmn1	0.63674	1.18288	0.373538	1.33572	0.94686	1.57995	0	2.60157	0.00298266	2.47677	6.6317	0.8845
1393581_PM_at	AW528001	Aspm	0.651776	-1.16383	0.64554	1.14975	0.999967	1.42068	0	2.42687	0.00298266	2.36643	8.25201	0.5995
AFFX-r2-Ec-bioB-5_at		---	0.0697142	-1.76076	0.20785	-1.45974	0	-2.34634	0.0107007	-1.97722	0.00298266	-1.83204	NA	NA
1375453_PM_at	BM392052	LOC685233 /// LOC688211	0.189866	-1.5069	0.0499022	-1.84962	0	-2.13602	0	-2.07229	0.00298266	-1.97517	2.39697	0.165735
1399109_PM_at	BI281673	---	0	-1.74448	0.0324365	-1.71427	0.924921	-1.40753	0.289986	-1.42964	0.00298266	-1.77508	0.309076	0.00209542
1390549_PM_at	AA859796	Adipor2	0.117417	-1.42881	0.0921063	-1.47334	0.345989	-1.49703	0	-1.64525	0.00298266	-1.6549	0.618152	0.00419083
1397503_PM_at	AI555886	---	0.0546298	-1.70636	0	-1.87927	0.587528	-1.57428	0.129746	-1.57015	0.00681379	-1.7131	0.309076	0.00209542
1394569_PM_at	AI549154	---	0.132105	-1.60208	0	-2.05445	0.999889	-1.43532	0.60067	-1.39439	0.00854294	-1.84967	2.33713	1.11673e-05
1398602_PM_at	AW143296	Mad2l1	0.983477	-1.00939	0.44216	1.28509	0.924921	1.66335	0	2.77564	0.0099232	2.01041	8.13273	0.74
1380027_PM_at	AW523502	Crebbp	0	-2.59241	0.0499022	-2.39665	0.356801	-2.26417	0.045129	-2.36842	0.0125272	-2.24154	0.878308	0.07663
1397478_PM_at	AI030187	Phb2	0	-2.23286	0	-2.11709	0.832163	-1.76691	0.158272	-1.83162	0.0156556	-1.99303	0.309076	0.00209542
1382350_PM_at	BG377827	Stat6	0.163929	-1.58607	0	-2.03025	0.207593	-1.9701	0.223875	-1.68256	0.0156556	-1.82606	2.39083	7.5e-14
AFFX-r2-Ec-bioB-M_at		---	0.180194	-1.35772	0.234505	-1.3102	0.507941	-1.49846	0	-1.6071	0.0156556	-1.52698	NA	NA
1390631_PM_at	BE107619	---	0.0979899	-1.95758	0	-2.52622	0.60419	-1.89688	0	-2.53219	0.0165954	-2.13127	2.31253	1.83134e-06
1391825_PM_at	BE120422	---	0	-2.45396	0.260699	-1.58438	0.999967	-1.53705	0.840384	-1.28338	0.0229853	-2.09227	0.309076	0.00209542
1377762_PM_at	BG381701	LOC100910573	0	-2.49752	0.0461319	-2.20467	0.886217	-1.73739	0.045129	-2.04105	0.0259762	-1.9628	0.309076	0.00209542
1367745_PM_at	NM_031143	Dgkz	0	-1.67761	0.0844857	-1.49428	0.999889	-1.30394	0.537621	-1.30193	0.0278027	-1.49513	0.309076	0.00209542
1390735_PM_at	BG375163	---	0	-1.76545	0.0499022	-1.60083	0.798436	-1.46349	0.302193	-1.426	0.0326405	-1.52127	0.309076	0.00209542
1394714_PM_at	BF386268	Atp2b1	0.0546298	-2.16805	0	-2.38988	0.971056	-1.64488	0.428331	-1.6396	0.0375169	-1.84209	0.309076	0.00209542
1370522_PM_at	L04796	Gcgr	0	-1.77288	0.114874	-1.56422	0.94686	-1.46239	0.572692	-1.35408	0.0387486	-1.58333	0.309076	0.00209542
1381184_PM_at	BF396578	---	0	-2.50718	0.0499022	-2.25865	0.415187	-2.13177	0.269823	-1.88473	0.0395185	-2.00142	0.309076	0.00209542
1390047_PM_at	BG378174	---	0.200501	-1.52029	0	-2.16169	0.999967	-1.47113	0.687179	-1.37007	0.0415803	-1.72099	0.309076	0.00209542
1372162_PM_at	AI176565	Acss1	0	-1.93977	0.0782387	-1.6601	0.886217	-1.50469	0.434524	-1.42425	0.0433108	-1.55066	0.309076	0.00209542
1383484_PM_at	AW920193	Msl2	0	-1.64275	0	-1.56762	0.971822	-1.2575	0.258845	-1.33956	0.0685551	-1.3269	NA	NA
1397142_PM_at	BE108541	---	0.11668	-1.37525	0	-1.53145	0.971713	-1.26425	0.732783	-1.17743	0.0690915	-1.33568	NA	NA
1377944_PM_at	AW532214	---	0	-2.49123	0.0461319	-2.23553	0.971056	-1.64558	0.0882272	-2.06044	0.0901651	-1.76019	NA	NA
1391397_PM_at	BF418393	---	0	-1.55443	0.281211	-1.22358	0.999967	-1.13426	0.836813	-1.12422	0.100613	-1.30402	NA	NA
1371958_PM_at	BM392148	Pabpn1	0.14298	-1.46103	0	-1.83431	0.971056	-1.36238	0.823379	-1.17629	0.111754	-1.40466	NA	NA
1389927_PM_at	BI303536	Zmiz1	0	-1.78526	0.117367	-1.49339	0.971056	-1.39753	0.781601	-1.21044	0.185661	-1.33573	NA	NA
1373741_PM_at	BM386451	Pus1	0	-1.54616	0.107755	-1.38866	0.999967	-1.18607	0.800103	-1.15265	0.414372	-1.1677	NA	NA
1382325_PM_at	AW525471	Gcat	0	-1.53257	0.58963	-1.10185	0.999967	1.00022	0.852629	1.1105	0.821322	-1.05576	NA	NA
1368171_PM_at	NM_017061	Lox	0.541349	1.82003	0.704853	1.42036	0.886217	-3.99947	0.472534	-3.22715	0.00298266	-6.34836	7.7281	0.01044
1368447_PM_x_at	M27882	Spink3	0.4159	-1.93387	0.338868	-2.14589	0.999967	-1.79981	0.406331	-3.04683	0.00298266	-5.8731	53.4234	35.421
1387193_PM_a_at	M27882	Spink3	0.29079	-2.25877	0.30217	-2.20368	0.999967	-1.93945	0.464884	-2.67387	0.00298266	-5.10745	63.1562	39.8431
1387925_PM_at	U07202	Asns	0.288514	-1.68229	0.440688	-1.43886	0.999967	1.13658	0.323424	2.07982	0.00298266	3.34299	9.43283	0.1926
1383585_PM_s_at	AI043753	---	0.607726	-1.35452	0.993696	-1.00559	0.999967	-1.30162	0.834283	1.42697	0.00298266	3.17418	24.6803	17.257
1370464_PM_at	AF286167	Abcb1a	0.864752	-1.10407	0.979946	1.01398	0.999967	1.22924	0.389411	1.95419	0.00298266	3.08415	8.46915	0.8184
1377552_PM_at	BE098467	Zfpm1	0.816352	-1.13113	0.791771	-1.13028	0.999967	1.54478	0.0484384	2.65718	0.00298266	3.02261	9.1461	5.91052
1384743_PM_at	BF418132	---	0.39892	-1.40104	0.343256	-1.44683	0.999967	-1.23702	0.604692	-1.56001	0.00298266	-2.5831	37.9303	27.2498
1376769_PM_at	BM388080	Rad54l2	0.452624	-1.34806	0.0711749	-2.16088	0.999967	-1.399	0.198892	-1.87791	0.00298266	-2.50933	4.25722	0.740239
1377013_PM_at	AI639108	---	0.21	-1.76015	0.183899	-1.84288	0.999967	-1.45652	0.448427	-1.78673	0.00298266	-2.50247	1.73716	7.5e-14
1368208_PM_at	NM_133558	Nat8b	0.117417	-1.9462	0.104044	-1.97911	0.999967	-1.54882	0.471312	-1.65102	0.00298266	-2.46861	0.309076	0.00209542
1381958_PM_at	BE107587	Topbp1	0.0610569	-2.18845	0.176829	-1.75728	0.971056	-1.68502	0.16939	-1.98094	0.00298266	-2.39194	0.309076	0.00209542
1397959_PM_at	AW534218	Ubn2	0.247808	-1.44502	0.140722	-1.62675	0.971056	-1.52059	0.0107007	-2.08069	0.00298266	-2.3464	4.78098	1.03696
1375016_PM_at	AI406912	---	0.196983	-1.58947	0.283867	-1.4629	0.999967	-1.21645	0.658832	-1.43072	0.00298266	-2.32215	50.329	33.9078
1376584_PM_at	BE116408	Ppm1l	0.3508	-1.39475	0.314777	-1.42185	0.999967	-1.52739	0.841423	-1.23846	0.00298266	-2.29316	54.0131	35.7033
1389436_PM_at	AI236615	Zmynd17	0.0617837	-1.90824	0.0499022	-1.91766	0.999967	-1.39829	0.273149	-1.64725	0.00298266	-2.26942	0.309076	0.00209542
1392566_PM_at	AA957811	---	0.656116	-1.15306	0.277877	-1.37857	0.999967	-1.06844	0.729158	-1.29608	0.00298266	-2.2455	32.5465	24.0293
1392397_PM_at	BF389365	---	0.842929	-1.08731	0.192555	-1.62045	0.999967	-1.40234	0.810998	-1.28433	0.00298266	-2.23524	47.738	32.5975
1380521_PM_at	BF556183	Hcls1	0.163729	-1.61276	0.330621	-1.37764	0.999967	-1.25991	0.698681	-1.38049	0.00298266	-2.22582	59.654	38.308
1379742_PM_at	BI301216	Sp100	0.401839	-1.32996	0.569586	-1.2063	0.999967	-1.41437	0.924322	-1.1196	0.00298266	-2.18644	47.4662	32.4577
1397582_PM_at	AW529518	---	0.11375	-1.81141	0.18915	-1.59044	0.999967	-1.42313	0.537621	-1.51154	0.00298266	-2.18435	0.309076	0.00209542
1379541_PM_at	BE329099	Tmtc4	0.771049	1.11865	0.851249	1.06818	0.809614	1.71729	0.0257347	1.95673	0.00298266	2.1701	8.94845	0.3553
1389391_PM_at	AI411981	Slc35e3	0.257737	-1.38711	0.497793	-1.20083	0.999967	1.16043	0.153205	1.6836	0.00298266	2.11744	10.8416	6.88632
1389998_PM_at	BE113958	Nr2f2	0.206867	-1.48948	0.484512	-1.2371	0.59587	-1.74758	0.637898	-1.39484	0.00298266	-2.11623	8.14938	1.2726
AFFX-LysX-M_at		---	0.184317	-1.6021	0.181172	-1.60475	0.971056	-1.54706	0.355644	-1.63353	0.00298266	-2.09963	NA	NA
1389262_PM_at	AI172156	---	0.208534	-1.48306	0.0844857	-1.7686	0.999967	-1.38896	0.504556	-1.47164	0.00298266	-2.08936	2.84991	2.51352e-07
1397902_PM_at	BF548780	Cox15	0.789431	-1.10446	0.630812	1.16268	0.890528	1.62419	0.735306	1.32218	0.00298266	2.07667	46.0883	31.7418
1389276_PM_at	BI275119	L3mbtl3	0.14298	-1.70313	0.247957	-1.48813	0.999967	-1.22224	0.776504	-1.30987	0.00298266	-2.06469	80.5239	46.6474	BMD > highest dose: 75.0
1392177_PM_at	BF400937	---	0.201007	-1.51364	0.107376	-1.73711	0.929227	-1.60596	0.0107007	-2.00331	0.00298266	-2.05536	1.5628	0.463163
1382436_PM_at	BM386497	Chmp1b /// RGD1566265	0.456701	1.24966	0.212293	1.46064	0.259492	1.82702	0.0257347	1.88937	0.00298266	2.05312	2.07257	0.9918
1378477_PM_a_at	BI281796	Fhod1	0.339678	-1.34232	0.0952887	-1.7131	0.999967	-1.39905	0.723573	-1.32159	0.00298266	-2.03877	5.30254	5.66359e-07
1394461_PM_at	BF409715	---	0.130572	-1.70938	0.0791275	-1.91314	0.976023	-1.50897	0.49549	-1.50663	0.00298266	-2.03127	0.309076	0.00209542
1379664_PM_at	BF419602	Zc3h13	0.245048	-1.46488	0.125468	-1.69722	0.999967	-1.3288	0.266208	-1.68582	0.00298266	-2.02525	3.58778	1.19182e-06
1376675_PM_at	BI284779	Cd300a	0.147995	-1.61443	0.105475	-1.7137	0.999967	-1.4348	0.84347	-1.204	0.00298266	-2.01284	0.309076	0.00209542
1367682_PM_at	NM_030859	Mdk	0.220746	-1.49811	0.487027	-1.24455	0.999967	-1.27323	0.675186	-1.38818	0.00298266	-1.99869	53.6868	35.5473
1377683_PM_at	AI407061	RGD1307615	0.203044	-1.48263	0.126069	-1.62537	0.971056	-1.51767	0.195012	-1.6499	0.00298266	-1.99151	1.51404	0.133507
1379218_PM_at	BE101792	Nlk	0.276733	-1.3909	0.298039	-1.37198	0.999967	-1.30194	0.175241	-1.67364	0.00298266	-1.99126	12.5378	1.91805
1375120_PM_at	AI412150	Id4	0.699511	-1.13359	0.729444	-1.10353	0.999967	-1.32869	0.717229	-1.30258	0.00298266	-1.9818	35.6177	25.8926
1377670_PM_at	AW915580	Pcf11	0.155951	-1.53033	0.230392	-1.41929	0.999967	-1.3337	0.241058	-1.58687	0.00298266	-1.97661	7.3491	0.175073
1376601_PM_at	BF397526	Sema6a	0.404536	-1.2968	0.152864	-1.58123	0.999967	-1.17276	0.834823	-1.21787	0.00298266	-1.97038	57.4405	37.3059
1392666_PM_at	BF554555	---	0.198913	-1.48336	0.186544	-1.50696	0.999967	-1.37568	0.703881	-1.32588	0.00298266	-1.96704	65.1993	40.7113
1392812_PM_at	AI058726	---	0.958355	-1.02251	0.43205	-1.28764	0.999967	-1.14945	0.841166	-1.22121	0.00298266	-1.96186	44.0842	30.6792
1398181_PM_at	BF394267	---	0.431602	-1.28721	0.137045	-1.62288	0.999967	-1.35733	0.538074	-1.45039	0.00298266	-1.94579	8.6869	0.566925
1375307_PM_at	BI275772	Cbx6 /// Nptxr	0.171124	-1.53631	0.181172	-1.50995	0.999967	-1.28212	0.585315	-1.4046	0.00298266	-1.93496	1.60158	7.5e-14
1372631_PM_at	AI170596	Tk1	0.952203	-1.02223	0.979991	-1.00816	0.999967	1.23516	0.0671625	1.73041	0.00298266	1.92131	39.3507	28.0645
1389264_PM_at	BI278594	Ankrd54	0.154664	-1.53028	0.0606112	-1.70494	0.999967	-1.17192	0.709163	-1.30308	0.00298266	-1.91307	82.2055	47.2427	BMD > highest dose: 75.0
1393917_PM_at	BF555488	Cd163	0.252422	-1.41053	0.425273	-1.26723	0.999967	-1.2307	0.839064	-1.20453	0.00298266	-1.91177	55.5827	36.4451
1393057_PM_at	BF404098	Zfp772	0.182925	-1.50729	0.100363	-1.68133	0.993635	-1.4439	0.748138	-1.28629	0.00298266	-1.90052	0.309076	0.00209542
1388130_PM_at	AA943537	Zyx	0.247808	-1.42283	0.296101	-1.37028	0.940657	-1.54874	0.703268	-1.33067	0.00298266	-1.89449	4.28245	4.41778e-07
1391736_PM_at	BG376666	Lmbr1l	0.352813	-1.33105	0.0687809	-1.81197	0.999967	-1.31904	0.643487	-1.3771	0.00298266	-1.8902	2.78109	1.24647e-06
1395432_PM_at	AI716103	---	0.551534	-1.18756	0.243776	-1.38233	0.999967	-1.18828	0.767835	-1.24634	0.00298266	-1.88421	42.2806	29.7007
1369785_PM_at	NM_057198	Ppat	0.550938	-1.17797	0.725668	-1.09578	0.999967	1.13301	0.541309	1.38649	0.00298266	1.87263	37.207	26.8295
1370002_PM_at	NM_021694	Arhgef1	0.281566	-1.299	0.181767	-1.41043	0.999967	-1.14901	0.801618	-1.19312	0.00298266	-1.86609	44.6865	31.0013
1376987_PM_at	AW523375	Lrrc49	0.266764	-1.35765	0.221639	-1.4069	0.999967	-1.1021	0.825077	-1.19885	0.00298266	-1.81364	62.0216	39.3524
1390248_PM_at	AW142935	---	0.567488	-1.17981	0.164844	-1.48209	0.999967	-1.16935	0.777022	-1.23839	0.00298266	-1.80087	52.6445	35.0453
1384941_PM_at	AI548100	Shf	0.408594	-1.25193	0.280207	-1.34349	0.999967	-1.17291	0.655685	-1.32949	0.00298266	-1.7975	45.5015	31.4334
1381253_PM_at	BF398826	---	0.596855	-1.1339	0.132081	-1.43585	0.999967	-1.09665	0.937966	-1.06439	0.00298266	-1.76481	60.3906	38.6359
1398861_PM_at	AF093139	Nxf1	0.200786	-1.40135	0.0499022	-1.64281	0.886217	-1.49086	0.446051	-1.41599	0.00298266	-1.76438	0.878448	7.5e-14
1373429_PM_at	BI295832	Atf6b	0.26759	-1.34047	0.208189	-1.40987	0.999967	-1.37249	0.700437	-1.2841	0.00298266	-1.75795	2.07745	0.0594507
1384135_PM_at	AI575629	---	0.132963	-1.48793	0.180791	-1.41831	0.999967	-1.23352	0.413427	-1.4064	0.00298266	-1.74372	0.309076	0.00209542
1372561_PM_at	AI234095	Smap2	0.208069	-1.37913	0.0883376	-1.57978	0.999967	-1.21725	0.419225	-1.40903	0.00298266	-1.7313	0.309076	0.00209542
1373564_PM_at	AI410548	Hibch	0.727128	-1.09886	0.527934	1.1583	0.996507	1.33914	0.217734	1.47505	0.00298266	1.72602	3.31263	0.1741
1382259_PM_a_at	BF287228	LOC474147	0.241266	-1.31043	0.151047	-1.43064	0.999967	-1.26264	0.58314	-1.29759	0.00298266	-1.72054	3.48277	0.190672
1378526_PM_at	AI012423	Gimap6	0.282833	-1.30618	0.247067	-1.3454	0.999967	-1.24345	0.696197	-1.2784	0.00298266	-1.71676	43.2905	30.2512
1376179_PM_at	BM386051	---	0.131112	-1.45444	0.142466	-1.42033	0.94686	-1.39537	0.451821	-1.35451	0.00298266	-1.69297	75.6693	44.87	BMD > highest dose: 75.0
1370950_PM_at	AW253995	Ppap2b	0.189136	-1.34765	0.415371	-1.19506	0.971056	-1.35684	0.158272	-1.46971	0.00298266	-1.67974	6.90046	1.02196
1380278_PM_at	AI169671	---	0.612445	-1.12729	0.633139	1.10822	0.971056	1.33094	0.0781265	1.54048	0.00298266	1.66989	9.15701	0.1574
1381454_PM_at	AI144856	---	0.253817	-1.33292	0.345657	-1.26207	0.993635	-1.36774	0.606851	-1.31278	0.00298266	-1.65662	4.06797	0.63954
1377105_PM_at	BM385715	Zfp91	0.18797	-1.35444	0.162208	-1.37963	0.999967	-1.30273	0.117848	-1.50349	0.00298266	-1.64916	2.42913	0.142013
1372721_PM_at	AI175447	LOC100359823 /// LOC100361033 /// LOC100363808 /// LOC100363863	0.561787	-1.13646	0.811219	1.05248	0.999967	1.21103	0.481159	1.30652	0.00298266	1.63931	31.8774	23.614
1390445_PM_at	BE114154	LOC688133	0.278695	-1.26104	0.304179	-1.24159	0.999967	-1.12972	0.702507	-1.22511	0.00298266	-1.62702	55.0102	36.1761
1373768_PM_at	AI406390	Bms1	0.133795	-1.42019	0.11639	-1.44288	0.999967	-1.24942	0.198892	-1.43148	0.00298266	-1.60293	0.309076	0.00209542
1371809_PM_at	BM389296	Mrps18b	0.784968	-1.06099	0.982058	1.00469	0.999967	1.18268	0.356602	1.31817	0.00298266	1.58527	7.70598	0.4183
1371629_PM_at	AI105444	Cxxc5	0.159439	-1.3133	0.107295	-1.37677	0.999967	-1.24569	0.175241	-1.3671	0.00298266	-1.57573	1.79984	0.135227
1384259_PM_at	BF559151	Racgap1	0.256445	-1.2591	0.796658	-1.05462	0.999967	1.07461	0.388536	1.32302	0.00298266	1.5747	36.6188	26.4849
1371674_PM_at	AA894104	Klhdc3	0.158348	-1.32255	0.247719	-1.24636	0.999967	-1.22666	0.41469	-1.29254	0.00298266	-1.57261	54.9748	36.1594
1384762_PM_at	BE103873	---	0.675627	-1.09636	0.875129	-1.0331	0.999967	1.13043	0.272135	1.36818	0.00298266	1.56148	40.2574	28.5771
1387916_PM_at	U39208	Cyp4f6	0.307701	-1.22211	0.395501	-1.17505	0.999967	-1.074	0.567836	-1.25631	0.00298266	-1.54722	45.5348	31.4509
1395092_PM_at	BM388276	Rbm39	0.0764147	-2.61916	0.0639842	-2.7497	0.6419	-2.41196	0.0856055	-2.46202	0.00503867	-2.91046	0.309076	0.00209542
1380738_PM_at	BM392254	---	0.0979899	-2.18127	0.0606112	-2.40652	0.94686	-1.82494	0.0781265	-2.2637	0.00503867	-2.7385	0.309076	0.00209542
1390852_PM_x_at	BF389856	---	0.303745	-1.52397	0.193376	-1.73117	0.999967	-1.59387	0.727878	-1.44137	0.00503867	-2.70518	52.3193	34.8874
1382749_PM_at	BI293987	Rbm5	0.136575	-1.96644	0.100363	-2.18327	0.886217	-1.90942	0.332588	-1.9065	0.00503867	-2.55541	0.309076	0.00209542
1392133_PM_at	AI502069	---	0.132105	-1.99634	0.11754	-2.04129	0.924528	-1.90803	0.170625	-2.06939	0.00503867	-2.50525	1.29944	7.5e-14
1376435_PM_at	BI303340	---	0.899192	-1.06411	0.324952	-1.47428	0.999967	-1.16958	0.419225	-1.71134	0.00503867	-2.44592	10.6846	0.4416
1377540_PM_at	BF393067	---	0.851745	-1.08782	0.572144	-1.22872	0.999967	-1.01291	0.698681	-1.44015	0.00503867	-2.37736	34.3851	25.1533
1398663_PM_at	AI030120	Zfp61	0.14939	-1.70471	0.196815	-1.59024	0.999967	-1.48063	0.450128	-1.57829	0.00503867	-2.26688	2.1351	2.01856e-06
1394375_PM_x_at	BF554138	Bcl6b	0.0441688	-2.25751	0.0840459	-1.94923	0.999967	-1.49414	0.490127	-1.58041	0.00503867	-2.16843	0.309076	0.00209542
1376039_PM_at	AA996882	Aurka	0.415477	-1.36438	0.87848	1.06283	0.999967	1.25762	0.287937	1.7966	0.00503867	2.22129	39.4153	28.1012
1393465_PM_at	BE103258	---	0.149256	-1.74491	0.196815	-1.6256	0.999967	-1.25931	0.47399	-1.60328	0.00503867	-2.21601	71.8329	43.4001
1385261_PM_s_at	BE103057	---	0.0648729	-2.20474	0.11639	-1.89846	0.999967	-1.51847	0.0781265	-2.09027	0.00503867	-2.21084	0.309076	0.00209542
1371491_PM_at	BM390614	Notch1	0.203218	-1.52167	0.24555	-1.45783	0.971056	-1.53062	0.703881	-1.35425	0.00503867	-2.1518	53.756	35.5804
1372920_PM_at	AI411345	Prodh	0.186061	-1.56147	0.266594	-1.44145	0.999967	-1.41208	0.259492	-1.68891	0.00503867	-2.14319	8.60082	1.08768
1393122_PM_at	BG380561	---	0.191602	-1.62464	0.191593	-1.62569	0.999967	-1.34993	0.781369	-1.32134	0.00503867	-2.13565	71.2287	43.1631
1383938_PM_at	BI286738	---	0.200786	-1.54647	0.3602	-1.35429	0.999967	-1.25292	0.912709	-1.13097	0.00503867	-2.02845	73.8424	48.1176
1374207_PM_at	BI275292	Angpt2	0.412917	-1.31617	0.297727	-1.4135	0.999967	-1.42243	0.575912	-1.47071	0.00503867	-2.01147	50.6198	34.0523
1397921_PM_at	AW535104	---	0.156579	-1.59908	0.0991316	-1.74545	0.94686	-1.5625	0.317787	-1.6182	0.00503867	-2.00201	1.06874	7.5e-14
1368009_PM_at	NM_053765	Gne	0.419153	-1.29085	0.247851	-1.44777	0.999967	-1.27591	0.0819447	-1.84377	0.00503867	-1.97753	8.25281	0.2019
1378631_PM_at	BM388084	---	0.364465	-1.3309	0.179093	-1.54702	0.999967	-1.29176	0.657604	-1.37968	0.00503867	-1.96861	55.4219	36.3697
1380849_PM_at	BI274299	---	0.291021	-1.38495	0.0499022	-1.95343	0.980118	-1.47176	0.703337	-1.33987	0.00503867	-1.93446	2.52545	1.27629e-07
1370461_PM_at	AF336825	Hmmr	0.647965	1.1593	0.760811	-1.09482	0.999967	1.27468	0.0539203	1.83517	0.00503867	1.94784	51.464	34.4692
1372483_PM_at	AI230979	Zfp469	0.130572	-1.69094	0.170264	-1.57845	0.993635	-1.4759	0.304269	-1.61872	0.00503867	-1.92602	0.309076	0.00209542
1374915_PM_at	BE113321	---	0.753728	-1.1102	0.634439	-1.14636	0.999967	-1.07275	0.703268	-1.32367	0.00503867	-1.91313	36.9832	26.6987
1369012_PM_at	NM_017128	Inhba	0.535078	-1.20511	0.320147	-1.33274	0.999967	-1.13942	0.792638	-1.23936	0.00503867	-1.91051	40.4519	28.6863
1376240_PM_at	BG378240	RGD1566399	0.149929	-1.50059	0.12062	-1.56107	0.999967	-1.30195	0.643179	-1.32518	0.00503867	-1.90787	77.8687	45.6863	BMD > highest dose: 75.0
1370929_PM_at	AI170333	Lrpap1	0.246241	-1.40209	0.574825	-1.17235	0.999967	-1.1166	0.836675	-1.20028	0.00503867	-1.89085	45.6806	31.5277
1371906_PM_at	BF288092	---	0.17955	-1.46585	0.0461319	-1.76834	0.999967	-1.23946	0.305158	-1.52156	0.00503867	-1.87559	1.94119	1.94957e-06
1368176_PM_at	NM_031528	Rara	0.451403	-1.23466	0.205215	-1.435	0.999967	-1.37151	0.744253	-1.26288	0.00503867	-1.86747	5.84958	1.18452
1397263_PM_at	AI045741	---	0.22528	-1.46491	0.107755	-1.70822	0.999967	-1.18976	0.153205	-1.71247	0.00503867	-1.8667	3.93206	6.51891e-07
1374918_PM_at	BM392219	LOC100911466	0.389572	-1.24421	0.208189	-1.38731	0.999967	-1.23251	0.862432	-1.1432	0.00503867	-1.84879	56.092	36.6829
1374229_PM_at	BF411135	Sppl2b	0.345638	-1.29722	0.309768	-1.32486	0.999967	-1.35854	0.449992	-1.44694	0.00503867	-1.82844	6.17798	1.56442
1385050_PM_at	BF397804	Zfp292	0.135551	-1.62353	0.160467	-1.57813	0.999967	-1.33546	0.266208	-1.6226	0.00503867	-1.81667	0.309076	0.00209542
1379019_PM_at	AI639534	Cfp	0.7487	-1.10344	0.516824	-1.18563	0.999967	-1.11921	0.611364	-1.34737	0.00503867	-1.8004	39.4167	28.102
1389263_PM_at	AI234852	Rai14	0.183974	-1.4606	0.160467	-1.508	0.999967	-1.15061	0.741633	-1.26879	0.00503867	-1.79903	76.5581	45.2021	BMD > highest dose: 75.0
1396317_PM_at	AI764350	Ccpg1	0.132105	-1.52105	0.246888	-1.3546	0.999967	-1.23594	0.428331	-1.41272	0.00503867	-1.79095	55.8415	36.5661
1378170_PM_at	AI556957	Aff4	0.303121	-1.28971	0.11754	-1.52652	0.999967	-1.28493	0.656689	-1.28654	0.00503867	-1.78293	64.507	40.4193
1374969_PM_at	AA799832	---	0.378574	-1.25688	0.208189	-1.39861	0.999967	-1.20108	0.82464	-1.18448	0.00503867	-1.75501	50.2823	33.8845
1374189_PM_at	BG668883	Zfp219	0.348394	-1.24621	0.241205	-1.32171	0.999967	-1.31514	0.416666	-1.37641	0.00503867	-1.73122	5.02598	1.18176
1390402_PM_at	AI172431	---	0.677825	-1.12403	0.149263	-1.47393	0.999967	-1.26717	0.903991	-1.11144	0.00503867	-1.72646	55.6363	36.4702
1385806_PM_at	AA996771	---	0.287875	-1.25875	0.165584	-1.37375	0.999967	-1.14126	0.751233	-1.19967	0.00503867	-1.70116	43.9712	30.6185
1376999_PM_at	BF389721	Tnks2	0.0819447	-1.55036	0.151591	-1.39857	0.999967	-1.31414	0.449889	-1.34154	0.00503867	-1.70078	0.309076	0.00209542
1381764_PM_s_at	AA819792	Rnf126	0.165538	-1.43533	0.0979214	-1.56902	0.507941	-1.60163	0.344828	-1.44471	0.00503867	-1.6933	1.44676	5.56481e-06
1379733_PM_at	BF396474	---	0.163729	-1.41038	0.431748	-1.19851	0.999967	-1.29912	0.747248	-1.22085	0.00503867	-1.68586	68.4439	42.0506
1387759_PM_s_at	J02612	Ugt1a1 /// Ugt1a2 /// Ugt1a3 /// Ugt1a5 /// Ugt1a6 /// Ugt1a7c /// Ugt1a8 /// Ugt1a9	0.816434	-1.06202	0.96299	1.01147	0.971056	1.33516	0.0762348	1.5544	0.00503867	1.68181	7.6929	4.76423
1380913_PM_at	BG374053	---	0.0617837	-1.53037	0.23274	-1.30026	0.973623	-1.31313	0.356602	-1.36257	0.00503867	-1.60641	92.7665	50.7609	BMD > highest dose: 75.0
1372308_PM_at	BM386869	---	0.269094	-1.28547	0.124024	-1.46048	0.999967	-1.30226	0.547536	-1.30773	0.00503867	-1.5899	1.53762	1.05603e-05
1395845_PM_at	AW534087	---	0.0939539	-1.51029	0.0883376	-1.51624	0.999967	-1.24801	0.710928	-1.23213	0.00503867	-1.58134	0.309076	0.00209542
1370916_PM_at	AI406496	Tec	0.132022	-1.3637	0.214274	-1.28117	0.999967	-1.20035	0.604692	-1.23985	0.00503867	-1.56861	51.9885	34.7262
1380066_PM_at	BF401956	Tfr2	0.134948	-1.37187	0.324664	-1.21671	0.94686	-1.32891	0.680744	-1.22163	0.00503867	-1.53353	1.59116	6.60799e-06
1387911_PM_at	L10416	Rabggtb	0.220315	-1.26202	0.133805	-1.34321	0.999967	-1.15317	0.614907	-1.23074	0.00503867	-1.51792	61.0479	38.9262
1371803_PM_at	AI717483	Gm2a	0.266482	-1.23256	0.324375	-1.19946	0.999967	-1.17796	0.670038	-1.2065	0.00503867	-1.50523	38.9024	27.8089
1370465_PM_at	AF257746	Abcb1a	0.941706	-1.0558	0.921033	-1.06666	0.999967	1.43753	0.153205	2.70182	0.00681379	3.57786	7.35245	0.6713
1375813_PM_at	BE102687	Akap8l	0.356468	-1.51221	0.0991316	-2.29037	0.94686	-1.87017	0.123365	-2.26332	0.00681379	-2.86195	1.78643	0.626846
1395808_PM_at	AI137122	---	0.187591	-1.58898	0.0324365	-2.15516	0.999967	-1.40915	0.464884	-1.55171	0.00681379	-2.03288	0.309076	0.00209542
1376680_PM_at	BG379765	Vps37c	0.498713	-1.27445	0.189478	-1.59734	0.999967	-1.46492	0.389064	-1.63241	0.00681379	-2.14884	5.74116	1.39062
1392904_PM_at	BF544602	Pwwp2a	0.382915	-1.34072	0.18911	-1.56646	0.971056	-1.56014	0.653535	-1.41844	0.00681379	-2.12307	4.56782	0.821136
1377267_PM_at	BF402385	Magee1	0.75102	-1.1325	0.908744	1.04413	0.999967	1.2537	0.9044	1.15074	0.00681379	2.07109	32.6374	24.0855
1377091_PM_at	AW524733	Prrt1	0.244046	-1.50551	0.162105	-1.67121	0.940657	-1.66091	0.751233	-1.34549	0.00681379	-2.05395	1.53991	9.30349e-10
1398627_PM_at	AA819889	---	0.444476	-1.29473	0.247706	-1.47397	0.999967	-1.14135	0.541275	-1.48671	0.00681379	-2.03287	44.5286	30.917
1383670_PM_at	BM383134	Zfp426	0.254557	-1.45836	0.362679	-1.33818	0.999967	-1.29486	0.881154	-1.1673	0.00681379	-1.96277	46.4362	31.9237
1372057_PM_at	AA800232	Nrbp	0.17149	-1.52719	0.152864	-1.56617	0.999967	-1.31418	0.505824	-1.4514	0.00681379	-1.88789	0.309076	0.00209542
1371570_PM_at	AI406266	---	0.490173	-1.23356	0.31403	-1.34048	0.999967	-1.17751	0.683384	-1.33681	0.00681379	-1.86662	43.9628	30.614
1376010_PM_at	BM384201	Prpf4b	0.426288	-1.25421	0.197819	-1.4484	0.999967	-1.25743	0.698681	-1.31376	0.00681379	-1.86251	50.7381	34.111
1389786_PM_at	AA946272	---	0.330151	-1.32034	0.28314	-1.36136	0.999967	-1.24605	0.522068	-1.4134	0.00681379	-1.85958	49.3871	33.4361
1374319_PM_at	BF394096	---	0.607208	-1.17574	0.423315	-1.25988	0.999967	-1.0562	0.731194	-1.29366	0.00681379	-1.85825	41.9101	29.497
1396431_PM_at	BF410221	---	0.919032	-1.03765	0.218663	-1.43379	0.999967	-1.15547	0.767595	-1.2542	0.00681379	-1.83743	53.6805	35.5443
1388920_PM_at	AI230985	Bmp6	0.450635	-1.25415	0.338868	-1.31888	0.999967	-1.0318	0.951386	-1.07051	0.00681379	-1.82379	52.3129	34.8843
1384728_PM_at	BE112826	Foxn3	0.750063	-1.11292	0.446265	-1.24609	0.999967	-1.20289	0.750786	-1.28226	0.00681379	-1.8206	50.8352	34.1591
1383497_PM_at	AA997772	Proc	0.136575	-1.47115	0.155286	-1.44646	0.971056	-1.37142	0.520153	-1.35116	0.00681379	-1.72279	1.39975	7.5e-14
1387962_PM_at	U41164	Zfp180	0.46554	-1.21817	0.18915	-1.42485	0.999967	-1.11032	0.297205	-1.49034	0.00681379	-1.71267	55.617	36.4611
1393008_PM_at	BI290317	Arpp19	0.459959	-1.2035	0.647695	-1.11568	0.999967	1.09955	0.25554	1.46676	0.00681379	1.71217	11.4339	7.17284
1374558_PM_at	AI010316	---	0.281804	-1.32021	0.541385	-1.16392	0.999967	-1.12874	0.756091	-1.23735	0.00681379	-1.69383	55.4869	36.4002
1375883_PM_at	BI298766	Zcchc6	0.220205	-1.33769	0.228851	-1.33395	0.999967	-1.19918	0.424413	-1.37123	0.00681379	-1.68495	55.9228	36.6041
1372468_PM_at	BI296525	Cd97	0.359469	-1.25419	0.670683	-1.10738	0.999967	-1.14431	0.92589	-1.08282	0.00681379	-1.68053	50.2731	33.8799
1379603_PM_at	BE116890	Cbl	0.400574	-1.25155	0.0943606	-1.60302	0.999967	-1.18515	0.932861	-1.08281	0.00681379	-1.67505	87.2066	48.9546	BMD > highest dose: 75.0
1393290_PM_at	AW142022	Mef2a	0.273727	-1.30488	0.41167	-1.21706	0.999967	-1.0951	0.836064	-1.16642	0.00681379	-1.66923	57.1113	37.1547
1395268_PM_at	BM383223	Wwp1	0.378681	-1.22271	0.284624	-1.27659	0.999967	-1.1787	0.805423	-1.17615	0.00681379	-1.62845	56.2545	36.7585
1378092_PM_at	AI408718	Mdp1	0.797883	-1.06551	0.434215	1.17944	0.999967	1.30022	0.0257347	1.61751	0.00681379	1.56706	6.72583	3.43921
1377607_PM_at	BM385631	Map3k3	0.341082	-1.23116	0.189713	-1.3448	0.999967	-1.13426	0.657604	-1.25342	0.00681379	-1.61171	60.9094	38.8652
1389628_PM_at	BG371532	Plcd3	0.186471	-1.35883	0.0782387	-1.54405	0.999967	-1.30483	0.180089	-1.45534	0.00681379	-1.60328	1.01026	7.5e-14
1372393_PM_at	AI409506	Fbxo18	0.0979899	-1.47517	0.223444	-1.30526	0.999967	-1.23858	0.691076	-1.22915	0.00681379	-1.60249	0.309076	0.00209542
1375561_PM_at	BG372234	---	0.217682	-1.29869	0.440931	-1.17168	0.999967	-1.04275	0.924395	-1.07325	0.00681379	-1.59189	73.0983	45.6589
1371846_PM_at	BM391894	Ubac2	0.337473	-1.23527	0.24555	-1.29555	0.999967	-1.05019	0.862432	-1.1222	0.00681379	-1.5836	47.3545	32.4001
1379250_PM_at	AI012955	Galm	0.331476	-1.23077	0.434246	-1.17767	0.999967	-1.01917	0.91611	-1.0792	0.00681379	-1.55458	63.3589	36.9884
1367948_PM_a_at	U93307	Kdr	0.154136	-1.36499	0.188672	-1.31831	0.999967	-1.09676	0.751233	-1.18757	0.00681379	-1.54818	56.4637	36.8556
1387105_PM_at	NM_133579	Zfp422	0.131112	-1.38321	0.224218	-1.28	0.999967	-1.15088	0.604692	-1.24883	0.00681379	-1.53626	74.0709	44.2648
1390543_PM_at	BF396416	---	0.123283	-1.39926	0.225084	-1.29079	0.999967	-1.19201	0.464884	-1.30051	0.00681379	-1.52213	0.309076	0.00209542
1379411_PM_at	AI180253	LOC100911353	0.898023	1.0839	0.635573	1.26173	0.999967	1.28158	0.703268	1.62071	0.00854294	2.86731	42.5856	29.8677
1389179_PM_at	BF284899	Cidea	0.987901	-1.01003	0.76542	1.14754	0.999967	1.06304	0.720539	1.51648	0.00854294	2.63165	45.5304	31.4486
1378691_PM_at	AA893871	---	0.12996	-1.98765	0.0777087	-2.25054	0.993635	-1.69958	0.106707	-2.22662	0.00854294	-2.48498	0.309076	0.00209542
1368135_PM_at	NM_021595	Ninj2	0.205107	-1.6749	0.12058	-1.94914	0.94686	-1.76581	0.227145	-1.92388	0.00854294	-2.43866	1.94207	0.258209
1375076_PM_at	AI112007	Lrrc46	0.35415	-1.41062	0.0687809	-2.15296	0.999967	-1.40378	0.297521	-1.77558	0.00854294	-2.37175	4.05594	0.504583
1377740_PM_at	BF284600	---	0.257226	-1.52388	0.256142	-1.52576	0.999967	-1.35281	0.661058	-1.44831	0.00854294	-2.15936	57.2555	37.221
1382026_PM_at	BE116750	Arhgap9	0.212377	-1.60637	0.563358	-1.23315	0.999967	-1.49672	0.782921	-1.33123	0.00854294	-2.1302	65.0407	40.6446
1381431_PM_at	AW252296	---	0.211238	-1.54003	0.0711749	-1.94144	0.999967	-1.36941	0.76487	-1.31749	0.00854294	-2.00705	0.309076	0.00209542
1395604_PM_at	BF555073	---	0.316833	-1.36997	0.0733346	-1.79831	0.940657	-1.58078	0.207593	-1.68261	0.00854294	-1.94424	2.55667	0.249509
1376888_PM_a_at	AI501092	Mllt1	0.134452	-1.70064	0.221094	-1.51385	0.971056	-1.51677	0.355644	-1.60833	0.00854294	-1.93238	86.9153	48.8572	BMD > highest dose: 75.0
1392313_PM_at	BG376902	Lrfn4	0.207753	-1.46409	0.0733346	-1.76912	0.971056	-1.51192	0.575912	-1.4053	0.00854294	-1.91588	1.28058	9.17999e-06
1383977_PM_a_at	BM388500	---	0.153399	-1.55629	0.11754	-1.66261	0.999967	-1.30702	0.767595	-1.26806	0.00854294	-1.89788	0.309076	0.00209542
1395019_PM_at	AI101440	Usp38	0.577711	-1.19525	0.178848	-1.53036	0.999967	-1.19301	0.322326	-1.57827	0.00854294	-1.89224	12.905	2.02603
1387417_PM_a_at	NM_134456	Sh2b1	0.176815	-1.52418	0.218663	-1.44705	0.971056	-1.50079	0.541309	-1.42819	0.00854294	-1.84021	77.9407	45.7127	BMD > highest dose: 75.0
1386870_PM_at	BI275294	Glul	0.470436	-1.23285	0.46562	-1.22157	0.999967	-1.25219	0.799973	-1.2276	0.00854294	-1.82312	45.8183	31.6001
1382037_PM_at	AI600057	---	0.180913	-1.51023	0.148703	-1.56361	0.999967	-1.33931	0.413427	-1.4999	0.00854294	-1.81825	0.309076	0.00209542
1389347_PM_at	BE100607	Pitpnm1	0.421971	-1.24232	0.318993	-1.30232	0.999967	-1.2573	0.781601	-1.22774	0.00854294	-1.7447	43.2333	30.2202
1393953_PM_at	BI284392	Eps8l3	0.111967	-1.48233	0.0961694	-1.51294	0.971056	-1.33198	0.383885	-1.37459	0.00854294	-1.62953	0.309076	0.00209542
1390580_PM_at	BG378657	---	0.0979899	-1.50027	0.0499022	-1.61082	0.971056	-1.34102	0.722211	-1.22007	0.00854294	-1.5879	0.309076	0.00209542
1369969_PM_at	NM_013063	Parp1	0.378681	-1.20193	0.409798	-1.18504	0.999967	1.11573	0.635708	1.25117	0.00854294	1.5638	8.92047	0.02202
1372236_PM_at	BI279079	Nod1	0.38036	-1.20189	0.252544	-1.27354	0.999967	-1.19365	0.713961	-1.21116	0.00854294	-1.54498	43.4476	30.3363
1389800_PM_at	BF420629	Pwwp2b	0.182362	-1.31218	0.0499022	-1.51315	0.971056	-1.2999	0.336493	-1.32867	0.00854294	-1.49561	0.309076	0.00209542
1372116_PM_at	AI008955	Mrps2	0.451233	-1.16721	0.840069	-1.04253	0.999967	1.15297	0.546726	1.26903	0.00854294	1.51013	8.78716	0.06921
1384146_PM_at	AI236895	---	0.078451	-2.42153	0.107376	-2.25669	0.458636	-2.43494	0.0402313	-2.55101	0.0099232	-2.62244	0.963668	0.07508
1368047_PM_at	NM_022866	Slc13a3	0.794195	-1.12577	0.673382	-1.17577	0.999967	-1.04267	0.801675	-1.32934	0.0099232	-2.2936	39.2701	28.0186
1395351_PM_at	BF543381	---	0.293507	-1.45646	0.0991316	-1.94222	0.999967	-1.40905	0.614297	-1.48089	0.0099232	-2.22018	2.89882	5.84835e-08
1398217_PM_at	BE108367	Zbtb41	0.0305284	-1.98543	0.0606112	-1.89153	0.705285	-1.70856	0.0107007	-2.11106	0.0099232	-1.96263	0.309076	0.00209542
1392723_PM_at	BF388065	Ankrd17	0.198401	-1.58204	0.0639842	-1.98671	0.999967	-1.47283	0.123365	-1.88379	0.0099232	-2.0816	2.24963	1.95012e-05
1383222_PM_at	AA892299	Frmd6	0.208534	-1.56072	0.216442	-1.55891	0.999967	-1.22973	0.661235	-1.4231	0.0099232	-2.02632	65.6819	40.9136
1392561_PM_at	BF396279	Atp5c1 /// LOC100360100	0.206194	-1.53556	0.181767	-1.5891	0.999967	-1.45481	0.607354	-1.44514	0.0099232	-2.00622	2.17382	3.31248e-06
1384222_PM_at	BG669046	---	0.258307	-1.40483	0.331318	-1.33243	0.999967	-1.17925	0.788374	-1.25292	0.0099232	-1.93806	54.633	35.9978
1384287_PM_at	BI278552	---	0.197489	-1.51134	0.115758	-1.68474	0.995352	-1.47122	0.566105	-1.44204	0.0099232	-1.92595	0.309076	0.00209542
1391218_PM_at	BI294343	Fam76b	0.25651	-1.44784	0.0499022	-1.89908	0.999967	-1.29779	0.736545	-1.32991	0.0099232	-1.924	2.67935	1.1662e-07
1367758_PM_at	NM_012493	Afp	0.137793	-1.59973	0.294107	-1.37395	0.971056	-1.48693	0.321182	-1.57986	0.0099232	-1.86219	1.16313	1.04062e-05
1383637_PM_at	AA925807	---	0.480696	-1.23916	0.119192	-1.6387	0.999967	-1.33898	0.58314	-1.39972	0.0099232	-1.84825	4.51342	0.339196
1378529_PM_at	BE109895	---	0.268428	-1.38055	0.226196	-1.42483	0.999967	-1.38257	0.41183	-1.48388	0.0099232	-1.7927	6.79692	2.69e-06
1375011_PM_at	AA818819	---	0.242439	-1.38971	0.253672	-1.38292	0.999967	-1.10574	0.823891	-1.2027	0.0099232	-1.77167	51.9631	34.7138
1391968_PM_at	BM389535	Pdxdc1	0.291965	-1.33326	0.913797	-1.03306	0.999967	-1.24397	0.548448	-1.38423	0.0099232	-1.75024	49.7985	33.6428
1388185_PM_at	AI178012	Rb1	0.293478	-1.31724	0.204589	-1.40602	0.999967	-1.13884	0.608358	-1.334	0.0099232	-1.746	52.2787	34.8676
1372467_PM_at	AA943794	Hs6st1	0.378761	-1.27199	0.25029	-1.37329	0.999967	-1.19441	0.58314	-1.36116	0.0099232	-1.74524	44.6075	30.9592
1391480_PM_at	BI296013	---	0.242892	-1.36645	0.160467	-1.48595	0.999967	-1.23587	0.641701	-1.32656	0.0099232	-1.72935	1.80204	1.19472e-07
1399006_PM_at	BI285826	Usf1	0.393073	-1.24531	0.335644	-1.27399	0.999967	-1.06948	0.710928	-1.26666	0.0099232	-1.70573	46.6908	32.0563
1389340_PM_at	BI294227	Zfp318	0.246227	-1.3313	0.13501	-1.48649	0.999967	-1.25538	0.355644	-1.44679	0.0099232	-1.69963	3.02728	7.81618e-08
1369607_PM_at	NM_131908	Fgf6	0.460809	-1.20671	0.192816	-1.41236	0.999967	-1.15227	0.641701	-1.30625	0.0099232	-1.6905	65.4456	40.8147
1372288_PM_at	BE109521	Zmiz2	0.189823	-1.40805	0.136954	-1.49924	0.999967	-1.13543	0.569654	-1.33692	0.0099232	-1.68968	74.7502	44.5232
1373474_PM_at	BE115948	RGD1565775	0.140986	-1.45878	0.100363	-1.54274	0.999967	-1.27953	0.531857	-1.34074	0.0099232	-1.61456	0.309076	0.00209542
1376951_PM_at	AI101906	Mad2l1	0.952472	-1.01821	0.991842	-1.00274	0.999967	1.2394	0.223875	1.45257	0.0099232	1.59912	40.8219	28.8934
1377103_PM_at	AW525765	---	0.227125	-1.31749	0.0733346	-1.53828	0.999967	-1.28808	0.604318	-1.29123	0.0099232	-1.57979	0.309076	0.00209542
1384700_PM_at	BM390472	---	0.136605	-1.40714	0.0499022	-1.55226	0.94686	-1.35924	0.606851	-1.27596	0.0099232	-1.53166	2.36697	7.5e-14
1397239_PM_at	AW522354	RGD1561963	0.0911385	-1.50813	0.100363	-1.45246	0.999967	-1.29272	0.802292	-1.16342	0.0099232	-1.54909	0.309076	0.00209542
1390802_PM_at	AI170769	RGD1306839	0.606556	-1.12695	0.436274	1.17972	0.999967	1.12042	0.419225	1.34701	0.0099232	1.54366	40.4589	28.6902
1370826_PM_at	AF062594	Nap1l1	0.510406	-1.16455	0.656632	-1.10193	0.999967	1.28774	0.629013	1.26886	0.0099232	1.54036	8.25241	0.004789
1388905_PM_at	AI230770	Mbrl	0.0441688	-1.52991	0.0883376	-1.3774	0.6419	-1.36083	0.318584	-1.31065	0.0099232	-1.44922	NA	NA
1371534_PM_at	AI407908	LOC100911440 /// Slc25a22	0.17907	-1.32118	0.253832	-1.25205	0.999967	-1.16141	0.669176	-1.21961	0.0099232	-1.51549	61.8979	39.2985
1377707_PM_at	BF417096	Slc35b4	0.95522	-1.0154	0.527801	1.13419	0.999967	1.20687	0.414687	1.32499	0.0099232	1.51321	14.1642	4.33589
1390891_PM_at	BE116384	Kif11	0.997253	-1.00171	0.437707	1.27608	0.999967	1.18951	0.0107007	2.15464	0.0183088	1.9585	10.0864	0.7422
1378076_PM_at	AA963273	---	0.918525	1.02607	0.942323	1.01541	0.999967	1.10891	0.0107007	1.57119	0.0191204	1.42803	NA	NA
1394689_PM_at	BE117217	---	0.211912	-1.90184	0.0840459	-2.62719	0.356801	-2.72071	0.0107007	-3.16806	0.02715	-2.52316	2.0105	0.278439
1381100_PM_at	BE108751	---	0.147995	-1.50927	0.107376	-1.5936	0.971056	-1.41656	0.0107007	-1.76477	0.0778829	-1.50358	NA	NA
1387844_PM_at	NM_032613	Lasp1	0.6107	1.20372	0.707591	1.13625	0.971056	1.59974	0.0107007	2.1112	0.213666	1.46928	NA	NA
1394031_PM_at	AA800742	Fam83d	0.81385	-1.06172	0.752522	-1.07045	0.987179	1.31512	0.0107007	1.64544	0.255176	1.25633	NA	NA
1381732_PM_at	BF398558	---	0.0617837	-2.44151	0.0812322	-2.12206	0.807307	-1.99406	0.0671625	-2.21122	0.0113027	-2.30414	0.309076	0.00209542
1372341_PM_at	AI233213	Slc25a36	0.21944	-1.70343	0.234316	-1.68569	0.993635	-1.70475	0.68541	-1.54389	0.0113027	-2.37613	2.32102	4.52098e-07
1383194_PM_a_at	AI030349	---	0.182184	-1.77069	0.40451	-1.38942	0.999967	-1.254	0.74351	-1.41283	0.0113027	-2.33028	50.0645	33.7758
1398411_PM_at	BI278952	---	0.296261	-1.53164	0.269182	-1.57732	0.999967	-1.44159	0.777022	-1.37016	0.0113027	-2.30961	55.437	36.3768
1376419_PM_at	BE116226	---	0.190269	-1.72611	0.173681	-1.78682	0.60269	-2.06397	0.256871	-1.91647	0.0113027	-2.25527	1.29168	2.94599e-07
1398410_PM_at	AW535349	Acap3	0.461492	-1.35689	0.378528	-1.42104	0.999967	-1.26973	0.567836	-1.60255	0.0113027	-2.21577	45.6596	31.5166
1387936_PM_at	D14989	Sult2a2	0.0648729	-2.17783	0.0499022	-2.14942	0.356801	-2.08063	0.412608	-1.68171	0.0113027	-2.14755	235.71	77.483	BMD > highest dose: 75.0
1395318_PM_at	BF397354	Chd9	0.07319	-2.03561	0.0499022	-2.10076	0.207593	-2.16938	0.155316	-1.8467	0.0113027	-2.04505	0.309076	0.00209542
1377819_PM_at	AA955441	RGD1561065	0.201007	-1.58148	0.28558	-1.45922	0.999967	-1.31624	0.549708	-1.52117	0.0113027	-2.09268	62.4693	39.5468
1377916_PM_at	AW915529	Slfn2	0.211238	-1.60001	0.30217	-1.46266	0.999967	-1.21307	0.575912	-1.52773	0.0113027	-2.05272	63.7792	40.1099
1389415_PM_at	BI289649	Rsbn1	0.554856	-1.24521	0.119192	-1.77332	0.999967	-1.33482	0.661971	-1.43209	0.0113027	-2.02729	8.40505	0.71865
1370516_PM_at	AB026665	Slc15a3	0.220746	-1.51704	0.486037	-1.26177	0.999967	-1.05961	0.703268	-1.38509	0.0113027	-1.98041	53.8743	35.637
1369728_PM_at	NM_022686	LOC680097	0.195321	-1.56446	0.22218	-1.52918	0.999967	-1.13233	0.742834	-1.33565	0.0113027	-1.97376	57.0866	37.1433
1392701_PM_at	BI285572	Gmppb	0.937297	-1.03346	0.650207	1.15835	0.999967	1.31249	0.768737	1.30503	0.0113027	1.96946	44.3713	30.833
1380318_PM_at	BF401102	RGD1305254	0.976178	1.01297	0.970212	-1.01379	0.999967	1.09235	0.733383	1.33492	0.0113027	1.96096	31.8811	23.6163
1382536_PM_at	BE109224	---	0.328967	-1.35484	0.105475	-1.69743	0.999967	-1.36231	0.698681	-1.34736	0.0113027	-1.91359	6.39341	4.17596e-05
1373915_PM_at	AI044427	Dmpk	0.691247	-1.15617	0.461615	-1.26777	0.999967	-1.31788	0.794362	-1.27941	0.0113027	-1.91249	41.286	29.1518
1388684_PM_at	BI274480	Fnbp4	0.203909	-1.51768	0.0910497	-1.78926	0.999967	-1.38091	0.504556	-1.50122	0.0113027	-1.90138	0.309076	0.00209542
1390853_PM_at	BG380315	---	0.283347	-1.39911	0.165518	-1.57101	0.999967	-1.285	0.836017	-1.21852	0.0113027	-1.86387	67.7663	41.7748
1393639_PM_at	AI044576	Myo10	0.201034	-1.47883	0.153841	-1.5727	0.999967	-1.20124	0.708631	-1.32102	0.0113027	-1.83045	78.4946	45.9153	BMD > highest dose: 75.0
1395968_PM_at	BI294877	LOC690323	0.274336	-1.35	0.203022	-1.4301	0.999967	-1.27793	0.823379	-1.20602	0.0113027	-1.71359	73.5994	44.0843
1372523_PM_at	AA892770	Gclc	0.617728	-1.14892	0.761448	-1.08111	0.999967	1.06395	0.579636	1.3514	0.0113027	1.69398	9.49342	0.4889
1382544_PM_at	AI058746	---	0.608321	-1.13497	0.921768	-1.02492	0.999967	1.07594	0.237331	1.46364	0.0113027	1.59638	7.03627	0.343
1371998_PM_at	AI176611	LOC680562 /// LOC690779 /// Mob1a	0.38545	-1.20376	0.521295	-1.14238	0.999967	-1.00009	0.964308	-1.03864	0.0113027	-1.52561	55.6743	36.488
1370125_PM_at	NM_019189	Hapln1	0.241266	-1.26337	0.331207	-1.21289	0.999967	-1.26178	0.911675	-1.07842	0.0113027	-1.5143	62.6865	39.6407
1371775_PM_at	AI172057	LOC100912409	0.712245	-1.08297	0.424555	-1.16282	0.999967	-1.09639	0.416666	-1.30253	0.0113027	-1.50875	8.3611	0.4167
1393156_PM_at	BI278333	Masp2	0.0979899	-2.46776	0.0600477	-2.80406	0.997205	-1.86327	0.120279	-2.43502	0.0125272	-2.7404	0.309076	0.00209542
1374028_PM_at	AI412665	LOC500974	0.123283	-2.08442	0.252193	-1.63082	0.999967	-1.59509	0.661235	-1.54813	0.0125272	-2.46297	0.309076	0.00209542
1374870_PM_at	BF286402	---	0.144191	-1.87705	0.126069	-1.95578	0.999967	-1.4949	0.273149	-1.90971	0.0125272	-2.44046	0.309076	0.00209542
1389564_PM_at	AA892159	Ccnl2	0.149521	-1.93304	0.100363	-2.14351	0.971056	-1.79587	0.430431	-1.80418	0.0125272	-2.41893	0.309076	0.00209542
1378338_PM_at	BE103735	Ammecr1l	0.6737	-1.2331	0.289207	-1.60958	0.999967	-1.20576	0.823379	-1.35819	0.0125272	-2.40528	47.4256	32.4367
1395211_PM_s_at	BE118557	Svil	0.336214	-1.54061	0.312181	-1.57254	0.999967	-1.40996	0.323546	-1.95711	0.0125272	-2.39243	13.7899	1.22102
1392074_PM_at	AA926082	LOC500046	0.690213	-1.20244	0.322234	-1.50568	0.999967	1.10246	0.853718	-1.26105	0.0125272	-2.28151	43.8506	30.5537
1368651_PM_at	M17685	Pklr	0.103452	-1.94836	0.218663	-1.56597	0.999967	-1.48649	0.719307	-1.37429	0.0125272	-2.10867	0.309076	0.00209542
1378154_PM_at	BG668499	---	0.261152	-1.49863	0.268236	-1.48776	0.940657	-1.67973	0.388536	-1.65342	0.0125272	-2.1083	2.80588	0.683192
1394499_PM_at	AI501768	RGD1562299 /// Taf8	0.268886	-1.50058	0.148281	-1.73601	0.999967	-1.50701	0.703268	-1.41345	0.0125272	-2.10251	2.48123	1.30335e-06
1378848_PM_at	AI169831	Asb5	0.669692	-1.17791	0.989889	1.00577	0.999967	1.00771	0.606082	1.48143	0.0125272	2.06067	34.7066	25.3472
1390583_PM_at	AI228169	---	0.316683	-1.46255	0.186544	-1.66461	0.999967	-1.15333	0.994642	1.00912	0.0125272	-2.0381	74.861	58.3382
1377288_PM_at	BI275801	Hsf4	0.0911385	-1.88692	0.107755	-1.73915	0.996507	-1.47823	0.451821	-1.52676	0.0125272	-1.92312	0.309076	0.00209542
1380471_PM_at	H31701	---	0.268886	-1.44247	0.222475	-1.50831	0.999967	-1.34789	0.278822	-1.66682	0.0125272	-1.8938	4.25406	5.54412e-06
1380154_PM_at	BF410417	Immt	0.184996	-1.55948	0.124024	-1.67176	0.999576	-1.48579	0.474701	-1.49641	0.0125272	-1.84957	0.309076	0.00209542
1377093_PM_at	BE106555	---	0.393247	-1.27427	0.148564	-1.53556	0.999967	-1.22536	0.745955	-1.27063	0.0125272	-1.77293	72.4819	43.653
1386958_PM_at	U63923	Txnrd1	0.547001	-1.19748	0.417415	-1.2565	0.999967	1.13994	0.547536	1.40387	0.0125272	1.76874	40.7441	28.8499
1376313_PM_at	BI296463	Tpcn2	0.242439	-1.37831	0.13501	-1.53472	0.999967	-1.28627	0.492798	-1.40884	0.0125272	-1.72804	2.92637	3.4879e-06
1377914_PM_at	AI059437	Srrm1	0.332375	-1.28313	0.236306	-1.35667	0.999967	-1.2747	0.321596	-1.46815	0.0125272	-1.68087	4.43959	0.719203
1380049_PM_at	AI599448	---	0.861652	-1.05068	0.0499022	-1.67767	0.999967	-1.25944	0.920156	-1.085	0.0125272	-1.60324	87.2564	48.9712	BMD > highest dose: 75.0
1392294_PM_at	BE119402	---	0.275623	-1.30762	0.0606112	-1.63644	0.999967	-1.34524	0.817093	-1.18353	0.0125272	-1.62638	2.47716	1.4053e-06
1379685_PM_at	AI502753	Scaf4	0.798746	-1.06853	0.102794	-1.48307	0.999967	-1.21523	0.698681	-1.24495	0.0125272	-1.58896	2.98947	2.6244
1368382_PM_at	NM_053681	S100a3	0.314583	-1.25391	0.228693	-1.31824	0.999967	-1.17814	0.34541	-1.3876	0.0125272	-1.56561	9.70429	1.18952
1380606_PM_at	BF404346	---	0.211238	-1.30586	0.125074	-1.40714	0.999967	-1.16485	0.541309	-1.28493	0.0125272	-1.52232	1.66363	7.65502e-06
1370172_PM_at	AA892254	Sod2	0.33472	-1.20971	0.999933	-1	0.999967	1.14654	0.249881	1.37071	0.0125272	1.50578	7.67077	0.05699
1377014_PM_at	BG375383	Nim1	0.897108	1.13686	0.702946	-1.33692	0.999967	-1.14005	0.818167	-1.71355	0.0137936	-4.53863	36.6063	26.4776
1387033_PM_at	NM_012682	LOC100909612 /// Ucp1	0.93349	1.04739	0.802748	1.11764	0.999967	1.06726	0.949682	1.11349	0.0137936	2.33057	75.5478	44.8243	BMD > highest dose: 75.0
1394742_PM_at	AW534107	---	0.220436	-1.70524	0.279663	-1.60544	0.999967	-1.44883	0.659308	-1.55905	0.0137936	-2.2159	3.21593	1.04676e-06
1388740_PM_at	AI177645	Fermt3	0.170042	-1.73519	0.336989	-1.43983	0.999967	-1.32582	0.823891	-1.29452	0.0137936	-2.13288	69.7382	42.5718
1375049_PM_at	AI711132	Ltbp3	0.30035	-1.42825	0.225983	-1.53517	0.923274	-1.6877	0.617518	-1.45719	0.0137936	-2.05553	3.25464	0.395334
1392786_PM_at	BG668812	Dysf	0.466358	-1.27623	0.0984005	-1.82172	0.995352	-1.50238	0.58314	-1.45835	0.0137936	-1.95851	2.62238	0.858933
1374417_PM_at	BE113111	Nrbp2	0.110087	-1.76451	0.217073	-1.52425	0.999967	-1.41511	0.464884	-1.53074	0.0137936	-1.94051	0.309076	0.00209542
1383522_PM_at	AI045086	---	0.0617837	-1.79845	0.0324365	-1.83024	0.886217	-1.53252	0.045129	-1.81067	0.0137936	-1.74263	0.309076	0.00209542
1390643_PM_at	BF403311	---	0.674557	-1.14993	0.173904	-1.52719	0.999967	-1.08248	0.910621	-1.12356	0.0137936	-1.8111	57.6142	37.3855
1368022_PM_at	NM_022944	Inppl1	0.0807307	-1.73435	0.11754	-1.59713	0.971056	-1.47413	0.709163	-1.31213	0.0137936	-1.77125	0.309076	0.00209542
1378441_PM_at	AI176859	---	0.537029	-1.18768	0.374676	-1.26595	0.94686	-1.45635	0.840384	-1.17647	0.0137936	-1.70043	8.63723	1.50185
1368965_PM_at	NM_030834	Slc16a3	0.812277	1.07468	0.167297	-1.45657	0.999967	-1.06462	0.991328	-1.01038	0.0137936	-1.64659	60.8434	38.8361
1370231_PM_at	AI234022	Gtf3c1	0.453818	-1.19261	0.266377	-1.29568	0.999967	-1.12032	0.708631	-1.24215	0.0137936	-1.60224	51.8034	34.6357
1377603_PM_at	BF284123	Snx24	0.433067	-1.21301	0.195517	-1.37287	0.999967	-1.18963	0.481159	-1.35795	0.0137936	-1.59641	5.90628	0.787728
1377806_PM_at	BF556273	Vezf1	0.168202	-1.38963	0.13389	-1.43825	0.999967	-1.10371	0.575912	-1.30767	0.0137936	-1.58224	0.309076	0.00209542
1367722_PM_at	NM_031973	Dpp7	0.179781	-1.38867	0.183899	-1.3793	0.999967	-1.16247	0.850194	-1.14054	0.0137936	-1.57105	82.4661	47.3341	BMD > highest dose: 75.0
1382946_PM_a_at	AI711306	LOC100363782 /// Rab1b	0.504577	-1.17832	0.584608	-1.13445	0.999967	1.30134	0.195012	1.49046	0.0137936	1.56951	9.23823	0.06879
1392539_PM_at	AI009013	Blvrb /// LOC681468	0.920152	1.02823	0.767803	1.06522	0.999967	1.15174	0.326112	1.37891	0.0137936	1.53466	38.6007	27.6361
1389448_PM_at	AA800004	2015-09-04	0.114422	-1.41262	0.402041	-1.18539	0.999967	-1.05052	0.955259	-1.04625	0.0137936	-1.50056	73.8285	44.1721
1368725_PM_at	NM_019147	Jag1	0.275668	-2.04549	0.222927	-2.26397	0.999967	-1.4786	0.364607	-2.53282	0.0149467	-3.60631	65.3546	40.7765
1387144_PM_at	NM_030994	Itga1	0.432768	-1.57307	0.246888	-1.94567	0.999967	-1.95314	0.822438	-1.46802	0.0149467	-3.07257	68.9208	42.2435
1379520_PM_at	BE103550	---	0.154136	-1.81191	0.108574	-1.98797	0.999967	-1.53305	0.59407	-1.56546	0.0149467	-2.23416	101.654	53.4552	BMD > highest dose: 75.0
1376694_PM_at	BI296654	Lmbr1l	0.313128	-1.43639	0.149538	-1.78492	0.999967	-1.33991	0.430431	-1.65179	0.0149467	-2.17934	4.93563	0.408862
1393371_PM_at	BG378781	---	0.369553	-1.41384	0.32758	-1.44753	0.999967	1.00016	0.451821	-1.64865	0.0149467	-2.1581	25.2191	19.3659
1392993_PM_at	BG665293	Fam13b	0.571466	-1.25409	0.283217	-1.50603	0.999967	1.0373	0.853106	-1.23815	0.0149467	-2.11169	68.8371	41.5632
1382419_PM_at	BI276776	Cenpk	0.919536	1.05067	0.68291	1.16563	0.971056	1.63845	0.474701	1.61874	0.0149467	2.10158	43.2257	30.2161
1381111_PM_at	BI275744	---	0.240811	-1.529	0.190761	-1.62084	0.999967	-1.4351	0.703881	-1.41019	0.0149467	-2.03392	2.54265	8.13057e-08
1392105_PM_at	AW527533	---	0.168065	-1.66725	0.0791275	-1.98395	0.999967	-1.41968	0.821062	-1.26023	0.0149467	-2.00325	0.309076	0.00209542
1395133_PM_at	BM387572	Mavs	0.347181	-1.39818	0.186544	-1.62026	0.971056	-1.58176	0.464884	-1.58092	0.0149467	-1.98335	4.79038	3.07253e-06
1383155_PM_at	AA945854	Fam117b	0.283347	-1.4214	0.222071	-1.50769	0.999967	-1.35004	0.646651	-1.40808	0.0149467	-1.94199	63.1032	39.8203
1386600_PM_at	BF522129	---	0.314022	-1.37992	0.331207	-1.36572	0.999967	-1.13235	0.84784	-1.2055	0.0149467	-1.88344	58.1005	37.6074
1379919_PM_at	AI575276	Cflar	0.11533	-1.59469	0.135809	-1.53946	0.999967	-1.25404	0.767619	-1.24678	0.0149467	-1.78761	0.309076	0.00209542
1368124_PM_at	NM_133578	Dusp5	0.435432	-1.24995	0.255807	-1.38779	0.999967	-1.12303	0.801787	-1.22617	0.0149467	-1.77654	50.3604	33.9234
1376221_PM_at	BG373555	Ccdc97	0.191602	-1.45399	0.0864972	-1.67782	0.94686	-1.48365	0.064072	-1.73476	0.0149467	-1.76964	0.754884	0.9937
1379438_PM_at	AA944576	Smarcad1	0.197904	-1.46057	0.142424	-1.5487	0.982127	-1.43094	0.266208	-1.56994	0.0149467	-1.74351	2.10345	1.29838e-08
1377807_PM_a_at	BF389856	---	0.438181	-1.25186	0.339824	-1.30619	0.999967	-1.2711	0.915112	-1.10903	0.0149467	-1.71389	62.7723	39.6777
1372585_PM_at	BM388445	LOC100910973	0.430961	-1.20595	0.618913	-1.12102	0.999967	-1.08498	0.969007	1.03946	0.0149467	-1.61485	72.5552	42.479
1372609_PM_at	AI236198	Ppp2r5d	0.465047	-1.20184	0.129746	-1.46788	0.999967	-1.2149	0.896999	-1.11075	0.0149467	-1.5776	85.0403	48.2236	BMD > highest dose: 75.0
1389096_PM_at	BI274243	Mical2	0.688151	1.23906	0.625797	-1.26299	0.999967	1.25396	0.84784	1.33429	0.0156556	2.60292	35.7866	25.993
1393940_PM_at	AI070444	---	0.128209	-2.06022	0.0782387	-2.28622	0.207593	-2.46815	0.242568	-2.03774	0.0156556	-2.3688	1.63615	1.93426e-05
1385923_PM_at	AA944139	Id4	0.690138	-1.22157	0.915911	-1.05335	0.999967	-1.11691	0.766626	-1.44508	0.0156556	-2.36059	42.7041	29.9324
1378368_PM_at	BF402723	L3mbtl3	0.176072	-1.75493	0.356898	-1.43091	0.940657	-1.77688	0.460665	-1.68394	0.0156556	-2.21168	2.70733	2.08793e-05
1383946_PM_at	AI137640	Cldn1	0.384207	-1.42737	0.566355	-1.25465	0.999967	-1.16641	0.796224	-1.35379	0.0156556	-2.20592	50.4352	33.9606
1379296_PM_at	AI137435	---	0.185431	-1.67622	0.156139	-1.76959	0.999967	-1.45822	0.723971	-1.40857	0.0156556	-2.15539	0.309076	0.00209542
1397105_PM_at	BE095920	Sin3a	0.271733	-1.53968	0.0961694	-2.03157	0.999967	-1.49534	0.450128	-1.6688	0.0156556	-2.12802	0.665985	7.20027e-08
1385076_PM_at	BE120749	LOC100909876	0.250992	-1.50503	0.304009	-1.43972	0.999967	-1.4562	0.428133	-1.61728	0.0156556	-2.04232	6.09969	0.459061
1380923_PM_at	AI236047	---	0.73646	-1.15161	0.71144	-1.1471	0.999967	-1.22727	0.766132	-1.35789	0.0156556	-2.0318	46.8866	32.158
1394290_PM_at	BG669921	---	0.535154	-1.24219	0.351163	-1.3583	0.999967	-1.12787	0.802292	-1.27142	0.0156556	-1.87895	59.9059	38.4204
1383634_PM_at	BI298546	Zfp653	0.287543	-1.39093	0.257806	-1.43391	0.999967	-1.45684	0.58314	-1.42856	0.0156556	-1.82508	3.79693	0.349519
1373532_PM_at	BI276934	Plekhf1	0.4898	-1.24547	0.658853	-1.14381	0.999967	-1.03374	0.956665	-1.06664	0.0156556	-1.80768	45.9753	31.6826
1373207_PM_at	AI235503	---	0.229833	-1.39405	0.766634	-1.07357	0.999967	1.16888	0.33344	1.52782	0.0156556	1.79703	8.37618	0.05437
1389794_PM_at	AI044984	---	0.200784	-1.46748	0.308935	-1.34757	0.999967	-1.09773	0.692427	-1.33316	0.0156556	-1.75359	74.5544	44.4489
1384282_PM_at	BG379149	Zscan21	0.28758	-1.35628	0.340667	-1.31305	0.999967	-1.14045	0.924903	-1.09911	0.0156556	-1.74783	64.7502	40.5221
1380159_PM_at	BE097272	Peo1	0.715965	-1.11295	0.297727	-1.31771	0.999967	-1.18156	0.609021	-1.34163	0.0156556	-1.73547	15.6919	3.46777
1384401_PM_at	AI059296	LOC100361114	0.262241	-1.34233	0.154825	-1.47827	0.999967	-1.21609	0.86087	-1.14531	0.0156556	-1.72468	53.655	35.5321
1397634_PM_at	BE098186	Anks1a	0.07319	-1.66294	0.141944	-1.52094	0.999967	-1.35379	0.401707	-1.44581	0.0156556	-1.65293	0.309076	0.00209542
1385761_PM_s_at	BF400633	---	0.28758	-1.26343	0.0324365	-1.64251	0.971056	-1.34032	0.323424	-1.39096	0.0156556	-1.53036	2.44563	0.97272
1396439_PM_at	BF419397	---	0.251194	-1.33881	0.186768	-1.41697	0.971056	-1.3884	0.520153	-1.36166	0.0156556	-1.64116	2.71936	2.63038e-05
1383474_PM_at	BI274988	Irak2	0.237037	-1.36537	0.350531	-1.27558	0.999967	-1.08644	0.949097	-1.06565	0.0156556	-1.63582	54.9026	0.0373
1375680_PM_at	BG380705	---	0.180913	-1.42271	0.140722	-1.47177	0.971056	-1.39488	0.914182	-1.09761	0.0156556	-1.63465	107.805	55.1936	BMD > highest dose: 75.0
1369828_PM_at	NM_133555	Csf2rb	0.146353	-1.4534	0.118335	-1.5031	0.999967	-1.24608	0.823891	-1.17349	0.0156556	-1.63209	0.309076	0.00209542
1372198_PM_at	BG376471	Mepce	0.406484	-1.22649	0.167297	-1.41411	0.999967	-1.28269	0.571381	-1.32942	0.0156556	-1.62301	6.345	2.30009e-06
1368183_PM_at	NM_013187	Plcg1	0.280124	-1.30398	0.327746	-1.26967	0.999967	-1.07057	0.838706	-1.16298	0.0156556	-1.5975	64.2343	40.3037
1395232_PM_at	AI011035	Dcaf6	0.285203	-1.29015	0.13501	-1.45064	0.999967	-1.3344	0.58314	-1.31245	0.0156556	-1.5823	1.38489	1.01422e-06
1370409_PM_at	AF075704	Slc38a1	0.268044	-1.29221	0.31403	-1.25885	0.999967	-1.18931	0.749557	-1.21467	0.0156556	-1.56271	62.4702	39.5471
1393464_PM_at	BM383378	RGD1311251	0.606512	-1.13044	0.87071	-1.0384	0.999967	1.07832	0.627332	1.27227	0.0156556	1.5536	34.2907	25.0962
1376839_PM_at	AA866321	---	0.137713	-1.41429	0.105475	-1.47032	0.971056	-1.32799	0.405414	-1.36088	0.0156556	-1.53499	0.309076	0.00209542
1393971_PM_at	AW535616	---	0.76678	-1.26699	0.223545	-2.36096	0.999967	-1.35136	0.296562	-2.85793	0.0165954	-3.86957	9.55991	0.05989
1378828_PM_at	BE107649	---	0.185431	-2.50522	0.692835	-1.28444	0.999967	-1.84862	0.848353	-1.46036	0.0165954	-3.85618	64.189	40.2844
1393600_PM_at	AA817969	---	0.204088	-1.91997	0.283428	-1.72121	0.999967	-1.14171	0.698681	-1.63517	0.0165954	-2.65969	62.2123	39.4353
1398468_PM_at	BF553076	---	0.330262	-1.65021	0.192591	-1.98886	0.999967	-1.77984	0.524342	-1.8663	0.0165954	-2.65375	3.83941	0.263385
1380070_PM_at	BG377244	---	0.0697142	-2.5271	0.0782387	-2.26192	0.971056	-1.75631	0.323424	-1.89959	0.0165954	-2.35581	0.309076	0.00209542
1381035_PM_at	AI235476	---	0.11375	-1.91842	0.104044	-1.88853	0.999967	-1.41259	0.389064	-1.67292	0.0165954	-2.0614	0.309076	0.00209542
1390312_PM_at	BG670441	LOC500013 /// LOC684193 /// Samd9l	0.333248	-1.44602	0.652763	-1.17733	0.999967	-1.08062	0.944184	-1.10195	0.0165954	-2.03851	54.0087	35.7012
1376583_PM_at	BE095847	---	0.0648729	-1.97121	0.331062	-1.39478	0.999967	-1.16544	0.643179	-1.43681	0.0165954	-1.89179	0.309076	0.00209542
1374658_PM_at	AI176974	---	0.0959465	-1.76862	0.125468	-1.65233	0.999967	-1.42296	0.596022	-1.42477	0.0165954	-1.85165	0.309076	0.00209542
1393038_PM_at	BM391631	Fcgr1a	0.715832	-1.12555	0.793792	-1.07923	0.999967	-1.28779	0.959794	-1.06099	0.0165954	-1.74964	55.025	36.183
1381609_PM_at	AI710364	Zfp335	0.749721	-1.11355	0.401438	-1.27448	0.999967	-1.06676	0.806243	-1.234	0.0165954	-1.73651	40.524	28.7267
1385038_PM_at	BF390009	---	0.266317	-1.34101	0.39166	-1.24851	0.999967	-1.23768	0.698681	-1.28597	0.0165954	-1.67352	65.6388	40.8955
1373054_PM_at	AA801076	Slc44a1	0.363502	-1.26037	0.277822	-1.31612	0.999967	-1.15851	0.713961	-1.26001	0.0165954	-1.62503	58.416	37.7507
1372005_PM_at	BI294361	---	0.211238	-1.37984	0.155695	-1.45844	0.999967	-1.35579	0.771321	-1.22854	0.0165954	-1.62016	87.1303	48.9291	BMD > highest dose: 75.0
1371806_PM_at	BI283794	Dgcr8	0.296233	-1.28378	0.0991316	-1.55483	0.999967	-1.03424	0.344241	-1.42465	0.0165954	-1.60481	74.2246	44.3234
1387307_PM_at	NM_017159	Hal	0.268202	-1.32271	0.682515	-1.10466	0.999967	-1.18194	0.847805	-1.16039	0.0165954	-1.5991	51.1001	34.29
1373488_PM_at	BF289154	---	0.179588	-1.39109	0.107755	-1.49855	0.999967	-1.29937	0.841777	-1.15431	0.0165954	-1.58632	0.309076	0.00209542
1388639_PM_at	BF284148	Bcas3	0.95894	-1.0163	0.878678	-1.03742	0.999967	1.19258	0.825257	1.16865	0.0165954	-1.58245	49.2997	0.4817
1389450_PM_at	BF392737	Wbscr22	0.942206	-1.02221	0.407637	1.20865	0.999967	1.28449	0.158272	1.50226	0.0165954	1.55159	10.2291	0.4627
1380914_PM_at	AI175405	---	0.0891184	-2.05367	0.201262	-1.62984	0.999967	-1.33639	0.659308	-1.46329	0.0174693	-2.08289	0.309076	0.00209542
1373196_PM_at	BF404514	Efha2	0.450635	-1.32572	0.490147	-1.27744	0.999967	-1.24538	0.575912	-1.52703	0.0174693	-2.01759	58.4968	37.7873
1368370_PM_at	NM_019285	Adcy4	0.491146	-1.303	0.302546	-1.46118	0.999967	-1.38094	0.760954	-1.35984	0.0174693	-2.01085	60.2201	38.5602
1389084_PM_at	AI177159	LOC100912167	0.171844	-1.66427	0.234505	-1.53985	0.999967	-1.51186	0.73728	-1.37328	0.0174693	-1.99398	87.2579	48.9717	BMD > highest dose: 75.0
1397750_PM_at	AI145087	---	0.124479	-1.79151	0.254466	-1.51093	0.999967	-1.53975	0.766626	-1.3391	0.0174693	-1.9627	0.309076	0.00209542
1388618_PM_at	BM389302	Nid2	0.420981	-1.31799	0.337093	-1.3789	0.999967	-1.16647	0.937966	-1.09894	0.0174693	-1.95245	73.4591	44.0304
1373031_PM_at	BI275757	Trim8	0.124479	-1.7493	0.175893	-1.60816	0.999967	-1.31615	0.419852	-1.57219	0.0174693	-1.9513	0.309076	0.00209542
1372179_PM_at	BM389406	Hpcal1	0.0959465	-1.78413	0.0461319	-1.94881	0.999967	-1.40582	0.304269	-1.61808	0.0174693	-1.80908	0.309076	0.00209542
1374080_PM_at	AI407118	Six5	0.252429	-1.45232	0.283313	-1.41834	0.999967	-1.24317	0.643487	-1.40573	0.0174693	-1.88347	64.13	40.2594
1383732_PM_at	AA819810	RGD1307603	0.544599	-1.20447	0.659199	-1.13633	0.999967	-1.15016	0.801618	-1.2358	0.0174693	-1.73706	50.8606	34.1717
1367876_PM_at	NM_053778	Ipo13	0.143718	-1.49138	0.118335	-1.53126	0.999967	-1.1721	0.538074	-1.36464	0.0174693	-1.69033	0.309076	0.00209542
1399054_PM_at	BG375798	---	0.463136	-1.21313	0.237322	-1.36533	0.999967	-1.16115	0.766132	-1.23116	0.0174693	-1.64232	60.1119	38.5121
1390194_PM_at	BI296401	LOC100910638	0.185431	-1.39302	0.0687809	-1.59213	0.999576	-1.34075	0.413427	-1.39122	0.0174693	-1.56851	0.309076	0.00209542
1383931_PM_at	AA901043	Ptprk	0.202355	-1.36817	0.124264	-1.4635	0.999967	-1.17946	0.706021	-1.25591	0.0174693	-1.57453	0.309076	0.00209542
1386991_PM_a_at	AF279911	Bad	0.154664	-1.40641	0.218785	-1.33101	0.999967	-1.09529	0.834283	-1.15837	0.0174693	-1.56964	72.2997	43.5821
1388038_PM_at	AB038388	Atrn	0.435009	-1.19454	0.367541	-1.22084	0.999967	-1.21258	0.412871	-1.36442	0.0174693	-1.55261	8.67042	1.97205
1368640_PM_at	NM_134384	Spata19	0.428663	-1.18729	0.201262	-1.32172	0.999967	-1.1399	0.969007	1.03528	0.0174693	-1.5148	80.4289	46.6135	BMD > highest dose: 75.0
1373790_PM_at	AI045400	Car14	0.265973	-1.26258	0.610776	-1.1084	0.999967	-1.07306	0.656145	-1.24012	0.0174693	-1.51263	56.8628	37.0402
1387861_PM_at	BI274118	Aes	0.146353	-1.39652	0.144395	-1.39841	0.999967	-1.12513	0.606082	-1.27891	0.0174693	-1.50365	0.309076	0.00209542
1398597_PM_at	AI044699	---	0.843327	-1.09679	0.454601	-1.33481	0.999967	-1.31108	0.266208	-1.82697	0.0183088	-2.1137	9.25573	0.8447
1376267_PM_at	AA859652	---	0.681643	-1.18812	0.565862	-1.23601	0.999967	-1.1197	0.914383	1.14975	0.0183088	2.01184	37.7264	27.1317
1387169_PM_at	NM_053400	Tle3	0.343188	-1.41089	0.324962	-1.41737	0.999967	-1.3792	0.781601	-1.31782	0.0183088	-1.96277	64.1585	40.2715
1381759_PM_at	AI555447	RGD1565975	0.923457	1.04338	0.921813	1.03828	0.999967	1.19276	0.476951	1.55651	0.0183088	1.92948	9.36173	0.9506
1374925_PM_at	AI102530	Nab2	0.130767	-1.72033	0.323507	-1.38765	0.999967	-1.20688	0.956268	-1.07465	0.0183088	-1.87452	108.875	55.4865	BMD > highest dose: 75.0
1369643_PM_a_at	AF081153	Lphn2	0.496373	-1.23672	0.247957	-1.43352	0.999967	-1.27006	0.596022	-1.41073	0.0183088	-1.84071	61.8415	39.2739
1392588_PM_at	BG664535	Dstyk	0.07319	-1.77236	0.0844857	-1.78829	0.999967	-1.27925	0.455864	-1.48869	0.0183088	-1.79844	0.309076	0.00209542
1399038_PM_at	AA893224	Usp19	0.149521	-1.53653	0.0499022	-1.79584	0.971056	-1.44701	0.362815	-1.50713	0.0183088	-1.71894	2.2036	7.5e-14
1375991_PM_at	BE120163	Wdr73	0.494	1.21515	0.817471	1.06694	0.60269	1.6156	0.520153	1.39998	0.0183088	1.74551	9.48466	2.24655
1375249_PM_at	BE109033	Eif2c1	0.136411	-1.54443	0.190138	-1.44532	0.999967	-1.11562	0.508375	-1.4088	0.0183088	-1.74389	0.309076	0.00209542
1382480_PM_at	AI060139	---	0.244046	-1.41703	0.477222	-1.22747	0.940657	-1.53145	0.631316	-1.37516	0.0183088	-1.74158	3.66714	0.233499
1395485_PM_s_at	AA859008	Myo1b	0.27279	-1.37016	0.165954	-1.51641	0.999967	-1.39899	0.538074	-1.40729	0.0183088	-1.70937	1.41711	7.50002e-14
1373092_PM_at	BE109587	---	0.104779	-1.62734	0.368536	-1.25855	0.999967	-1.37268	0.149404	-1.59337	0.0183088	-1.67384	0.309076	0.00209542
1389056_PM_at	BF394168	Trmt1	0.134948	-1.51862	0.119192	-1.54746	0.940657	-1.47226	0.80848	-1.19643	0.0183088	-1.65441	0.309076	0.00209542
1373142_PM_at	AA858928	Ghitm	0.969045	1.01329	0.857649	1.04834	0.999967	1.22108	0.401794	1.41762	0.0183088	1.64462	8.25684	0.7726
1373598_PM_at	BE116948	Ubn1	0.104779	-1.56414	0.0791275	-1.58464	0.999967	-1.21404	0.249881	-1.49525	0.0183088	-1.61939	0.309076	0.00209542
1389255_PM_at	BE110616	---	0.293393	-1.2689	0.298923	-1.26429	0.999967	-1.02327	0.978713	-1.02646	0.0183088	-1.53996	69.9828	42.6695
1393441_PM_at	BI395605	Cdkn2d	0.934494	1.02721	0.350031	1.26762	0.807307	1.5212	0.0188721	1.83509	0.0229853	1.59604	6.2234	3.00107
1382584_PM_at	BE116720	LOC681371	0.212113	-1.6304	0.186067	-1.69263	0.999967	-1.49085	0.0188721	-2.30102	0.02715	-2.03063	2.24569	2.08432e-07
1381867_PM_at	AI454783	---	0.919028	-1.02823	0.791001	-1.05879	0.999967	1.00501	0.0188721	1.54151	0.0571965	1.41018	NA	NA
1392838_PM_at	BF398054	RGD1309995	0.378614	-1.34386	0.125074	-1.68499	0.999967	-1.38484	0.0188721	-2.00139	0.185336	-1.4786	NA	NA
1370387_PM_at	U46118	Cyp3a9	0.952525	-1.03545	0.451716	1.40149	0.971056	1.86654	0.0948143	2.50178	0.0191204	2.49085	10.1205	0.5402
1377303_PM_at	BG373000	---	0.266145	-1.60926	0.181767	-1.81503	0.999967	-1.65755	0.424413	-1.79232	0.0191204	-2.23742	1.97374	4.01513e-07
1397453_PM_at	BM390792	---	0.0659026	-2.07724	0.0961694	-1.91827	0.971056	-1.63463	0.456785	-1.60691	0.0191204	-1.99631	0.309076	0.00209542
1372275_PM_at	BI296757	---	0.24225	-1.51975	0.24325	-1.51403	0.999967	-1.13549	0.73728	-1.35733	0.0191204	-1.9706	64.5442	40.435
1375832_PM_at	BF399764	---	0.702243	-1.1422	0.205932	-1.53541	0.999967	-1.16889	0.850994	-1.19416	0.0191204	-1.96962	48.4832	32.9785
1397926_PM_at	BE110684	---	0.444094	-1.31044	0.125468	-1.75159	0.999967	-1.03651	0.777022	-1.31512	0.0191204	-1.96465	79.0902	46.1317	BMD > highest dose: 75.0
1371959_PM_at	AI235236	Hist2h2aa3 /// LOC690131	0.11533	-1.81088	0.272443	-1.46424	0.999967	-1.29726	0.447254	-1.57751	0.0191204	-1.89965	0.309076	0.00209542
1396113_PM_at	AI716909	Abhd14a	0.1487	-1.62299	0.13389	-1.6685	0.999967	-1.39744	0.698681	-1.35901	0.0191204	-1.82522	0.309076	0.00209542
1376603_PM_at	AI169243	Dcaf4	0.885962	-1.05417	0.91999	-1.0336	0.999967	1.39554	0.464884	1.46458	0.0191204	1.73325	11.0928	0.3065
1382282_PM_at	BF390321	Lix1l	0.461015	-1.24895	0.333861	-1.32694	0.999967	-1.11573	0.894804	-1.13907	0.0191204	-1.71857	54.297	35.8384
1374869_PM_at	AA943361	---	0.294571	-1.3537	0.410286	-1.26705	0.999967	-1.31899	0.355355	-1.51938	0.0191204	-1.68627	7.3384	1.01785
1399100_PM_at	BF396192	Ccnt2	0.118	-1.61248	0.314853	-1.31984	0.999967	-1.31303	0.698681	-1.30988	0.0191204	-1.68317	102.041	53.5674	BMD > highest dose: 75.0
1392828_PM_at	BI283139	Med12	0.210529	-1.37449	0.114874	-1.52012	0.999967	-1.22316	0.525782	-1.3547	0.0191204	-1.64125	0.309076	0.00209542
1377713_PM_at	AI639381	Foxn3	0.367757	-1.24958	0.214416	-1.37738	0.999967	-1.21358	0.766581	-1.22249	0.0191204	-1.61375	65.7002	40.9212
1385366_PM_at	AI071836	---	0.200786	-1.37809	0.30217	-1.28152	0.999967	-1.33517	0.643487	-1.29549	0.0191204	-1.60565	1.32539	7.5e-14
1374419_PM_at	AI044435	---	0.426288	-1.21471	0.399032	-1.22033	0.999967	-1.15057	0.850114	-1.14831	0.0191204	-1.54099	57.1281	37.1625
1397855_PM_at	BE096287	---	0.466746	-1.50515	0.18915	-2.11896	0.999967	-1.80098	0.618788	-1.82344	0.0199353	-2.76085	3.66526	0.513189
1382475_PM_at	AI060133	---	0.422207	-1.40496	0.332658	-1.50185	0.999967	-1.54542	0.865848	-1.2346	0.0199353	-2.24927	66.2502	41.1503
1371915_PM_at	AW523679	Pcbp4	0.4142	-1.38393	0.136954	-1.88266	0.999967	-1.33208	0.833097	-1.28994	0.0199353	-2.22858	82.7507	47.4335	BMD > highest dose: 75.0
1390403_PM_at	BE108405	Fam43a	0.154136	-1.72702	0.377264	-1.38485	0.999967	-1.14128	0.834823	-1.26901	0.0199353	-2.04156	73.1192	43.8996
1384582_PM_at	BE107130	---	0.154664	-1.73636	0.129746	-1.82131	0.999967	-1.10215	0.698681	-1.4335	0.0199353	-2.01098	0.309076	0.00209542
1386348_PM_at	AI410655	---	0.629737	-1.18319	0.375018	-1.33036	0.999967	-1.09235	0.865298	-1.17943	0.0199353	-1.82216	46.5771	31.9971
1382620_PM_at	BF523248	Ankrd11	0.132105	-1.56995	0.0499022	-1.81314	0.558905	-1.63996	0.176888	-1.60859	0.0199353	-1.67241	2.31991	7.5e-14
1373909_PM_at	AI175507	LOC689176	0.339894	-1.33624	0.536513	-1.19836	0.999967	-1.03783	0.778697	-1.26379	0.0199353	-1.77423	40.7186	28.8357
1397268_PM_at	BI295515	Slc17a4	0.172084	-1.47705	0.313816	-1.31706	0.999967	-1.3291	0.315542	-1.51914	0.0199353	-1.69681	3.88798	0.281001
1390907_PM_at	AI145039	LOC691170	0.348394	-1.30618	0.405856	-1.25807	0.999967	-1.07212	0.881579	-1.14074	0.0199353	-1.69429	66.4869	41.2485
1381714_PM_at	BE105488	---	0.0441688	-1.64541	0.0499022	-1.56407	0.892999	-1.39125	0.11375	-1.4959	0.0199353	-1.50597	0.309076	0.00209542
1389123_PM_at	BE095824	Ccl6	0.507813	-1.18081	0.7441	-1.08284	0.999967	-1.03251	0.989217	-1.01205	0.0199353	-1.57169	56.6126	36.9246
1377558_PM_at	BF393165	---	0.18797	-1.36159	0.0952887	-1.51981	0.971056	-1.35348	0.767595	-1.19313	0.0199353	-1.55677	2.28389	1.26266e-06
1377045_PM_at	BG372832	---	0.0930912	-2.49742	0.284932	-1.69963	0.999967	-1.62806	0.541309	-1.79735	0.0209426	-2.55027	0.309076	0.00209542
1382848_PM_at	BM383972	---	0.386941	-1.48563	0.223545	-1.76399	0.999967	-1.31952	0.703337	-1.54555	0.0209426	-2.39904	60.5681	38.7145
1376892_PM_at	AI102061	Gria3	0.179588	-1.83692	0.133805	-1.99494	0.999576	-1.70747	0.249881	-1.98873	0.0209426	-2.22447	1.04621	7.5e-14
1384250_PM_a_at	AA818098	---	0.845257	-1.09513	0.732477	-1.14003	0.999967	1.3882	0.768737	1.36631	0.0209426	2.13871	34.5073	25.2271
1389681_PM_at	BI296388	Pvrl2	0.379447	-1.30181	0.414445	-1.2717	0.999967	-1.2059	0.567836	-1.42765	0.0209426	-1.8804	50.4681	33.977
1383512_PM_at	AW918674	Mllt10	0.188998	-1.54046	0.162208	-1.60612	0.999967	-1.03192	0.664238	-1.38608	0.0209426	-1.84704	88.8493	49.4986	BMD > highest dose: 75.0
1393275_PM_at	BM390444	---	0.398566	-1.32492	0.168553	-1.61427	0.999967	-1.02691	0.618656	-1.43022	0.0209426	-1.84585	61.0469	38.9258
1393354_PM_at	BE097947	---	0.297947	-1.32068	0.324375	-1.30182	0.999967	-1.16271	0.766786	-1.24231	0.0209426	-1.69956	41.4463	29.2407
1367814_PM_at	M14137	Atp1b1	0.18797	-1.34721	0.274816	-1.27714	0.999967	-1.27937	0.805423	-1.17175	0.0209426	-1.52531	80.433	46.6149	BMD > highest dose: 75.0
1393326_PM_s_at	BG378917	Gtpbp6	0.307815	-1.42795	0.554073	-1.2234	0.999967	-1.195	0.606082	-1.4845	0.0215451	-1.92019	47.1529	32.2959
1394497_PM_at	AI535239	Tcf7l2	0.648493	-1.16848	0.32119	-1.35924	0.999967	-1.43239	0.836813	-1.21943	0.0215451	-1.86065	43.1037	30.1499
1387256_PM_at	NM_020078	Adam1a	0.281486	-1.41912	0.149538	-1.64707	0.999967	-1.2834	0.4493	-1.53738	0.0215451	-1.85804	3.64764	0.00113664
1377480_PM_at	BF387366	Bud13	0.797501	-1.09985	0.39166	-1.31417	0.999967	-1.21071	0.84784	-1.20827	0.0215451	-1.85519	45.4193	31.39
1368050_PM_at	NM_053662	Ccnl1	0.171725	-1.58482	0.107376	-1.77218	0.999967	-1.28951	0.777022	-1.29002	0.0215451	-1.84516	0.309076	0.00209542
1382283_PM_at	BF283711	Wipf1	0.24454	-1.41311	0.246164	-1.41407	0.999967	-1.02793	0.854475	-1.17568	0.0215451	-1.77362	59.7979	38.3723
1384521_PM_at	BE117499	---	0.154136	-1.55008	0.12062	-1.60864	0.999576	-1.4354	0.515765	-1.44583	0.0215451	-1.73941	0.309076	0.00209542
1370285_PM_at	AY078385	Calcoco1	0.27341	-1.36357	0.0791275	-1.7169	0.999967	-1.11407	0.710218	-1.30226	0.0215451	-1.69635	0.309076	0.00209542
1367676_PM_at	NM_017187	Hmgb2 /// RGD1559962 /// RGD1561694 /// RGD1564519	0.760622	-1.0996	0.717403	1.10324	0.999967	1.17585	0.157951	1.6076	0.0215451	1.68859	48.7067	33.092
1368221_PM_at	NM_012576	Nr3c1	0.594955	-1.17537	0.517618	-1.19675	0.999967	-1.03889	0.649256	-1.34473	0.0215451	-1.68189	46.2083	31.8046
1379232_PM_at	AA955771	LOC685933	0.211238	-1.39839	0.18915	-1.42653	0.999967	-1.34124	0.0484384	-1.676	0.0215451	-1.62078	2.43697	2.41125e-06
1394647_PM_at	AA819479	---	0.884611	1.04919	0.359512	-1.27667	0.999967	1.10568	0.953682	-1.06211	0.0215451	-1.64379	54.5445	35.9559
1368434_PM_at	NM_053853	Nat1 /// Nat2	0.547146	-1.18375	0.484469	-1.20046	0.999967	-1.15332	0.61958	-1.34275	0.0215451	-1.63184	57.7354	37.4409
1398500_PM_at	BI295477	---	0.308223	-1.28999	0.333474	-1.26933	0.999967	-1.06692	0.435206	-1.39504	0.0215451	-1.61535	47.4798	32.4646
1369341_PM_a_at	AF130819	Magi2	0.670324	-1.12564	0.171009	-1.43678	0.999967	-1.13196	0.839064	-1.17066	0.0215451	-1.6096	59.9458	38.4382
1396670_PM_at	BE097242	---	0.603682	1.15041	0.666478	1.11469	0.999967	1.27879	0.11375	1.60036	0.0215451	1.59844	18.0174	3.6446
1397584_PM_at	BF289504	---	0.0930912	-1.57529	0.175346	-1.42989	0.999967	-1.26998	0.766626	-1.22449	0.0215451	-1.58307	0.309076	0.00209542
1377812_PM_a_at	BG378195	C2cd2l	0.242439	-1.34607	0.257809	-1.33229	0.999967	-1.16027	0.575912	-1.33149	0.0215451	-1.58114	67.0811	41.4939
1398517_PM_at	BI295779	---	0.204593	-1.37778	0.107755	-1.52068	0.999967	-1.09479	0.805381	-1.19808	0.0215451	-1.57992	104.651	54.3144	BMD > highest dose: 75.0
1385546_PM_at	AA998195	Dcaf6	0.373914	-1.2468	0.18729	-1.40054	0.999967	-1.15536	0.752319	-1.22819	0.0215451	-1.57356	68.0712	41.8992
1381540_PM_at	AI179072	---	0.912801	-1.03259	0.378352	-1.22534	0.999967	-1.09557	0.901609	-1.10332	0.0215451	-1.55044	45.6269	31.4994
1371942_PM_at	BM390378	Gstt1 /// Gstt3	0.62118	-1.25931	0.757622	-1.14282	0.999967	-1.13604	0.703268	1.52143	0.0222952	2.30474	39.1023	27.923
1398940_PM_at	AW532525	Srrm2	0.110881	-1.82747	0.0324365	-2.15057	0.60269	-1.81543	0.0781265	-1.97436	0.0222952	-1.87666	2.26951	7.5e-14
1371012_PM_at	AJ245707	Hacl1	0.657719	-1.20635	0.611805	-1.21267	0.999967	-1.11568	0.84347	-1.2629	0.0222952	-2.10629	45.7818	31.5809
1375058_PM_at	BF396164	Zrsr2	0.424583	-1.32806	0.299853	-1.4388	0.999967	-1.37251	0.848353	-1.22392	0.0222952	-2.01951	57.5083	37.337
1375091_PM_at	BE111801	Cep164	0.191602	-1.62016	0.207246	-1.59126	0.999967	-1.49454	0.413427	-1.64605	0.0222952	-2.01728	1.275	7.5e-14
1371133_PM_a_at	M12492	Prkar2b	0.955507	-1.02581	0.991029	1.00501	0.999967	1.23953	0.840384	1.23202	0.0222952	1.9091	63.7422	40.0941
1374727_PM_at	AF244895	Dnajb12	0.200786	-1.55161	0.277439	-1.44406	0.999967	-1.27745	0.355644	-1.63071	0.0222952	-1.88587	3.4029	1.10806e-06
1380705_PM_at	AW523627	Ube3c	0.474651	-1.2933	0.234525	-1.52183	0.999967	-1.29012	0.590644	-1.48103	0.0222952	-1.87117	67.2606	41.5677
1398624_PM_x_at	AA957044	Tubb4a	0.773301	-1.10836	0.321637	-1.36366	0.999967	-1.10963	0.96015	-1.06225	0.0222952	-1.81377	66.2704	41.1587
1389796_PM_at	BI298018	---	0.318911	-1.37076	0.3068	-1.37696	0.999967	-1.14822	0.449992	-1.50905	0.0222952	-1.77638	16.4855	1.54677
1394857_PM_at	AI535136	Hadha	0.171001	-1.44781	0.0499022	-1.68236	0.94686	-1.43168	0.851934	-1.15489	0.0222952	-1.60164	172.646	68.9814	BMD > highest dose: 75.0
1398200_PM_at	BF392865	---	0.578041	-1.17036	0.116771	-1.54118	0.999967	-1.14904	0.719427	-1.27657	0.0222952	-1.61797	13.6374	4.89299e-07
1377893_PM_at	BM390475	---	0.0648729	-1.56767	0.276761	-1.28246	0.999967	-1.29246	0.614907	-1.28036	0.0222952	-1.5077	0.309076	0.00209542
1393029_PM_at	BF410771	Celf1	0.161834	-1.42015	0.171715	-1.41234	0.999967	-1.2742	0.205144	-1.49731	0.0222952	-1.5598	0.309076	0.00209542
1375048_PM_at	AA799566	Mms19l	0.137713	-1.40592	0.13389	-1.42002	0.999967	-1.26852	0.698681	-1.23826	0.0222952	-1.50287	110.8	56.0059	BMD > highest dose: 75.0
1381261_PM_at	BE113729	---	0.132022	-1.42562	0.170518	-1.37147	0.971056	-1.33186	0.583749	-1.28218	0.0222952	-1.50126	114.857	57.0721	BMD > highest dose: 75.0
1372928_PM_at	AI169749	LOC100911652	0.124083	-2.25488	0.0791275	-2.50617	0.999967	-1.50308	0.504463	-1.85804	0.0229853	-2.48309	0.309076	0.00209542
1389047_PM_at	AI009167	Bag2	0.370712	-1.4551	0.254466	-1.59642	0.999967	-1.57134	0.869814	-1.22997	0.0229853	-2.11069	83.3529	47.6431	BMD > highest dose: 75.0
1386833_PM_at	BF554138	Bcl6b	0.152642	-1.75984	0.286804	-1.49149	0.999967	-1.28283	0.815305	-1.29926	0.0229853	-2.02413	93.5997	51.0233	BMD > highest dose: 75.0
1373579_PM_at	AA945758	Rara	0.591138	-1.20934	0.63842	-1.16784	0.999967	-1.2571	0.781239	-1.30024	0.0229853	-1.91563	42.2983	29.7104
1392034_PM_at	BE099812	---	0.236892	-1.48252	0.114176	-1.75316	0.999967	-1.40382	0.583999	-1.45777	0.0229853	-1.84437	0.309076	0.00209542
1377664_PM_at	AI101205	Kab	0.157242	-1.59482	0.206198	-1.50994	0.999967	-1.24311	0.674733	-1.36627	0.0229853	-1.83821	0.309076	0.00209542
1379221_PM_at	AI716277	Rspry1	0.211912	-1.46377	0.214416	-1.46975	0.807307	-1.63336	0.272646	-1.59625	0.0229853	-1.74488	1.87298	1.26948e-06
1373347_PM_at	BF419134	Acbd3	0.286512	-1.36964	0.0991316	-1.71066	0.999967	-1.42359	0.330598	-1.54913	0.0229853	-1.7423	2.44728	1.17542e-06
1382601_PM_at	AI237698	---	0.623023	-1.1663	0.994724	1.00216	0.999967	1.15663	0.86593	-1.15996	0.0229853	-1.71522	25.3781	21.5587
1388425_PM_at	BG671569	Oaf	0.886704	1.05301	0.754423	-1.09706	0.999967	-1.12745	0.802443	-1.24177	0.0229853	-1.70782	37.0966	26.765
1394022_PM_at	BE116009	Id4	0.52433	-1.20243	0.92408	-1.02875	0.999967	-1.03837	0.915817	-1.10607	0.0229853	-1.70347	36.8116	26.5981
1398448_PM_at	BE108346	---	0.0939539	-1.62026	0.27421	-1.33136	0.999967	-1.08169	0.926271	-1.08634	0.0229853	-1.63948	101.259	53.3402	BMD > highest dose: 75.0
1375933_PM_at	BM392116	Cldn2	0.586053	-1.15207	0.109927	-1.51325	0.999967	-1.0508	0.845683	-1.1572	0.0229853	-1.59834	75.6991	44.8811	BMD > highest dose: 75.0
1370082_PM_at	NM_021578	Tgfb1	0.533952	-1.15306	0.315558	-1.24611	0.999967	-1.03139	0.991328	-1.00883	0.0229853	-1.50497	73.4145	48.1443
1368834_PM_at	AA894330	Camk2d	0.216127	-1.65281	0.244089	-1.59811	0.999967	-1.53307	0.695548	-1.47291	0.0235367	-2.11834	3.43698	5.24156e-06
1385931_PM_at	AW535564	Hook3	0.44377	-1.31838	0.277865	-1.46807	0.999967	-1.29469	0.16939	-1.8289	0.0235367	-1.93732	9.36075	0.3647
1373343_PM_at	AI175820	---	0.147844	-1.68676	0.0952887	-1.8735	0.999967	-1.43641	0.33344	-1.65954	0.0235367	-1.90241	0.309076	0.00209542
1390159_PM_at	AA819332	Rasgrp3	0.727892	-1.14582	0.246723	-1.50506	0.999967	-1.28061	0.84376	-1.23384	0.0235367	-1.87582	51.875	34.6707
1390461_PM_at	AI071102	---	0.474718	-1.27546	0.115113	-1.75524	0.999967	-1.13817	0.80293	-1.27197	0.0235367	-1.8326	77.9202	45.7052	BMD > highest dose: 75.0
1367545_PM_at	AI710043	Rabgap1	0.396559	-1.2917	0.342815	-1.32944	0.999967	-1.20675	0.840937	-1.19916	0.0235367	-1.82843	45.4286	31.3949
1383343_PM_at	BI300511	LOC682225	0.3912	-1.31981	0.560548	-1.20033	0.999967	-1.01337	0.844124	-1.2128	0.0235367	-1.80065	56.9809	37.0947
1374780_PM_at	AI232806	---	0.264849	-1.44498	0.63014	-1.16854	0.999967	-1.07842	0.67974	-1.38881	0.0235367	-1.79931	61.896	39.2976
1371022_PM_a_at	M32725	Tgm4	0.530495	-1.22373	0.904892	1.04057	0.999967	1.24494	0.823891	1.22723	0.0235367	1.79901	42.2241	29.6696
1396198_PM_at	BF282909	Fam53b	0.92119	-1.03886	0.331207	-1.33205	0.999967	-1.36526	0.646651	-1.36463	0.0235367	-1.73106	8.56853	2.3244
1368325_PM_at	NM_012842	Egf /// LOC100910178	0.163929	-1.49858	0.395776	-1.25863	0.999967	-1.07278	0.910621	-1.1106	0.0235367	-1.66957	63.7499	40.0974
1374731_PM_at	BI275929	---	0.165838	-1.4967	0.350531	-1.2954	0.999967	-1.10394	0.729158	-1.28308	0.0235367	-1.6572	71.8324	43.3999
1373112_PM_at	BE110870	Tecpr1	0.309758	-1.30587	0.194156	-1.42562	0.999967	-1.17357	0.822438	-1.19663	0.0235367	-1.63392	58.7781	37.9145
1372470_PM_at	BI294809	Arvcf	0.204088	-1.40819	0.223322	-1.39078	0.999967	-1.31103	0.911461	-1.1032	0.0235367	-1.62368	99.2788	52.7571	BMD > highest dose: 75.0
1378549_PM_at	BF396244	---	0.0648729	-1.56957	0.0682873	-1.59785	0.971056	-1.37074	0.537621	-1.34436	0.0235367	-1.56969	0.309076	0.00209542
1372654_PM_at	BI285918	Eps8l2	0.131112	-1.50781	0.171009	-1.439	0.999967	-1.21157	0.796224	-1.20506	0.0235367	-1.59297	0.309076	0.00209542
1371994_PM_at	AI412316	Arhgap1	0.173107	-1.4151	0.115113	-1.51614	0.999967	-1.07416	0.698681	-1.26855	0.0235367	-1.58635	0.309076	0.00209542
1378158_PM_at	BF408114	Brms1 /// LOC100911841	0.143718	-1.45469	0.165006	-1.4155	0.94686	-1.40522	0.4775	-1.36073	0.0235367	-1.56563	0.309076	0.00209542
1379555_PM_at	AI233902	---	0.662888	-1.11881	0.85094	-1.04607	0.999967	-1.21025	0.763037	-1.21293	0.0235367	-1.55823	48.2688	32.8692
1389567_PM_at	BE329208	Scap	0.128659	-1.42997	0.239222	-1.30538	0.999967	-1.23577	0.696513	-1.24371	0.0235367	-1.51878	0.309076	0.00209542
1395403_PM_at	BM385735	Stac3	0.883822	-1.16886	0.888217	-1.13772	0.999967	-1.22824	0.751233	-2.05887	0.0241388	-4.76333	10.6005	0.8061
1372823_PM_at	BE117126	---	0.278695	-1.79342	0.147989	-2.26527	0.999967	-1.8239	0.419852	-2.07704	0.0241388	-2.68664	2.07193	1.61764e-07
1392438_PM_at	AI576024	Tsc22d1	0.702243	-1.16507	0.162157	-1.69875	0.999967	-1.15312	0.801023	-1.29916	0.0241388	-2.01749	63.2727	39.8931
1386945_PM_a_at	NM_031976	Prkab1	0.691884	-1.16995	0.18915	-1.61604	0.999967	-1.28324	0.33344	-1.69383	0.0241388	-1.90839	6.95177	1.62042
1393127_PM_at	AI707002	Zfp358	0.348928	-1.36183	0.226638	-1.50646	0.999967	-1.4851	0.405125	-1.57618	0.0241388	-1.88925	3.98242	0.734846
1369899_PM_s_at	NM_013020	Rabggta	0.154136	-1.66355	0.144395	-1.67216	0.999967	-1.33955	0.414687	-1.59432	0.0241388	-1.86999	0.309076	0.00209542
1383713_PM_at	BM389843	LOC100361147	0.933294	-1.03242	0.976654	1.00981	0.999967	1.1373	0.68903	1.3413	0.0241388	1.80679	9.25048	0.9066
1377808_PM_at	BF389856	---	0.438185	-1.30264	0.40107	-1.31751	0.999967	-1.20094	0.74388	-1.33064	0.0241388	-1.80436	71.7311	43.3602
1367632_PM_at	NM_017073	Glul	0.561787	-1.2055	0.671097	-1.13564	0.999967	-1.10184	0.930261	-1.09812	0.0241388	-1.80152	46.4566	31.9343
1390171_PM_at	AA924717	Fam76a	0.781969	-1.09986	0.304454	-1.36532	0.999967	1.01453	0.943804	-1.08209	0.0241388	-1.78985	64.4804	40.4081
1382957_PM_at	BF408881	Luc7l3	0.0979899	-1.63524	0.0499022	-1.72843	0.971056	-1.42123	0.16939	-1.59964	0.0241388	-1.67517	0.309076	0.00209542
1380690_PM_at	AW534142	Zak	0.276733	-1.34669	0.320865	-1.30756	0.999967	-1.21752	0.711127	-1.28226	0.0241388	-1.65474	58.9354	37.9855
1392385_PM_at	BF398583	Ncoa3	0.0659026	-1.62799	0.353456	-1.24605	0.999967	-1.31156	0.822438	-1.17672	0.0241388	-1.57767	0.309076	0.00209542
1398169_PM_at	BF405940	---	0.19193	-1.42805	0.184708	-1.44947	0.999967	-1.32405	0.913041	-1.10347	0.0241388	-1.61711	106.959	54.9603	BMD > highest dose: 75.0
1384629_PM_at	AI071533	Siva1	0.479281	-1.19147	0.21177	-1.35823	0.999967	-1.01222	0.723971	-1.24016	0.0241388	-1.5527	68.7925	42.1917
1383125_PM_at	AW525401	Trmt2a	0.175215	-1.40425	0.109927	-1.51009	0.999967	-1.15491	0.511262	-1.34243	0.0241388	-1.54718	0.309076	0.00209542
1385790_PM_at	BF560024	2015-03-05	0.659408	-1.12415	0.832925	-1.0552	0.999967	1.05431	0.395869	1.40156	0.0241388	1.53723	48.5928	33.0342
1386917_PM_at	NM_012744	Pc	0.42398	-1.2024	0.341065	-1.23943	0.999967	-1.26397	0.329925	-1.40114	0.0241388	-1.51286	4.58474	1.33883
1386321_PM_s_at	H31287	Trib3	0.570631	1.40484	0.572581	-1.35936	0.999967	1.18761	0.733965	1.63998	0.0248209	2.69632	67.6	41.7068
1372698_PM_at	BI275970	---	0.67979	-1.20325	0.155379	-1.81973	0.999967	-1.08225	0.751233	-1.41315	0.0248209	-2.08998	59.5047	38.2412
1380120_PM_at	BG374192	---	0.126674	-1.87957	0.108574	-1.93765	0.941036	-1.74418	0.177937	-1.9345	0.0248209	-2.08822	0.309076	0.00209542
1377883_PM_at	AI717530	---	0.592404	-1.24799	0.574908	-1.23803	0.999967	1.03109	0.781601	-1.35385	0.0248209	-2.06129	37.1318	26.7856
1390315_PM_a_at	AA875438	RGD1309414	0.120008	-1.67032	0.118335	-1.65626	0.999967	-1.26023	0.608603	-1.40605	0.0248209	-1.76019	0.309076	0.00209542
1372690_PM_at	AI137471	Rtn4rl1	0.711062	-1.13235	0.470964	-1.23535	0.999967	-1.22413	0.633455	-1.38131	0.0248209	-1.75026	17.9975	3.97875
1390532_PM_at	AI013778	Slc13a4	0.514127	-1.22856	0.694083	-1.12522	0.999967	-1.28812	0.839064	-1.20924	0.0248209	-1.72744	60.2298	38.5646
1378173_PM_at	BF397791	---	0.305846	-1.29483	0.186768	-1.40808	0.999967	-1.08137	0.321182	-1.45941	0.0248209	-1.60482	73.026	43.8636
1383541_PM_at	BE114815	Nagpa	0.318551	-1.28391	0.381365	-1.2394	0.999967	-1.19337	0.778697	-1.21301	0.0248209	-1.58045	57.5009	37.3336
1371716_PM_at	BE107610	LOC685179	0.0648729	-1.55523	0.0687809	-1.55029	0.999967	-1.20353	0.662425	-1.25754	0.0248209	-1.5054	0.309076	0.00209542
1381121_PM_at	AW533010	---	0.216703	-2.46511	0.356898	-1.93034	0.999967	-1.55125	0.785543	-1.72943	0.0253163	-3.67052	86.3827	48.6784	BMD > highest dose: 75.0
1379815_PM_at	AI713959	Tcf7l2	0.119601	-2.83471	0.107376	-2.83382	0.999967	-1.83014	0.277733	-2.60195	0.0253163	-3.05928	0.309076	0.00209542
1380940_PM_at	BF402603	---	0.11533	-2.27747	0.114874	-2.25465	0.971056	-1.88399	0.406331	-1.95506	0.0253163	-2.42585	139.263	62.7651	BMD > highest dose: 75.0
1378296_PM_at	AI012651	Ncaph	0.676377	1.18572	0.930613	1.03516	0.999967	1.31379	0.0484384	2.17674	0.0253163	2.00481	72.118	43.5114
1392368_PM_at	BE117273	---	0.0979899	-2.10445	0.165802	-1.8216	0.999967	-1.46231	0.464884	-1.70775	0.0253163	-2.09201	0.309076	0.00209542
1376197_PM_at	AW251860	Tcf7	0.165538	-1.76341	0.274702	-1.54619	0.999967	-1.38496	0.677091	-1.48541	0.0253163	-2.01623	94.3125	51.2461	BMD > highest dose: 75.0
1368789_PM_at	NM_020072	Acpp	0.180489	-1.63858	0.186768	-1.63344	0.801039	-1.79623	0.61511	-1.4874	0.0253163	-1.95062	1.79647	3.0328e-06
1374739_PM_at	AI236771	Cdca4	0.134948	-1.78542	0.16002	-1.72052	0.999967	-1.35152	0.731194	-1.38293	0.0253163	-1.93008	110.057	55.8065	BMD > highest dose: 75.0
1392945_PM_at	BE115154	---	0.116431	-1.70933	0.0984005	-1.75266	0.999967	-1.24272	0.291641	-1.61191	0.0253163	-1.76526	0.309076	0.00209542
1373599_PM_at	AI599525	LOC100363275	0.217682	-1.45363	0.389947	-1.29549	0.971056	-1.47893	0.741633	-1.29427	0.0253163	-1.72903	5.10496	1.56877e-05
1385138_PM_at	BF401469	---	0.334777	-1.31698	0.11754	-1.61368	0.999967	-1.23246	0.606082	-1.37096	0.0253163	-1.69862	3.55587	1.36548e-06
1376684_PM_at	AA874827	Dlgap5	0.695641	-1.12303	0.976119	-1.0094	0.999967	1.16307	0.364607	1.4982	0.0253163	1.6809	54.871	36.1104
1393478_PM_at	AI029492	---	0.348394	-1.30183	0.188672	-1.46135	0.999967	-1.06233	0.950337	-1.06914	0.0253163	-1.66218	74.2753	55.4765
1378240_PM_at	AI031007	Fancd2	0.701254	-1.12502	0.824101	-1.06612	0.999967	-1.09082	0.518582	1.40503	0.0253163	1.64009	41.9617	29.5254
1371018_PM_at	BF411765	Celsr2	0.523212	-1.1863	0.166431	-1.44425	0.999967	-1.10049	0.773238	-1.22498	0.0253163	-1.60086	75.1396	44.6705	BMD > highest dose: 75.0
1374549_PM_at	AI317860	Rbm4b	0.269042	-1.30532	0.129746	-1.47772	0.999967	-1.10857	0.807749	-1.18273	0.0253163	-1.57247	76.7715	45.2814	BMD > highest dose: 75.0
1389936_PM_at	BI291361	LOC687035	0.510791	-1.18198	0.335653	-1.26268	0.999967	-1.15608	0.911923	-1.09602	0.0253163	-1.55349	71.8258	43.3973
1374263_PM_at	BF396108	---	0.140931	-1.36769	0.0499022	-1.52869	0.999967	-1.19542	0.738063	-1.19552	0.0253163	-1.46216	NA	NA
1373043_PM_at	BI275923	Sdf2l1	0.863135	1.04778	0.507529	1.15497	0.999967	1.15268	0.318584	1.4071	0.0253163	1.50529	48.0616	32.7633
1389986_PM_at	AI008409	LOC100912411	0.185431	-2.24286	0.165985	-2.34368	0.940657	-2.32874	0.117417	-2.982	0.0259762	-2.85055	1.34707	7.5e-14
1378057_PM_at	BE103354	Flrt3	0.211238	-1.576	0.253814	-1.51147	0.999967	-1.23584	0.459444	-1.59997	0.0259762	-1.97643	68.956	42.2577
1382789_PM_at	BM389812	---	0.229556	-1.57613	0.311958	-1.46182	0.999967	-1.20797	0.549708	-1.56457	0.0259762	-1.9543	73.7748	44.1515
1376878_PM_at	AI103552	RGD1559896	0.410464	-1.31897	0.100363	-1.80616	0.999967	-1.35169	0.174155	-1.78451	0.0259762	-1.89577	3.21436	0.405028
1380568_PM_a_at	AI575274	LOC100362121	0.789103	-1.11237	0.870973	-1.05956	0.999967	-1.06683	0.93012	-1.11087	0.0259762	-1.84414	39.5209	28.1611
1397563_PM_at	AW522171	---	0.281828	-1.40068	0.185536	-1.53283	0.999967	-1.44139	0.795076	-1.25812	0.0259762	-1.78112	78.2632	45.8308	BMD > highest dose: 75.0
1396336_PM_at	AI112744	---	0.146353	-1.58605	0.42169	-1.2702	0.999967	-1.06353	0.525782	-1.44698	0.0259762	-1.7266	64.1551	40.27
1375918_PM_at	AW917662	Zfp830	0.595832	-1.16499	0.464095	-1.21168	0.999967	1.00097	0.776875	-1.23662	0.0259762	-1.63303	50.8207	34.1519
1376070_PM_at	AI236623	Fkbp8	0.810277	-1.07704	0.557809	-1.16237	0.999967	1.03559	0.767619	-1.23737	0.0259762	-1.63095	25.049	12.5395
1372883_PM_at	BE109061	Cenpb	0.157242	-1.46443	0.164844	-1.46047	0.999967	-1.113	0.452655	-1.39607	0.0259762	-1.60571	0.309076	0.00209542
1390243_PM_at	AI535191	---	0.85176	1.05504	0.955195	1.01541	0.886217	1.45301	0.375114	1.41246	0.0259762	1.57864	7.39748	0.04358
1367778_PM_at	NM_019331	Furin	0.143618	-1.43993	0.176107	-1.395	0.999967	-1.17372	0.606082	-1.29777	0.0259762	-1.53947	0.309076	0.00209542
1399018_PM_at	AI410301	Luc7l3	0.124479	-1.45381	0.0733346	-1.52475	0.999967	-1.16892	0.428133	-1.35427	0.0259762	-1.4969	0.309076	0.00209542
1391635_PM_at	AI044500	Ctdspl	0.295959	-1.69816	0.0782387	-2.58192	0.39687	-2.72933	0.811296	-1.43226	0.0265058	-2.59734	130.366	60.8215	BMD > highest dose: 75.0
1374681_PM_at	AW914967	---	0.0979899	-2.10013	0.0883376	-2.0401	0.999967	-1.40254	0.181644	-2.00649	0.0265058	-2.04984	0.309076	0.00209542
1379526_PM_at	BG374506	---	0.457092	-1.34105	0.102794	-1.98058	0.999967	-1.50962	0.737062	-1.39988	0.0265058	-2.06143	2.8668	2.46944e-05
1375180_PM_at	BF419280	---	0.677671	-1.18868	0.337918	-1.43782	0.999967	-1.36801	0.606851	-1.52184	0.0265058	-2.04605	11.0199	2.46728
1377498_PM_at	BE100752	Ampd2	0.137713	-1.76793	0.220544	-1.58245	0.941784	-1.69233	0.520153	-1.55977	0.0265058	-1.9506	0.309076	0.00209542
1385091_PM_at	AW530801	Med13	0.36043	-1.3698	0.158542	-1.66245	0.999967	-1.45549	0.359174	-1.63844	0.0265058	-1.88988	2.80926	0.0512562
1392957_PM_at	BF565151	Ssbp2	0.252774	-1.50405	0.320751	-1.42014	0.999967	-1.39222	0.624702	-1.46629	0.0265058	-1.88497	71.2056	43.154
1378334_PM_a_at	BF417289	---	0.903055	-1.05097	0.690704	-1.13761	0.999967	-1.08666	0.781152	-1.29236	0.0265058	-1.86648	45.9825	31.6863
1380831_PM_at	AI237035	LOC100363276	0.275116	-1.43204	0.214416	-1.51465	0.999967	-1.01425	0.92953	-1.1102	0.0265058	-1.80914	78.57	45.9427	BMD > highest dose: 75.0
1393495_PM_at	AI043752	---	0.341766	-1.34967	0.287868	-1.39465	0.999967	-1.09428	0.870414	-1.16719	0.0265058	-1.78562	65.6177	40.8867
1374101_PM_at	BF282437	Tbc1d10a	0.114737	-1.65511	0.0791275	-1.75734	0.999967	-1.39473	0.788374	-1.24342	0.0265058	-1.72218	0.309076	0.00209542
1369768_PM_at	NM_133285	Hist1h1d	0.700911	-1.13776	0.74327	-1.10254	0.999967	-1.28968	0.861634	-1.17047	0.0265058	-1.72488	53.0603	35.2463
AFFX-PheX-3_at		---	0.147995	-1.53993	0.155784	-1.51956	0.971056	-1.46834	0.383885	-1.47733	0.0265058	-1.68558	NA	NA
1393126_PM_at	BI293253	Ubtd1	0.661834	-1.13097	0.218785	-1.39955	0.999967	-1.18443	0.755288	-1.24178	0.0265058	-1.64474	61.5798	39.1596
1368452_PM_at	NM_031013	Abcc6	0.14298	-1.48507	0.252697	-1.34632	0.971056	-1.40885	0.413427	-1.41815	0.0265058	-1.60872	0.309076	0.00209542
1382451_PM_at	BM385477	Hebp2	0.778523	-1.16922	0.785791	-1.14524	0.999967	1.10666	0.870811	1.27583	0.02715	2.42526	34.943	25.4893
1378540_PM_at	BI294763	---	0.132105	-2.17612	0.148564	-2.06103	0.999967	-1.62739	0.7211	-1.55077	0.02715	-2.39822	0.309076	0.00209542
1368143_PM_at	AI013902	Anxa7	0.51956	-1.28516	0.907567	-1.04788	0.999967	1.17688	0.767303	1.35362	0.02715	1.92568	34.8566	25.4374
1372772_PM_at	BM385098	Nfat5	0.0659026	-1.68508	0.0991316	-1.62303	0.999967	-1.3466	0.636829	-1.33619	0.02715	-1.64774	0.309076	0.00209542
1382658_PM_at	AI070638	LOC502710	0.600893	-1.16297	0.610776	-1.14439	0.999967	-1.0988	0.655685	-1.32129	0.02715	-1.62245	48.0627	32.7639
1377250_PM_at	AI407325	Fam53b	0.206372	-1.42351	0.270713	-1.3607	0.999967	-1.28324	0.741926	-1.26804	0.02715	-1.62154	85.1269	48.2531	BMD > highest dose: 75.0
1382121_PM_at	BI292282	Stim1	0.449405	-1.21586	0.249324	-1.34686	0.971056	-1.39986	0.406331	-1.4312	0.02715	-1.59973	3.30839	0.776293
1385316_PM_at	BF386882	Pvrl3	0.459489	-1.21145	0.325919	-1.28054	0.999967	-1.13347	0.823891	-1.18189	0.02715	-1.58034	49.6023	33.5443
1372526_PM_at	BI278582	Flcn	0.346787	-1.25603	0.280813	-1.29974	0.999967	-1.03979	0.952962	-1.05699	0.02715	-1.57379	65.7006	40.9214
1386083_PM_at	BF542298	---	0.121375	-1.54066	0.100949	-1.55141	0.886217	-1.47637	0.549708	-1.35056	0.02715	-1.573	0.309076	0.00209542
1395546_PM_at	AW529685	---	0.268202	-1.3001	0.181767	-1.3953	0.999967	-1.27012	0.710928	-1.24423	0.02715	-1.53952	1.79323	5.55753e-06
1395747_PM_at	AT003319	---	0.977078	-1.0085	0.996246	1.00111	0.999967	1.10291	0.834283	1.16149	0.02715	1.50367	73.649	37.8998
1382466_PM_at	BF407231	Snrnp48	0.908987	-1.05153	0.486183	-1.269	0.999967	-1.34755	0.788374	-1.30259	0.0278027	-1.90121	46.3495	31.8784
1395516_PM_at	BG663870	Arglu1	0.171849	-1.52868	0.141944	-1.60489	0.999967	-1.37839	0.424202	-1.48611	0.0278027	-1.74285	0.309076	0.00209542
1369022_PM_at	NM_134404	Svop	0.567871	-1.18987	0.309908	-1.33588	0.999967	-1.14818	0.767595	-1.26029	0.0278027	-1.72682	54.245	35.8137
1377571_PM_at	BI276518	LOC100359484	0.570467	-1.18268	0.180405	-1.48563	0.999967	-1.0921	0.811029	-1.22098	0.0278027	-1.67086	61.4319	39.0949
1397482_PM_at	AI502073	---	0.200132	-1.44172	0.182813	-1.48007	0.999967	-1.22916	0.464884	-1.43859	0.0278027	-1.66666	83.8289	47.8079	BMD > highest dose: 75.0
1393331_PM_at	AI575856	Heca	0.531356	-1.19758	0.384851	-1.26694	0.999967	1.00198	0.864486	-1.15438	0.0278027	-1.63426	62.2847	39.4667
1389335_PM_at	BM387479	Dcaf5	0.333133	-1.29068	0.268855	-1.3394	0.999967	-1.09	0.406331	-1.43468	0.0278027	-1.607	25.5029	1.41022
1391848_PM_at	BG376780	---	0.208459	-1.3665	0.292026	-1.28633	0.999967	-1.20479	0.323546	-1.42387	0.0278027	-1.53398	0.309076	0.00209542
1397649_PM_at	BI298462	---	0.236892	-1.29	0.0606112	-1.51412	0.999967	-1.24375	0.764986	-1.19127	0.0278027	-1.45468	NA	NA
1373309_PM_at	BI281129	Tmem86a	0.631084	-1.25144	0.804428	-1.11661	0.999967	-1.08906	0.920252	-1.16433	0.0286054	-2.20469	43.8837	30.5715
1389020_PM_at	BM389149	LOC686539	0.134948	-1.81386	0.193376	-1.64711	0.999967	-1.42158	0.641389	-1.48536	0.0286054	-1.95566	0.309076	0.00209542
1388829_PM_at	AA946348	Edc4 /// Nrn1l	0.0819447	-1.84524	0.160467	-1.59435	0.999967	-1.33064	0.655685	-1.38975	0.0286054	-1.76634	0.309076	0.00209542
1383975_PM_at	AW435364	---	0.30035	-1.40877	0.178533	-1.60181	0.999967	-1.46566	0.393003	-1.59162	0.0286054	-1.84356	1.58724	2.16487e-07
1376652_PM_at	BF418957	C1qa	0.363502	-1.29945	0.68406	-1.12303	0.999967	-1.11984	0.857181	-1.17017	0.0286054	-1.68765	57.8904	37.5117
1396100_PM_at	BF563171	Aggf1	0.387018	-1.26999	0.277877	-1.34823	0.999967	-1.1842	0.431086	-1.43935	0.0286054	-1.63132	73.7379	44.1374
1377115_PM_at	AW254275	---	0.696878	-1.11768	0.225118	-1.38131	0.999967	-1.26855	0.853032	-1.15599	0.0286054	-1.60923	68.9606	42.2596
1374364_PM_at	BI277805	Fam193b	0.253708	-1.81049	0.217898	-1.93164	0.999967	-1.87059	0.646651	-1.72362	0.0291677	-2.64265	1.8538	1.22362e-06
1372808_PM_at	AW251324	Mthfd2 /// RGD1564040	0.936573	-1.04502	0.809263	-1.11625	0.999967	1.28777	0.698681	1.5406	0.0291677	2.20597	57.4194	37.2962
1385177_PM_at	BF390449	---	0.134423	-1.92952	0.107376	-2.04286	0.982127	-1.68246	0.490127	-1.68214	0.0291677	-2.13347	0.309076	0.00209542
1371816_PM_at	AI407560	Zcchc3	0.223652	-1.59262	0.303935	-1.47695	0.999967	-1.18064	0.710928	-1.41906	0.0291677	-1.95882	70.9617	43.0579
1379205_PM_at	BG374111	---	0.137713	-1.60409	0.150641	-1.5804	0.807307	-1.64885	0.0781265	-1.79358	0.0291677	-1.71292	1.00254	7.5e-14
1396036_PM_at	BF525299	Ralgps2	0.347033	-1.35373	0.372002	-1.32667	0.999967	-1.37348	0.631316	-1.41008	0.0291677	-1.76595	14.9602	2.2593e-06
1393552_PM_x_at	AI717644	Phf14	0.587616	-1.19235	0.541822	-1.19896	0.971056	-1.50398	0.839316	-1.20922	0.0291677	-1.7168	67.5615	41.6911
1388970_PM_at	AA848597	Rasip1	0.171849	-1.48322	0.173904	-1.48489	0.999967	-1.30075	0.953682	-1.06557	0.0291677	-1.66222	0.309076	0.00209542
1373345_PM_at	AW523747	Amigo2	0.216127	-1.40074	0.527934	-1.18351	0.999967	-1.21208	0.986079	-1.02005	0.0291677	-1.60816	74.9183	60.0498
1371681_PM_at	AI145556	Tox4	0.281764	-1.31883	0.280649	-1.32305	0.999967	-1.18602	0.466267	-1.39384	0.0291677	-1.58586	5.33215	7.13542e-07
1388779_PM_at	BG381516	Zfp180	0.331755	-1.26951	0.201262	-1.37704	0.999967	-1.08835	0.576248	-1.32611	0.0291677	-1.55653	71.8149	43.393
1387138_PM_at	NM_019162	Tac2	0.531129	-1.15229	0.24555	-1.29452	0.999967	-1.14729	0.910621	-1.08582	0.0291677	-1.50529	61.2057	38.9956
1380745_PM_at	AA900859	---	0.0610569	-2.45223	0.0324365	-2.8687	0.947428	-1.83953	0.180089	-2.08398	0.0297981	-2.17225	0.309076	0.00209542
1387809_PM_at	NM_053703	Map2k6	0.73079	-1.2002	0.41114	-1.46254	0.999967	-1.2583	0.798653	-1.40995	0.0297981	-2.34016	40.8149	28.8895
1368153_PM_a_at	AJ293698	Nelf	0.649338	-1.17746	0.162208	-1.61424	0.999967	-1.48445	0.607354	-1.4382	0.0297981	-1.77752	3.56377	1.26249
1379527_PM_at	AI502952	Epc1 /// LOC100362678	0.24909	-1.44238	0.170518	-1.56751	0.999967	-1.17745	0.85714	-1.18749	0.0297981	-1.7688	91.8253	50.462	BMD > highest dose: 75.0
1388812_PM_at	AI230362	Tp53i13	0.17955	-1.52004	0.239767	-1.42703	0.999967	-1.32846	0.68903	-1.34596	0.0297981	-1.68342	89.3975	49.6781	BMD > highest dose: 75.0
1388412_PM_at	BI284376	Ist1	0.152642	-1.43486	0.0499022	-1.66781	0.999967	-1.25056	0.346566	-1.42742	0.0297981	-1.54691	0.309076	0.00209542
1384232_PM_at	AI709768	---	0.340383	-1.27478	0.368691	-1.2506	0.999967	-1.04984	0.839325	-1.16613	0.0297981	-1.58629	71.353	43.2119
1379934_PM_at	BI285676	Lyst	0.981233	1.00787	0.636937	-1.12643	0.999967	-1.05872	0.839907	-1.1726	0.0297981	-1.58152	43.7905	30.5213
1390635_PM_at	BE110246	---	0.354192	-1.25095	0.21564	-1.36578	0.999967	1.01277	0.938364	-1.06989	0.0297981	-1.54427	78.2867	45.8394	BMD > highest dose: 75.0
1368818_PM_at	AW531920	Psme4	0.0441688	-1.53949	0.0499022	-1.52615	0.999967	-1.18251	0.460665	-1.30232	0.0297981	-1.43363	NA	NA
1392324_PM_at	AI137983	Eps8l2	0.489705	-1.17865	0.455823	-1.18434	0.999967	-1.12759	0.937508	-1.06765	0.0297981	-1.53065	55.6765	36.489
1392674_PM_at	AI013937	---	0.0305284	-2.15949	0.183899	-1.65385	0.807307	-1.82702	0.344241	-1.71966	0.0745962	-1.72692	NA	NA
1380969_PM_at	BE106363	---	0.0305284	-1.86001	0.0324365	-1.84886	0.971056	-1.44028	0.504556	-1.40842	0.0760309	-1.50271	NA	NA
1380348_PM_at	AI601956	Wnt9a	0.0305284	-1.85095	0.141744	-1.51799	0.999967	-1.26949	0.703268	-1.28266	0.100979	-1.44996	NA	NA
1398736_PM_at	BF399976	---	0.0305284	-1.7569	0.118113	-1.55596	0.999967	-1.28564	0.609121	-1.33897	0.10186	-1.46682	NA	NA
1393006_PM_at	BF282112	---	0.0305284	-2.21177	0.446792	-1.32478	0.816265	-1.85953	0.408699	-1.67824	0.227926	-1.5169	NA	NA
1397779_PM_at	BF562254	---	0.0305284	-2.40415	0.171009	-1.78157	0.971056	-1.67087	0.778697	-1.36401	0.261754	-1.50573	NA	NA
1392165_PM_at	AI071247	Ing2	0.0305284	-1.6116	0.118335	-1.43543	0.999967	-1.27643	0.848942	-1.13891	0.268389	-1.25834	NA	NA
1389595_PM_at	BM386615	Dus2l	0.0305284	-1.60663	0.13389	-1.35796	0.999967	-1.15737	0.900512	-1.0871	0.692708	-1.09455	NA	NA
1388158_PM_at	BG057565	Ddx39b	0.0305284	-1.77906	0.148703	-1.44088	0.999967	-1.24973	0.802443	-1.19037	0.843275	-1.06431	NA	NA
1381744_PM_at	BF412904	---	0.597997	-1.22557	0.124024	-1.81714	0.971056	-1.57708	0.520528	-1.56309	0.0305574	-1.88414	2.80147	1.37314
1394682_PM_at	BF290030	Aff4	0.540174	-1.24543	0.23469	-1.51806	0.356801	-1.86258	0.344828	-1.64845	0.0305574	-1.831	2.26829	0.9878
1390364_PM_at	AI044316	---	0.396457	-1.31412	0.326548	-1.36859	0.999967	-1.18147	0.929752	-1.10689	0.0305574	-1.74971	58.5055	37.7912
1372678_PM_at	AA800044	Zfp828	0.281053	-1.37432	0.165006	-1.5415	0.999967	-1.31093	0.33344	-1.54855	0.0305574	-1.72531	1.76694	4.02749e-06
1396225_PM_at	BG666316	---	0.0441688	-2.23788	0.27125	-1.54916	0.993635	-1.62229	0.663486	-1.49664	0.0311585	-1.97996	0.309076	0.00209542
1380241_PM_a_at	AW435376	Lrp5	0.192588	-1.68791	0.45723	-1.33064	0.999967	-1.57048	0.59407	-1.55395	0.0311585	-2.04141	2.95121	3.10842e-06
1381627_PM_at	AW529790	Snph	0.998507	1.00081	0.348371	-1.38901	0.999967	-1.20011	0.989216	-1.01817	0.0311585	-1.92648	60.2747	38.5845
AFFX-PheX-M_at		---	0.136605	-1.75217	0.177581	-1.65801	0.999967	-1.41667	0.618656	-1.48471	0.0311585	-1.89156	NA	NA
1375513_PM_at	BG376846	---	0.17907	-1.5527	0.264411	-1.418	0.999967	-1.33911	0.474701	-1.48875	0.0311585	-1.7311	86.8185	48.8248	BMD > highest dose: 75.0
1373405_PM_at	AI410762	---	0.662217	-1.14776	0.287699	-1.35937	0.999967	-1.07736	0.621621	-1.36791	0.0311585	-1.68931	59.3088	38.1533
1398335_PM_at	BI285665	Ttyh3	0.250764	-1.37336	0.500439	-1.19396	0.999967	-1.0423	0.911416	-1.1076	0.0311585	-1.64393	65.5025	40.8385
1385751_PM_at	BF408413	Thbs2	0.561957	-1.17667	0.190372	-1.43715	0.999967	-1.17802	0.734183	-1.26016	0.0311585	-1.60189	89.6266	49.7529	BMD > highest dose: 75.0
1398027_PM_at	BF405186	---	0.405459	-1.2393	0.50835	-1.17771	0.999967	-1.15197	0.845683	-1.16556	0.0311585	-1.56005	75.833	44.9314	BMD > highest dose: 75.0
1376646_PM_at	BF285164	Popdc2	0.418346	-1.83895	0.35417	-1.98698	0.999967	-1.21471	0.823379	-1.64576	0.0315695	-3.74731	46.5392	31.9773
1398390_PM_at	AA892854	Cxcl13	0.375009	-1.82397	0.777034	-1.2114	0.999967	1.07989	0.796224	-1.63757	0.0315695	-3.24045	46.8325	32.1299
1372761_PM_at	AI228076	---	0.136575	-1.87721	0.124024	-1.92977	0.971056	-1.71003	0.514133	-1.63514	0.0315695	-2.06247	0.309076	0.00209542
1376760_PM_at	BF402128	Gcfc1	0.27279	-1.51828	0.148136	-1.78523	0.999967	-1.34224	0.449992	-1.63581	0.0315695	-1.96982	3.43003	4.47138e-06
1392956_PM_at	BG373315	RGD1304868	0.546254	-1.2536	0.428893	-1.3229	0.999967	-1.18312	0.729158	-1.37556	0.0315695	-1.93974	55.0775	36.2078
1384829_PM_at	AI454917	---	0.104779	-1.78777	0.107376	-1.73894	0.415187	-1.81562	0.464884	-1.51145	0.0315695	-1.78021	0.309076	0.00209542
1381548_PM_at	BF397673	Golim4	0.356641	-1.34622	0.258271	-1.44795	0.976322	-1.49358	0.634546	-1.40873	0.0315695	-1.79979	4.67144	2.79267e-08
1367601_PM_at	NM_053698	Cited2	0.139144	-1.63646	0.763176	-1.0991	0.999967	-1.37533	0.756143	-1.30316	0.0315695	-1.76919	81.375	46.95	BMD > highest dose: 75.0
1389850_PM_at	AA900926	Arid1a	0.382915	-1.30854	0.269829	-1.41365	0.999967	-1.30278	0.44902	-1.50448	0.0315695	-1.74891	6.09295	0.606068
1387800_PM_at	NM_080891	Daxx	0.609011	-1.19131	0.337399	-1.35683	0.999967	-1.11435	0.710928	-1.34893	0.0315695	-1.73853	49.4925	33.4891
1389019_PM_at	AI178561	---	0.20923	-1.44014	0.238865	-1.40781	0.999967	-1.21717	0.791664	-1.2388	0.0315695	-1.63131	89.9214	49.8488	BMD > highest dose: 75.0
1376376_PM_at	AI501923	---	0.188861	-1.41861	0.277145	-1.32298	0.999967	1.0256	0.861634	-1.14233	0.0315695	-1.61572	65.3619	40.7796
1369886_PM_a_at	AJ315761	Cabp1	0.157039	-1.46988	0.162105	-1.46609	0.999967	-1.3558	0.286899	-1.49668	0.0315695	-1.59598	0.309076	0.00209542
1371317_PM_at	BI296590	Ldb1	0.303121	-1.29055	0.162105	-1.43944	0.999967	-1.21815	0.551378	-1.33924	0.0315695	-1.56755	3.40985	1.74036e-06
1372619_PM_at	AI172185	Mrpl49	0.46552	-1.20249	0.639425	1.11929	0.999967	1.09621	0.773851	1.21703	0.0315695	1.54423	37.7959	27.172
1389523_PM_at	BM386127	Zfp598	0.185145	-1.38179	0.0687809	-1.53786	0.971056	-1.35974	0.149404	-1.50301	0.0315695	-1.5148	2.37305	7.5e-14
1392968_PM_at	BI300566	---	0.80414	-1.09827	0.253814	-1.45722	0.999967	1.05303	0.646086	-1.41265	0.0321997	-1.77648	25.9732	12.1368
1397226_PM_at	AI100942	RGD1561724	0.321812	-1.3711	0.294613	-1.39851	0.999967	-1.23711	0.861634	-1.18084	0.0321997	-1.76283	64.3288	40.3438
1382628_PM_at	BE111904	---	0.393943	-1.30259	0.395501	-1.29768	0.999967	-1.13293	0.909233	-1.12645	0.0321997	-1.72921	51.9587	34.7116
1372841_PM_at	BG376982	Reep6	0.424598	-1.2596	0.741424	-1.0955	0.999967	1.04044	0.58314	1.38627	0.0321997	1.66473	34.0635	24.9585
1385457_PM_x_at	AI715357	---	0.412736	-1.25982	0.100949	-1.66017	0.999967	-1.05208	0.526472	-1.407	0.0321997	-1.66078	89.8854	49.8371	BMD > highest dose: 75.0
1381224_PM_at	AI502861	LOC100911196	0.337961	-1.2949	0.142466	-1.50576	0.999967	-1.2567	0.777022	-1.23219	0.0321997	-1.60138	3.75398	6.6432e-06
1387959_PM_at	AB009372	Aspg	0.16377	-1.4089	0.0883376	-1.54717	0.999967	-1.26831	0.421674	-1.37768	0.0321997	-1.53745	0.309076	0.00209542
1383721_PM_at	AI556075	Fzd8	0.245615	-1.30308	0.795006	-1.06004	0.999967	-1.17701	0.903923	-1.09412	0.0321997	-1.51494	51.7239	34.5968
1398025_PM_at	BF403174	---	0.0819447	-1.63422	0.0324365	-1.75433	0.999967	-1.1673	0.767091	-1.23178	0.0415803	-1.54633	0.309076	0.00209542
1375782_PM_at	BF412915	---	0.162133	-2.21242	0.0324365	-3.39518	0.999967	-1.7914	0.750105	-1.5877	0.117951	-2.08378	NA	NA
1389449_PM_at	AI171994	Fitm1	0.214166	-1.26342	0.0324365	-1.53431	0.999967	-1.14556	0.778741	-1.15647	0.15319	-1.26613	NA	NA
1381635_PM_at	BF404357	---	0.216127	-2.00912	0.173904	-2.2597	0.999967	-1.78263	0.734183	-1.62827	0.0326405	-2.76504	87.6909	49.1159	BMD > highest dose: 75.0
1378849_PM_at	BF414619	---	0.418782	-1.5138	0.243601	-1.81414	0.999967	-1.62698	0.466175	-1.9103	0.0326405	-2.37593	6.69405	0.450071
1369440_PM_at	NM_130414	Abcg8	0.752227	-1.19106	0.55885	-1.32111	0.999967	-1.55786	0.636428	-1.69914	0.0326405	-2.36117	11.4735	0.9514
1368391_PM_at	NM_013111	Slc7a1	0.612042	-1.17272	0.611521	-1.15574	0.999967	1.04248	0.886833	1.14188	0.0326405	2.01336	42.511	29.8269
1381804_PM_at	BI293313	Bcl6b	0.144808	-1.83322	0.155379	-1.79657	0.999967	-1.39336	0.765896	-1.38021	0.0326405	-1.97157	0.309076	0.00209542
1396706_PM_at	BF398967	---	0.850326	-1.08739	0.358534	-1.40492	0.999967	-1.10132	0.892682	-1.17814	0.0326405	-1.89515	52.7687	35.1054
1378260_PM_at	AA817761	Adh1	0.249488	-1.5077	0.223444	-1.55984	0.971056	-1.62081	0.351596	-1.68477	0.0326405	-1.86815	1.35904	3.47335e-08
1397203_PM_at	BE105398	Prpf4b	0.256718	-1.44433	0.149538	-1.63538	0.987179	-1.49875	0.300055	-1.64977	0.0326405	-1.80467	1.93292	7.36651e-08
1389321_PM_at	BI292917	---	0.435076	-1.28947	0.62685	-1.16569	0.999967	-1.26131	0.978713	-1.03913	0.0326405	-1.77316	61.7158	39.219
1371866_PM_at	BM389317	Myo18a	0.306958	-1.30351	0.164391	-1.45416	0.999967	-1.06665	0.56715	-1.35967	0.0326405	-1.57376	79.8526	46.4069	BMD > highest dose: 75.0
1368134_PM_a_at	NM_133380	Il4ra	0.220265	-1.33594	0.247149	-1.32088	0.999967	-1.32319	0.67143	-1.26264	0.0326405	-1.51801	1.84697	1.34829e-06
1382167_PM_at	AW532179	Sit1	0.657967	-1.12244	0.185536	-1.38646	0.999967	-1.15436	0.965447	-1.04236	0.0326405	-1.51059	80.7653	46.7335	BMD > highest dose: 75.0
1379098_PM_at	AI071602	---	0.0546298	-2.34289	0.0777087	-2.11585	0.860949	-1.86949	0.0920365	-2.08945	0.0331854	-2.00917	0.309076	0.00209542
1384056_PM_at	BF410980	Fgfr3	0.18797	-1.65162	0.350844	-1.40554	0.999967	-1.30755	0.841874	-1.24936	0.0331854	-1.89579	82.4576	47.3311	BMD > highest dose: 75.0
1379984_PM_at	AI411147	LOC100362022	0.343033	-1.41401	0.564197	-1.2284	0.999967	-1.44188	0.784787	-1.3218	0.0331854	-1.88489	64.1427	40.2648
1393054_PM_at	AI070118	Dock3	0.289026	-1.43061	0.100363	-1.83266	0.999967	-1.25677	0.618788	-1.44781	0.0331854	-1.8323	0.309076	0.00209542
1375980_PM_at	BI285437	Nxn	0.714496	-1.14847	0.365184	-1.35293	0.999967	1.06037	0.858107	-1.19974	0.0331854	-1.82841	43.5628	30.3985
1392941_PM_at	BE103748	Hip1	0.493907	-1.26466	0.306262	-1.40034	0.999967	-1.06191	0.894804	-1.15651	0.0331854	-1.78323	70.0699	42.7042
1393972_PM_at	BE096871	---	0.345738	-1.2943	0.421379	-1.24051	0.999967	-1.09848	0.778697	-1.23461	0.0331854	-1.65063	65.7395	40.9376
1382549_PM_at	AI071736	---	0.983682	-1.00661	0.88157	-1.03865	0.999967	1.06699	0.698681	1.26501	0.0331854	1.53749	46.2676	31.8356
1370308_PM_at	AY029335	Dctpp1	0.853977	1.04655	0.36555	1.2002	0.924921	1.35455	0.0332149	1.51424	0.139148	1.30647	NA	NA
1381967_PM_at	BE114972	Rbm39	0.153874	-2.01494	0.23234	-1.76827	0.999967	-1.53351	0.619682	-1.66552	0.0337773	-2.30331	92.0811	50.5435	BMD > highest dose: 75.0
1392515_PM_at	AI177403	Klra17 /// Klra7 /// LOC497796 /// LOC502907 /// LOC690097 /// Ly49i5 /// Ly49i9 /// Ly49si1 /// Ly49si2 /// Ly49si3 /// RGD1561306	0.288514	-1.60882	0.141944	-2.03514	0.999967	-1.42444	0.963782	-1.08455	0.0337773	-2.20403	114.7	57.0314	BMD > highest dose: 75.0
1378575_PM_at	BF404457	---	0.17149	-1.79416	0.0877692	-2.153	0.999967	-1.61234	0.520528	-1.65473	0.0337773	-2.09503	0.309076	0.00209542
1378595_PM_at	BE113427	LOC100912093	0.291599	-1.52369	0.235102	-1.6126	0.999967	-1.40326	0.663687	-1.49683	0.0337773	-1.97507	4.6677	6.98295e-06
1372770_PM_at	BF281357	Sri	0.382751	-1.30307	0.898358	-1.0418	0.999967	1.23885	0.298471	1.57555	0.0337773	1.7034	7.84248	5.25425
1393201_PM_at	BI283679	Lrmp	0.386941	-1.28112	0.396087	-1.26721	0.999967	-1.00877	0.832507	-1.20403	0.0337773	-1.68972	63.5813	40.0254
1378182_PM_at	BI288560	---	0.211238	-1.37092	0.0499022	-1.65867	0.971056	-1.37548	0.68903	-1.27442	0.0337773	-1.5272	2.39854	7.5e-14
1383614_PM_at	BI295051	Nuak2	0.357244	-1.26615	0.501155	-1.18134	0.999967	-1.1705	0.994844	1.00572	0.0337773	-1.58881	25.0456	0.1725
1382725_PM_at	AA818645	Cops7b	0.635971	-1.13716	0.276746	-1.31618	0.999967	-1.10957	0.901609	-1.11027	0.0337773	-1.5527	58.3733	37.7313
1390419_PM_a_at	AI454905	Tusc3	0.333815	-1.47276	0.489243	-1.30617	0.999967	1.12305	0.847126	1.26715	0.0342385	1.99381	38.3943	27.5175
1391779_PM_at	AA997862	---	0.202097	-1.62562	0.186544	-1.66866	0.999967	-1.22423	0.823379	-1.28752	0.0342385	-1.96851	92.9918	50.832	BMD > highest dose: 75.0
1393049_PM_at	BF417582	Myo1g	0.296862	-1.449	0.268855	-1.4873	0.999967	-1.40512	0.929428	-1.11687	0.0342385	-1.85452	102.479	53.6941	BMD > highest dose: 75.0
1392537_PM_at	BM389666	LOC684811	0.250415	-1.43825	0.344942	-1.3381	0.999967	-1.21962	0.825673	-1.22977	0.0342385	-1.7434	65.1118	40.6745
1380957_PM_at	AW252086	Cdk10	0.981745	-1.00941	0.798282	-1.08127	0.999967	-1.25689	0.953352	-1.07151	0.0342385	-1.7137	51.0994	34.2897
1393451_PM_at	BI295149	Cenpn	0.696491	-1.12983	0.575503	1.16751	0.999967	1.19246	0.383885	1.49703	0.0342385	1.64571	54.3932	35.8842
1373841_PM_at	AI177431	---	0.216873	-1.41065	0.18915	-1.45082	0.999967	-1.18215	0.840937	-1.18097	0.0342385	-1.60684	102.785	53.7822	BMD > highest dose: 75.0
1389465_PM_at	AI231286	---	0.185431	-1.42274	0.12058	-1.52969	0.999967	-1.11868	0.294929	-1.48691	0.0342385	-1.57164	0.309076	0.00209542
1395718_PM_at	BE102746	---	0.34888	-1.25195	0.192591	-1.38641	0.999967	-1.22789	0.636829	-1.29401	0.0342385	-1.53132	6.03596	7.01179e-08
1376110_PM_at	AI009623	Rpp25	0.29281	-1.2964	0.268855	-1.31708	0.999967	-1.26684	0.823891	-1.179	0.0342385	-1.51706	5.93881	4.34702e-05
1390345_PM_at	BG375523	---	0.136575	-2.33145	0.0991316	-2.60695	0.999967	-1.7138	0.449992	-2.04638	0.0347176	-2.5971	0.309076	0.00209542
1395533_PM_at	BF552813	Hars	0.732966	1.17247	0.868704	-1.07206	0.999967	1.63518	0.448427	1.77861	0.0347176	2.17839	65.3676	40.782
1378435_PM_at	BI284247	Art4	0.694491	-1.138	0.15171	-1.66592	0.999967	-1.18847	0.791664	-1.2516	0.0347176	-1.83776	76.3488	45.1242	BMD > highest dose: 75.0
1372692_PM_at	AI406490	Tnk2	0.510963	-1.25859	0.171715	-1.61725	0.999967	-1.11372	0.801589	-1.27862	0.0347176	-1.8182	81.5221	47.002	BMD > highest dose: 75.0
1398484_PM_at	AI070306	Tbc1d9	0.127634	-1.70424	0.331069	-1.37751	0.971056	-1.52522	0.604692	-1.44729	0.0347176	-1.76451	0.309076	0.00209542
1378606_PM_at	AI010216	Fam13b	0.337473	-1.34824	0.0791275	-1.76372	0.999967	-1.2675	0.58314	-1.41684	0.0347176	-1.71972	0.309076	0.00209542
1370264_PM_at	BI288556	Syne1	0.158806	-1.559	0.199201	-1.48739	0.999967	-1.25521	0.708575	-1.32467	0.0347176	-1.7153	111.514	56.1963	BMD > highest dose: 75.0
1391840_PM_at	BE108137	Rsph9	0.309051	-1.37573	0.274321	-1.40919	0.999967	-1.1658	0.583749	-1.42473	0.0347176	-1.71094	87.6249	49.094	BMD > highest dose: 75.0
1385774_PM_at	BF416401	Rsph6a	0.526538	-1.19654	0.25171	-1.36874	0.999967	-1.32688	0.850114	-1.17016	0.0347176	-1.60954	69.9086	42.6399
1370991_PM_at	AF187814	Cml3	0.990536	-1.00401	0.988142	-1.00442	0.999967	1.19309	0.301274	1.49329	0.0347176	1.60844	10.1521	0.8104
1389181_PM_at	BM389650	---	0.205112	-1.40614	0.181092	-1.4444	0.999967	-1.25548	0.843699	-1.16903	0.0347176	-1.58878	0.309076	0.00209542
1392417_PM_s_at	AI711481	LOC685619 /// Tp53rk	0.373448	-1.25975	0.278565	-1.3246	0.999967	-1.13831	0.609121	-1.33201	0.0347176	-1.58221	73.3208	43.9772
1372744_PM_at	BE113437	Pkp4	0.165688	-1.40139	0.408258	-1.20573	0.999967	-1.15306	0.989217	-1.01187	0.0347176	-1.5059	85.0925	48.2414	BMD > highest dose: 75.0
1397676_PM_at	BF290784	---	0.11533	-2.979	0.212536	-2.23292	0.999967	-1.6519	0.535065	-2.09981	0.035275	-3.12216	0.309076	0.00209542
1368521_PM_at	NM_031670	Napsa	0.369147	-1.43439	0.342037	-1.45331	0.999967	-1.23534	0.812309	-1.32255	0.035275	-1.99712	71.0295	43.0846
1379068_PM_at	BI294828	Armc9	0.506682	-1.26756	0.452458	-1.29081	0.999967	1.02151	0.950201	-1.08699	0.035275	-1.89021	69.755	42.7521
1385505_PM_at	AI072068	---	0.520908	-1.24425	0.339168	-1.36363	0.999967	-1.08009	0.7211	-1.34357	0.035275	-1.78198	55.9444	36.6141
1379405_PM_at	AI235642	Arhgap35	0.660437	-1.16442	0.653576	-1.14744	0.999967	1.01088	0.989416	-1.01548	0.035275	1.75113	60.6356	33.0009
1385335_PM_at	BF415953	Trim39	0.765496	-1.10511	0.0844857	-1.74937	0.999967	-1.28789	0.535748	-1.43123	0.035275	-1.69773	2.82014	2.38646
1376055_PM_at	AA859768	Mcm5	0.824088	-1.0751	0.958988	1.01663	0.999967	1.27817	0.176888	1.62376	0.035275	1.6446	60.9369	38.8773
1370695_PM_s_at	AB020967	Trib3	0.460798	1.52023	0.703195	-1.23031	0.999967	-1.12338	0.771739	1.5574	0.0357318	2.74506	54.2039	35.7942
1383336_PM_at	BF549763	Pnn	0.200786	-1.77845	0.165802	-1.90029	0.999967	-1.39581	0.388536	-1.83777	0.0357318	-2.15252	99.5794	52.8463	BMD > highest dose: 75.0
1394681_PM_at	AW522526	Akr1cl1	0.574458	-1.23277	0.643492	-1.174	0.999967	-1.04141	0.934074	-1.11063	0.0357318	-1.82163	45.9636	31.6764
1393404_PM_at	BF554746	Rtn4rl1	0.684279	-1.16166	0.431687	-1.28921	0.999967	-1.11361	0.834823	-1.23887	0.0357318	-1.76084	56.7539	36.9899
1382307_PM_at	BF406594	Ppp1r12a	0.605836	-1.17032	0.275935	-1.37237	0.999967	-1.28085	0.660524	-1.33916	0.0357318	-1.63848	8.54081	1.26186
1382128_PM_at	BI289196	---	0.234584	-1.37778	0.109927	-1.59055	0.999967	-1.26292	0.805423	-1.20756	0.0357318	-1.60153	0.309076	0.00209542
1383913_PM_at	BF420633	LOC100911719	0.112372	-2.00129	0.115113	-1.94035	0.999967	-1.52007	0.372995	-1.76565	0.0362382	-1.9874	0.309076	0.00209542
1374872_PM_at	AW532114	Rasgrp2	0.0659026	-1.98477	0.257409	-1.49834	0.999576	-1.52908	0.923059	-1.12541	0.0362382	-1.85156	0.309076	0.00209542
1391302_PM_at	BE098463	LOC100911946	0.987604	1.00757	0.809647	1.08996	0.999967	1.43357	0.388536	1.65766	0.0362382	1.85086	8.79229	0.3891
1382655_PM_at	AA964534	---	0.881225	-1.06544	0.77494	-1.10343	0.999967	1.07853	0.640284	1.44281	0.0362382	1.82345	10.357	0.6579
1374349_PM_at	BE099937	Ctdspl	0.200516	-1.54338	0.204037	-1.54228	0.999967	-1.33542	0.525782	-1.50162	0.0362382	-1.79836	2.51081	3.62584e-06
1394970_PM_at	BI279660	Cars	0.163647	-1.5769	0.0961694	-1.78318	0.999967	-1.20538	0.698681	-1.34602	0.0362382	-1.71825	0.309076	0.00209542
1382046_PM_at	AA963495	Map3k3	0.39727	-1.29927	0.385685	-1.3019	0.999967	-1.13203	0.789137	-1.25986	0.0362382	-1.69466	60.8076	38.8203
1383650_PM_at	BI291080	Ddx26b	0.923745	-1.03531	0.25029	-1.39352	0.999967	-1.03709	0.707772	-1.30752	0.0362382	-1.69394	57.5291	37.3465
1368553_PM_at	NM_022441	Acvrl1	0.176992	-1.40985	0.284035	-1.29559	0.999967	-1.23431	0.708631	-1.25136	0.0362382	-1.51162	97.3358	52.1744	BMD > highest dose: 75.0
1369720_PM_at	NM_053986	Myo1b	0.357641	-1.23312	0.678452	-1.09618	0.999967	1.06714	0.924535	-1.07862	0.0362382	-1.50306	57.0716	37.1364
1391808_PM_at	AI535140	Arrdc4	0.294404	-1.56504	0.299572	-1.55295	0.999967	-1.15647	0.811858	-1.34189	0.0367044	-2.17692	62.6749	39.6357
1368446_PM_at	NM_012674	Spink3	0.311817	-1.49669	0.399621	-1.39437	0.999967	-1.40816	0.58314	-1.58074	0.0367044	-1.99338	68.5517	42.0943
1388573_PM_at	BF288140	---	0.34204	-1.41861	0.13389	-1.77651	0.999967	-1.38266	0.777022	-1.32831	0.0367044	-1.90865	0.309076	0.00209542
1373679_PM_at	AA946467	---	0.11533	-1.89155	0.160467	-1.72296	0.999967	-1.4051	0.785192	-1.33079	0.0367044	-1.90846	143.899	63.7247	BMD > highest dose: 75.0
1380848_PM_at	AI102396	LOC361990 /// LOC500378	0.212517	-1.59628	0.114176	-1.8519	0.999967	-1.56781	0.785543	-1.33298	0.0367044	-1.89965	2.31743	7.5e-14
1388904_PM_at	AI236597	Dd25	0.574393	-1.16324	0.0499022	-1.78418	0.999967	-1.05015	0.703881	-1.27773	0.0367044	-1.59552	99.5253	52.8303	BMD > highest dose: 75.0
1388807_PM_at	BG380590	Csrp2bp	0.415833	-1.29772	0.343306	-1.34345	0.999967	-1.13801	0.777845	-1.27968	0.0367044	-1.7128	57.8331	37.4855
1387192_PM_at	NM_031751	Shank1	0.580759	-1.1835	0.293376	-1.35552	0.999967	1.10531	0.973535	-1.04223	0.0367044	-1.64038	68.8872	42.23
1381968_PM_at	AI029175	Creg1	0.88077	-1.04549	0.870487	1.04158	0.999967	1.02019	0.606082	1.3086	0.0367044	1.52355	36.3294	26.3144
1388338_PM_at	BI278637	Ppp2r4	0.193792	-1.36736	0.185536	-1.39247	0.999967	-1.16	0.635452	-1.29018	0.0367044	-1.51377	95.2253	51.5292	BMD > highest dose: 75.0
1397300_PM_at	BG371544	---	0.544819	-1.28859	0.953398	-1.02573	0.999967	1.22158	0.706211	1.45439	0.0370102	2.00067	10.482	0.3833
1384854_PM_at	AI072679	---	0.702815	-1.15941	0.667183	-1.15732	0.999967	-1.20774	0.862715	-1.20061	0.0370102	-1.89549	47.221	32.3311
1368435_PM_at	NM_031241	Cyp8b1	0.859453	-1.07984	0.989512	-1.00602	0.999967	-1.11183	0.64548	-1.45926	0.0370102	-1.88438	51.9143	34.6899
1380791_PM_at	BF405304	---	0.871961	1.07429	0.450754	-1.30703	0.999967	1.03727	0.948652	1.09271	0.0370102	1.87587	38.7157	27.702
1376225_PM_at	BF411924	---	0.625165	-1.21407	0.621798	-1.1926	0.999967	-1.14233	0.655685	-1.47249	0.0370102	-1.87476	10.6493	0.5549
1368157_PM_at	NM_024346	Stmn3	0.235765	-1.53258	0.384182	-1.3562	0.999967	1.00532	0.640284	-1.45749	0.0370102	-1.8723	26.7558	12.4907
1381793_PM_at	BE098864	---	0.131112	-1.61659	0.0687809	-1.81638	0.879498	-1.61331	0.435206	-1.49457	0.0370102	-1.69197	2.26004	9.23073e-07
1394607_PM_at	AW523203	Rab11fip2	0.842086	-1.07879	0.0979214	-1.76417	0.999967	-1.28209	0.31032	-1.61517	0.0370102	-1.75863	2.90063	2.47821
1375721_PM_at	BF408438	---	0.632816	-1.18031	0.155695	-1.63103	0.999967	-1.33477	0.288324	-1.65438	0.0370102	-1.73596	2.83799	1.16471
1399031_PM_at	BM391360	Dda1 /// LOC682635	0.585646	-1.17265	0.301585	-1.32518	0.999967	-1.03669	0.508358	-1.40413	0.0370102	-1.59756	54.9874	36.1653
1394779_PM_at	AI717218	---	0.208534	-1.37275	0.109927	-1.52337	0.999967	-1.25868	0.520153	-1.35762	0.0370102	-1.55	115.017	57.1134	BMD > highest dose: 75.0
1387704_PM_at	NM_012689	Esr1	0.580744	-1.13364	0.0582037	-1.54743	0.999967	-1.1768	0.68903	-1.2332	0.0370102	-1.4496	NA	NA
1382381_PM_at	AA818480	---	0.206109	-1.38922	0.379823	-1.24668	0.999967	-1.19608	0.790855	-1.20844	0.0370102	-1.54511	75.9823	44.9873	BMD > highest dose: 75.0
1376130_PM_a_at	BM390663	Dtnb	0.226407	-1.31226	0.292566	-1.25893	0.999967	-1.26336	0.987099	-1.01355	0.0370102	-1.50927	75.7124	54.4281	BMD > highest dose: 75.0
1378210_PM_at	BE114473	---	0.313829	-1.7346	0.570378	-1.34466	0.999967	-1.10047	0.766626	-1.55299	0.0375169	-2.61631	61.2937	39.0342
1395629_PM_at	BE105336	---	0.828042	-1.10009	0.436624	-1.33465	0.999967	-1.10769	0.847805	-1.25004	0.0375169	-1.9406	55.6013	36.4538
1373950_PM_at	AI598911	Zfp496	0.359647	-1.28393	0.324375	-1.31159	0.999967	-1.07771	0.839064	-1.1853	0.0375169	-1.61227	75.3161	44.7371	BMD > highest dose: 75.0
1385988_PM_at	BF287243	Hmx1	0.256118	-1.31627	0.100363	-1.5434	0.999576	-1.34262	0.40321	-1.39492	0.0375169	-1.53266	2.46925	1.98141e-06
1368306_PM_at	U08259	Grin2c	0.931399	1.04593	0.955344	-1.02513	0.999967	1.1883	0.801675	1.34293	0.0381666	2.06122	46.0648	31.7295
1373223_PM_at	AI101361	Fam171b	0.361038	-1.36372	0.32515	-1.39401	0.999967	-1.19296	0.766786	-1.31758	0.0381666	-1.83141	80.2852	46.5621	BMD > highest dose: 75.0
1383278_PM_at	BF558819	Agap1	0.468175	-1.2579	0.318431	-1.36076	0.999967	-1.13264	0.845683	-1.20185	0.0381666	-1.68563	74.5251	44.4378
1383229_PM_at	BE103071	Abca7	0.53162	-1.20063	0.176829	-1.48755	0.999967	-1.36804	0.703268	-1.30382	0.0381666	-1.64789	7.2712	3.90595e-05
1371771_PM_at	BI274094	LOC313641	0.185431	-1.44693	0.0812322	-1.64339	0.999967	-1.33379	0.321182	-1.49847	0.0381666	-1.60794	0.309076	0.00209542
1383128_PM_at	AW921382	Fam69a	0.072081	-1.82185	0.190689	-1.5126	0.999967	-1.14392	0.68903	-1.35793	0.0387486	-1.70261	0.309076	0.00209542
1378672_PM_at	BG381207	---	0.315948	-1.34896	0.0782387	-1.76048	0.999967	-1.3432	0.321182	-1.56576	0.0387486	-1.66788	2.45009	0.0766355
1394487_PM_at	AW526344	---	0.52337	-1.17868	0.407358	-1.22311	0.999967	-1.12965	0.908399	-1.09987	0.0387486	-1.5246	57.8778	37.5059
1386836_PM_at	BF556285	Zfp574	0.36043	-1.47134	0.393708	-1.4228	0.999967	-1.24379	0.861243	-1.24816	0.0391071	-2.03562	68.7038	42.1558
1375008_PM_at	BF410389	Aurkc	0.133109	-1.63238	0.0461319	-1.93157	0.999967	-1.37356	0.428133	-1.51451	0.0391071	-1.68385	0.309076	0.00209542
1385181_PM_at	AI029337	---	0.539843	-1.26519	0.430254	-1.3274	0.999967	-1.37372	0.92032	-1.13395	0.0391071	-1.87751	63.2253	39.8728
1392341_PM_at	AW523444	---	0.313829	-1.44773	0.18915	-1.63541	0.971056	-1.58184	0.74274	-1.36744	0.0391071	-1.86464	2.90737	1.50934e-07
1376444_PM_at	AI059885	---	0.147844	-1.51792	0.0711749	-1.72708	0.971056	-1.43367	0.839325	-1.18619	0.0391071	-1.60014	0.309076	0.00209542
1383228_PM_at	AA875288	---	0.92568	-1.03835	0.441651	-1.2591	0.999967	1.0927	0.734183	1.30666	0.0391071	1.68303	38.5499	27.6069
1387350_PM_at	NM_053671	Tmf1	0.81677	-1.07656	0.342039	-1.2978	0.999967	-1.25556	0.717229	-1.28665	0.0391071	-1.64431	55.5401	36.4252
1371850_PM_at	AA892829	Papss1	0.834147	-1.07708	0.822686	1.06853	0.999967	1.34748	0.552572	1.41536	0.0391071	1.63901	10.3973	0.2503
1389957_PM_at	BG378149	Ttc3	0.358144	-1.28845	0.162105	-1.49703	0.999967	-1.34342	0.79318	-1.22701	0.0391071	-1.59779	9.82179	2.90811e-06
1377922_PM_at	BE111094	---	0.215487	-1.41075	0.163549	-1.49127	0.999967	-1.32111	0.406331	-1.46202	0.0391071	-1.59445	0.309076	0.00209542
1378020_PM_at	AI060205	---	0.533212	-1.1889	0.602866	-1.1437	0.999967	-1.14983	0.870102	-1.14201	0.0391071	-1.57066	64.1481	40.2671
1393143_PM_at	AI045866	---	0.480359	-1.20644	0.407286	-1.23144	0.999967	-1.15297	0.982274	-1.0264	0.0391071	-1.54707	73.2609	51.6094
1398336_PM_at	AI012577	Rnf25	0.172084	-1.42588	0.235132	-1.35143	0.999967	-1.24243	0.604692	-1.31809	0.0391071	-1.54362	97.5545	52.2405	BMD > highest dose: 75.0
1378607_PM_at	BE098816	---	0.329638	-1.40077	0.225691	-1.53016	0.971056	-1.5961	0.703337	-1.38435	0.0395185	-1.79338	1.71056	2.01294e-07
1392739_PM_a_at	AI454794	Eepd1	0.184146	-1.5391	0.0984005	-1.71402	0.999967	-1.17601	0.246868	-1.63721	0.0395185	-1.67693	0.309076	0.00209542
1380166_PM_at	BE101632	LOC100910603	0.393691	-1.31145	0.497958	-1.22733	0.999967	-1.0776	0.841166	-1.21255	0.0395185	-1.71088	53.9974	35.6958
1377048_PM_at	H31813	Dak	0.128659	-1.53358	0.37161	-1.25813	0.971056	-1.40311	0.726474	-1.26014	0.0395185	-1.57115	0.309076	0.00209542
1371530_PM_at	BF281337	Krt8	0.399471	-1.2092	0.714728	-1.08178	0.999967	1.12579	0.460665	1.36455	0.0395185	1.51494	9.43938	6.13569
1385355_PM_at	BF391308	---	0.439906	-1.50729	0.0499022	-3.33362	0.971056	-2.03297	0.321182	-2.22258	0.0398605	-2.48524	1.08312	0.07301
1391304_PM_at	BM388658	LOC100910900	0.117848	-2.03005	0.100363	-2.09409	0.999967	-1.4007	0.355644	-1.82892	0.0398605	-2.05632	0.309076	0.00209542
1394678_PM_at	AI411563	Fgd2	0.323077	-1.40002	0.2964	-1.41527	0.999967	-1.40993	0.857181	-1.20154	0.0398605	-1.81194	68.5723	42.1027
1397937_PM_at	BF409772	---	0.117417	-1.78484	0.123201	-1.75609	0.999967	-1.33092	0.520528	-1.53467	0.0398605	-1.79113	0.309076	0.00209542
1382995_PM_at	AA859669	---	0.290726	-1.41376	0.203846	-1.53768	0.971056	-1.52312	0.729158	-1.33649	0.0398605	-1.76607	2.10517	1.26574e-05
1373690_PM_at	BI290473	LOC688146	0.810416	-1.09401	0.583716	-1.18653	0.999967	-1.0179	0.841615	1.21605	0.0398605	1.74912	32.5802	24.0502
1380919_PM_at	BI291212	---	0.15629	-1.53679	0.276761	-1.37583	0.999967	-1.37672	0.68903	-1.32831	0.0398605	-1.64853	99.667	52.8723	BMD > highest dose: 75.0
1375114_PM_at	AI177011	Purb	0.438435	-1.24135	0.473847	-1.21	0.999967	-1.18436	0.751233	-1.25894	0.0398605	-1.62003	62.0037	39.3446
1373986_PM_at	AI410107	---	0.22829	-1.36273	0.350569	-1.26656	0.999967	-1.26296	0.785415	-1.21198	0.0398605	-1.54785	73.6336	44.0974
1374137_PM_at	AA818055	Elf1	0.334782	-1.45223	0.170644	-1.71672	0.999967	-1.06774	0.785067	-1.34159	0.0403786	-1.92766	80.7404	46.7246	BMD > highest dose: 75.0
1376167_PM_at	AA799347	---	0.266145	-1.40591	0.165802	-1.54977	0.999967	-1.36434	0.710928	-1.32612	0.0403786	-1.67714	112.165	56.3688	BMD > highest dose: 75.0
1383393_PM_at	AA858485	---	0.225167	-1.44674	0.335644	-1.33964	0.999967	-1.22587	0.655685	-1.37138	0.0403786	-1.67256	87.8499	49.1687	BMD > highest dose: 75.0
1389184_PM_at	AA818914	Rpp30	0.814307	-1.07748	0.393657	-1.25972	0.999967	-1.05988	0.93793	-1.07906	0.0403786	-1.60928	55.7631	36.5295
1387978_PM_at	U49057	Phrf1	0.495429	-1.21091	0.183899	-1.45442	0.999967	-1.30226	0.763522	-1.24855	0.0403786	-1.58226	3.85848	1.03516e-07
1388156_PM_at	AW526098	Plcb3	0.710547	-1.11176	0.447305	-1.20906	0.999967	1.03821	0.885117	-1.12351	0.0403786	-1.55341	53.7824	35.5931
1375847_PM_at	BF282594	Nudt16	0.412782	-1.23421	0.687669	-1.1032	0.999967	-1.34543	0.924322	-1.08715	0.0403786	-1.54622	66.8579	41.4019
1382424_PM_at	AI071713	---	0.447299	-1.37851	0.456291	-1.35557	0.999967	-1.3489	0.738455	-1.43486	0.0408277	-2.02957	75.0109	44.6219	BMD > highest dose: 75.0
1394935_PM_at	AI175684	Wasf2	0.154629	-1.6907	0.276761	-1.47394	0.924921	-1.7076	0.167531	-1.83203	0.0408277	-1.80444	118.925	58.1037	BMD > highest dose: 75.0
1385047_PM_x_at	AI012782	RGD1559588 /// RGD1563400	0.38942	-1.3258	0.401077	-1.30664	0.999967	-1.14863	0.943375	-1.0915	0.0408277	-1.73852	66.4712	41.242
1393615_PM_at	AI059603	---	0.74809	-1.11618	0.961485	-1.01686	0.999967	-1.10549	0.89652	-1.13923	0.0408277	-1.6796	40.599	28.7687
1382134_PM_at	AI227643	Olfml1	0.546076	-1.21029	0.344607	-1.3243	0.999967	-1.25082	0.965198	-1.05495	0.0408277	-1.64993	74.5084	44.4314
1373903_PM_at	AI011920	Rcsd1	0.167437	-1.51651	0.3306	-1.31788	0.999967	-1.23662	0.956665	-1.06475	0.0408277	-1.64403	108.544	55.3962	BMD > highest dose: 75.0
1374247_PM_at	BI279869	LOC100363145	0.121375	-1.5538	0.18915	-1.42568	0.916871	-1.48064	0.796476	-1.21568	0.0408277	-1.55407	0.309076	0.00209542
1385856_PM_at	BE096718	Riok1	0.363005	-1.25969	0.185351	-1.41799	0.999967	-1.22248	0.651512	-1.30455	0.0408277	-1.52605	11.6345	1.27126e-06
1391770_PM_at	BE108244	---	0.0546298	-2.45665	0.0461319	-2.49603	0.940657	-1.88361	0.0856055	-2.26461	0.0412695	-2.09935	0.309076	0.00209542
1379814_PM_at	AW532796	LOC100362894	0.211238	-1.79341	0.129575	-2.10095	0.999967	-1.67427	0.123365	-2.28151	0.0412695	-2.1738	2.68202	1.36631e-06
1377697_PM_at	BI275738	Apbb2	0.486586	-1.37807	0.359665	-1.50196	0.999967	-1.36888	0.709406	-1.51853	0.0412695	-2.18036	16.4472	1.89031
1370067_PM_at	NM_012600	Me1	0.799048	-1.11895	0.944437	-1.03089	0.999967	-1.04653	0.499823	1.60508	0.0412695	1.88568	22.8896	10.7882
1382550_PM_at	AI071316	---	0.134452	-1.75803	0.0991316	-1.8749	0.971056	-1.56719	0.372015	-1.66549	0.0412695	-1.82444	0.309076	0.00209542
1386073_PM_at	AI043800	Psmd14	0.805879	1.09961	0.341088	1.37263	0.999967	1.28174	0.541309	1.49469	0.0412695	1.78902	18.1724	2.77808
1379310_PM_at	AI101880	---	0.0925886	-1.73016	0.276925	-1.3797	0.999967	-1.17692	0.674642	-1.33862	0.0412695	-1.63539	0.309076	0.00209542
1387830_PM_at	NM_017096	Crp	0.702243	1.09471	0.343453	1.21923	0.207593	1.5633	0.0762348	1.47964	0.0412695	1.42707	NA	NA
1394556_PM_at	BF404184	---	0.314091	-1.2896	0.291039	-1.30405	0.999967	-1.35039	0.855167	-1.15008	0.0412695	-1.53296	5.9929	4.93004e-07
1384432_PM_at	AW531684	Zscan12	0.532902	-1.2755	0.419985	-1.34786	0.999967	-1.19621	0.736545	-1.3885	0.0415803	-1.96878	61.0442	38.9246
1373972_PM_at	BF387266	LOC685707	0.559358	-1.24143	0.242878	-1.5345	0.999967	-1.32894	0.592248	-1.50473	0.0415803	-1.86781	5.82019	1.19362
1367880_PM_at	NM_012974	Lamb2	0.207753	-1.5738	0.751462	-1.11856	0.987179	-1.54394	0.947702	-1.09258	0.0415803	-1.78918	96.1439	51.8116	BMD > highest dose: 75.0
1395652_PM_at	BI296264	Gyltl1b	0.345082	-1.34986	0.0840459	-1.78124	0.886217	-1.64745	0.591686	-1.43673	0.0415803	-1.72578	2.52219	0.334025
1373321_PM_at	BE111682	Mrf	0.348394	-1.35527	0.257939	-1.4413	0.999967	-1.18256	0.388536	-1.56741	0.0415803	-1.70502	8.39605	2.66572e-06
1390861_PM_at	AW524684	Zfp709l2	0.07319	-1.69745	0.221503	-1.41775	0.999967	-1.16473	0.829468	-1.19808	0.0415803	-1.62285	0.309076	0.00209542
1371928_PM_at	BG380355	Cdca8	0.579279	-1.19326	0.814293	-1.0741	0.999967	1.1635	0.322326	1.55039	0.0415803	1.64414	59.795	38.3709
1378009_PM_at	BF282481	---	0.134452	-1.46231	0.216176	-1.36316	0.999967	-1.20898	0.805423	-1.19032	0.0415803	-1.51703	0.309076	0.00209542
1394573_PM_at	BF288475	---	0.676377	-1.1684	0.307657	-1.40882	0.999967	-1.45467	0.970174	-1.05435	0.0421315	-1.7967	73.581	44.0773
1373216_PM_at	AI236521	LOC691849	0.799882	1.06823	0.417897	1.20056	0.971056	1.35976	0.0484384	1.60817	0.0421315	1.48396	NA	NA
1376377_PM_at	BF398599	Diaph3	0.798823	-1.07733	0.630832	-1.12582	0.999967	-1.06235	0.858107	1.14624	0.0421315	1.53567	33.424	24.5689
1382343_PM_at	AA999037	---	0.306168	-1.29426	0.153841	-1.45074	0.999967	-1.0481	0.661971	1.29321	0.0421315	1.52003	41.2306	29.121
1382742_PM_at	AI176758	---	0.072081	-4.08391	0.0711749	-4.16287	0.999967	-2.4123	0.337737	-2.96614	0.0426457	-3.52061	0.309076	0.00209542
1385986_PM_at	BF391203	---	0.330889	-1.5802	0.222608	-1.79995	0.999967	-1.24146	0.76785	-1.45937	0.0426457	-2.22585	76.3256	45.1155	BMD > highest dose: 75.0
1374994_PM_at	BF394281	LOC100911806	0.448949	-1.3106	0.476974	-1.2723	0.999967	-1.20283	0.853106	-1.21049	0.0426457	-1.94003	60.2275	38.5635
1388818_PM_at	AA946074	Elk1	0.330151	-1.43151	0.416313	-1.33777	0.999967	-1.23753	0.520153	-1.56622	0.0426457	-1.85536	11.8653	0.3364
1395310_PM_at	AW534041	Asb1	0.888381	-1.05324	0.972416	-1.01193	0.999967	1.19599	0.96008	1.06387	0.0426457	-1.68751	50.2223	33.8546
1387104_PM_at	NM_031548	Scnn1a	0.873436	1.0562	0.921822	1.0301	0.999967	1.18034	0.200797	1.65866	0.0426457	1.65756	7.23894	0.8161
1373561_PM_at	AI012498	Chpf	0.216127	-1.61046	0.0791275	-2.11101	0.356801	-2.07826	0.67706	-1.46232	0.0430284	-1.92778	2.46661	1.25572e-06
1396463_PM_at	BE127046	Pnn	0.127944	-1.93742	0.251086	-1.60481	0.94686	-1.76804	0.539377	-1.62056	0.0430284	-2.0007	130.603	60.8751	BMD > highest dose: 75.0
1389702_PM_at	AI013041	Ubox5	0.621661	-1.20806	0.306407	-1.44971	0.999967	-1.36277	0.976795	1.04899	0.0430284	-1.87302	72.4198	43.6288
1386639_PM_at	BF549828	Rnf121	0.383977	-1.30589	0.0921063	-1.74549	0.999967	-1.18168	0.334655	-1.57654	0.0430284	-1.66929	2.35477	1.85466e-06
1375057_PM_at	BG377313	Tspan18	0.347526	-1.35039	0.195405	-1.5283	0.999967	-1.03649	0.626219	-1.40863	0.0430284	-1.72646	70.5539	42.8966
1373361_PM_at	BF394144	---	0.202003	-1.42711	0.128025	-1.54468	0.971056	-1.41524	0.408699	-1.4573	0.0430284	-1.58233	2.4605	1.00925e-06
1380369_PM_at	AI058315	---	0.100564	-1.46171	0.0499022	-1.5446	0.832163	-1.40348	0.558553	-1.2861	0.0430284	-1.43951	NA	NA
1385137_PM_at	AA858603	RGD1307722	0.718765	-1.10553	0.547575	-1.15927	0.999967	-1.0515	0.904264	-1.10756	0.0430284	-1.52248	46.4725	31.9426
1382778_PM_at	AI231350	Dusp6	0.273927	-1.91549	0.431748	-1.57557	0.999967	-1.66857	0.858107	-1.37539	0.0433108	-2.74188	88.2075	49.2871	BMD > highest dose: 75.0
1368692_PM_a_at	AW140851	Chka	0.477535	-1.33678	0.137762	-1.86011	0.999967	-1.3678	0.524712	-1.62359	0.0433108	-1.96004	2.60302	0.158813
1390467_PM_at	AB026259	---	0.261937	-1.47014	0.0991316	-1.88403	0.999967	-1.32414	0.430431	-1.58601	0.0433108	-1.77247	0.309076	0.00209542
1375729_PM_at	BF411904	Epha4	0.3616	-1.32908	0.466012	-1.24671	0.999967	-1.03054	0.634287	-1.39607	0.0433108	-1.66872	78.8446	46.0426	BMD > highest dose: 75.0
1377665_PM_at	AA998979	Atg2a	0.180913	-1.46302	0.177581	-1.46718	0.999967	-1.19007	0.65338	-1.32563	0.0433108	-1.57929	104.396	54.2424	BMD > highest dose: 75.0
1379636_PM_at	AW528443	Fam82a1	0.201007	-1.4035	0.293376	-1.30828	0.999967	-1.06806	0.864773	-1.13863	0.0433108	-1.56133	77.9911	45.7312	BMD > highest dose: 75.0
1382978_PM_at	AA955691	---	0.140986	-2.05963	0.155193	-2.01663	0.999967	-1.71913	0.220085	-2.11129	0.0438368	-2.20008	136.62	62.2022	BMD > highest dose: 75.0
1394612_PM_at	AW535206	---	0.352435	-1.4091	0.25425	-1.53599	0.999967	-1.2598	0.733597	-1.38011	0.0438368	-1.87598	66.3807	41.2045
1374914_PM_at	AI230294	Ppard	0.206379	-1.55398	0.118335	-1.76808	0.999967	-1.40573	0.466175	-1.55786	0.0438368	-1.78649	0.309076	0.00209542
1381590_PM_at	BI295719	---	0.118	-1.72662	0.118335	-1.70392	0.940657	-1.60344	0.223875	-1.69678	0.0438368	-1.70783	89.2099	0.07827	BMD > highest dose: 75.0
1375988_PM_at	AW914928	LOC680262	0.983506	-1.00854	0.284932	-1.37275	0.999967	-1.17451	0.766786	-1.27151	0.0438368	-1.65163	19.6146	3.3589
1389881_PM_at	BI296516	---	0.288983	-1.31818	0.493644	-1.18708	0.999967	-1.36547	0.546726	-1.36036	0.0438368	-1.54941	5.29497	0.606667
1383849_PM_at	AW143311	Rfx7	0.0441688	-2.17952	0.196192	-1.60947	0.999967	-1.54149	0.618656	-1.48443	0.17983	-1.53745	NA	NA
1375675_PM_at	AA892813	Mbnl2	0.0441688	-2.08857	0.249324	-1.50304	0.971056	-1.58544	0.763037	-1.33926	0.205897	-1.49074	NA	NA
1375659_PM_at	BG381529	Sec61a2	0.0441688	-1.72681	0.195635	-1.38463	0.999967	-1.08847	0.96008	-1.0519	0.286391	-1.27369	NA	NA
1393135_PM_at	BM390238	---	0.158348	-1.98103	0.196488	-1.85278	0.999967	-1.5615	0.604692	-1.67602	0.044263	-2.18973	0.309076	0.00209542
1374767_PM_at	AI105450	Npepo	0.291873	-1.50193	0.362262	-1.42371	0.999967	-1.3229	0.84784	-1.25815	0.044263	-1.9401	83.4158	47.6649	BMD > highest dose: 75.0
1389728_PM_at	BE104098	Meis2	0.795747	-1.09326	0.585667	-1.17185	0.999967	1.04329	0.866495	-1.16457	0.044263	-1.69427	43.2865	30.2491
1394466_PM_at	AI709744	---	0.355018	-1.27054	0.188965	-1.41803	0.999967	-1.248	0.910621	-1.10225	0.044263	-1.53972	102.309	53.645	BMD > highest dose: 75.0
1379626_PM_at	AA946353	---	0.243031	-1.33975	0.599988	-1.13559	0.999967	-1.24019	0.944461	-1.06686	0.044263	-1.5101	90.0717	49.8976	BMD > highest dose: 75.0
1377064_PM_at	AI602811	Dusp6	0.738997	-1.19278	0.393411	-1.48409	0.999967	-1.37544	0.858107	-1.28443	0.0447779	-2.19771	66.2106	41.1339
1395983_PM_at	BF407722	Fam82a1	0.134948	-1.77203	0.356341	-1.39806	0.999967	-1.34251	0.805423	-1.30021	0.0447779	-1.82116	112.838	56.5463	BMD > highest dose: 75.0
1382376_PM_at	BI297220	Bag4	0.385168	-1.29998	0.23234	-1.44063	0.999967	-1.0134	0.956665	-1.06579	0.0447779	-1.64563	86.3685	48.6736	BMD > highest dose: 75.0
1397317_PM_at	BI296984	Itgb3	0.0617837	-1.56987	0.0682873	-1.55745	0.999967	-1.09169	0.703881	-1.233	0.0447779	-1.44398	NA	NA
1381133_PM_at	BF409213	---	0.198401	-2.0948	0.115113	-2.5337	0.999967	-1.93294	0.332588	-2.28942	0.0449713	-2.62061	126.364	59.9003	BMD > highest dose: 75.0
1385208_PM_at	BF391430	RGD1305014	0.0891184	-2.05645	0.121464	-1.90473	0.999967	-1.49936	0.708631	-1.4396	0.0449713	-1.92701	0.309076	0.00209542
1389242_PM_at	BG377726	---	0.580898	-1.23633	0.550536	-1.23251	0.999967	-1.26643	0.773238	-1.33187	0.0449713	-1.85164	46.5625	31.9895
1391272_PM_at	H33448	Wfdc6a	0.219686	-1.51293	0.280608	-1.43912	0.999967	-1.31401	0.698681	-1.38086	0.0449713	-1.76568	0.309076	0.00209542
1383486_PM_at	AA926109	---	0.659915	-1.16525	0.435258	-1.27309	0.999967	1.02974	0.862478	-1.181	0.0449713	-1.72724	45.423	31.3919
1380240_PM_at	AI102962	---	0.772099	1.11649	0.739969	-1.11442	0.999967	-1.02267	0.976788	1.04524	0.0449713	-1.71122	53.4595	35.4384
1379571_PM_at	AA819847	Pkp4	0.293393	-1.35834	0.431748	-1.25587	0.999967	-1.20123	0.732783	-1.29099	0.0449713	-1.63373	77.8651	45.685	BMD > highest dose: 75.0
1368641_PM_at	NM_053402	Wnt4	0.276645	-1.36368	0.60162	-1.15657	0.999967	-1.24536	0.948066	-1.073	0.0449713	-1.63196	54.2214	35.8025
1378256_PM_at	BG374570	Rpap1	0.299348	-1.33539	0.218988	-1.42506	0.999967	-1.26146	0.906919	-1.12033	0.0449713	-1.60469	98.09	52.4018	BMD > highest dose: 75.0
1389530_PM_at	BI274313	Slc35e1	0.376914	-1.21251	0.0499022	-1.59617	0.999967	-1.1265	0.58314	-1.28037	0.0449713	-1.44583	NA	NA
1395762_PM_at	BG670091	---	0.0891184	-1.57703	0.0840459	-1.56295	0.830373	-1.46932	0.175241	-1.51141	0.0449713	-1.49572	0.986312	0.2264
1369659_PM_at	NM_053918	Cga	0.211238	-1.39546	0.117367	-1.55055	0.999967	-1.11784	0.355644	-1.46853	0.0449713	-1.55651	0.309076	0.00209542
1390374_PM_at	BM390970	Fgfrl1	0.670503	-1.12777	0.402041	-1.23754	0.999967	-1.10435	0.998723	1.00176	0.0449713	-1.5292	73.6079	51.0463
1374052_PM_at	AI599270	---	0.30035	-1.30325	0.185413	-1.41639	0.971056	-1.38335	0.304269	-1.47256	0.0449713	-1.52151	2.14366	0.112696
1379804_PM_at	AA900057	Snx27	0.078451	-1.68055	0.323027	-1.31572	0.889686	-1.51436	0.045129	-1.73259	0.119829	-1.44916	NA	NA
1368317_PM_at	NM_019157	Aqp7	0.410143	-1.32942	0.502193	-1.24726	0.999967	1.11029	0.640284	1.4654	0.0455058	1.9255	52.0668	34.7644
1393168_PM_at	BF398450	LOC688133	0.279809	-1.48545	0.411649	-1.34932	0.999967	-1.03094	0.680219	-1.44343	0.0455058	-1.87953	80.6686	46.6991	BMD > highest dose: 75.0
1373239_PM_at	BM390617	Snx33	0.323215	-1.31001	0.0600477	-1.75627	0.999967	-1.36076	0.713447	-1.28428	0.0459722	-1.56719	134.205	61.6772	BMD > highest dose: 75.0
1375420_PM_at	AI170535	Tp53i11	0.11844	-1.66771	0.115113	-1.66885	0.999967	-1.30687	0.390275	-1.53348	0.0459722	-1.66276	0.309076	0.00209542
1392219_PM_at	AI145523	---	0.134948	-1.5935	0.115113	-1.65544	0.999967	-1.23948	0.56829	-1.41028	0.0459722	-1.62241	0.309076	0.00209542
1387673_PM_a_at	BI285568	Anxa6	0.128659	-1.52946	0.0782387	-1.60433	0.999967	-1.33257	0.462069	-1.3964	0.0459722	-1.53068	0.309076	0.00209542
1389991_PM_at	BI278555	Fbf1	0.132022	-1.5376	0.100363	-1.60225	0.999967	-1.22418	0.356149	-1.47956	0.0459722	-1.56578	0.309076	0.00209542
1376256_PM_at	BE108131	Wdfy1	0.217682	-1.35592	0.372636	-1.23986	0.999967	-1.16995	0.763349	-1.21968	0.0459722	-1.50846	89.3571	49.6649	BMD > highest dose: 75.0
1381286_PM_at	BF411314	LOC686143	0.127944	-1.41647	0.0461319	-1.54523	0.999967	-1.09718	0.520153	-1.29083	0.0651513	-1.38678	NA	NA
1371769_PM_at	BI279666	Scamp2	0.122468	-1.41431	0.0461319	-1.5546	0.999967	-1.1653	0.907717	-1.08133	0.178913	-1.27378	NA	NA
1373696_PM_at	AI171656	LOC100910558	0.0659026	-1.71802	0.0461319	-1.82448	0.993635	-1.39606	0.482226	-1.41071	0.288636	-1.30339	NA	NA
1394042_PM_at	AI011673	LOC681371 /// LOC687994	0.200132	-1.61286	0.0461319	-2.18874	0.999967	-1.3045	0.158272	-1.85909	0.292337	-1.42094	NA	NA
1392480_PM_at	BE100901	Pabpn1	0.154664	-2.1338	0.10664	-2.45509	0.999967	-1.70831	0.703268	-1.63376	0.0462742	-2.36441	0.309076	0.00209542
1377804_PM_at	AI030809	Prtg	0.598505	-1.25153	0.186345	-1.75917	0.999967	-1.4107	0.315542	-1.88935	0.0462742	-2.02801	4.66819	1.08369
1381417_PM_at	AI111346	Prox1	0.392477	-1.29933	0.53307	-1.2016	0.999967	-1.37771	0.76189	-1.28504	0.0462742	-1.67485	83.7528	47.7816	BMD > highest dose: 75.0
1393020_PM_at	BE115368	LOC100361631	0.303813	-1.36744	0.249784	-1.4233	0.999967	-1.20217	0.823891	-1.22734	0.0462742	-1.65841	96.1506	51.8136	BMD > highest dose: 75.0
1368037_PM_at	NM_019170	Cbr1 /// LOC100360507	0.77558	-1.1004	0.944185	1.02296	0.999967	1.17076	0.575912	1.39976	0.0462742	1.61759	9.62497	0.7042
1392660_PM_at	BE119130	---	0.257866	-1.3571	0.363536	-1.27181	0.999967	-1.29439	0.708631	-1.28159	0.0462742	-1.56195	88.8661	49.5041	BMD > highest dose: 75.0
1374509_PM_at	BI275722	---	0.158348	-1.49539	0.148703	-1.50792	0.993635	-1.39829	0.438349	-1.43708	0.0462742	-1.56104	148.121	64.5691	BMD > highest dose: 75.0
1381878_PM_at	AI578566	Ubn1	0.179465	-1.42133	0.388671	-1.23884	0.999967	-1.34459	0.527918	-1.36083	0.0462742	-1.52703	3.99446	2.4967e-07
1388006_PM_at	U89744	Muc13	0.46512	-1.21365	0.176746	-1.43335	0.999967	-1.21954	0.754635	-1.2376	0.0462742	-1.51904	3.32716	5.90314e-08
1369964_PM_at	NM_130411	Coro1a	0.165538	-1.92655	0.519984	-1.33112	0.971056	-1.82759	0.883951	-1.23009	0.0466026	-2.13599	0.309076	0.00209542
1389620_PM_at	AW525235	Suv420h2	0.367424	-1.43441	0.269006	-1.56775	0.999967	-1.25066	0.742834	-1.40717	0.0466026	-1.92106	61.3521	39.0599
1376772_PM_at	BM386583	---	0.151507	-1.76036	0.115113	-1.86932	0.999967	-1.54619	0.714875	-1.40003	0.0466026	-1.85481	0.309076	0.00209542
1368742_PM_at	NM_053619	C5ar1	0.664403	-1.19688	0.539112	-1.25095	0.999967	-1.10309	0.851315	-1.24065	0.0466026	-1.86621	61.7839	39.2488
1378225_PM_at	AI176440	Mmp14	0.242928	-1.50003	0.181767	-1.61102	0.999967	-1.31347	0.541309	-1.50615	0.0466026	-1.78225	3.04191	3.58132e-07
1382298_PM_at	BM385955	---	0.338283	-1.3863	0.326223	-1.39629	0.999967	-1.10399	0.73728	-1.34194	0.0466026	-1.75152	69.0038	42.277
1384848_PM_at	AA875016	---	0.271635	-1.39961	0.299572	-1.36932	0.999967	-1.39514	0.862642	-1.17112	0.0466026	-1.6407	103.479	53.9812	BMD > highest dose: 75.0
1372053_PM_at	BG372577	---	0.446925	-1.22648	0.217452	-1.40386	0.999967	-1.13912	0.785543	-1.22308	0.0466026	-1.56702	73.6741	44.113
AFFX-r2-Ec-bioB-3_at		---	0.443062	-1.21421	0.323386	-1.27792	0.769316	-1.53728	0.305158	-1.48401	0.0466026	-1.53712	NA	NA
1379716_PM_at	AA956555	---	0.250992	-1.5847	0.993816	-1.00367	0.999967	-1.05543	0.974174	-1.05884	0.046894	-1.95858	61.1319	38.9632
1385236_PM_at	AA875617	LOC100363361	0.163729	-1.60337	0.277189	-1.4168	0.999967	-1.09557	0.7211	-1.33146	0.046894	-1.69536	98.654	52.5709	BMD > highest dose: 75.0
1380263_PM_at	BI290769	Fam193a	0.445617	-1.2687	0.646772	-1.14742	0.999967	-1.26002	0.663486	-1.36994	0.046894	-1.68078	55.8033	36.5483
1389674_PM_at	BI289654	Zfp282	0.132963	-1.63264	0.305399	-1.36202	0.999967	-1.23103	0.678726	-1.35206	0.046894	-1.66357	117.671	57.7895	BMD > highest dose: 75.0
1396675_PM_at	BF401461	---	0.27961	-1.38894	0.130757	-1.63453	0.94686	-1.54179	0.915033	-1.11483	0.046894	-1.66306	2.52292	5.06978e-06
1388157_PM_at	BE111706	Marcks	0.761429	-1.09998	0.244607	-1.38385	0.999967	-1.0597	0.858107	-1.16001	0.046894	-1.57904	68.3218	42.0011
1380774_PM_at	AI227918	---	0.0891184	-1.87389	0.0499022	-2.09951	0.839023	-1.63926	0.103305	-1.79124	0.0471803	-1.69892	0.309076	0.00209542
1371005_PM_at	AI059506	Abcc1	0.236892	-1.43727	0.0582037	-1.84508	0.999967	-1.18862	0.609121	-1.39591	0.0471803	-1.63577	0.309076	0.00209542
1395488_PM_at	BF390807	Msh3	0.384382	-1.38097	0.371805	-1.39166	0.999967	-1.2742	0.730969	-1.38596	0.0471803	-1.84469	74.9013	44.5805
1386934_PM_at	NM_017348	Slc6a8	0.176992	-1.53817	0.198789	-1.50002	0.999967	-1.25149	0.765896	-1.28077	0.0471803	-1.67331	113.267	56.6587	BMD > highest dose: 75.0
1397200_PM_at	BF412612	Chd4	0.514763	-1.2235	0.223545	-1.4583	0.999967	-1.27783	0.464884	-1.47403	0.0471803	-1.66768	10.4771	1.00724
1370039_PM_at	NM_012873	Prm2	0.771963	-1.09351	0.669402	-1.11709	0.999967	-1.27695	0.895611	-1.12163	0.0471803	-1.54335	49.3241	33.4043
1369537_PM_at	NM_031758	Mchr1	0.580517	-1.16702	0.373838	-1.26256	0.999967	-1.23018	0.822723	-1.19677	0.0471803	-1.53962	11.5861	1.51381
1374520_PM_at	BF287226	Alpk2	0.249767	-1.34693	0.500067	-1.18156	0.999967	-1.1093	0.649572	-1.3075	0.0471803	-1.53729	73.4048	44.0096
1381305_PM_at	BM383011	RGD1308428	0.314124	-1.28568	0.225118	-1.35835	0.999967	-1.04597	0.820392	-1.18634	0.0471803	-1.50648	82.0635	47.1929	BMD > highest dose: 75.0
1379046_PM_at	BI290140	Mlec	0.557045	1.22371	0.814231	1.08027	0.999967	1.2805	0.254749	1.69796	0.0474932	1.71583	66.7327	41.3502
1397749_PM_at	AI715712	---	0.180913	-1.53821	0.173568	-1.56101	0.940657	-1.56456	0.640284	-1.38902	0.0474932	-1.6666	0.309076	0.00209542
1393452_PM_at	BM391835	Car9	0.377137	-1.29359	0.136954	-1.58325	0.999967	-1.07354	0.839064	-1.19753	0.0474932	-1.63207	83.19	47.5865	BMD > highest dose: 75.0
1391373_PM_at	BF391714	---	0.151875	-1.49946	0.241092	-1.38171	0.940657	-1.47436	0.526472	-1.39549	0.0474932	-1.5777	122.69	59.0271	BMD > highest dose: 75.0
1395137_PM_at	BE105415	---	0.388765	-1.27588	0.374479	-1.2793	0.999967	-1.29412	0.823891	-1.20469	0.0474932	-1.56006	84.819	48.148	BMD > highest dose: 75.0
1395460_PM_at	BI290497	Caskin2	0.175646	-1.42959	0.157241	-1.45163	0.999967	-1.22781	0.65015	-1.29866	0.0474932	-1.52528	0.309076	0.00209542
1397370_PM_at	AI548338	---	0.0659026	-2.05512	0.0687809	-2.11485	0.851457	-1.83148	0.25554	-1.84683	0.0479589	-1.88557	0.821984	0.2371
1393751_PM_at	AA859029	LOC100912250	0.654454	-1.19087	0.664058	-1.16779	0.999967	-1.10121	0.952424	-1.08555	0.0479589	-1.79729	54.4256	35.8995
1390880_PM_at	BF420467	Eif3s6ip	0.450239	1.27619	0.324012	1.3628	0.971056	1.52983	0.123365	1.76573	0.0479589	1.70491	11.1873	0.6005
1389048_PM_at	BI278614	Bmp1	0.0659026	-1.61537	0.316577	-1.2766	0.999967	-1.30141	0.540637	-1.33926	0.0479589	-1.5112	0.309076	0.00209542
1370443_PM_at	AF178975	Dnase2a	0.943652	1.024	0.97727	1.00898	0.999967	-1.1334	0.910111	1.10837	0.0479589	-1.56631	55.2908	36.3081
1370096_PM_at	NM_017330	Prf1	0.268601	-1.56839	0.355766	-1.446	0.999967	-1.2835	0.826383	-1.30405	0.0483567	-1.95825	74.909	44.5834
1372574_PM_at	AW142018	Tead2	0.829257	1.07974	0.565972	-1.18461	0.999967	-1.0651	0.998395	-1.00285	0.0483567	-1.69473	50.3671	33.9268
1377366_PM_at	BF389753	---	0.179588	-1.46476	0.0883376	-1.67268	0.999967	-1.08642	0.835812	-1.19155	0.0483567	-1.56828	0.309076	0.00209542
1394566_PM_at	AI549119	Fam204a	0.597949	-1.19163	0.238838	-1.4489	0.999967	-1.24734	0.606082	-1.40886	0.0483567	-1.66146	7.56461	1.06387
1375457_PM_at	AA875011	Metap1d	0.566851	-1.17697	0.596113	-1.14922	0.999967	1.0821	0.746732	1.25826	0.0483567	1.53725	9.82216	0.2243
1382847_PM_at	BG663056	Ash1l	0.899313	-1.05133	0.842942	-1.06698	0.999967	-1.18554	0.84784	-1.20148	0.0488455	-1.64313	47.5966	32.5248
1379756_PM_at	BF283938	RGD1562890	0.267047	-1.34449	0.181767	-1.45198	0.999967	-1.13149	0.834823	-1.18796	0.0488455	-1.54556	100.975	53.2573	BMD > highest dose: 75.0
1387094_PM_at	U95011	Slco1a2	0.964239	-1.01884	0.407701	1.2877	0.999967	1.31193	0.0728398	1.78883	0.0493304	1.66244	9.94714	0.7088
1397767_PM_at	BG377356	---	0.257609	-1.4881	0.553771	-1.22543	0.999967	-1.24558	0.729699	-1.3673	0.0493304	-1.78794	79.4362	46.2569	BMD > highest dose: 75.0
1371742_PM_at	BE102265	Snrnp70	0.104779	-1.78411	0.0991316	-1.78399	0.98663	-1.50985	0.446653	-1.54587	0.0493304	-1.71088	0.309076	0.00209542
1397023_PM_at	BF414016	---	0.982911	-1.00847	0.76026	-1.09283	0.999967	-1.04251	0.953682	-1.0675	0.0493304	-1.61138	62.3228	39.4833
1372532_PM_at	BI289477	Pitpnm2	0.147097	-1.4568	0.107755	-1.54214	0.999967	-1.15213	0.489525	-1.36587	0.0493304	-1.48162	NA	NA
1385689_PM_at	BI290860	---	0.217495	-1.5546	0.367563	-1.36957	0.999967	-1.10614	0.767595	-1.32835	0.0497793	-1.78233	82.5252	47.3547	BMD > highest dose: 75.0
1385990_PM_at	BG665161	Zfp865	0.261396	-1.36863	0.0943606	-1.64297	0.999967	-1.04215	0.714875	-1.28702	0.0497793	-1.6032	102.274	53.6349	BMD > highest dose: 75.0
1383314_PM_at	BE110098	Tmem51	0.499855	-1.22785	0.378451	-1.29261	0.999967	-1.13049	0.985989	1.02246	0.0497793	-1.63584	1.39008	0.9526
1381084_PM_at	AA964619	---	0.221577	-1.42974	0.525544	-1.19773	0.999967	1.10907	0.840384	1.1973	0.0497793	1.61734	40.2234	28.558
1392692_PM_at	BE107050	---	0.132022	-1.52241	0.166777	-1.45069	0.999967	-1.29862	0.315358	-1.47821	0.0497793	-1.54259	0.309076	0.00209542
1379999_PM_at	AW530087	---	0.0697142	-1.71382	0.0499022	-1.67855	0.999967	-1.28232	0.274269	-1.48916	0.0608184	-1.50484	NA	NA
1374486_PM_at	AI412491	Lrrc71	0.318006	-1.2791	0.0499022	-1.69996	0.999967	-1.06069	0.823891	-1.17848	0.0723812	-1.45757	NA	NA
1398453_PM_at	AI145037	Klhl36	0.32494	-1.34529	0.0499022	-1.84656	0.927116	-1.55273	0.347702	-1.54035	0.0743868	-1.56784	NA	NA
1372693_PM_at	AI408833	---	0.072081	-1.78055	0.0499022	-1.83571	0.999967	-1.26229	0.563283	-1.42428	0.0841351	-1.54135	NA	NA
1391701_PM_at	BE111692	Kat6a	0.226191	-1.52662	0.0499022	-2.05414	0.999967	-1.34807	0.413427	-1.6297	0.0853429	-1.66211	NA	NA
1384058_PM_at	AI059089	---	0.100564	-1.49603	0.0499022	-1.69234	0.971056	-1.36088	0.319374	-1.4081	0.0872241	-1.40468	NA	NA
1380599_PM_at	AI639258	---	0.677178	-1.10033	0.0499022	-1.51768	0.999967	-1.15342	0.789137	-1.17266	0.0939467	-1.35139	NA	NA
1380446_PM_at	BF396749	Mllt10	0.1722	-1.57121	0.0499022	-2.09688	0.828377	-1.67728	0.0671625	-1.84712	0.0989865	-1.57355	NA	NA
1378610_PM_at	BG378206	Phc3	0.154664	-1.50866	0.0499022	-1.77114	0.999967	-1.32191	0.523215	-1.40024	0.101303	-1.48212	NA	NA
1394574_PM_at	BF398290	---	0.0617837	-2.37266	0.0499022	-2.45817	0.996507	-1.7286	0.4493	-1.80017	0.111514	-1.84976	NA	NA
1388579_PM_at	AI176841	Slc25a42	0.185648	-1.39387	0.0499022	-1.68963	0.971056	-1.37452	0.438517	-1.38051	0.112279	-1.39487	NA	NA
1391407_PM_at	BF392634	---	0.493007	-1.49823	0.0499022	-3.35978	0.999967	-1.61973	0.170625	-2.77843	0.117026	-2.20391	NA	NA
1392944_PM_at	AW251506	Tln2	0.11844	-1.45749	0.0499022	-1.62537	0.769316	-1.47196	0.698681	-1.24222	0.123023	-1.35452	NA	NA
1371597_PM_at	BI281621	Rnf187	0.135658	-1.37834	0.0499022	-1.57618	0.971056	-1.28635	0.621427	-1.24218	0.123826	-1.3065	NA	NA
1394056_PM_at	BF551160	Nicn1	0.127944	-1.63402	0.0499022	-1.86091	0.999967	-1.26957	0.550608	-1.42471	0.124935	-1.48675	NA	NA
1379896_PM_at	BM390256	Ddx42	0.07319	-2.12909	0.0499022	-2.1202	0.971056	-1.64052	0.558553	-1.55543	0.16775	-1.57722	NA	NA
1392232_PM_at	AI030983	Rps13	0.241923	-1.37296	0.0499022	-1.77593	0.999967	-1.38426	0.537621	-1.37718	0.218076	-1.34262	NA	NA
1372073_PM_at	AI008814	Gatad2a	0.072081	-1.57979	0.0499022	-1.66689	0.999967	-1.25249	0.343651	-1.42313	0.368685	-1.22747	NA	NA
1397966_PM_at	BF403413	---	0.185431	-1.47023	0.0499022	-1.81156	0.999967	-1.25098	0.669152	-1.32503	0.431602	-1.24043	NA	NA
1387045_PM_at	NM_031604	Atp6v0a1	0.0648729	-1.63724	0.0499022	-1.74937	0.356801	-1.6059	0.464884	-1.36798	0.503681	-1.18566	NA	NA
1378473_PM_at	BE107166	---	0.329972	-1.22667	0.0499022	-1.55447	0.999967	-1.20207	0.896909	-1.09459	0.614788	-1.12224	NA	NA
1388894_PM_at	BG664174	---	0.231104	-1.38982	0.0499022	-1.73583	0.999967	-1.15251	0.364607	-1.47812	0.707418	-1.12705	NA	NA

## Sheet: Table S2
Table S2. Differentially expressed genes and the BMD (L) values in rat liver in response to 2.5, 5, 10, 25 and 75 mg/kg/day 1,2,4-tribromobenzene (TBB) administered by gavage for 14 days. The list is sorted from highest to lowest fold change in the 75 mg/kg/day treatment group. The blue indicates downregulated of genes while yellow indicates upregulation of genes. Significant (FDR adjusted p < 0.…
			2.5 mg/kg		5 mg/kg		10 mg/kg		25 mg/kg		75 mg/kg		benchmark dose
Probe	Accession Number	Gene Symbol	FDR p-value	Fold change	FDR p-value	Fold change	FDR p-value	Fold change	FDR p-value	Fold change	FDR p-value	Fold change	BMD	BMDL	Note
1368171_PM_at	NM_017061	Lox	0.925572	-1.43055	0.894063	-2.71157	0.0353852	-5.73511	0	-18.1263	0	-30.7342	5.11557	0.7444
1368172_PM_a_at	BI304009	Lox	0.982098	-1.09157	0.932118	-2.11117	0.055142	-4.12876	0	-12.7958	0	-15.4213	4.84743	0.7414
1371076_PM_at	AI454613	Cyp2b1 /// Cyp2b2 /// LOC100362704	0	3.12636	0	7.17376	0	11.5031	0	13.2783	0	14.2771	0.986876	0.631811
1369698_PM_at	AF072816	Abcc3	0.870679	1.41233	0.970729	1.54177	0	4.18552	0	13.1363	0	14.25	2.63687	0.2696
1368718_PM_at	M23995	Aldh1a7	0.96776	1.47312	0.995817	1.59885	0.860405	-1.56529	0.379604	3.70023	0.0415359	12.6996	69.2755	42.521
1386965_PM_at	NM_012598	Lpl	0.898299	1.41347	0.963943	-1.73887	0.562366	1.5791	0	5.84693	0	11.42	13.2191	9.43065
1371089_PM_at	AA945082	Gsta5	0.85726	1.43839	0.636543	2.33999	0.0114062	3.42756	0	9.34766	0	10.4457	3.76491	0.6145
1372016_PM_at	BI287978	Gadd45b	0.908716	-1.34715	0.78669	2.31204	0	4.05134	0	9.18704	0	4.28629	5.05379	0.09932
1368905_PM_at	NM_133586	Ces2c /// LOC100365112	0.955227	1.12444	0.633968	1.9265	0	4.20332	0	7.73953	0	8.94635	3.75869	2.51688
1370269_PM_at	X00469	Cyp1a1	0.997634	1.00917	0.995817	1.11523	0.900672	1.15469	0.324891	1.82773	0	8.39248	19.621	15.3899
1377014_PM_at	BG375383	Nim1	0.903389	-1.4515	0.916452	-2.19306	0.338669	-2.16046	0	-6.58116	0	-7.91825	6.38446	0.6641
1379368_PM_at	AI237606	Bcl6	0.586625	-4.31702	0.820533	-4.27381	0.974354	-1.06908	0.259096	-2.83708	0.00937569	-7.69135	76.1021	45.1857	BMD > highest dose: 75.0
1391039_PM_at	BE115243	---	0.836427	1.38892	0.995817	1.11997	0.617178	1.30989	0	3.80085	0	7.64459	16.1924	10.0507
1395403_PM_at	BM385735	Stac3	0.965145	-1.21757	0.995817	-1.24842	0.681238	-1.54872	0.112517	-2.83766	0	-7.59348	7.81618	0.9784
1370828_PM_at	AF228917	Zdhhc2	0.357333	2.25551	0.035792	2.79931	0.0513482	2.37773	0	4.17346	0	7.47823	0.720263	0.6318
1367729_PM_at	NM_022521	Oat	0.551365	-1.69527	0.98888	-1.20599	0.375379	-1.4554	0	-2.85795	0	-6.64093	6.99698	0.01767
1369921_PM_at	NM_020540	Gstm3	0.980851	-1.06203	0.977839	1.41633	0.0499762	2.44934	0	4.94593	0	6.49835	4.91413	3.26561
1387022_PM_at	NM_022407	Aldh1a1	0.86934	1.2662	0.64053	1.72695	0	3.28966	0	5.8869	0	6.36737	4.46048	2.5157
1380533_PM_at	AI408064	App	0.971897	1.0817	0.995817	1.08264	0.370864	1.52488	0	2.72746	0	5.1518	6.22238	0.845
1368147_PM_at	BE110108	Dusp1	0.830193	-1.88175	0.995817	-1.10319	0.443852	-2.06182	0.0668204	-3.56785	0.00875394	-5.04019	10.6346	0.4458
1392613_PM_at	AA942745	---	0.891293	-1.80737	0.993482	-1.44539	0.54858	2.18363	0.885648	-1.17761	0.0310605	-4.87838	51.1923	0.02479
1369455_PM_at	NM_053754	Abcg5	0.985883	-1.06902	0.98888	-1.36609	0.878789	-1.18354	0.138241	-2.3204	0	-4.85154	25.3923	19.4275
1368321_PM_at	NM_012551	Egr1	0.879217	-1.7574	0.988615	1.70425	0.968631	1.07194	0.977156	1.0325	0.0150801	-4.71299	45.2269	0.1232
1390912_PM_at	BE101168	Pcp4l1	0.649301	-2.12854	0.753731	-2.44141	0.293139	-2.04016	0.0318776	-2.93845	0	-4.70339	5.70793	0.692767
1397924_PM_at	AW523490	---	0.973037	-1.09892	0.995817	-1.11383	0.917236	1.09628	0	3.58565	0	4.60927	10.4265	0.942
1380306_PM_at	AW435415	---	0.891123	-1.76933	0.98888	-1.57019	0.675621	1.75623	0.809527	-1.27814	0.0337484	-4.47126	46.9225	0.02443
1370111_PM_at	NM_019314	Kcnn2	0.855553	-1.7666	0.997953	1.04097	0.576565	-1.74712	0.408331	-1.7856	0.00962506	-4.37445	45.9235	31.7252
1395236_PM_at	AW530361	Ppp1r3c	0.846441	-1.48533	0.977839	-1.50209	0.897825	-1.12252	0.242244	-1.71398	0	-4.23457	44.6382	31.0419
1383315_PM_at	AW434208	Tsku	0.971551	1.1262	0.990668	1.26208	0.0647044	2.97007	0.0151898	3.41459	0.003303	4.03518	7.76128	4.49966
1393894_PM_at	AW142784	Cyp4a8	0.919193	-1.2545	0.977839	1.47303	0.206921	1.99016	0.00616004	2.96809	0	3.99386	6.95497	0.2229
1383585_PM_s_at	AI043753	---	0.934025	1.21138	0.977839	1.47608	0.985864	-1.01722	0.179176	1.76645	0	3.9797	34.738	25.4073
1385005_PM_at	AW530264	Slc22a8	0.90412	-1.37367	0.986513	-1.5313	0.481475	-1.67115	0.0142676	-3.88021	0.0228747	-2.76195	7.87033	0.8751
1376319_PM_at	BM390322	Sema3c	0.909332	1.32841	0.988615	1.42325	0.972102	1.04216	0.0634151	2.39418	0	3.86341	24.8734	11.9872
1379608_PM_at	AA899113	RGD1560010	0.915189	-1.29107	0.94852	-1.68908	0.467117	-1.59036	0.00788329	-3.50486	0.00209479	-3.69142	7.96896	0.7424
1376685_PM_at	AW532489	---	0	2.85591	0.035792	2.52652	0	3.66215	0	3.28981	0.00129908	2.82961	0.25674	0.00850215
1370394_PM_at	L22654	IgG-2a	0.758576	-2.0583	0.997375	-1.04593	0.912953	-1.13899	0.212309	-2.10726	0.0111609	-3.60409	54.8658	36.2023
1375041_PM_at	AI599362	RGD1563982	0.98292	-1.04473	0.977839	1.32876	0.0723078	2.00229	0	3.06992	0	3.5575	5.52423	3.41793
1368607_PM_at	NM_031605	Cyp4a8	0.846441	-1.69728	0.984684	1.64466	0.552163	1.68395	0.0737786	2.86101	0.012138	3.5322	9.39504	0.1474
1375453_PM_at	BM392052	LOC685233 /// LOC688211	0	2.55781	0	2.67789	0	3.43847	0	3.52767	0	2.26137	0.673172	0.01788
1386321_PM_s_at	H31287	Trib3	0.880139	1.38187	0.98888	1.2821	0.413949	1.62911	0.0158954	2.68817	0	3.51889	7.49787	0.7843
1374070_PM_at	AA800587	Gpx2	0.982183	1.08808	0.993918	1.29074	0.675045	1.5096	0.554627	1.48444	0.0171093	3.44791	57.4024	37.3899
1374171_PM_at	AI170507	Abcc9	0.842389	-1.44915	0.999228	1.00738	0.895435	-1.11142	0.106429	-1.9496	0	-3.41939	37.1174	26.8242
1390672_PM_at	BG381258	Rprm	0.991174	-1.02934	0.98888	-1.2552	0.54449	-1.46553	0.174384	-1.79815	0	-3.3837	38.7287	27.7605
1387599_PM_a_at	J02679	Nqo1	0.751471	1.55483	0.819076	1.76477	0.102939	2.07979	0	3.35487	0.00276055	2.38974	5.70623	0.4007
1382967_PM_at	BF388060	Gpr64	0.919585	1.2722	0.995817	-1.07572	0.413338	1.66993	0.0151898	2.93581	0.003303	3.35484	10.6316	8.42047
1369404_PM_a_at	NM_021767	Nrxn1	0.915189	1.18144	0.995817	-1.06651	0.968631	-1.02861	0	2.4301	0	3.33629	22.5838	13.3269
1369864_PM_a_at	NM_053962	Sds	0.910553	-1.41646	0.977839	-1.68519	0.593201	-1.61598	0.0412318	-3.33312	0.0286731	-2.9935	9.57434	0.8132
1398390_PM_at	AA892854	Cxcl13	0.979228	1.08839	0.977839	-1.60044	0.739171	-1.33537	0.0828992	-2.40156	0.00594359	-3.28172	56.1334	36.8001
1379275_PM_at	AI007889	Snx10	0.846441	1.32339	0.988615	1.21582	0.778758	1.16713	0.264543	1.43036	0	3.27174	35.1057	25.6289
1373108_PM_at	BM390827	Ppp1r3c	0.881099	-1.26217	0.977839	-1.32497	0.902457	-1.08065	0.384401	-1.34032	0	-3.27058	31.9245	23.6779
1384150_PM_at	AA901038	Mid1	0.98992	1.02841	0.942545	1.47622	0.0598252	2.10111	0.00387301	2.82064	0	3.26706	4.49981	2.63752
1371572_PM_at	BM986220	App	0.987192	1.0212	0.973474	1.20816	0.0513482	1.55607	0	2.3046	0	3.26275	4.29608	0.7204
1381508_PM_at	BE098143	---	0.789139	-1.6004	0.64053	-2.20628	0.810619	-1.19963	0.00387301	-3.24679	0.0152476	-2.47278	9.8509	0.02583
1377885_PM_at	BI281851	LOC685203	0.935914	-1.19371	0.995817	-1.09724	0.868434	1.1382	0.0209069	2.69098	0	3.24145	12.9884	9.11669
1387583_PM_at	NM_130408	Cyp26a1	0.828018	1.34855	0.991017	1.16539	0.687559	1.22745	0.0610343	1.79382	0	3.23678	24.925	19.1105
1391106_PM_at	BM385061	---	0.915458	1.40318	0.915892	2.20101	0.695171	1.46237	0.103278	2.6368	0.0210051	3.22911	24.1827	2.37601
1380032_PM_at	BF407634	Slain2	0	2.19428	0	2.41585	0	3.20128	0	3.22739	0	2.75426	1.02486	0.157656
1395836_PM_at	BF400594	---	0.968501	-1.09988	0.988615	-1.28916	0.2912	-1.63093	0.185445	-1.59131	0.00129908	-3.20389	32.222	23.8637
1370355_PM_at	J02585	Scd1	0.998363	1.00728	0.995326	-1.25574	0.371429	-1.99225	0.0419852	-3.17668	0.0381539	-2.68917	5.76785	0.7058
1374883_PM_at	BF392344	Mtmr7	0.802549	-1.56709	0.932118	-1.69199	0.808494	-1.20502	0.156119	-1.82964	0.00129908	-3.15911	43.7849	30.5824
1370870_PM_at	M30596	Me1	0.991174	-1.02633	0.989064	1.21805	0.628041	1.32671	0.0678275	1.95264	0	3.12966	33.6379	24.7382
1368306_PM_at	U08259	Grin2c	0.98371	-1.0395	0.997483	1.02277	0.967715	1.03019	0.0165473	2.07649	0	3.11608	17.0376	11.0525
1368146_PM_at	U02553	Dusp1	0.920044	-1.2267	0.995817	1.11971	0.291157	-1.72836	0.15048	-1.75681	0	-3.1155	36.1207	26.2356
1397225_PM_at	AA875647	---	0.909945	-1.44316	0.98888	-1.40163	0.614863	1.61694	0.511834	-1.56057	0.0319709	-3.11207	58.6955	37.9822
1383946_PM_at	AI137640	Cldn1	0.97893	-1.05628	0.995817	-1.08315	0.570124	-1.30333	0.0627059	-1.80347	0	-3.10353	33.5124	24.6613
1390731_PM_at	BI288533	---	0.435539	-2.34645	0.847076	-1.93632	0.745603	-1.26662	0.299639	-1.5804	0.00209479	-3.07308	68.7009	42.2877
1391222_PM_at	AA965076	N4bp1	0.103797	2.22393	0.894063	1.56282	0	3.07125	0.00387301	2.41039	0.00453261	2.20553	0.25674	0.00850215
1373970_PM_at	AI716248	Il33	0.971815	1.07207	0.995326	1.115	0.936005	-1.05223	0.345403	-1.33313	0	-3.06318	21.9007	17.0165
1384169_PM_a_at	AA900477	Vav2	0.765434	1.3129	0.461319	1.6204	0	1.94858	0	2.89712	0	3.05741	3.02744	1.4336
1384225_PM_at	BI289963	---	0.989929	1.03351	0.991916	-1.19824	0.299903	-1.72242	0.0209069	-2.60118	0.00276055	-3.03269	6.60413	0.7708
1370464_PM_at	AF286167	Abcb1a	0.95823	-1.12529	0.970729	1.43163	0.532364	1.39339	0.0142676	2.40868	0	3.02339	7.65108	0.4291
1395557_PM_at	BF565718	---	0.983582	-1.05229	0.995817	1.14309	0.407848	1.56856	0.00616004	3.01635	0.102556	1.7051	NA	NA
1394330_PM_at	BF544149	---	0.732358	-1.60103	0.916522	-1.61602	0.334975	-1.60843	0.305783	-1.47197	0.00129908	-3.00831	48.964	33.3006
1387267_PM_at	NM_031073	Ntf3	0.895156	-1.33956	0.988615	-1.33295	0.873139	-1.14294	0.218418	-1.74171	0.00486167	-3.005	46.3166	31.9321
1385180_PM_at	BF397451	---	0.808003	-1.91256	0.988615	-1.55039	0.75012	-1.40974	0.391839	-1.76124	0.0396787	-2.99095	79.2922	46.3672	BMD > highest dose: 75.0
1368213_PM_at	AI407454	Por	0.990604	1.02723	0.995817	1.08346	0.150275	1.90787	0.0498525	1.98157	0	2.98582	7.45337	0.08594
1392416_PM_at	AI410749	---	0.991852	-1.02453	0.995817	1.07092	0.756903	-1.22572	0.537359	-1.29404	0	-2.96228	28.9975	21.8147
1396150_PM_at	AW917275	Cldn1	0.997217	1.00587	0.995817	1.05014	0.74677	-1.19325	0.179421	-1.54155	0	-2.96207	31.98	23.7126
1370465_PM_at	AF257746	Abcb1a	0.979067	-1.07827	0.901224	1.8581	0.68518	1.33794	0.0751242	2.18315	0.00626539	2.96186	16.7315	4.34955
1390227_PM_at	AI101017	Pcp4l1	0.846582	-1.63247	0.932118	-2.02106	0.644435	-1.50113	0.192995	-2.1072	0.0277256	-2.96055	75.6734	45.0239	BMD > highest dose: 75.0
1370725_PM_a_at	U07993	G6pc	0.842389	-1.56999	0.98888	-1.31557	0.925312	-1.10404	0.529319	-1.41126	0.0129234	-2.95296	60.5116	38.7996
1378828_PM_at	BE107649	---	0.891293	-1.3986	0.988615	-1.36763	0.645186	1.4281	0.33572	-1.63751	0.0152476	-2.94898	62.2544	39.5686
1387053_PM_at	NM_012792	Fmo1	0.846441	-1.29045	0.988615	-1.24133	0.877831	1.08844	0.297279	-1.36547	0	-2.94056	25.9886	23.3718
1382680_PM_at	BG673602	Plin2	0.968572	-1.08636	0.977839	-1.32303	0.42321	-1.40372	0.0422597	-1.88716	0	-2.93731	10.3893	4.7917
1397959_PM_at	AW534218	Ubn2	0	1.99871	0	2.12585	0	2.93211	0	2.81919	0.00525997	1.83872	1.97273	0.1569
1395105_PM_at	AW527267	Cwf19l2	0.551365	1.7692	0.181644	2.36706	0.0114062	2.93039	0	2.80895	0.0199698	1.96515	1.99543	0.4468
1380254_PM_at	AA893529	---	0.932938	1.21333	0.977839	1.47769	0.160863	2.14491	0.0142676	2.92866	0.0471622	2.05135	7.00968	0.7765
1371571_PM_at	BG671677	App	0.956799	1.05877	0.94852	1.21926	0	1.59789	0	2.26421	0	2.8991	3.61097	0.5651
1398759_PM_at	NM_013043	Tsc22d1	0.803587	-1.28137	0.986513	-1.20685	0.340282	-1.35739	0.00788329	-1.90018	0	-2.88671	10.5956	5.32424
AFFX-ThrX-5_at		---	0.937511	-1.12721	0.995817	-1.09207	0.420085	-1.38264	0	-2.87749	0.010339	-1.98464	NA	NA
1387470_PM_at	NM_031699	Cldn1	0.949048	-1.11441	0.995817	-1.08955	0.844276	-1.11197	0.0217435	-1.91107	0	-2.86128	31.8896	23.6562
1394347_PM_at	BF568007	Golga4	0.722468	1.60728	0.393169	2.24743	0.0499762	2.41826	0.00387301	2.85511	0.0822913	1.6909	NA	NA
1373347_PM_at	BF419134	Acbd3	0	2.03939	0	2.19812	0	2.67558	0	2.8543	0	2.13118	1.19367	7.88181e-08
1384182_PM_at	BE128738	Fermt2	0.045129	1.93285	0	2.09688	0	2.62475	0	2.83229	0	2.4955	1.00942	0.228473
1394935_PM_at	AI175684	Wasf2	0.203886	1.89325	0	2.37542	0	2.83071	0	2.52226	0	2.56294	1.75933	0.18416
1393683_PM_at	BF415479	RGD1306148	0.401177	1.87491	0.820533	1.61826	0.0114062	2.32984	0.0417776	1.84741	0	2.82813	2.29122	7.59798e-07
1378982_PM_at	AI145793	---	0.962927	1.16982	0.977839	1.56818	0.334249	1.94464	0.0454927	2.82789	0.655074	1.22304	NA	NA
1390345_PM_at	BG375523	---	0.739954	1.69809	0.921144	1.71866	0.017743	2.8177	0.0617882	2.1703	0.100535	1.76873	NA	NA
1389441_PM_at	BF416508	Abp10	0	2.61325	0.638374	1.77355	0	2.80955	0.00387301	2.30285	0.0119612	1.91432	0.25674	0.00850215
1381852_PM_at	AI059908	RGD1559459	0.906742	1.21754	0.991017	1.1696	0.16841	1.75039	0	2.55659	0	2.80424	7.70072	0.8604
1375775_PM_at	BI296701	Odf3b	0.990707	1.0282	0.977839	-1.40567	0.523592	-1.42577	0.145781	-1.76307	0.00594359	-2.7928	46.0317	31.7823
1368461_PM_at	NM_031332	Slc22a8	0.955136	-1.15656	0.991017	-1.23061	0.499432	-1.52342	0.0228723	-2.77603	0.0356684	-2.1594	6.68679	0.9704
1386977_PM_at	NM_019292	Car3	0.931098	-1.14466	0.988615	-1.22833	0.589417	-1.26031	0.0209069	-1.89241	0	-2.76918	7.3082	0.827
1368174_PM_at	NM_019371	Egln3	0.98371	1.03881	0.98888	1.19384	0.872476	1.09665	0.121363	1.62005	0	2.74601	28.002	21.1658
1377552_PM_at	BE098467	Zfpm1	0.853856	1.34963	0.995817	1.10041	0.311463	1.61244	0.0096331	2.52723	0.00209479	2.74241	10.5146	5.09688
1377743_PM_at	BI292687	---	0.895445	-1.44007	0.992962	-1.27176	0.982303	1.02844	0.828404	-1.15799	0.0337484	-2.74095	71.5502	43.4304
1387109_PM_at	NM_031576	Por	0.986527	1.02897	0.989064	1.14544	0.0874273	1.75192	0	2.5291	0	2.71615	7.0812	4.31051
1391626_PM_at	BF288218	Mnd1	0.971815	1.06284	0.977839	1.26059	0.0598252	1.77986	0	2.5703	0	2.70262	4.79995	0.6682
1377968_PM_at	AI069912	---	0.891293	-1.24073	0.959942	-1.4084	0.529271	-1.34228	0.0864273	-1.75804	0	-2.68917	37.5018	27.0492
1374283_PM_at	BF419505	Falz	0.485417	1.80648	0.576648	1.94749	0.0114062	2.68388	0.0165473	2.1573	0.0278059	1.82646	2.10141	0.3784
1387902_PM_a_at	L22655	Igkv28 /// LOC100361952 /// LOC500174 /// LOC500192 /// LOC500375 /// LOC682553 /// LOC690499	0.915458	-1.23645	0.995326	1.15311	0.946096	-1.0598	0.265236	-1.53616	0.00276055	-2.6774	37.9174	27.2913
1387981_PM_at	AF079864	Olr59	0.949911	-1.11431	0.988615	-1.24147	0.731177	-1.187	0.0864273	-1.66656	0	-2.66743	30.5789	22.8297
1390532_PM_at	AI013778	Slc13a4	0.996151	1.00918	0.988615	-1.17658	0.880511	-1.07	0	-1.9048	0	-2.66067	8.48386	0.4282
1391297_PM_at	BI281108	LOC100363014	0	2.14529	0	2.04394	0	2.66001	0	2.41872	0.00129908	2.05011	0.25674	0.00850215
1398265_PM_at	NM_013040	Abcc9	0.927692	-1.24004	0.995817	1.07425	0.985405	-1.01907	0.0912585	-2.07378	0.00962506	-2.65945	24.2458	10.8133
1368698_PM_at	J03754	Atp2b2	0.846441	1.36462	0.988615	-1.30178	0.819312	-1.15557	0.0604867	-1.91987	0.00129908	-2.65725	9.78674	0.1915
1381748_PM_at	BM383697	Raph1	0.825494	1.36831	0.995326	1.13002	0.198802	1.71407	0.275088	1.43882	0	2.65584	42.8374	30.0667
1386832_PM_a_at	BF554138	Bcl6b	0.934025	-1.11109	0.993482	-1.10652	0.632217	-1.18977	0.0572333	-1.54695	0	-2.65412	20.9821	16.366
1380144_PM_at	BE103512	Mob1b	0	2.03714	0.0669656	1.84876	0	2.65353	0	2.30795	0	2.4342	0.51348	0.0170043
1367632_PM_at	NM_017073	Glul	0.799896	-1.28346	0.981119	-1.21891	0.0447399	-1.77041	0.00616004	-1.92801	0	-2.64353	3.88287	2.10524
1379529_PM_at	BE121400	Hmgn5	0.407158	1.6207	0	2.236	0	2.52302	0	2.63393	0.00276055	1.84191	0.767881	0.7591
AFFX-r2-Bs-thr-5_s_at		---	0.986527	1.03434	0.999302	1.00232	0.596171	-1.27612	0	-2.62016	0.02512	-1.82736	NA	NA
1391456_PM_at	AA998207	Jam3	0.906179	-1.27603	0.995817	-1.04115	0.979105	1.02515	0.135842	-1.81762	0.00660802	-2.61228	24.4476	16.5054
1387123_PM_at	NM_012753	Cyp17a1	0.980851	1.05154	0.990668	-1.17485	0.668808	-1.25379	0.198581	-1.54416	0	-2.59255	32.1608	23.8255
1381350_PM_at	AI317824	---	0.632539	-1.45496	0.995817	-1.09543	0.385637	-1.34368	0.0825754	-1.54785	0	-2.58672	36.6116	26.5264
1381298_PM_at	AI103253	---	0.794651	-1.40301	0.953131	-1.42319	0.982668	-1.01511	0.0254596	-1.97254	0	-2.58325	24.6446	11.769
1367811_PM_at	NM_031620	Phgdh	0.802549	1.66362	0.999228	-1.01415	0.529806	1.55113	0.261615	1.73323	0.022089	2.5776	53.1691	35.3884
1374334_PM_at	AI412189	Igha /// LOC366772	0.972385	-1.09929	0.995326	1.16986	0.954559	1.05544	0.385067	-1.46728	0.0107785	-2.57101	46.8578	32.2153
1368272_PM_at	D00252	Got1	0.751339	-1.39639	0.636543	-1.66773	0.164327	-1.59792	0.00387301	-2.13975	0	-2.56252	3.37365	1.33938
1389221_PM_at	BI296275	Mmd2	0.555696	-2.1999	0.977362	-1.53315	0.128012	-2.46528	0.162115	-1.89751	0.0185264	-2.56049	120.709	58.8132	BMD > highest dose: 75.0
1387191_PM_at	NM_019125	Pbsn	0.532135	-2.07299	0.942541	-1.6259	0.494056	-1.492	0.0767046	-2.06825	0.00875394	-2.55845	85.2294	48.4665	BMD > highest dose: 75.0
1387215_PM_at	NM_030656	Agxt	0.611158	-1.3538	0.966573	-1.21652	0.174045	-1.40485	0.00387301	-1.72013	0	-2.54638	9.3467	4.63417
1374760_PM_at	BG374448	---	0.551365	-2.53058	0.942545	-1.91608	0.760651	-1.33712	0.253572	-1.8995	0.0457308	-2.53972	115.047	57.3759	BMD > highest dose: 75.0
1367771_PM_at	NM_031345	Tsc22d3	0.575347	-1.69483	0.963943	-1.39443	0.713914	-1.21418	0.276918	-1.42434	0	-2.53867	51.82	34.7297
1375076_PM_at	AI112007	Lrrc46	0.329111	-1.94705	0.949374	-1.38724	0.0314535	-2.1942	0.00387301	-2.53817	0.0181185	-1.80214	0.980699	5.67344e-08
1376226_PM_at	BG377636	---	0.982598	1.06718	0.903829	1.93446	0.559735	1.5054	0.237858	1.76264	0.0217057	2.53372	71.1709	43.2803
1384766_PM_a_at	AI717644	Phf14	0.355094	1.95667	0.820533	1.61129	0	2.52543	0.0399691	1.89088	0.0772975	1.56396	NA	NA
1388272_PM_at	AI411947	Igh-6	0.963594	-1.18505	0.999228	1.01661	0.916067	-1.12687	0.332094	-1.72896	0.0474627	-2.52512	55.9918	36.7337
1387630_PM_at	NM_134382	Elovl5	0.850881	-1.3318	0.963943	-1.41475	0.47266	-1.40174	0.00788329	-2.51308	0.0266291	-1.8894	7.60421	0.6217
1370135_PM_at	NM_131914	Cav2 /// LOC100362824	0.639082	-1.59221	0.427398	-1.95891	0.0819974	-1.9011	0	-2.51297	0.00525997	-2.06458	0.91726	0.9788
1376390_PM_at	BF395317	Ms4a11	0.979741	-1.07445	0.988615	-1.36198	0.340282	-1.79802	0.0727442	-2.2514	0.0203568	-2.50672	6.02354	2.81989
1385240_PM_at	AW523099	Wdr33	0.63808	1.63286	0.995817	1.07658	0.0114062	2.50536	0.0405976	1.94755	0.0507936	1.70734	NA	NA
1379768_PM_at	AA998903	---	0.901981	-1.18611	0.725115	-1.60393	0.722084	-1.16962	0.0306709	-1.7737	0	-2.50398	13.9597	5.35938
1384170_PM_at	AA900477	Vav2	0.833693	1.3883	0.988615	1.24406	0.27734	1.65304	0.0998606	1.77778	0.00209479	2.50034	13.1158	3.24099
1385016_PM_at	AI136882	RGD1560784	0.762061	-1.74968	0.977839	-1.52208	0.571697	-1.47077	0.22972	-1.74964	0.0201435	-2.498	91.848	50.6654	BMD > highest dose: 75.0
1367733_PM_at	NM_019291	Ca2	0.971051	1.10625	0.874555	1.76953	0.370432	1.62109	0.025664	2.49096	0.0230101	2.16355	6.47756	0.1423
1368898_PM_at	AW521447	Smad7	0.789139	1.46253	0.888038	1.63019	0.0228963	2.48952	0.0194862	2.19113	0.263112	1.37203	NA	NA
1393349_PM_x_at	BI288992	Vav2	0.968501	1.06004	0.894063	1.34586	0.0598252	1.62826	0	2.38534	0	2.48932	4.49522	0.6682
1392013_PM_at	AA819397	---	0.783889	-1.48851	0.932118	-1.51683	0.433581	-1.46316	0.166924	-1.61785	0.00374988	-2.48593	61.5944	39.2791
1371150_PM_at	X75207	Ccnd1	0.926398	1.17975	0.977839	-1.34734	0.450311	-1.46205	0.0285917	-2.46895	0.299997	-1.35014	NA	NA
AFFX-r2-Bs-dap-5_at		---	0.948899	-1.09752	0.999228	1.00738	0.344799	-1.37322	0	-2.45533	0.00486167	-1.86954	NA	NA
1387307_PM_at	NM_017159	Hal	0.965902	-1.05749	0.953131	-1.23595	0.212063	-1.36011	0	-1.76129	0	-2.45228	7.44592	3.87196
1376658_PM_at	BF391087	Raph1	0.551365	1.65407	0.660524	1.68913	0.0499762	2.00966	0	2.44747	0	2.43991	2.44021	0.68789
1381190_PM_at	AI598833	Lmo7	0.571722	-1.70321	0.932118	-1.479	0.361612	-1.48983	0.0325548	-1.97449	0.00209479	-2.44514	10.7547	0.594245
1370548_PM_at	AB047324	Slc16a10	0.980851	-1.05927	0.995817	1.07758	0.803201	1.18497	0.921947	-1.05121	0.00779736	-2.43389	42.8231	30.0588
1382354_PM_at	BE099884	Mphosph8	0.227055	1.8823	0.035792	2.10389	0	2.43136	0	2.26741	0	2.28653	0.983797	0.0781276
1372510_PM_at	AI172302	Srxn1	0.81296	1.27533	0.970729	1.27071	0.292933	1.40457	0.0339108	1.70497	0	2.42819	14.5673	4.77364
1383956_PM_at	BI279202	RGD1565709	0.949048	-1.20468	0.999302	-1.00351	0.746676	-1.31644	0.377315	-1.59154	0.0399612	-2.42424	54.382	35.9718
1370698_PM_at	M13506	Ugt2b1	0.826717	1.20897	0.427398	1.5566	0	2.25793	0	2.37457	0	2.42233	2.73883	1.78562
1398727_PM_at	BF398091	---	0.971551	-1.07014	0.984684	-1.25646	0.969273	-1.02482	0.166846	-1.45122	0	-2.42036	31.2078	23.2279
1394207_PM_at	AI236188	---	0.95718	-1.14112	0.995817	1.09123	0.706295	1.28321	0.623686	-1.24931	0.0119612	-2.41424	46.4159	31.9842
1376427_PM_a_at	AI029729	Gldc	0.950895	-1.07982	0.901224	-1.34178	0.448447	-1.25636	0.0242091	-1.64214	0	-2.40623	11.3318	5.23613
1372966_PM_at	AI178784	Mfsd2a	0.965145	-1.12788	0.995817	-1.14526	0.788492	1.20611	0.898343	-1.07068	0.0107785	-2.40326	63.5435	38.8845
1395976_PM_at	AI177017	Plekha8	0.281734	1.91842	0.235902	2.05979	0	2.40279	0.0096331	2.17791	0.00209479	2.14122	1.07833	2.49925e-07
1385862_PM_at	BF552350	Armc9	0.996803	-1.0066	0.991916	1.1465	0.727873	1.19512	0.451662	-1.27893	0	-2.40194	31.8678	23.6425
1384609_PM_a_at	AI045965	Fam63b	0.284374	1.72718	0.035792	1.98371	0	2.0878	0	2.40148	0	2.05338	1.11062	0.13887
1370695_PM_s_at	AB020967	Trib3	0.989217	-1.03829	0.995817	1.05139	0.962623	-1.04649	0.264621	1.62464	0.021304	2.39882	24.8354	15.4981
1384376_PM_at	AA818641	Dnajb14	0.045129	1.97089	0	2.12069	0	2.39876	0	2.14759	0.00209479	2.02445	1.40003	7.5e-14
1383017_PM_at	AI639001	Ptprm	0.996309	1.01037	0.995817	1.03237	0.75895	-1.15115	0.597204	-1.17201	0	-2.39751	26.3332	20.0604
1370694_PM_at	AB020967	Trib3	0.986331	1.05449	0.995817	1.07686	0.998544	1.00281	0.231898	1.77882	0.0334723	2.3972	24.8753	11.1301
1388968_PM_at	BF402642	Mpped1	0.666272	-1.64607	0.786275	-1.79638	0.244436	-1.68521	0.30951	-1.44912	0.00453261	-2.39396	6.95952	5.56241e-07
AFFX-DapX-5_at		---	0.98992	1.02296	0.995817	1.09925	0.537043	-1.27349	0	-2.38544	0.00937569	-1.83556	NA	NA
1383948_PM_at	AA998083	LOC304558	0.989742	-1.03332	0.966573	-1.45212	0.873095	-1.11916	0.0958397	-1.83469	0.00417133	-2.3789	44.9399	31.2032
1382107_PM_at	AI176848	---	0.986789	-1.04612	0.991916	1.1986	0.606738	-1.37345	0.191722	-1.69895	0.0149389	-2.37709	40.997	29.0479
AFFX-ThrX-M_at		---	0.979067	1.04855	0.98888	1.1612	0.328686	-1.43337	0	-2.37514	0.00486167	-2.08388	NA	NA
1395203_PM_at	BI290823	LOC100910396	0	2.09055	0	2.0155	0.0114062	2.11304	0	2.37501	0.00779736	1.78757	0.25674	0.00850215
1390340_PM_a_at	AA899256	Eif4g1 /// LOC100911431	0	1.97774	0	1.91691	0	2.36909	0	2.00841	0	2.15776	0.25674	0.00850215
1368142_PM_at	NM_130416	Anxa7	0.97893	1.06442	0.999254	1.00287	0.983533	1.01634	0.239695	1.52037	0.00525997	2.36815	32.7022	24.1619
1387395_PM_at	NM_017161	Adora2b	0.979067	-1.06407	0.999967	1.00047	0.238874	-1.80048	0.025664	-2.36671	0.0132875	-2.31235	7.1276	0.3965
1375073_PM_at	BE107313	Samd11	0.952066	-1.10536	0.995817	-1.08947	0.448974	-1.35097	0.0621358	-1.6771	0	-2.36211	38.5722	27.6703
1382372_PM_at	AA858521	---	0.935826	-1.2152	0.9977	-1.02978	0.207402	2.04893	0.0484026	2.35701	0.159386	1.6639	NA	NA
1369632_PM_a_at	AB052294	Abcc8	0.983127	1.03662	0.999228	1.00664	0.76527	-1.14992	0.0625012	-1.66988	0	-2.3513	9.13636	0.8245
1388689_PM_at	AI170755	Acyp2	0.942453	1.15646	0.921425	1.5787	0.639853	1.29799	0.0399691	2.07465	0.00626539	2.35124	16.3354	3.6075
1381804_PM_at	BI293313	Bcl6b	0.971815	-1.07583	0.98888	-1.20103	0.963323	-1.03202	0.755359	-1.12153	0.00209479	-2.34452	55.8235	29.5127
1393167_PM_at	AI231826	---	0.908716	1.32042	0.956038	1.66849	0.479341	1.60225	0.121231	2.10112	0.0377772	2.33555	11.4603	1.82577
1389047_PM_at	AI009167	Bag2	0.947774	-1.1263	0.988615	-1.21889	0.489885	-1.36638	0.00387301	-2.3346	0.276824	-1.33299	NA	NA
1371024_PM_at	AW527515	Cux1	0.467768	1.73039	0.600538	1.76798	0	2.28377	0	2.33331	0.590174	1.14376	NA	NA
1368725_PM_at	NM_019147	Jag1	0.97893	-1.09016	0.997953	1.02623	0.408537	-1.75709	0.334734	-1.64633	0.0449087	-2.32473	56.5209	36.9811
1371161_PM_at	Y18208	Ppp1r3b	0.762061	-1.53127	0.901224	-1.63818	0.315965	-1.59645	0.067199	-1.93177	0.00915034	-2.32127	3.10122	0.723169
1393114_PM_at	AI136684	siat7D	0.944206	-1.14456	0.977839	-1.3665	0.836638	-1.14132	0.0958397	-1.77802	0.00453261	-2.31502	48.9583	33.2976
1385825_PM_at	AW920445	Secisbp2l	0.846441	1.42948	0.995817	1.0963	0.55561	1.42377	0.203392	1.69095	0.0179778	2.30989	55.8497	36.667
1369902_PM_at	NM_139258	Bmf	0.948189	-1.139	0.995817	-1.06387	0.854388	-1.12965	0.248906	-1.50521	0.00486167	-2.30765	42.2901	29.766
1391194_PM_at	BG377337	Sall1	0.970286	-1.1245	0.997217	-1.03764	0.965544	1.04776	0.977457	-1.01824	0.0239781	-2.30471	72.524	40.8073
1385143_PM_at	AI548940	RGD1561963	0.983061	1.04213	0.995817	-1.05414	0.153949	-1.73069	0.226964	-1.45365	0.00209479	-2.30087	39.8814	28.4191
1367794_PM_at	NM_012488	A2m	0.999099	1.00168	0.974214	-1.58407	0.850372	-1.18308	0.391839	-1.53481	0.0384876	-2.30025	64.5638	40.5648
1372374_PM_at	BM383006	Car1	0.905967	1.21581	0.986651	-1.28502	0.802182	-1.1517	0.0165473	-2.12407	0.00276055	-2.2876	8.76513	0.3489
1368143_PM_at	AI013902	Anxa7	0.944741	1.11788	0.991916	1.13488	0.595139	1.25705	0.232456	1.41715	0	2.28289	31.4617	23.3878
1390943_PM_at	BE096504	RGD1359529	0.741719	-1.53209	0.98888	-1.22303	0.24667	-1.67836	0.0763618	-1.83054	0.00690662	-2.28277	11.5054	2.08116
1368121_PM_at	NM_013215	Akr7a3	0.932938	1.13184	0.995326	-1.10745	0.774769	1.1428	0.0568636	1.67066	0	2.28136	36.9715	26.7384
1391125_PM_at	AI639331	Ap1s3	0.183171	2.28052	0.855315	1.65385	0.261244	1.62648	0.0355468	2.01445	0.0563645	1.70306	NA	NA
1379076_PM_at	BE328961	---	0.913439	-1.25538	0.925469	-1.65845	0.527684	-1.44444	0.211628	-1.65718	0.0149389	-2.28027	76.1145	45.1904	BMD > highest dose: 75.0
1397302_PM_at	BF543495	Zmynd11	0.045129	2.2094	0.932679	1.43058	0	2.27921	0.0170158	2.02303	0.003303	2.11207	0.25674	0.00850215
1396035_PM_at	BF407272	Rpesp	0.958493	-1.1382	0.999228	-1.01107	0.438953	1.53868	0.0365287	2.27839	0.0479788	1.95735	8.62602	0.7086
1372685_PM_at	BE113362	Cdkn3	0.847617	1.43217	0.995817	1.15505	0.882214	-1.12545	0.245643	-1.62293	0.0201435	-2.27724	49.4641	33.5543
1376628_PM_at	AI407872	Zfp189	0.988004	1.042	0.956038	-1.54584	0.845592	-1.15891	0.271355	-1.57545	0.0176568	-2.27511	51.913	34.7754
1392715_PM_at	BE113289	Ppargc1b	0.605307	1.66916	0.820533	1.68275	0.0486547	2.26935	0.426642	1.31754	0.634556	1.14479	NA	NA
1390215_PM_at	AI235499	---	0.97893	1.04579	0.997953	-1.01269	0.510602	-1.26703	0.179421	-1.39936	0	-2.26739	30.8097	22.9761
1384603_PM_at	AI602131	Abca4	0.996578	1.01142	0.993351	-1.14924	0.678808	-1.24504	0.00788329	-2.26494	0.00984573	-2.08868	6.94576	0.7495
1384035_PM_at	AW536030	---	0.97893	1.08702	0.995817	-1.08649	0.944035	1.07807	0.387945	-1.55381	0.0478435	-2.26489	55.6923	36.593
1395983_PM_at	BF407722	Fam82a1	0.972004	1.06522	0.993482	-1.127	0.872505	1.09094	0.116761	-1.55094	0.00129908	-2.26449	24.6459	16.5279
1392870_PM_at	AI406729	---	0.989059	1.03007	0.989064	-1.18219	0.665475	-1.24912	0.133096	-1.62766	0.00374988	-2.26307	40.0458	28.5123
1370345_PM_at	L11995	Ccnb1	0.906859	1.28405	0.997953	-1.01996	0.935129	1.0748	0.270636	-1.58618	0.021304	-2.25895	51.3142	34.48
1377197_PM_at	BE108892	---	0.802549	-1.46443	0.91504	-1.61238	0.630725	-1.31172	0.0178723	-2.25683	0.1046	-1.62831	NA	NA
1390100_PM_s_at	BG371810	---	0.721119	1.56052	0.64053	1.88693	0.0409051	2.25632	0.197389	1.55506	0.224298	1.41028	NA	NA
1370967_PM_at	BG374683	LOC100361706 /// LOC680329	0.975786	-1.10006	0.995817	1.11109	0.975721	1.03471	0.671146	-1.27346	0.0476711	-2.25587	46.313	31.9302
1370583_PM_s_at	AY082609	Abcb1a /// Abcb1b	0.95591	1.15964	0.999228	-1.01116	0.770151	1.24779	0.439856	1.4355	0.0269165	2.25412	48.5557	33.0923
1383644_PM_at	BM385202	---	0.98992	-1.03154	0.994539	-1.15519	0.948916	-1.05065	0.343859	-1.41402	0.00849748	-2.25241	45.6033	31.5559
1378260_PM_at	AA817761	Adh1	0.946052	-1.10923	0.977839	1.26034	0.969751	-1.02423	0.254237	-1.36964	0	-2.25117	41.2797	29.2058
1385779_PM_at	BF413917	Chd4	0.141541	1.91479	0.638374	1.64158	0.0114062	2.23454	0.00616004	2.04566	0	2.24704	0.704765	7.60273e-08
1387925_PM_at	U07202	Asns	0.611158	1.78886	0.977839	1.40241	0.326579	1.63206	0.043612	2.16466	0.014239	2.24527	3.56951	0.335136
1374531_PM_at	AA926305	---	0.9967	-1.01395	0.963943	-1.62948	0.635902	-1.41576	0.420784	-1.49682	0.040085	-2.24403	65.3224	40.8866
1382232_PM_at	AI454322	---	0.696757	-1.40976	0.988615	-1.17311	0.483215	-1.28457	0.214929	-1.3728	0	-2.23966	35.4592	25.8411
1395359_PM_at	BF559566	---	0.480866	1.62404	0.636543	1.66517	0.0499762	1.85566	0	2.23728	0.163661	1.35771	NA	NA
1381499_PM_at	BM390226	---	0.586572	-1.42661	0.965433	-1.25148	0.0271364	-1.75083	0	-1.84302	0	-2.23712	4.01143	1.5794
1382603_PM_at	AW521319	---	0.939925	-1.15598	0.995817	1.11073	0.170307	-1.88516	0.0325548	-2.23504	0.091596	-1.67092	NA	NA
1388747_PM_at	BG381002	Lcmt1	0.811873	-1.19225	0.429503	-1.45485	0.0682232	-1.47488	0	-1.96735	0	-2.23501	3.5234	1.75457
1376739_PM_at	AW252511	Ddx24	0.520036	1.62638	0.568625	1.7585	0.0598252	1.87801	0.00387301	2.23265	0.00915034	1.87455	1.60811	6.77519e-08
1380446_PM_at	BF396749	Mllt10	0.407158	1.63995	0.035792	1.88264	0	2.22705	0.00387301	1.98548	0.023665	1.60286	2.11951	0.3263
1395318_PM_at	BF397354	Chd9	0.232381	1.88513	0.750491	1.60662	0.0114062	2.22648	0.0617882	1.66837	0.129495	1.41639	NA	NA
1393495_PM_at	AI043752	---	0.811873	-1.27137	0.779598	-1.50454	0.744024	-1.14126	0.312731	-1.28365	0	-2.22542	42.1728	29.7014
1396225_PM_at	BG666316	---	0.583625	1.62811	0.769806	1.66569	0.017743	2.17847	0.00616004	2.22201	0.220945	1.36319	NA	NA
1386843_PM_at	BF551446	Cd5l	0.97893	-1.06866	0.977839	1.39629	0.860562	-1.13146	0.924424	-1.04734	0.0105692	-2.21921	42.7991	30.0457
1373291_PM_at	AI176713	---	0.660258	-1.25027	0.988615	-1.12563	0.180032	-1.30472	0.0131388	-1.46088	0	-2.21864	21.2723	16.5723
1387672_PM_at	NM_017084	Gnmt	0.812471	-1.21678	0.991916	-1.09146	0.640608	-1.14954	0.0165473	-1.58308	0	-2.21782	29.469	22.1194
1385923_PM_at	AA944139	Id4	0.647577	-1.66804	0.98888	-1.23138	0.096705	-2.02531	0.0381026	-2.04191	0.00803587	-2.2165	5.61979	0.99475
1373748_PM_at	AW532566	Pdzrn3	0.881099	-1.33818	0.976585	-1.45534	0.975012	-1.02824	0.896103	1.07129	0.021201	-2.20835	98.1559	52.6343	BMD > highest dose: 75.0
1377704_PM_at	BE117155	Msl2	0.735453	-1.35944	0.971001	-1.26466	0.153861	-1.56465	0.0598524	-1.57995	0	-2.20535	8.21778	2.29997
1386922_PM_at	AI408948	Ca2	0.968406	1.10232	0.916452	1.57135	0.254052	1.67584	0.0224668	2.20455	0.0203568	1.96987	7.6151	0.4658
1397362_PM_at	AI071343	---	0.0798436	2.20441	0.636543	1.76709	0.0486547	2.07278	0.0303355	1.89319	0.0836023	1.52058	NA	NA
1391431_PM_at	AI712476	---	0.802549	-1.53195	0.98888	-1.25406	0.869397	-1.1349	0.752859	-1.16414	0.0198174	-2.20157	66.8488	41.526
1382040_PM_at	AI234919	Eprs	0.938171	1.14633	0.959624	1.41175	0.180516	1.73458	0.067199	1.81705	0.00374988	2.20097	3.25225	0.9433
1381809_PM_at	BE097847	---	0.64663	1.5986	0.444843	1.99578	0.0499762	2.15952	0.0158954	2.20086	0.216604	1.38941	NA	NA
1378032_PM_at	AI176265	Nfkbiz	0.548222	-1.70625	0.977362	-1.34278	0.602272	-1.28133	0.837999	1.08501	0.00417133	-2.20058	22.251	0.111
1372293_PM_at	AF023090	---	0.949048	-1.13584	0.963943	-1.43794	0.95275	-1.04697	0.212309	-1.54191	0.00803587	-2.19992	52.9758	35.2946
1383498_PM_at	BG373354	---	0.924993	-1.08624	0.995326	-1.0665	0.693103	-1.11184	0.0987953	-1.31793	0	-2.19029	20.6955	16.1617
AFFX-r2-Bs-lys-3_at		---	0.905826	1.22175	0.956038	1.43236	0.66253	-1.25606	0.161713	-1.59321	0.00753515	-2.18655	NA	NA
1380699_PM_at	BE110761	---	0.79139	-1.34922	0.986513	-1.24397	0.168173	-1.60793	0.0711115	-1.61945	0.00276055	-2.18554	11.4104	2.50253
1373092_PM_at	BE109587	---	0.971815	-1.04727	0.995817	-1.05324	0.474495	-1.22072	0.110919	-1.37381	0	-2.18525	26.7562	20.3428
1389566_PM_at	AW253821	Ccnb2	0.818045	1.54359	0.995326	1.18695	0.633058	-1.3852	0.171787	-1.82904	0.0360642	-2.18166	10.9052	0.3324
1384804_PM_at	AI029751	Dnmt3a	0	1.88148	0.035792	1.93257	0	1.9618	0	2.18151	0.00276055	1.81969	0.870285	0.1629
1389199_PM_at	AI407536	RGD1309079	0.982065	-1.03963	0.997284	-1.0219	0.377993	-1.39017	0.20236	-1.41985	0.00129908	-2.17662	41.5722	29.3687
1377016_PM_at	BE106888	Creld2	0.732195	-1.371	0.91504	-1.39141	0.129876	-1.60204	0.00387301	-1.95705	0	-2.17643	3.33398	1.39282
1390208_PM_at	BG378579	Htatip2 /// LOC100360373	0.855286	1.17309	0.916452	1.27183	0.217269	1.34555	0.00387301	1.73239	0	2.17457	6.61064	3.14973
1372213_PM_at	BM390487	LOC500300	0.666272	-1.65772	0.970729	-1.41794	0.342156	-1.5851	0.318798	-1.44026	0.0132875	-2.17428	73.3698	44.1422
1395552_PM_s_at	BG671371	Ankrd13c	0.869321	-1.30454	0.953131	-1.45836	0.330101	-1.53856	0.0214014	-2.17293	0.200774	-1.42837	NA	NA
1377625_PM_at	BF560079	Trmt6	0.353123	1.94347	0.986513	1.27318	0.0409051	2.15831	0.0185825	2.07028	0.00276055	2.17065	1.87349	5.00309e-07
1393801_PM_at	AI111841	Ptges3l1	0.583625	-1.60759	0.893488	-1.51302	0.164147	-1.68698	0.0108122	-2.12086	0.00561974	-2.16869	2.98371	0.625573
1377662_PM_at	AI176041	Pir	0.971815	-1.07599	0.999254	1.00311	0.627564	1.26608	0.228736	1.4667	0.00453261	2.16768	39.4364	28.166
1391798_PM_at	BF564518	---	0.649301	-1.54519	0.995817	1.06096	0.611275	-1.25766	0.211529	-1.45899	0.003303	-2.16716	52.0703	34.8527
1393324_PM_at	BF542552	Jam2	0.835706	1.28387	0.988615	1.22805	0.0114062	2.1654	0.0108122	1.9798	0.31087	1.25606	NA	NA
1378034_PM_at	BF552141	Mterfd3	0.827538	1.34564	0.992547	1.14643	0.180032	1.7108	0.208697	1.4848	0.00453261	2.16473	62.2859	39.5823
1381850_PM_at	BF398081	Ppp1r12a	0.154591	2.16443	0.932679	1.44965	0.0499762	2.0295	0.0217435	2.0953	0.00660802	2.12606	0.25674	0.00850215
1392640_PM_at	AI412155	Cry1	0.915189	-1.21366	0.925469	-1.56055	0.670499	-1.26504	0.0625012	-1.95636	0.0155417	-2.164	16.2168	3.03876
1368435_PM_at	NM_031241	Cyp8b1	0.955559	-1.0961	0.995817	1.0814	0.994013	-1.00529	0.51492	-1.21634	0	-2.16181	29.9261	22.413
1391702_PM_at	BM389392	---	0.855553	-1.36218	0.988615	-1.31067	0.737887	1.2312	0.644206	-1.21185	0.0138798	-2.16043	71.9207	43.5764
1374863_PM_at	BI283223	Rbp7	0.924301	-1.24716	0.991916	-1.20559	0.689968	-1.31739	0.225374	-1.68499	0.0293947	-2.16011	63.0687	39.9228
1368422_PM_at	NM_017149	Meox2	0.975748	-1.07685	0.953131	1.53707	0.226669	1.81576	0.0446895	2.15821	0.0298658	2.02899	8.00644	0.206
1374825_PM_at	BG380338	Sez6l2	0.802402	-1.34203	0.988615	-1.22772	0.740647	-1.16618	0.189661	-1.44312	0.00209479	-2.15697	49.0035	33.3206
1382780_PM_at	AI059229	---	0.971551	-1.08083	0.995817	-1.07079	0.523545	-1.34082	0.126746	-1.61059	0.00525997	-2.1566	42.0227	29.6185
1391032_PM_at	AI112194	Sez6	0.991609	1.01997	0.99577	-1.11621	0.891679	-1.08411	0.11997	-1.5962	0.00626539	-2.1563	34.4389	25.2263
1380503_PM_at	BI290590	Fam193a	0.722129	1.46326	0.826908	1.58272	0.0114062	2.15385	0.19987	1.46105	0.231687	1.33856	NA	NA
1372449_PM_at	AW253616	---	0.996578	-1.00931	0.995817	-1.07459	0.697924	-1.1903	0.346627	-1.30697	0.00129908	-2.15144	28.4563	21.463
1393168_PM_at	BF398450	LOC688133	0.971551	1.07428	0.995817	-1.04388	0.603903	-1.24641	0.563654	-1.19555	0.00209479	-2.14916	40.7461	28.9072
1392267_PM_at	BE102449	Dennd2a	0.551365	1.54709	0.78669	1.51376	0.0376465	1.88062	0.00788329	2.07072	0.00129908	2.14766	1.91856	0.651538
1379232_PM_at	AA955771	LOC685933	0.045129	1.88852	0	1.7519	0	2.14612	0	1.935	0.00129908	1.8444	0.25674	0.00850215
1397540_PM_at	BF398168	---	0.934025	-1.14444	0.960789	-1.36571	0.950016	-1.04363	0.119128	-1.58634	0.00525997	-2.14352	38.9711	27.8998
1389486_PM_at	BE108354	---	0.868395	-1.253	0.953131	-1.37232	0.57208	-1.26983	0.253488	-1.38922	0.00209479	-2.14346	45.5743	31.5406
1369440_PM_at	NM_130414	Abcg8	0.994877	1.01655	0.995817	-1.04988	0.965559	-1.03898	0.211749	-1.60182	0.0208987	-2.14218	43.8728	30.63
1389679_PM_at	AI178923	Glcci1 /// LOC296884	0.976172	-1.04327	0.999228	1.0062	0.884883	-1.06316	0.194361	-1.32378	0	-2.13838	23.4298	18.0844
1377713_PM_at	AI639381	Foxn3	0.483096	-1.4263	0.932552	-1.25791	0.158101	-1.40532	0.00788329	-1.66317	0	-2.13788	10.1972	2.83361
1371942_PM_at	BM390378	Gstt1 /// Gstt3	0.943726	-1.13927	0.988615	-1.25995	0.674079	1.25015	0.0982028	1.76547	0.0109744	2.1371	10.2434	8.34878
1386410_PM_at	AW531135	---	0.954978	-1.12852	0.986513	-1.31546	0.973911	-1.02711	0.0825754	-1.8175	0.0113495	-2.13679	65.196	40.8332
1393692_PM_at	AA965160	Pcf11	0.0798436	1.72829	0	1.80525	0	2.13304	0	1.9079	0.0168134	1.4749	NA	NA
1387975_PM_at	AF047707	Ugcg	0.353123	2.10623	0.64053	1.89516	0.369278	1.51036	0.0278107	2.13281	0.022089	1.95344	0.25674	0.00850215
1389786_PM_at	AA946272	---	0.880139	-1.17634	0.894063	-1.36226	0.351431	-1.31234	0.0254596	-1.63914	0	-2.13264	7.64684	3.15828
1383696_PM_at	AW525428	Ptpla	0.407158	1.71227	0.91504	1.41318	0	2.12949	0.00788329	2.0056	0.00753515	1.82666	1.95601	1.72976e-06
1367847_PM_at	NM_053611	Nupr1	0.926841	-1.1542	0.995817	-1.07067	0.86178	1.0994	0.714844	1.13342	0.00417133	-2.12922	53.3822	0.5571
1392184_PM_at	BI298049	---	0.853856	-1.21381	0.986513	-1.19573	0.940604	-1.03475	0.426811	-1.20908	0.00276055	-2.12755	29.4248	22.0909
1397520_PM_at	BG672378	Eif4g2	0.914534	-1.16226	0.986513	-1.24353	0.68274	-1.19243	0	-2.12649	0.0146275	-1.73393	8.39087	0.6284
1378334_PM_a_at	BF417289	---	0.801777	-1.31364	0.820533	-1.49831	0.43229	-1.31576	0.025664	-1.766	0.00129908	-2.12471	9.13123	2.05025
1370831_PM_at	AY081195	Mgll	0.227055	1.4463	0.0915853	1.50646	0	1.75172	0	1.64883	0	2.11744	1.34455	0.552395
1373578_PM_at	BM386413	Trim2	0.846441	-1.17687	0.985438	-1.16683	0.651984	-1.14118	0.00387301	-1.63726	0	-2.11659	8.70303	0.4731
1384903_PM_at	AI535168	Gpt2	0.415187	-1.45037	0.915892	-1.27565	0.24735	-1.32046	0	-1.88927	0	-2.11608	8.0464	0.0718
1381201_PM_at	BI280967	---	0.715968	1.45162	0.686451	1.6544	0.148523	1.68196	0.00616004	2.09282	0.00209479	2.11225	2.11786	0.713614
1395358_PM_at	BF562492	Rhobtb3	0.778227	1.4727	0.835984	1.6766	0.346128	1.533	0.0233489	2.11206	0.175532	1.45666	NA	NA
1376168_PM_at	BE100946	Mmgt1	0.86934	1.17942	0.977839	1.20242	0.0914271	1.53951	0.00387301	1.71051	0	2.11131	3.86181	2.06772
1390966_PM_at	BE111759	---	0.699971	-1.32524	0.035792	-1.75753	0.209006	-1.40261	0	-2.10928	0	-1.91574	2.60426	0.806683
1384927_PM_at	AI230430	Tubb4a	0.900225	-1.27249	0.769806	-1.86892	0.271856	-1.7064	0.0471575	-2.10839	0.0896484	-1.69639	NA	NA
1385668_PM_at	AI044864	LOC683460	0	-2.1064	0.64053	-1.6239	0.24305	-1.4823	0.0377322	-1.71873	0.00129908	-2.09575	0.25674	0.00850215
1372920_PM_at	AI411345	Prodh	0.689391	-1.40004	0.977839	-1.23707	0.570234	-1.2327	0.0263252	-1.78105	0	-2.10487	8.94834	0.08829
1377145_PM_at	BI296089	RGD1562101	0.94804	-1.11238	0.98888	-1.1629	0.985861	-1.0118	0.0819906	-1.64564	0.00374988	-2.10482	44.7307	31.0914
1379044_PM_at	AW534064	Larp1b	0.81829	-1.1927	0.995326	-1.07088	0.435038	-1.21533	0.0170158	-1.53199	0	-2.10373	13.7882	6.72256
1386106_PM_at	BF288435	Zcchc24	0.9158	-1.16466	0.995817	-1.07404	0.481798	-1.31817	0.319928	-1.32628	0.00129908	-2.10264	47.129	32.3566
1385181_PM_at	AI029337	---	0.980851	1.04274	0.986513	-1.25523	0.222657	-1.54673	0.0273389	-1.88779	0.00129908	-2.09626	6.69104	3.55328
1376725_PM_at	BM391816	Lrp6	0.583625	1.58173	0.942545	1.39831	0.0271364	2.09583	0.348612	1.32283	0.193236	1.36431	NA	NA
1386870_PM_at	BI275294	Glul	0.773307	-1.28895	0.986513	-1.1963	0.168694	-1.4586	0.0434089	-1.52284	0.00209479	-2.0952	10.5933	3.37493
1370585_PM_a_at	X04440	Prkcb	0.965681	-1.08171	0.995817	1.03682	0.500405	-1.28949	0.455768	-1.23641	0.00209479	-2.09388	31.2651	23.264
1384759_PM_at	AW534015	Phf17	0.467768	1.71836	0.444843	1.82388	0.107651	1.73823	0.0108122	2.09267	0.0633932	1.55381	NA	NA
1381874_PM_at	BF548737	Sox2	0.468759	-1.63909	0.636543	-1.64248	0.0709317	-1.76029	0.00788329	-2.08583	0.0136654	-1.72114	0.755618	2.25727e-06
1395535_PM_at	BF548555	Fam98a	0.203886	1.77235	0.662092	1.54834	0	2.0826	0.0273389	1.70091	0.00129908	2.05329	0.25674	0.00850215
1394318_PM_at	AW918228	Arpp19	0.795624	1.32335	0.94852	1.34583	0.445885	1.31501	0.16267	1.43153	0.00209479	2.08032	52.3403	34.9849
1385155_PM_at	BI276243	Lrrfip1	0.467768	1.6453	0.921144	1.40109	0	2.07813	0.0891156	1.56642	0.00486167	1.9139	2.08235	7.26514e-07
1386701_PM_at	BF565038	---	0.660258	-1.58301	0.916452	-1.51174	0.818496	-1.14104	0.224942	-1.48023	0.0089515	-2.07746	70.3783	42.9646
1382715_PM_at	AA818382	---	0.924334	-1.18604	0.993482	1.15311	0.74858	-1.20269	0.62003	-1.20688	0.0123374	-2.0766	51.2281	34.4374
1380526_PM_at	AI029435	Gcdh	0.652866	-1.52322	0.932118	-1.4384	0.74677	-1.17397	0.0108122	-2.07389	0.194841	-1.37031	NA	NA
1370067_PM_at	NM_012600	Me1	0.932514	-1.14639	0.999228	1.00876	0.856307	-1.10403	0.343743	1.33258	0.003303	2.07224	31.718	23.5487
1371643_PM_at	AW143798	Ccnd1	0.929482	1.15769	0.956038	-1.39378	0.331735	-1.48009	0.0131388	-2.07208	0.0381539	-1.71109	8.26904	0.404
1367942_PM_at	NM_019144	Acp5	0.999248	1.00095	0.995817	-1.02821	0.92626	-1.05143	0.343859	-1.29339	0.00209479	-2.07148	29.45	22.1071
1381902_PM_at	BE116321	Zfp292	0.898491	-1.2091	0.995817	-1.06712	0.9614	1.03315	0.611024	-1.18085	0.00417133	-2.07076	43.7628	30.5704
1398620_PM_at	BF397903	---	0.935826	1.17211	0.995817	-1.08067	0.402301	1.51776	0.492077	1.3111	0.020791	2.06954	60.5567	38.8197
1391694_PM_at	AW521119	---	0.861585	-1.2533	0.744053	-1.59958	0.16322	-1.62198	0.00387301	-2.06698	0.003303	-2.04294	4.24558	1.35407
1383589_PM_at	BE103947	---	0.818279	-1.44206	0.977839	-1.39708	0.814393	-1.17124	0.150617	-1.70699	0.021304	-2.06678	68.8967	42.3674
1368259_PM_at	NM_017043	Ptgs1	0.998363	-1.00349	0.996376	1.0263	0.74375	-1.16283	0.346044	-1.30864	0.00561974	-2.0661	31.1044	23.1626
1388450_PM_at	BI279570	Synrg	0.86444	-1.15479	0.997217	-1.01603	0.838566	-1.06809	0.0763618	-1.37054	0	-2.05794	24.8912	19.0875
1393917_PM_at	BF555488	Cd163	0.927913	-1.11729	0.98917	-1.12567	0.994901	-1.00342	0.208172	-1.33836	0	-2.05644	26.9845	20.4945
1391838_PM_at	BE106639	---	0.374233	1.60736	0.217249	1.74374	0	2.05627	0	1.94257	0.286987	1.22923	NA	NA
1389613_PM_at	AI234712	---	0.904447	-1.17021	0.995817	-1.07243	0.568757	-1.23854	0.553859	-1.18157	0	-2.05496	34.4581	25.2379
1375011_PM_at	AA818819	---	0.574509	-1.42452	0.98888	-1.12624	0.237367	-1.39151	0.0263252	-1.61338	0	-2.05413	14.0839	4.14129
1383111_PM_at	AI058895	---	0.971551	-1.07927	0.98888	-1.19925	0.713569	-1.19796	0.122701	-1.58474	0.00486167	-2.05257	17.4689	6.29601
1384264_PM_at	AI578120	Myh14	0.983582	-1.04395	0.997803	1.02141	0.707436	1.22354	0.282606	1.43285	0.0111609	2.05141	47.0756	32.3288
1390801_PM_at	AI412174	RGD1359349	0.915763	1.26028	0.991916	1.2004	0.961123	-1.04835	0.754961	-1.16953	0.0425419	-2.04894	45.3967	31.4464
1373566_PM_at	AI103026	LOC679357	0.353123	-1.98142	0.988615	-1.27747	0.997056	1.00297	0.744515	1.1327	0.00962506	-2.04819	70.1156	0.01507
1373979_PM_at	BF281977	---	0.879217	-1.2256	0.977839	-1.26388	0.668292	-1.20222	0.223217	-1.39028	0.00129908	-2.04624	48.0084	32.8115
1378556_PM_at	AI411989	---	0.576007	-1.25858	0.874555	-1.22425	0.0656941	-1.36646	0	-1.56683	0	-2.04503	7.84718	3.24942
1387024_PM_at	NM_053883	Dusp6	0.983897	-1.04525	0.995817	1.09386	0.785956	-1.17884	0.340878	-1.42259	0.0201435	-2.04353	49.0132	33.3256
1384607_PM_at	BE120546	---	0.802549	-1.32351	0.977362	-1.28277	0.452013	-1.32518	0.00387301	-2.04281	0.0196682	-1.68939	8.56817	0.6144
1370272_PM_x_at	M17703	Grpca /// Grpcb /// LOC100360165	0.857167	-1.31241	0.999228	1.00577	0.45925	-1.4007	0.698429	-1.15573	0.0123374	-2.04271	47.5124	32.5555
1385091_PM_at	AW530801	Med13	0.140266	1.95892	0.638374	1.64939	0	2.0405	0.0294399	1.7619	0.00276055	1.94265	0.25674	0.00850215
1392623_PM_at	AA926097	---	0.483509	-1.53943	0.78669	-1.48785	0.0729999	-1.67793	0	-2.03685	0.0473849	-1.50068	7.11774	0.0568
1369720_PM_at	NM_053986	Myo1b	0.825006	-1.1823	0.816582	-1.32735	0.552507	-1.16466	0.00387301	-1.65104	0	-2.03664	8.38562	0.1432
1379124_PM_at	BE103417	---	0.939175	-1.13583	0.988615	-1.25111	0.539141	-1.31608	0.131267	1.57362	0.00626539	2.03485	23.0081	15.1999
1390323_PM_at	AW527815	---	0.918728	-1.10858	0.896258	-1.31237	0.427107	-1.23545	0.0427564	-1.48611	0	-2.03047	10.2082	4.5769
1381789_PM_at	BM384022	Lyzl6	0.791523	-1.39439	0.869166	-1.55104	0.0464131	-2.02944	0.0655558	-1.72348	0.0745025	-1.56956	NA	NA
1367982_PM_at	NM_024484	Alas1	0.986855	1.03132	0.994211	1.12088	0.102497	1.74828	0.0131388	2.02646	0.00276055	1.9797	7.39093	4.68914
AFFX-PheX-M_at		---	0.924334	1.1513	0.921425	1.42778	0.761934	-1.15486	0.043612	-1.74162	0.00453261	-2.02417	NA	NA
1395923_PM_at	BF416343	---	0.485249	1.56919	0.618656	1.65671	0.0114062	2.02295	0.00387301	1.99319	0.00822409	1.77468	1.66085	2.30454e-06
1388856_PM_at	BG374178	Kitlg	0.986527	1.04217	0.988615	-1.31276	0.71812	-1.24447	0.334199	-1.44187	0.0252161	-2.02108	64.3065	40.4551
1373110_PM_at	AI407487	---	0.971815	1.06465	0.977839	-1.26068	0.329002	-1.41285	0.0209069	-1.82377	0.003303	-2.02084	6.07066	0.2943
1374802_PM_at	AI010721	Haus4	0.971815	-1.07541	0.621499	-1.82336	0.857502	-1.10996	0.224556	-1.4549	0.0089515	-2.02025	62.9595	39.8754
1385138_PM_at	BF401469	---	0.988004	1.02139	0.995326	1.09058	0.904905	-1.05263	0.822124	-1.06439	0	-2.01701	30.9328	23.0541
1382868_PM_at	BM387083	Sema6a	0.742157	1.42672	0.786275	1.59297	0.247712	1.5213	0.0131388	2.01667	0.923873	1.02579	NA	NA
1385054_PM_at	BE104042	LOC100360772	0.964723	-1.12279	0.995817	-1.11262	0.936669	-1.06662	0.821523	-1.11062	0.0271631	-2.01636	75.3998	44.9203	BMD > highest dose: 75.0
1392397_PM_at	BF389365	---	0.989229	1.02496	0.932118	-1.39674	0.838327	-1.10903	0.262421	-1.36819	0.003303	-2.01359	45.0417	31.2575
1377267_PM_at	BF402385	Magee1	0.89381	1.19104	0.966164	1.3052	0.309678	1.41738	0.0686765	1.60364	0	2.01331	10.5123	2.87001
1392965_PM_a_at	AI028877	Smoc2	0.842389	1.45976	0.995817	1.11462	0.904324	1.10452	0.759645	-1.167	0.04899	-2.01297	49.8737	33.761
1384824_PM_at	BF408099	Pcdh18	0.985048	1.03359	0.9977	-1.01902	0.576011	-1.26135	0.701853	-1.13184	0.00486167	-2.01293	41.3731	29.2579
1380903_PM_at	BE106376	LOC691170	0.548222	-1.4797	0.820533	-1.44476	0.193413	-1.46936	0.00387301	-1.90845	0.00129908	-2.01289	3.08386	0.863126
1368013_PM_at	NM_080399	Ddit4l /// LOC100363484 /// LOC100364537	0.927087	-1.13838	0.995817	-1.04745	0.880742	-1.07861	0.352728	1.29264	0.00690662	2.01144	32.9556	24.3186
1383016_PM_at	BF288531	---	0.468759	-1.45641	0.327779	-1.56134	0.017743	-1.70283	0	-1.74625	0	-2.01088	1.24618	0.453116
1382181_PM_at	AI555069	Pion	0.649301	-1.25625	0.977839	-1.15666	0.0409051	-1.47795	0.00387301	-1.48344	0	-2.01085	2.5761	0.06881
1393072_PM_at	H32128	Ube2q2	0.924334	-1.13657	0.953131	-1.3175	0.990963	1.0069	0	-2.01078	0.379163	-1.19998	NA	NA
1389792_PM_at	BE329471	Solh	0.998664	-1.00202	0.638374	1.51098	0	2.00834	0.0151898	1.68114	0.00374988	1.72425	4.667	2.92854
1389995_PM_at	BF546042	Srrm1	0.435539	1.63247	0.638374	1.61182	0.017743	2.00809	0.0704935	1.56351	0.00660802	1.88546	1.18501	7.5e-14
1367912_PM_at	NM_021587	Ltbp1	0.912165	1.1681	0.916452	-1.4138	0.824274	-1.11186	0.181954	-1.42805	0.003303	-2.00757	45.1308	31.305
1397904_PM_at	BI292042	LOC100909928	0.751573	-1.55688	0.986513	-1.31395	0.60831	-1.30817	0.611024	-1.21552	0.0269165	-2.00697	97.8152	52.5309	BMD > highest dose: 75.0
1397674_PM_at	AI502930	Eif3c	0.045129	1.68397	0.0669656	1.65262	0	2.00659	0	1.98395	0	1.95471	0.523833	0.0933133
1389226_PM_at	BI295219	Stag1	0.9315	-1.12414	0.988615	-1.21503	0.474735	-1.28743	0.243704	-1.3445	0.00276055	-2.0057	42.9934	30.152
1372132_PM_at	BI279729	Cndp2	0.958091	-1.05597	0.991916	1.07674	0.126634	1.38278	0	1.82414	0	2.00532	6.92926	4.47166
1370057_PM_at	NM_017148	Csrp1	0.949048	-1.10747	0.98888	-1.17189	0.347166	-1.42625	0.231835	-1.39771	0.003303	-2.00113	46.3948	31.9731
1377015_PM_at	BF395080	---	0.976484	-1.07047	0.995817	-1.08148	0.656095	-1.26974	0.372834	-1.37696	0.0171093	-1.99838	45.2731	31.3807
1381769_PM_at	AW251554	---	0.605307	1.47946	0	1.9977	0.42321	1.32006	0.143814	1.44284	0.242005	1.2749	NA	NA
1384262_PM_at	BI274037	Ppp1r3b	0.893377	-1.22135	0.966573	-1.35253	0.847632	-1.11422	0.360395	-1.32947	0.00626539	-1.99588	47.9013	32.7564
1398217_PM_at	BE108367	Zbtb41	0.649301	1.42906	0.988615	1.18862	0.0114062	1.99323	0.0158954	1.79758	0.725651	1.07808	NA	NA
1386833_PM_at	BF554138	Bcl6b	0.968501	1.08351	0.995817	1.06097	0.536814	1.29603	0.860194	1.06558	0.00486167	-1.99158	41.8637	0.5221
1397013_PM_at	BF409867	---	0.971815	-1.06817	0.995817	-1.08267	0.396616	-1.39774	0.0096331	-1.99006	0.00779736	-1.96548	7.37085	0.9362
1383713_PM_at	BM389843	LOC100361147	0.873232	1.1973	0.991916	1.10813	0.831425	1.09372	0.209812	1.34027	0.00129908	1.98978	32.4907	24.0308
1368265_PM_at	NM_134369	Cyp2t1	0.994547	1.00997	0.995817	1.02	0.772916	-1.10345	0.0217435	-1.58514	0	-1.98237	8.05421	0.6151
1391294_PM_at	AW527582	---	0.435539	1.54854	0.835984	1.41166	0	1.98203	0.0543574	1.52227	0.0350973	1.48277	NA	NA
1385505_PM_at	AI072068	---	0.814278	-1.28302	0.984684	-1.23269	0.323922	-1.39293	0.0131388	-1.84469	0	-1.98052	5.87264	0.3359
1394399_PM_at	AW523958	---	0.9158	-1.25287	0.995817	-1.09065	0.687559	-1.30611	0.10459	-1.94112	0.0457308	-1.9764	11.9288	6.90874
1376999_PM_at	BF389721	Tnks2	0.730368	-1.24875	0.988615	-1.13536	0.615348	-1.14055	0.0454927	-1.40467	0	-1.9759	28.7791	21.6731
1382230_PM_at	BI296330	Klhdc8a	0.926258	-1.15923	0.98888	-1.20066	0.827484	-1.1255	0.107743	-1.61326	0.00626539	-1.97569	47.8077	32.7081
1390510_PM_at	BI294706	Ms4a6b	0.994616	-1.01447	0.995817	-1.08567	0.438953	-1.38906	0.169901	-1.51707	0.0107785	-1.97431	6.88165	0.2807
1374652_PM_at	BF285372	---	0.675079	-1.31187	0.953131	-1.23544	0.600176	-1.16235	0.0562197	-1.43958	0	-1.97228	34.5816	25.3127
1389014_PM_at	BI297612	Nampt	0.542754	-1.68653	0.570031	-1.8533	0.13551	-1.7722	0.0398978	-1.85874	0.0113495	-1.97045	0.25674	0.00850215
1384191_PM_at	BF387765	---	0.977287	-1.07453	0.995817	-1.15008	0.82146	-1.16774	0.531183	-1.30269	0.036165	-1.97002	60.7218	38.8932
1385689_PM_at	BI290860	---	0.997217	-1.00475	0.991017	-1.13929	0.803051	1.12731	0.450257	-1.24222	0.00374988	-1.96733	38.111	27.4037
1382309_PM_at	BI286390	---	0.874464	-1.22765	0.942545	-1.36666	0.287828	-1.44668	0.0217435	-1.87235	0.00276055	-1.96708	6.64086	2.09829
1377322_PM_at	BE117290	---	0.954978	1.09973	0.995817	-1.04115	0.618224	-1.23547	0.380993	-1.2904	0.00525997	-1.96584	32.0914	23.7822
1379437_PM_at	AW918480	---	0.949193	-1.10661	0.995817	1.04066	0.526825	-1.29239	0.478852	-1.23723	0.00453261	-1.96497	47.0343	32.3073
1394022_PM_at	BE116009	Id4	0.802549	-1.24828	0.997217	1.0187	0.366948	-1.29832	0.0790179	-1.4521	0.00209479	-1.96433	40.2861	28.6482
1374929_PM_at	AI010233	Ccdc126 /// LOC100363180	0.924334	-1.16957	0.995817	-1.09765	0.330674	-1.49538	0.0541963	-1.77738	0.00962506	-1.96419	8.68587	0.6959
1368053_PM_at	NM_031235	Pard3	0.485417	1.62225	0.835984	1.51916	0.0314535	1.96371	0.573591	1.18405	0.973153	-1.00838	NA	NA
1375457_PM_at	AA875011	Metap1d	0.902383	1.1417	0.916452	1.31027	0.133869	1.46456	0	1.85365	0	1.96323	6.10276	0.6819
1385673_PM_at	BG666060	Rpain	0.923433	1.16109	0.974214	1.31836	0.469255	1.34529	0.250236	1.39856	0.00915034	1.96316	60.354	38.7293
1389961_PM_at	AA900261	LOC100360061 /// LOC100363321 /// LOC100365305 /// LOC683605 /// RGD1562289 /// Sdccag3	0.910546	-1.19562	0.835984	-1.59719	0.673813	-1.22962	0.0242091	-1.96254	0.265991	-1.32904	NA	NA
1394849_PM_at	BF402012	Zbtb20	0.798496	1.38343	0.978094	1.29585	0.055142	1.96239	0.298312	1.38172	0.021304	1.81297	4.82712	4.69962e-05
1390156_PM_a_at	BF283671	Prickle2	0.955136	-1.10631	0.995817	1.07264	0.704693	-1.20443	0.256594	-1.41048	0.00984573	-1.96035	46.1376	31.838
1387135_PM_at	NM_020308	Adam15	0.808003	-1.30158	0.970729	-1.28471	0.868217	-1.0866	0.0185825	-1.8487	0.00374988	-1.9596	23.5735	10.9712
1390159_PM_at	AA819332	Rasgrp3	0.94372	-1.10876	0.966573	-1.31104	0.436675	-1.33138	0.189402	-1.41655	0	-1.95795	44.5704	31.0056
1379541_PM_at	BE329099	Tmtc4	0.902383	1.17836	0.847076	1.47668	0.551756	1.25365	0.00616004	1.92514	0.00209479	1.95666	6.95313	0.08359
1372316_PM_at	BM384131	Pkdcc	0.910722	-1.13951	0.988615	-1.17436	0.522026	-1.23211	0.117679	-1.42229	0.00129908	-1.95548	35.3866	25.7976
1388199_PM_at	BG376410	Epcam	0.958493	-1.07122	0.995817	1.05684	0.292106	1.35011	0.0511449	1.5122	0	1.95516	7.49329	0.2958
1392386_PM_at	AI578435	---	0.762061	-1.25233	0.977839	-1.18093	0.894407	-1.04916	0.446195	-1.1604	0	-1.95321	54.7182	29.7274
1385302_PM_at	AW528213	Gdpd1	0.981061	1.0504	0.981119	-1.33154	0.366948	-1.50843	0.0863804	-1.78433	0.0218405	-1.95297	9.44849	0.5278
1391808_PM_at	AI535140	Arrdc4	0.948899	1.12262	0.991916	-1.15346	0.770837	-1.17081	0.690162	-1.15714	0.0222025	-1.95174	43.5896	30.4766
1397221_PM_s_at	BE108106	Fas	0.785531	-1.37615	0.986513	-1.24434	0.771879	-1.14886	0.128158	-1.52244	0.00561974	-1.94992	48.0131	32.8139
1376889_PM_at	AI599549	---	0.579298	-1.7167	0.888038	-1.59775	0.442121	-1.4233	0.140057	-1.6245	0.0169645	-1.94866	105.029	54.6514	BMD > highest dose: 75.0
1382140_PM_at	AI012247	Thoc2	0.968501	-1.07219	0.977839	-1.25766	0.750606	-1.14403	0.0566991	-1.60683	0.003303	-1.94814	10.2295	0.6485
1381021_PM_at	BG372657	Gapvd1	0.353123	1.76161	0.618656	1.67739	0.057311	1.8194	0.0108122	1.94697	0.0679951	1.48755	NA	NA
1383827_PM_at	AI059119	Tlk1	0.479316	1.54952	0.621499	1.5747	0.0447399	1.70628	0.0263252	1.66676	0.00129908	1.94576	1.04525	7.5e-14
1389179_PM_at	BF284899	Cidea	0.972385	-1.0834	0.995817	-1.07385	0.406274	1.49464	0.174384	1.61839	0.0267158	1.94554	10.8535	0.4505
1382180_PM_at	BI295425	---	0.533119	1.66999	0.37894	1.94522	0.594499	1.26932	0.0391081	1.81895	0.208025	1.36079	NA	NA
1377914_PM_at	AI059437	Srrm1	0.370184	1.50497	0.163889	1.63658	0	1.84288	0	1.94401	0.0198174	1.48097	NA	NA
1386063_PM_at	BF559746	Dyrk2	0.895204	-1.25529	0.991916	1.16249	0.856466	-1.12286	0.576227	-1.23941	0.0271631	-1.9439	60.7012	38.884
1386944_PM_a_at	NM_013098	G6pc	0.907193	-1.23788	0.999357	1.00215	0.999688	-1.00018	0.966605	1.02156	0.0278059	-1.94175	73.6477	49.2238
1385620_PM_at	BF525282	Hsph1	0.86444	-1.23204	0.835984	-1.4878	0.254482	-1.45882	0.00616004	-1.94091	0.100535	-1.41908	NA	NA
1370937_PM_a_at	X74293	Itga7	0.943741	-1.12429	0.98888	-1.17068	0.958696	-1.03494	0.713018	-1.13692	0.0132875	-1.94053	52.9604	35.2871
1370375_PM_at	J05499	Gls2	0.808003	-1.20762	0.91504	-1.27943	0.313575	-1.27768	0.0096331	-1.56985	0	-1.94046	8.11735	3.20334
1380085_PM_at	AA945105	---	0.986527	-1.02938	0.988615	-1.20543	0.557795	-1.24891	0.0479442	-1.65436	0.00276055	-1.93916	8.2889	0.9065
1374190_PM_at	BG380750	Clybl	0.950895	-1.13426	0.995817	-1.03986	0.84056	-1.14067	0.590049	-1.23555	0.0261112	-1.93859	46.6233	32.0928
1383808_PM_at	AA818423	Ttll1	0.652609	-1.40698	0.750491	-1.5116	0.366948	-1.3341	0.00387301	-1.93848	0.00486167	-1.8503	2.7475	0.771343
1380351_PM_at	AI137310	---	0.973747	1.0486	0.988615	1.15018	0.94104	1.03822	0.177871	-1.35799	0	-1.93829	32.5724	24.0815
1384887_PM_at	AI070185	LOC100911506	0.951298	-1.11203	0.995817	-1.03742	0.371255	1.43945	0.0794544	1.69666	0.0138798	1.93795	8.91012	0.4347
1378177_PM_at	BM385007	Gemin5	0.483509	1.58453	0.820533	1.49212	0.0669656	1.78163	0.0497655	1.63144	0.00276055	1.93555	1.64714	1.44677e-05
1388210_PM_at	Y09333	Acot2	0.898821	-1.22792	0.98888	-1.20414	0.43013	-1.41875	0.0370702	-1.93449	0.240071	-1.36366	NA	NA
1387808_PM_at	AF200684	Slc7a7	0.989742	1.02959	0.988615	-1.2467	0.82553	-1.14169	0.641598	-1.19242	0.0172181	-1.93302	45.013	31.2422
1386917_PM_at	NM_012744	Pc	0.497927	-1.37646	0.819076	-1.32751	0.096705	-1.44401	0.00387301	-1.59224	0	-1.93267	3.95953	1.16994
1373569_PM_at	AI013005	---	0.807307	-1.32306	0.888038	-1.4813	0.178316	-1.59547	0.0867296	-1.59868	0.00753515	-1.93134	5.4739	0.840822
1387295_PM_at	NM_017335	Slc6a12	0.587551	-1.42087	0.991017	-1.11125	0.759496	-1.12316	0.0940802	-1.43987	0	-1.93077	43.6347	30.501
1387271_PM_at	NM_053674	Phyh	0.580817	-1.24736	0.78669	-1.24849	0.41691	-1.16204	0	-1.64291	0	-1.93035	6.81993	0.02296
1368098_PM_a_at	M29294	LOC688682 /// Snrpn	0.654419	1.5227	0.856408	1.54559	0.333945	1.45573	0.0269481	1.92724	0.0386755	1.65767	2.01782	1.89129e-06
1369912_PM_at	NM_019302	Crk	0.605307	-1.55618	0.658851	-1.68756	0.173731	-1.62793	0.0214014	-1.92473	0.103376	-1.4731	NA	NA
1378029_PM_at	AI233769	---	0.998502	-1.00266	0.988615	-1.17535	0.781834	-1.11313	0.0598827	-1.51216	0	-1.92383	35.5444	25.8921
1380357_PM_a_at	BF396423	---	0.954978	1.07945	0.977839	1.21962	0.594043	1.1954	0.950572	1.01986	0.00129908	-1.92354	32.8102	0.4365
1389505_PM_at	BI290283	---	0.583625	1.65645	0.977839	1.33521	0.330101	1.49723	0.0358647	1.92346	0.3399	1.28584	NA	NA
1388418_PM_at	BG378875	Bcl9	0.971815	-1.07133	0.990467	1.15467	0.502478	-1.32558	0.97861	1.0113	0.00984573	-1.92242	57.9148	37.6256
1368570_PM_at	NM_022280	Lrat	0.91089	-1.18092	0.904188	-1.48418	0.494416	-1.32336	0.0825754	-1.65097	0.00937569	-1.9198	8.96731	2.05573
1380860_PM_at	AA819536	---	0.972004	-1.07348	0.995817	-1.04233	0.961123	1.0349	0.423176	-1.30745	0.0169645	-1.9195	44.8772	31.1698
1388940_PM_at	AW252115	Arhgap25	0.997548	-1.00506	0.988615	-1.24227	0.492282	-1.324	0.238784	-1.41034	0.010339	-1.91934	54.3962	35.9786
1387994_PM_at	U89280	Hsd17b6	0.878045	-1.27704	0.995817	1.0368	0.179042	-1.73478	0.553525	-1.23438	0.0169645	-1.91889	74.3249	44.5104
1377064_PM_at	AI602811	Dusp6	0.951298	-1.13655	0.991614	1.18404	0.68799	-1.26416	0.361011	-1.40382	0.0334723	-1.91888	55.4326	36.4706
1369728_PM_at	NM_022686	LOC680097	0.653423	-1.45379	0.600538	-1.66797	0.0436528	-1.91808	0.0388509	-1.71277	0.0235526	-1.65476	2.1974	3.39788e-06
1381535_PM_at	AI715442	---	0.788576	-1.26777	0.869166	-1.36274	0.406713	-1.27059	0.0434089	-1.53114	0.00129908	-1.91798	14.4237	2.58704
1375621_PM_at	AI575254	---	0.355094	1.58295	0.759074	1.4137	0	1.91773	0	1.82927	0.00129908	1.7653	1.36486	5.45432e-07
1396545_PM_at	BF403889	---	0.968501	-1.07297	0.931365	-1.36578	0.773086	-1.13433	0.179861	-1.40105	0.00374988	-1.91655	46.3962	31.9739
1368651_PM_at	M17685	Pklr	0.936622	-1.12291	0.990114	-1.14315	0.479802	-1.31097	0.13798	-1.4977	0.00984573	-1.91632	11.6433	4.49139
1388395_PM_at	AI406939	G0s2	0.87222	1.19417	0.995817	-1.0744	0.92321	-1.04577	0.241663	-1.30816	0	-1.91581	33.9927	24.955
1367866_PM_at	NM_019153	Fbln5 /// Trip11	0.981391	1.04663	0.995326	-1.12686	0.564402	-1.31459	0.716299	-1.14678	0.0164588	-1.91558	49.7207	33.6839
1391370_PM_at	AW532474	---	0.941649	1.11253	0.995817	-1.07507	0.941729	-1.04358	0.430233	-1.24742	0.00453261	-1.91478	39.1959	28.0285
1367907_PM_a_at	M19262	Cltb	0.808003	1.15761	0.953131	1.17521	0.0960161	1.35434	0.00387301	1.5621	0	1.91385	5.43141	2.74339
1390859_PM_at	BI290968	N4bp1	0.480866	1.73267	0.932118	1.43473	0.160863	1.6874	0.0285917	1.91262	0.19682	1.36948	NA	NA
1398698_PM_at	BG371721	---	0.979824	-1.05951	0.999518	-1.0019	0.853843	1.13764	0.836718	-1.09907	0.0377772	-1.91012	69.675	42.6823
1370051_PM_at	NM_031659	Tgm1	0.915458	1.21853	0.988615	1.27471	0.758153	1.20254	0.301966	1.45354	0.0286731	1.90896	51.5621	34.6026
1387169_PM_at	NM_053400	Tle3	0.673874	-1.46241	0.988615	-1.18859	0.384261	-1.37792	0.117974	-1.51581	0.003303	-1.9087	58.5718	37.9259
1368924_PM_at	NM_017094	Ghr	0.86934	-1.24476	0.977839	-1.28333	0.701813	-1.1861	0.034647	-1.90828	0.0300533	-1.75901	9.78196	0.5472
1369571_PM_at	NM_023977	Golph3	0.825951	-1.2773	0.920595	-1.39091	0.409366	-1.3419	0.0178723	-1.9071	0.0301664	-1.61837	8.74003	0.5744
1392869_PM_at	AI111868	---	0.972385	-1.06406	0.977329	-1.29512	0.498772	-1.31299	0.106364	-1.57352	0.00962506	-1.90585	11.262	3.54935
1374752_PM_at	AI408734	Mdfic	0.686211	-1.30645	0.64053	-1.44145	0.310899	-1.29616	0.0170158	-1.58553	0	-1.90512	7.59263	1.3855
1388540_PM_at	BM390828	Maz	0.045129	1.90162	0.832719	1.39791	0.286229	1.3543	0.398734	1.2094	0.162377	1.28253	NA	NA
1369664_PM_at	NM_053019	Avpr1a	0.899289	-1.17363	0.98888	1.13944	0.474735	1.2838	0.458826	-1.21882	0.003303	-1.8992	26.3857	22.7852
1378222_PM_at	BF389961	---	0.68871	-1.29825	0.956824	-1.22405	0.243043	-1.33255	0.0906288	-1.37743	0	-1.89917	36.3313	26.3606
1388545_PM_at	BG373119	Smoc1	0.981387	-1.02814	0.995817	-1.04552	0.600748	-1.1672	0.0343794	-1.50536	0	-1.899	7.70536	0.9494
AFFX-r2-Bs-thr-M_s_at		---	0.975051	1.04978	0.988533	1.21002	0.464882	-1.28561	0.0108122	-1.89743	0.0210834	-1.62249	NA	NA
1396262_PM_at	BM384211	Nampt	0.891123	-1.28415	0.98888	-1.21698	0.387727	-1.54287	0.291305	-1.48375	0.0379358	-1.89471	74.7764	44.6831
1387165_PM_at	NM_019318	Maf	0.103797	1.72227	0.035792	1.89458	0.0951191	1.57047	0.0426328	1.55432	0.937547	1.01615	NA	NA
1373679_PM_at	AA946467	---	0.415187	-1.75886	0.988615	-1.19329	0.528733	-1.30012	0.147776	-1.50351	0.0089515	-1.89394	0.25674	0.00850215
1373560_PM_at	AI233172	Mgat4b	0.662532	-1.32708	0.98888	-1.1098	0.47782	-1.21934	0.0833697	-1.4052	0	-1.89377	35.3009	25.7463
1389581_PM_at	BF390510	Il33	0.872681	1.24138	0.977839	1.26952	0.866203	1.09162	0.61881	-1.16584	0.00915034	-1.89351	28.1301	21.2498
1382584_PM_at	BE116720	LOC681371	0.401177	1.85111	0.696197	1.69044	0.106109	1.81646	0.031139	1.89258	0.0868489	1.52773	NA	NA
1390727_PM_at	BF398618	---	0.968501	1.06696	0.991916	-1.10857	0.814125	-1.10351	0.0576648	-1.5462	0.00209479	-1.89245	8.06922	0.5812
1383155_PM_at	AA945854	Fam117b	0.961134	-1.08156	0.995817	1.04	0.939784	-1.04104	0.35774	-1.26834	0.00374988	-1.8909	34.0279	24.9764
1368953_PM_at	NM_133596	Uggt1	0.759224	1.30761	0.988615	1.16248	0.44167	1.26403	0.210794	1.31887	0.00129908	1.88986	45.9173	31.7219
1394375_PM_x_at	BF554138	Bcl6b	0.996803	-1.00584	0.995817	1.0786	0.785833	1.13971	0.804032	1.08833	0.00779736	-1.88972	45.3966	0.9201
1374244_PM_at	AI411141	LOC501038	0.987588	-1.02807	0.988615	-1.20642	0.175064	-1.64017	0.0273389	-1.88947	0.0144285	-1.84429	6.65975	3.70462
1382986_PM_at	BI288209	Gpam	0.976932	-1.06967	0.988615	-1.27089	0.883263	-1.10526	0.255385	-1.50349	0.0372767	-1.88767	65.8558	41.1112
1395264_PM_at	BF543757	Rif1	0.355094	1.76411	0.444843	1.74388	0.0447399	1.88738	0.0201547	1.79462	0.0633932	1.48774	NA	NA
1397596_PM_at	H31511	Trim2	0.988242	-1.02927	0.98888	-1.19042	0.585027	-1.27647	0.174361	-1.50395	0.0146275	-1.88665	19.2517	5.36454
1379218_PM_at	BE101792	Nlk	0.97893	1.04152	0.997953	-1.01238	0.706491	-1.15526	0.118226	-1.43184	0.00209479	-1.88562	8.35952	0.823
1368940_PM_at	NM_017255	P2ry2	0.846441	1.20911	0.647293	1.49516	0.0641754	1.61115	0.0108122	1.71713	0	1.8838	2.74856	1.04905
1392130_PM_at	BF392511	---	0.357333	-1.46687	0.901224	-1.2809	0.0464131	-1.51901	0	-1.78095	0	-1.88377	3.57607	0.967223
1387901_PM_at	L19180	Ptprs	0.901397	-1.13678	0.977839	-1.19415	0.323264	-1.30321	0.0730917	-1.42536	0	-1.8835	13.4695	4.48007
1374700_PM_at	BF388903	---	0.973418	1.06071	0.988615	1.22975	0.980612	1.01578	0.571899	-1.1892	0.00660802	-1.88227	38.8997	27.8588
1368047_PM_at	NM_022866	Slc13a3	0.967946	-1.08902	0.995817	-1.08129	0.604129	1.26539	0.688737	-1.14926	0.0119612	-1.88227	26.672	24.3362
1381410_PM_a_at	AI555744	Fgd5	0.929482	-1.10746	0.800771	-1.41929	0.536096	-1.21406	0.276825	-1.26784	0.00276055	-1.88212	46.8995	32.2371
1379244_PM_at	AW522926	---	0.906179	-1.21647	0.990668	-1.17386	0.847018	-1.12265	0.42275	-1.31833	0.0244039	-1.88149	59.088	38.1603
1372341_PM_at	AI233213	Slc25a36	0.972004	-1.07918	0.977839	-1.37078	0.700624	-1.23775	0.0666743	-1.82058	0.0238965	-1.88131	10.7141	0.7367
1390107_PM_at	BG670294	Sytl2	0.975051	-1.06482	0.995817	-1.05003	0.806937	-1.14325	0.408436	-1.30516	0.0132875	-1.88114	39.1377	27.9952
1382764_PM_at	AI137160	---	0.895926	1.23372	0.991916	1.16094	0.116519	1.88113	0.0484026	1.87679	0.892136	1.04137	NA	NA
1399119_PM_at	BI282030	Zfp292	0.873545	-1.21093	0.988615	-1.16715	0.638957	-1.19396	0.292558	-1.29953	0.00276055	-1.88057	39.6666	28.2971
1382521_PM_at	AA925755	Gls	0.85027	-1.26286	0.953131	-1.3511	0.182519	-1.58767	0.107634	-1.53664	0.00525997	-1.87944	3.41588	1.17361
1393588_PM_at	AA964346	Cldn14	0.921611	-1.11248	0.988615	-1.14812	0.350036	-1.29158	0.00616004	-1.77248	0	-1.87923	7.30576	0.9872
1369957_PM_at	NM_019341	Rgs5	0.998865	1.00205	0.977362	1.32523	0.325272	1.48801	0.0368509	1.86274	0.0152476	1.87836	8.77925	0.7146
1383486_PM_at	AA926109	---	0.984568	1.03016	0.997953	1.01507	0.628041	-1.19984	0.10496	-1.48616	0.00374988	-1.87786	9.24457	0.8042
1367725_PM_at	NM_022602	Pim3	0.583625	-1.63834	0.98888	-1.19577	0.670236	-1.22919	0.567248	-1.20988	0.0150801	-1.87771	85.4364	48.5375	BMD > highest dose: 75.0
1393404_PM_at	BF554746	Rtn4rl1	0.993618	1.01441	0.997953	-1.01325	0.719363	-1.16446	0.0926756	-1.5268	0.00486167	-1.87745	8.89033	0.8982
1389966_PM_at	AI176126	Col6a3	0.979228	1.03983	0.932118	-1.33983	0.704315	-1.16214	0.231223	-1.33754	0.00209479	-1.87728	41.2649	29.1975
1393375_PM_at	BI274778	LOC100360613	0.537018	-1.59204	0.826908	-1.51501	0.340197	-1.39819	0.0432717	-1.6951	0.00779736	-1.87666	1.23557	7.5e-14
1382222_PM_at	BI293607	Tmem163	0.972385	1.06531	0.997217	-1.02265	0.700008	-1.1968	0.282533	-1.36298	0.00875394	-1.87655	42.6874	29.9845
1375849_PM_at	BE110095	Rgma	0.401177	-1.68352	0.959624	-1.31485	0.599769	-1.22454	0.0339108	-1.70706	0.00374988	-1.87598	69.4582	42.5949
1381771_PM_at	AI178422	---	0.86934	-1.25211	0.995817	-1.05648	0.720602	-1.18365	0.884752	-1.055	0.011533	-1.87478	60.902	38.9732
1379509_PM_at	AI071235	---	0.45113	1.6068	0.618656	1.64701	0.017743	1.87445	0.105284	1.49428	0.0728866	1.44537	NA	NA
1390574_PM_at	BE101126	---	0.866564	-1.27514	0.842829	-1.59353	0.558882	-1.29717	0.0434089	-1.82508	0.013119	-1.87439	7.41318	1.2505
1371012_PM_at	AJ245707	Hacl1	0.660258	-1.53173	0.995817	-1.06993	0.888599	-1.08457	0.131175	-1.55455	0.0132875	-1.87413	58.9802	38.1114
1390837_PM_at	AI717114	---	0.762959	-1.33927	0.93245	-1.33568	0.920633	-1.04903	0.372537	-1.24901	0.00525997	-1.87392	55.8644	36.6739
1382950_PM_at	AA901350	LOC685067	0.958933	-1.07841	0.989656	-1.12836	0	-1.87322	0.0665274	-1.53208	0.022089	-1.5699	4.16994	0.5073
1376106_PM_at	AI010157	Tmem178	0.876441	-1.23379	0.988615	-1.19635	0.616837	-1.23453	0.732816	-1.11775	0.00875394	-1.87271	56.1139	36.7909
1369558_PM_at	NM_022614	Inhbc	0.951298	1.10309	0.997485	-1.01946	0.987057	-1.01089	0.0334349	-1.8727	0.0389665	-1.6539	11.8799	10.3676
1394026_PM_at	AA875227	LOC100910776	0.835706	-1.25621	0.315097	-1.76923	0.0827222	-1.71143	0.0214014	-1.81536	0.00374988	-1.87122	2.69219	1.34869
1368544_PM_a_at	NM_053516	Nol3	0.991174	1.02067	0.995817	-1.08838	0.87104	1.09674	0.520289	1.23784	0.0172181	1.87077	37.3953	26.987
1386846_PM_at	BG672730	Rprd1a	0.662532	-1.35847	0.916452	-1.32135	0.197851	-1.42239	0	-1.87032	0.00723154	-1.64236	8.45054	0.4814
1387452_PM_a_at	NM_031553	Nfyb	0.895204	-1.20714	0.977362	-1.30351	0.204492	-1.58392	0.0273389	-1.87022	0.242319	-1.31696	NA	NA
1387945_PM_at	S75437	LOC681290	0.603749	-1.45646	0.932403	-1.33597	0.442142	-1.2933	0.0158954	-1.78263	0.00209479	-1.86938	5.1366	1.1442
1383044_PM_at	BM385117	---	0.993347	1.01967	0.995817	-1.12766	0.858573	-1.1195	0.772313	-1.12532	0.0259922	-1.86871	54.5307	36.0428
1391701_PM_at	BE111692	Kat6a	0.353123	1.78137	0.855315	1.49027	0.0464131	1.86854	0.0485485	1.68222	0.799664	1.06285	NA	NA
1383165_PM_at	BM390462	RGD1310209	0.955559	-1.10881	0.995326	-1.12811	0.765193	-1.16972	0.339564	-1.35351	0.0182619	-1.86851	48.1131	32.8654
1381026_PM_at	BF391155	---	0.762061	-1.50496	0.963943	-1.42519	0.317629	-1.56402	0.125802	-1.67035	0.0241903	-1.86744	5.23228	1.04248e-06
1379817_PM_at	AI227924	Purg	0.958242	-1.09941	0.99351	-1.13086	0.691554	-1.21228	0.126239	-1.57317	0.0178224	-1.86688	57.8949	37.6165
1368703_PM_at	NM_053326	Pdlim5	0.435539	1.61859	0.780637	1.49759	0.0114062	1.8668	0.0119996	1.84412	0.00453261	1.82552	0.823258	7.5001e-14
1372191_PM_at	BI303656	---	0.983582	-1.03435	0.995817	1.05468	0.895696	-1.07013	0.192995	-1.40431	0.00594359	-1.86581	35.9793	26.1516
1396433_PM_at	BF413338	---	0.792132	-1.37388	0.988615	-1.21764	0.735485	-1.1806	0.0334349	-1.86483	0.163897	-1.3971	NA	NA
1392852_PM_at	AI175880	Smoc1	0.92189	1.14884	0.995817	1.10023	0.89323	-1.07339	0.0719287	-1.60841	0.00779736	-1.86465	9.25559	0.4717
1374493_PM_at	H35017	---	0.971551	-1.06118	0.993127	-1.10485	0.583753	-1.20728	0.0381026	-1.62931	0.00209479	-1.86459	8.83565	0.9897
1367775_PM_at	NM_012816	Amacr	0.922917	-1.13126	0.98888	-1.14931	0.284374	-1.39387	0.139054	-1.4193	0.003303	-1.86451	10.1364	3.58727
1385013_PM_at	AW534197	Wnt1	0.757566	-1.45524	0.991916	-1.14347	0.651638	-1.24421	0.0398978	-1.86328	0.11055	-1.49646	NA	NA
1387491_PM_at	NM_024381	Gk	0.872364	-1.14279	0.953131	-1.20606	0.260213	-1.28055	0.0108122	-1.54366	0	-1.86326	9.30108	3.62896
1391924_PM_at	AI170760	Asb5	0.924993	-1.17023	0.995817	1.08985	0.937193	1.05454	0.239193	1.45675	0.0217057	1.86281	42.5296	29.8978
1385261_PM_s_at	BE103057	---	0.989742	1.02592	0.993918	-1.12932	0.971441	1.02479	0.824334	-1.08461	0.0123374	-1.86154	56.0112	36.7428
1387263_PM_at	NM_012624	Pklr	0.93952	-1.12713	0.995817	-1.09978	0.838583	-1.11289	0.400057	-1.29019	0.0132875	-1.86095	34.666	25.3638
1378793_PM_at	BE121233	---	0.586677	-1.52556	0.977839	-1.26274	0.560337	-1.25994	0.105938	-1.53394	0.00779736	-1.86063	61.8863	39.4074
1384163_PM_at	BE103875	---	0.681757	-1.41691	0.905176	-1.41065	0.64113	-1.19941	0.413161	-1.24417	0.00374988	-1.8595	63.9753	40.3134
1382904_PM_at	BF397274	Nsrp1	0.435539	1.52105	0.841183	1.38533	0	1.85941	0.0625012	1.46492	0.113304	1.32088	NA	NA
1379760_PM_at	AI454285	Tnfaip8l2	0.983582	1.03635	0.991017	1.14312	0.921387	-1.05699	0.425537	-1.26473	0.0101064	-1.85763	32.2623	23.8888
1369737_PM_at	NM_017334	Crem	0.912476	-1.17754	0.949374	-1.38468	0.387727	-1.39568	0.0398978	-1.82694	0.0129234	-1.85757	9.24934	0.7553
1384383_PM_at	BF557230	Agpat6	0.80202	-1.28155	0.749643	-1.50739	0.447553	-1.28238	0.00788329	-1.83516	0.00209479	-1.85742	4.97869	1.36273
1372365_PM_at	BM392293	Rin2	0.934025	-1.15069	0.995817	-1.07492	0.865795	1.10515	0.47055	-1.27577	0.020791	-1.85711	60.7921	38.9244
1375026_PM_at	AI105369	Calml4	0.924993	-1.14893	0.995326	-1.10891	0.933002	1.05064	0.756106	-1.10748	0.00803587	-1.85704	51.4515	34.5479
1367602_PM_at	AI013390	Cited2	0.86934	-1.22054	0.995817	1.06966	0.726065	-1.15654	0.356623	-1.27073	0.00486167	-1.8568	43.7214	30.548
1384280_PM_at	AA964152	Nusap1	0.950895	1.13879	0.999228	1.00819	0.912156	-1.08217	0.161713	-1.65267	0.0435168	-1.85635	64.5316	40.5511
1375010_PM_at	AI177761	Cd68	0.99672	1.00575	0.993482	1.10526	0.700624	-1.16233	0.151801	-1.40717	0.00417133	-1.85615	9.02762	0.3223
1387794_PM_at	NM_031348	Fcn1	0.954978	-1.07972	0.993482	1.09755	0.995367	1.00273	0.190359	-1.33535	0	-1.85569	26.0224	19.8522
1388986_PM_at	AI598339	---	0.909914	-1.18079	0.995817	1.09132	0.541296	1.29058	0.0351003	1.85563	0.161522	1.39583	NA	NA
1384232_PM_at	AI709768	---	0.818045	-1.20916	0.966573	-1.21281	0.626705	-1.1539	0.0426328	-1.49294	0	-1.85527	41.857	29.5267
1387113_PM_at	NM_053335	Ctbp2	0.928739	-1.09984	0.993351	-1.08717	0.54449	-1.1901	0.224051	-1.27415	0	-1.85339	29.7845	22.3223
1391466_PM_at	AI170347	Nucks1	0.140266	1.64851	0	1.78828	0	1.85239	0	1.76189	0.00417133	1.61599	1.07351	0.4273
1370717_PM_at	AF169549	Synrg	0.915189	-1.13231	0.932118	-1.31093	0.205662	-1.44228	0.183031	-1.34774	0.00129908	-1.85227	9.61544	2.30023
1370161_PM_at	AI235465	Ccdc80	0.993417	1.01064	0.991916	-1.08955	0.848254	-1.07073	0.167106	-1.30136	0	-1.85171	26.6854	20.2956
1391811_PM_at	AI556437	---	0.915768	-1.17457	0.988615	-1.21229	0.969113	-1.02699	0.277706	-1.3838	0.0157184	-1.85117	58.9421	38.0941
1384743_PM_at	BF418132	---	0.914534	-1.19072	0.998955	-1.0114	0.174861	-1.70212	0.0814836	-1.69297	0.0186824	-1.85116	9.53305	0.1442
1373722_PM_at	BE111697	Kif20a	0.898299	1.27204	0.995817	-1.1352	0.740099	-1.22698	0.193494	-1.61638	0.0460269	-1.85072	10.8601	0.4942
1383205_PM_at	BI288833	Dact2	0.876778	1.32913	0.997953	1.02292	0.302515	1.67262	0.131036	1.75764	0.0494698	1.85066	9.72307	6.9977
1370220_PM_at	BI283159	Scpep1	0.890416	1.201	0.290631	1.84761	0.123886	1.66929	0.105896	1.53392	0.0089515	1.85064	2.68332	2.1305
1385133_PM_at	BF388651	Spata5l1	0.732195	-1.46395	0.993616	-1.13312	0.739099	-1.1827	0.401705	-1.30278	0.0164588	-1.8504	77.7831	45.8131	BMD > highest dose: 75.0
1378170_PM_at	AI556957	Aff4	0.141541	1.60874	0.417883	1.51737	0	1.83944	0	1.85004	0.023168	1.43908	NA	NA
1382743_PM_at	AI578576	---	0.825494	1.33249	0.970729	1.3412	0.721045	1.19426	0.236552	1.4398	0.0210051	1.84959	60.6331	38.8537
1381422_PM_at	AA817889	---	0.915659	-1.16205	0.988615	-1.22606	0.64605	-1.21592	0.376546	-1.28279	0.0107785	-1.84958	66.0929	41.2107
1369837_PM_at	J03536	Gulo	0.626854	-1.29223	0.98888	-1.10157	0.337334	-1.24244	0	-1.61755	0	-1.84827	7.5399	0.07869
1396290_PM_at	BG380538	---	0.918768	-1.18549	0.733012	-1.72795	0.811537	-1.14186	0.0484026	-1.84707	0.0627147	-1.62546	NA	NA
AFFX-DapX-M_at		---	0.979067	1.0362	0.988615	1.17193	0.537543	-1.21088	0	-1.8463	0.00209479	-1.83693	NA	NA
1395586_PM_at	BF545930	---	0.931578	-1.16639	0.988615	-1.26353	0.878999	-1.10254	0.518557	-1.26576	0.0287481	-1.84574	55.5383	36.5205
1395914_PM_at	AA684862	Csnk1d	0.795624	-1.34067	0.660524	-1.63092	0.329573	-1.42069	0.0598524	-1.65174	0.00779736	-1.8436	4.51006	4.64447e-08
1382558_PM_at	AI045720	Tcf7l1	0.907193	1.15827	0.931365	1.34838	0.112822	1.61963	0.0096331	1.84351	0.0149389	1.64672	7.96599	0.5766
1367865_PM_at	NM_133421	Lkap /// LOC678813	0.617143	-1.33979	0.915892	-1.29176	0.257385	-1.32392	0.0758657	-1.4062	0	-1.84208	43.9989	30.6981
1370578_PM_at	U92010	RGD621098	0.86934	-1.21573	0.942545	-1.33438	0.758153	-1.13896	0.0142676	-1.84162	0.0284522	-1.5725	9.51594	0.3183
1370531_PM_a_at	U69550	Pld1	0.881099	-1.31915	0.999254	-1.00346	0.825408	-1.16112	0.533433	-1.29218	0.0498715	-1.84137	70.9938	43.21
1371472_PM_at	BG380581	---	0.971815	1.07327	0.956038	1.38108	0.309907	1.48587	0.0617882	1.7403	0.0154001	1.84066	10.2238	0.6771
1384562_PM_at	AI071755	---	0.959238	-1.0929	0.994646	-1.12075	0.674447	1.20664	0.612758	-1.17038	0.0111609	-1.83905	44.412	30.9205
1387060_PM_at	NM_031642	Klf6	0.957444	-1.08983	0.966573	1.3027	0.467805	1.30823	0.0228723	1.83885	0.0681386	1.49857	NA	NA
1373894_PM_at	BF410946	Rab31	0.977287	1.04301	0.988615	-1.16279	0.781681	-1.1162	0.253215	-1.30092	0.00129908	-1.83804	41.2294	29.1778
1375088_PM_at	BF404846	---	0.631377	-1.4951	0.990668	-1.14206	0.161621	-1.60501	0.0228723	-1.83725	0.0129234	-1.77264	6.91787	1.1475
1368221_PM_at	NM_012576	Nr3c1	0.795624	-1.26509	0.98888	-1.13429	0.265722	-1.36688	0.0393602	-1.55618	0	-1.83705	9.96331	3.2258
1383497_PM_at	AA997772	Proc	0.866564	-1.16286	0.966573	-1.21004	0.70721	-1.12346	0.0217435	-1.56128	0.00129908	-1.83674	8.05385	0.2232
1382305_PM_at	AI236814	---	0.420376	-1.37102	0.429503	-1.4105	0.017743	-1.52139	0	-1.83673	0	-1.81731	1.35491	0.661805
1382021_PM_at	AA850650	Pkd2	0.571035	-1.56646	0.64053	-1.67345	0.548042	-1.26714	0.168062	-1.45365	0.00915034	-1.83587	0.25674	0.00850215
1374650_PM_at	BM392374	Nedd9	0.687717	1.56239	0.638374	1.83576	0.575937	1.29917	0.181971	1.52927	0.0337484	1.77341	0.25674	0.00850215
1382746_PM_s_at	BE108581	---	0.96998	1.07988	0.95542	1.37374	0.429034	1.37194	0.0384191	1.83524	0.18502	1.37601	NA	NA
1382620_PM_at	BF523248	Ankrd11	0.434957	1.53778	0.769806	1.43838	0.0353852	1.71151	0	1.83487	0.177599	1.27456	NA	NA
1394814_PM_at	BF398127	Tpr	0.605307	1.51093	0.797555	1.54275	0.0984146	1.71811	0.0242091	1.83461	0.0467072	1.56106	1.77369	1.20388e-05
1390395_PM_at	BF284768	Plekha8	0.969444	-1.05451	0.991017	-1.10281	0.539446	-1.19716	0.0426328	-1.48004	0	-1.83435	8.66717	0.9999
AFFX-r2-Bs-dap-3_at		---	0.991174	1.01266	0.988615	1.12294	0.349151	-1.27861	0.00788329	-1.70665	0	-1.83366	NA	NA
1393560_PM_at	BF416676	LOC680875	0.71674	-1.27814	0.988615	-1.13045	0.770452	-1.09812	0.173043	-1.29019	0	-1.83227	40.0475	28.5133
1370421_PM_a_at	AB029342	Cand2	0.939476	-1.10555	0.995817	1.05418	0.689564	-1.1714	0.0108122	-1.83211	0.0909535	-1.40958	NA	NA
1385904_PM_at	BG153342	Cirbp	0.765434	1.38113	0.916452	1.42669	0.319875	1.42918	0.0254596	1.83159	0.770404	1.07206	NA	NA
1376594_PM_at	AW524517	Vezf1	0.838585	1.24701	0.537518	1.63325	0.0436528	1.83035	0.363722	1.25665	0.170157	1.31669	NA	NA
1374198_PM_at	BF398424	Cd276	0.802549	1.32915	0.993482	1.12062	0.438096	1.33723	0.119257	1.53017	0.0117417	1.8292	16.7304	3.80143
1382754_PM_at	H33080	---	0.818045	-1.24159	0.995817	-1.04996	0.547436	-1.21562	0.396078	-1.21511	0.00453261	-1.82914	41.8192	29.5058
1373740_PM_at	AA851385	---	0.954581	1.11725	0.64053	-1.82909	0.905987	-1.08128	0.284513	-1.42939	0.0305234	-1.81296	72.2171	43.6928
1387725_PM_at	NM_022220	Gulo	0.751339	-1.30885	0.977839	-1.21537	0.470188	-1.24909	0.00616004	-1.82892	0.00209479	-1.82524	8.32248	0.3622
1373814_PM_at	BI291270	R3hdm2	0.80276	1.41879	0.995817	1.10411	0.759778	-1.19158	0.0995979	-1.72792	0.033831	-1.82858	8.40787	0.1628
1383225_PM_at	BF396682	---	0.9967	1.0095	0.995817	-1.05379	0.294197	-1.53286	0.307165	-1.37693	0.0241903	-1.828	5.09649	0.7935
1385294_PM_at	BM387000	Etv6	0.979067	-1.05543	0.98888	-1.19826	0.830564	-1.13528	0.322492	-1.39093	0.030956	-1.828	65.11	40.7968
1372179_PM_at	BM389406	Hpcal1	0.887824	-1.18143	0.995106	-1.10374	0.678699	-1.17368	0.050337	-1.59147	0.00276055	-1.82717	9.95464	0.7208
1390372_PM_at	BF521975	---	0.804436	-1.20096	0.197708	-1.52152	0.247857	-1.30428	0.182907	-1.26419	0	-1.82711	53.205	35.4057
1379675_PM_at	BF402435	---	0.435539	1.58441	0.98888	1.1341	0.0376465	1.82682	0.899606	1.04044	0.266267	1.24289	NA	NA
1379910_PM_at	AI136097	Uap1 /// Uap1l2	0.668148	-1.41843	0.832719	-1.4751	0.254508	-1.4472	0.0131388	-1.82668	0.0729532	-1.45766	NA	NA
1390437_PM_at	BE116385	Sema5a	0.828018	-1.19583	0.951376	-1.2423	0.346406	-1.26989	0.0464837	-1.46052	0	-1.82643	13.0609	3.6545
1374510_PM_at	BI296300	---	0	-1.61049	0.570031	-1.41817	0	-1.62453	0	-1.82616	0.00129908	-1.62349	0.25674	0.00850215
1392296_PM_at	AI502798	---	0.904447	1.17842	0.997217	1.02463	0.365841	-1.38633	0.123132	-1.51269	0.00937569	-1.82576	9.69634	0.2921
1392302_PM_at	BI288847	---	0.664805	-1.38748	0.956038	-1.28092	0.286936	-1.38433	0.00616004	-1.82562	0.00417133	-1.79846	6.18075	1.44982
1378168_PM_at	BG377391	Fam101b	0.94689	-1.11072	0.931365	-1.41812	0.733219	1.17312	0.0298934	-1.82497	0.408849	-1.21509	NA	NA
1376516_PM_at	BG372587	Flywch1	0.836296	1.26061	0.970729	1.28429	0.153949	1.58829	0.199202	1.38374	0.00822409	1.82456	6.26354	1.28983
1384331_PM_at	H31896	Srxn1	0.952105	1.09642	0.99954	-1.00089	0.438842	1.32086	0.403777	1.25669	0.00753515	1.82396	58.2548	37.7813
1370728_PM_at	AY044251	Il13ra1 /// LOC100360218	0.565307	1.51324	0.931365	1.36376	0.306194	1.40431	0.104242	1.50247	0.00690662	1.82373	2.63377	1.93739e-06
1378396_PM_at	AI007647	---	0.977287	1.06435	0.995817	1.09677	0.999651	-1.00023	0.640084	-1.19443	0.0352943	-1.82354	50.3906	34.0204
1383470_PM_at	AI548857	---	0.810115	-1.32816	0.64053	-1.66101	0.406409	-1.37764	0.0294399	-1.82352	0.0164588	-1.78339	6.25965	4.9841e-07
AFFX-r2-Bs-lys-M_at		---	0.858643	1.2924	0.847076	1.60705	0.882298	-1.09342	0.20001	-1.48897	0.023665	-1.82319	NA	NA
1384422_PM_at	AI045140	---	0.56473	-1.5134	0.769806	-1.51157	0.352643	-1.36533	0.0108122	-1.82316	0.0369171	-1.53907	0.25674	0.00850215
1370950_PM_at	AW253995	Ppap2b	0.355094	1.44855	0	1.68025	0	1.8226	0.00387301	1.63577	0.198419	1.19882	NA	NA
1381018_PM_a_at	BG378709	Asap1	0.972703	1.06284	0.995817	-1.03641	0.939098	1.04739	0.853902	1.06815	0.0138798	-1.8224	42.7811	0.9015
1379104_PM_at	BF400861	---	0.544981	-1.69277	0.953131	-1.40964	0.754781	-1.17416	0.202492	-1.46993	0.0222025	-1.82204	90.6608	50.2813	BMD > highest dose: 75.0
1395184_PM_at	AI411699	Clec12a	0.984587	-1.02592	0.995817	-1.02676	0.2645	-1.35636	0.0916783	-1.41796	0	-1.822	8.5598	0.2781
1393956_PM_at	BI294556	Stk17b	0.980851	-1.04284	0.970729	-1.32094	0.527577	-1.29724	0.151938	-1.49741	0.0109744	-1.8211	13.6634	3.53402
1395945_PM_at	AW535178	---	0.860613	-1.12492	0.963943	-1.15619	0.0228963	-1.43572	0.00387301	-1.44877	0	-1.82085	2.59195	0.5369
1391434_PM_at	BF389910	Rab3a	0.928484	-1.13925	0.991916	-1.13184	0.526724	-1.28271	0.102177	-1.55749	0.012138	-1.82051	58.6853	37.9776
1390278_PM_at	BI279652	Tra2a	0.758576	-1.34622	0.977839	-1.25091	0.428377	-1.30428	0.340878	-1.27155	0.00417133	-1.81967	61.3819	39.1855
1397647_PM_at	BF554040	Slc25a15	0.788982	-1.26849	0.64053	-1.48821	0.176843	-1.43239	0	-1.8195	0.0398767	-1.43727	NA	NA
1369291_PM_at	NM_030985	Agtr1a	0.914534	-1.13242	0.993482	-1.09752	0.528202	-1.22618	0.0242091	-1.62978	0.00209479	-1.81905	8.2802	0.8945
1398441_PM_at	AA957410	Nck2	0.935914	1.15879	0.995817	1.05844	0.606128	-1.3002	0.473009	-1.29679	0.0348364	-1.81877	48.6043	33.1171
1377855_PM_at	BE111774	Ccdc41 /// LOC100363642	0.922605	1.15684	0.985438	1.26052	0.439118	1.34953	0.0285917	1.8182	0.0415359	1.59899	6.5665	0.8873
1371824_PM_at	AA891949	Ak4	0.895156	-1.14208	0.978068	-1.18834	0.70698	-1.13239	0.0876922	-1.40441	0.00129908	-1.81779	36.3999	26.4013
1368492_PM_at	NM_031644	Hpgds	0.982098	1.03523	0.995817	1.08133	0.632613	-1.19997	0.116342	-1.47006	0.00561974	-1.81737	9.44351	0.5584
1393477_PM_at	AI548924	---	0.949048	-1.11277	0.995817	-1.05276	0.212639	-1.59335	0.0419852	-1.81504	0.0171093	-1.81711	9.678	5.72697
1394943_PM_at	AA893197	---	0.951298	-1.08648	0.995817	-1.07611	0.677322	-1.1686	0.250716	-1.31275	0.00209479	-1.81528	42.3386	29.7928
1376917_PM_at	BF388585	Zfp292	0.435539	1.56252	0.444843	1.61949	0.0271364	1.814	0.0178723	1.69043	0.119895	1.33235	NA	NA
1395920_PM_at	AI547931	Tmem106b	0.997103	-1.00557	0.995817	-1.0512	0.769726	1.15939	0.432621	-1.283	0.0214691	-1.81283	44.7723	31.1137
1379652_PM_at	BM392091	Ahctf1	0.975524	-1.05891	0.995817	-1.05038	0.343034	-1.43593	0.134484	-1.52394	0.0166307	-1.81275	8.50624	0.3637
1372574_PM_at	AW142018	Tead2	0.914534	1.14062	0.995817	1.02537	0.961709	-1.02608	0.945698	-1.02228	0.00453261	-1.81256	34.4988	25.2626
1396321_PM_at	BE120690	---	0.739823	-1.3197	0.995817	-1.0595	0.185997	-1.4402	0.370089	-1.22848	0.00129908	-1.81182	53.0616	35.3362
1371056_PM_at	U68726	Neo1	0.808003	-1.35642	0.977839	-1.30902	0.701134	-1.20471	0.0405976	-1.81158	0.102164	-1.49234	NA	NA
1384187_PM_at	BF551686	Ap1s2	0.949048	1.10217	0.995817	-1.06334	0.454818	-1.32512	0.126321	-1.50616	0.0109744	-1.81144	9.14102	0.5231
1376875_PM_at	AI454691	Terf2	0.986331	-1.03966	0.997953	1.02043	0.84914	-1.13064	0.847093	-1.08723	0.0416906	-1.80987	64.1717	40.3975
1370751_PM_at	U77931	LOC257642	0.141541	-1.48947	0.035792	-1.51237	0	-1.58273	0	-1.58297	0	-1.80948	0.941861	1.24425e-06
1390301_PM_at	AW524414	---	0.926258	-1.15146	0.91504	-1.47832	0.704271	-1.19735	0.0408459	-1.80939	0.102365	-1.47684	NA	NA
1390506_PM_at	BF396678	Med1	0.576007	1.45214	0.953131	1.28685	0.0114062	1.80812	0.0626487	1.51906	0.221328	1.26068	NA	NA
1370942_PM_at	AI170661	Rasa3	0.930731	-1.16486	0.977839	-1.33441	0.51306	-1.35514	0.170818	-1.54734	0.031139	-1.80783	80.1334	46.6724	BMD > highest dose: 75.0
1368275_PM_at	NM_080886	Msmo1	0.93074	-1.13601	0.916452	1.43295	0.361722	1.40159	0.0321731	1.80726	0.0268213	1.69312	8.79815	0.2046
1395124_PM_at	BE101688	Wars	0.758576	-1.29761	0.974214	-1.22674	0.189513	-1.42572	0.150827	-1.35363	0	-1.80701	48.5422	33.0854
1391589_PM_at	BM385772	---	0.873575	-1.22009	0.995817	-1.08503	0.998847	1.00104	0.731655	-1.10692	0.011533	-1.80684	46.1143	31.8257
1368358_PM_a_at	NM_053594	Ptprr	0.971815	1.06007	0.995817	-1.05648	0.775397	-1.12646	0.21253	-1.36211	0.00723154	-1.80641	44.5241	30.9807
1379839_PM_at	BF549573	---	0.420376	-1.55607	0.0915853	-1.74474	0.132506	-1.5178	0.0119996	-1.75982	0	-1.80621	0.820225	0.7299
1380521_PM_at	BF556183	Hcls1	0.936009	1.11708	0.988615	1.20458	0.456407	-1.30727	0.438837	-1.23361	0.00690662	-1.80595	39.9568	28.4619
1380598_PM_at	AI101569	Sfpq	0.788576	-1.45001	0.995817	-1.11644	0.975282	1.02492	0.654882	1.18343	0.0331074	-1.80583	67.3028	0.2312
1379822_PM_at	BI294801	Pnisr	0.415187	1.63033	0.963943	1.2903	0.0409051	1.80537	0.498945	1.19651	0.461709	1.16584	NA	NA
1389321_PM_at	BI292917	---	0.631377	-1.44914	0.743371	-1.54522	0.849539	-1.09154	0.0822123	-1.53104	0.00525997	-1.80503	71.8591	43.5522
1385592_PM_at	BI289386	Bcor	0.878414	-1.19552	0.970729	-1.25415	0.549446	-1.23274	0.346267	-1.25968	0.00453261	-1.80486	44.2904	30.8552
1374871_PM_at	AI233343	Asrgl1	0.950895	-1.13392	0.999228	1.01197	0.999474	-1.0006	0.817386	-1.10414	0.0452772	-1.80436	75.916	45.1156	BMD > highest dose: 75.0
1380265_PM_at	BI294596	Snapc1	0.895204	-1.2146	0.995817	-1.11241	0.857067	-1.10421	0.783644	-1.10346	0.0218405	-1.80368	62.4289	39.6447
1383407_PM_at	BM390872	Sash3	0.884426	-1.24979	0.995817	-1.08957	0.491869	-1.3658	0.436847	-1.29823	0.0352943	-1.80238	70.9044	43.1744
1395671_PM_at	BF420750	Wbscr28	0.756262	-1.38806	0.869166	-1.4791	0.317798	-1.42273	0.025664	-1.8018	0.20039	-1.32769	NA	NA
1384056_PM_at	BF410980	Fgfr3	0.990236	-1.0231	0.977839	-1.28537	0.900377	-1.07208	0.0388509	-1.80138	0.0334723	-1.65662	16.1929	10.6385
1373761_PM_at	AI176129	Fam60a	0.846441	-1.26886	0.932118	-1.38606	0.297691	-1.45518	0.0278107	-1.80133	0.075525	-1.5013	NA	NA
1369983_PM_at	NM_031116	Ccl5	0.981061	-1.04449	0.995326	1.12171	0.961442	1.03333	0.578062	-1.19981	0.0186824	-1.8012	40.7849	28.929
1395581_PM_at	BF389197	---	0.950793	1.10262	0.995817	-1.08099	0.679386	-1.19789	0.0285917	-1.80073	0.293567	-1.27115	NA	NA
1371131_PM_a_at	U30789	Txnip	0.771725	-1.27543	0.916452	-1.30812	0.38039	-1.27998	0.190115	-1.31049	0.00129908	-1.79987	49.9648	33.8068
1389659_PM_at	AI230591	Ctla2a	0.989059	1.0237	0.993127	1.1145	0.767884	-1.1354	0.112958	-1.48225	0.00803587	-1.799	8.07544	0.2718
1389208_PM_at	AA944562	LOC100359678	0.890557	-1.19823	0.991916	-1.12432	0.310899	-1.43163	0.276825	-1.34124	0.0144285	-1.79899	56.6895	37.0596
1393605_PM_at	AI145306	Vav3	0.986527	-1.02389	0.991916	-1.09856	0.722478	-1.13547	0.349849	-1.22934	0.00129908	-1.79888	36.7287	26.5955
1377664_PM_at	AI101205	Kab	0.633036	-1.43422	0.916452	-1.36827	0.530648	-1.23902	0.102395	-1.47755	0.00561974	-1.79841	64.504	40.5394
1374225_PM_at	BE112921	LOC500700	0.915659	-1.17164	0.995326	-1.1158	0.749727	-1.1698	0.743398	-1.11783	0.0159812	-1.79787	51.7993	34.7195
1374633_PM_at	BF284700	Pm20d2	0.893363	-1.19664	0.988615	-1.22811	0.586359	-1.24552	0.0596623	-1.65181	0.011533	-1.79631	10.7331	0.8534
1371534_PM_at	AI407908	LOC100911440 /// Slc25a22	0.998664	1.00126	0.989656	-1.07779	0.798324	-1.06892	0.0238494	-1.41213	0	-1.79621	6.98033	0.5216
1371349_PM_at	AI598402	Col6a1	0.971815	1.04925	0.988615	-1.13889	0.961525	-1.02345	0.0975204	-1.41148	0.00129908	-1.7961	39.7935	28.3692
1376712_PM_at	AI144967	Erp44	0.837092	-1.2262	0.988615	-1.14586	0.295692	-1.35196	0.0703203	-1.47808	0.00129908	-1.79593	15.0097	3.63234
1398671_PM_at	BG153337	---	0.367281	-1.62468	0.820533	-1.44368	0.155225	-1.50951	0.0396315	-1.596	0.00276055	-1.79538	0.25674	0.00850215
1396242_PM_at	AW253428	---	0.95398	-1.0962	0.995817	-1.07029	0.483215	-1.29606	0.309123	-1.31391	0.0107785	-1.79509	45.9885	31.7595
1394948_PM_at	BI303527	---	0.853856	-1.26718	0.98812	-1.238	0.746967	-1.16219	0.17407	-1.45715	0.0125444	-1.79488	60.7123	38.8889
1384512_PM_at	AI072137	LOC100363441	0.958493	-1.058	0.995326	-1.07229	0.886316	1.05013	0.17633	-1.26654	0	-1.79307	24.6898	18.7316
1379298_PM_at	AA799711	Ifnar1	0.762061	1.36512	0.629071	1.6604	0.0447399	1.79306	0.178405	1.40626	0.0374548	1.5717	188.445	71.8494	BMD > highest dose: 75.0
1367758_PM_at	NM_012493	Afp	0.971551	1.061	0.995817	-1.08328	0.189806	-1.47073	0.148831	-1.39136	0.003303	-1.79244	8.21028	4.83331
1383873_PM_at	BG377729	Rspo3	0.784341	1.31745	0.856408	1.43093	0.0376465	1.79189	0.0989243	1.4795	0.0501439	1.48461	NA	NA
1389948_PM_at	BI296686	---	0.805351	-1.219	0.91504	-1.28956	0.220175	-1.34846	0.0108122	-1.61868	0	-1.79176	4.34622	1.76404
1372691_PM_at	BI292558	Upp1	0.990604	1.02439	0.988615	-1.25214	0.856172	-1.11148	0.505651	-1.25201	0.0247418	-1.7915	43.7274	30.5513
1379971_PM_at	BE102241	Zc3h6	0.972385	-1.06946	0.999228	1.00871	0.913226	-1.06963	0.557719	-1.21771	0.0255285	-1.79141	40.5043	28.7712
1370714_PM_a_at	M18769	St6gal1	0.97893	-1.04809	0.963291	-1.32315	0.293566	-1.4514	0.0405976	-1.79091	0.040858	-1.60604	7.95205	0.7049
1387835_PM_at	NM_022194	Il1rn	0.649301	-1.45231	0.820533	-1.50934	0.713619	-1.16752	0.252779	-1.34633	0.0119612	-1.78939	84.8512	48.3365	BMD > highest dose: 75.0
1382078_PM_at	BF283802	Tlr8	0.993089	-1.01636	0.993482	-1.1185	0.97567	-1.01808	0.52192	-1.20472	0.0125444	-1.78921	43.2251	30.2784
1390704_PM_at	BF394953	Sdad1	0.370184	1.7553	0.98888	1.15288	0.310429	1.43161	0.0362974	1.74446	0.0113495	1.78914	4.39854	3.96626e-08
1391419_PM_at	BG376923	Ahdc1	0.870998	-1.2192	0.995326	-1.10074	0.99448	1.00446	0.343094	-1.28368	0.00660802	-1.78882	46.0814	31.8084
1381022_PM_at	BI276121	Cilp2	0.583625	-1.46957	0.974214	-1.25701	0.16322	-1.51694	0.0598827	-1.55039	0.00561974	-1.78836	5.70918	4.44161e-06
1377686_PM_at	AA859337	---	0.765434	1.45929	0.997953	1.01671	0.637663	1.26264	0.249584	1.44737	0.0281022	1.78813	68.5908	42.2429
1373692_PM_at	BM391907	Eif4ebp3	0.649301	-1.51371	0.956038	-1.35602	0.808785	-1.12948	0.312035	-1.34148	0.0179778	-1.78806	77.3027	45.635	BMD > highest dose: 75.0
1378204_PM_at	AI171512	---	0.991174	-1.01586	0.996376	-1.02183	0.838293	-1.0879	0.611279	-1.13656	0.00417133	-1.78797	35.3792	25.7932
1368381_PM_at	NM_134401	Crtac1	0.480866	-1.4993	0.951532	-1.27778	0.179671	-1.4474	0.0096331	-1.7875	0.0562227	-1.41544	NA	NA
1376109_PM_at	BM387711	---	0.800746	-1.29611	0.98888	-1.141	0.167827	-1.53757	0.0708152	-1.55164	0.00660802	-1.78723	10.5086	2.21524
1390549_PM_at	AA859796	Adipor2	0.183171	1.50921	0.417883	1.42819	0	1.78681	0.0617882	1.34694	0.0572973	1.29301	NA	NA
1394465_PM_at	BG381387	---	0.991174	-1.01765	0.995817	-1.04037	0.888599	1.06969	0.852782	-1.05962	0.00822409	-1.78643	41.2944	29.214
1368789_PM_at	NM_020072	Acpp	0.884764	-1.21604	0.995817	1.05452	0.293607	-1.46607	0.0534763	-1.69655	0.014063	-1.78583	9.93513	0.2758
1378389_PM_at	BM385157	---	0.954581	-1.10184	0.995326	-1.11957	0.944616	1.04341	0.664374	-1.15049	0.0161384	-1.785	44.9703	31.2194
1375820_PM_at	BF403869	---	0.806539	1.34471	0.995817	1.04212	0.941333	-1.04583	0.12209	-1.55078	0.0176568	-1.78468	8.75395	0.1405
1375696_PM_at	BF420426	Ifnar1	0.374233	-1.69114	0.660524	-1.56728	0.379448	-1.34159	0.0427564	-1.6421	0.00723154	-1.78456	0.25674	0.00850215
1390543_PM_at	BF396416	---	0.969811	1.0429	0.995817	-1.04892	0.9966	1.00154	0.0966721	-1.29516	0	-1.78273	22.2254	17.2449
1374537_PM_at	AI406533	Chsy1	0.931098	1.12475	0.995817	1.06808	0.979095	1.0155	0.826318	-1.07016	0.00915034	-1.78271	34.3294	25.1598
1387177_PM_at	NM_017238	Vipr2	0.924993	-1.15506	0.988615	-1.24133	0.386224	-1.40559	0.0444308	-1.78225	0.592807	-1.14361	NA	NA
1379358_PM_at	BE108208	---	0.99015	-1.0263	0.98888	1.20167	0.285583	1.5882	0.0837577	1.7575	0.0382598	1.78135	9.75243	0.633
1368208_PM_at	NM_133558	Nat8b	0.934025	-1.14294	0.917079	-1.46426	0.557826	-1.29316	0.0462232	-1.78098	0.177643	-1.3934	NA	NA
1377328_PM_at	BI290012	Mitf	0.915458	-1.1771	0.693073	-1.69324	0.460919	-1.35313	0.0449222	-1.7801	0.0447411	-1.63657	2.75235	1.60918
1391016_PM_at	AI235914	Wars2	0.873575	-1.25468	0.977839	-1.29011	0.503496	-1.32122	0.0449222	-1.78	0.0585245	-1.58786	NA	NA
1382557_PM_at	AA946491	Lsm11	0.866564	-1.15239	0.974214	-1.18557	0.515729	-1.18132	0.108501	-1.32401	0.00129908	-1.77998	32.3565	23.9474
1379636_PM_at	AW528443	Fam82a1	0.971551	1.05023	0.995817	1.05015	0.874449	-1.06116	0.0606478	-1.45149	0.00129908	-1.7796	18.7099	10.5916
1395223_PM_at	AI709940	Klhdc8b	0.970286	-1.07794	0.970729	-1.31707	0.479802	-1.32263	0.0358647	-1.77958	0.222036	-1.32704	NA	NA
1377649_PM_at	BM383391	---	0.993089	-1.01349	0.999228	1.0051	0.946466	1.03339	0.630203	-1.12811	0.00417133	-1.77902	31.0816	23.1482
1397757_PM_at	AW523345	---	0.958493	-1.08596	0.956038	-1.32068	0.677097	-1.18483	0.667876	-1.1339	0.0105692	-1.77782	63.9054	40.2834
1382283_PM_at	BF283711	Wipf1	0.996	-1.00921	0.995817	-1.06005	0.988165	-1.00806	0.436847	-1.20377	0.00374988	-1.77775	38.4696	27.6112
1375428_PM_at	BE099979	Creg1	0.948903	1.09811	0.916452	1.38204	0.243043	1.45525	0.0534763	1.59946	0.0109744	1.77742	4.96136	1.82427
1384458_PM_at	AI070285	Ripply1	0.938701	1.12424	0.997205	-1.02637	0.896426	-1.07487	0.592875	-1.18509	0.0179778	-1.7765	48.8853	33.2605
1390880_PM_at	BF420467	Eif3s6ip	0.891123	-1.1779	0.976922	-1.25184	0.665604	-1.17776	0.0119996	-1.77574	0.0880501	-1.40717	NA	NA
1376047_PM_at	BI285321	Papss2	0.80202	-1.18918	0.98888	-1.09643	0.24258	-1.27885	0.110285	-1.3002	0	-1.77527	37.3212	26.9436
1369061_PM_at	NM_053906	Gsr	0.970882	1.06901	0.98888	-1.14918	0.752593	1.14827	0.583829	1.16984	0.014239	1.77481	52.2326	34.9322
1387953_PM_at	AF399643	Coil	0.981034	-1.04092	0.956038	-1.32992	0.881809	-1.08029	0.0391081	-1.77423	0.3563	-1.231	NA	NA
1390960_PM_at	AA893602	Azi2	0.972385	-1.06185	0.988615	-1.20215	0.968453	-1.02543	0.147173	-1.47599	0.0155417	-1.77403	47.7138	32.6596
1369145_PM_a_at	AB003587	Kcnd3	0.183171	-1.4883	0.425832	-1.43901	0.0933994	-1.40582	0	-1.77383	0.0242928	-1.36474	NA	NA
1391450_PM_at	AI044651	Loxl2	0.502023	1.54973	0.918749	1.37271	0.119943	1.6232	0.0228723	1.7735	0.139895	1.35489	NA	NA
1385729_PM_at	BE108687	---	0.996578	-1.00905	0.995817	-1.07185	0.598234	-1.21173	0.323607	-1.27871	0.00779736	-1.77255	46.4395	31.9966
1390867_PM_at	BF565850	---	0.978325	-1.05002	0.988615	-1.19809	0.749727	-1.15825	0.369053	-1.289	0.0159812	-1.77221	45.4725	31.4866
1387854_PM_at	BI282748	Col1a2	0.802549	1.39434	0.995817	-1.09305	0.871203	1.1017	0.927381	-1.03868	0.0317693	-1.77169	51.1545	34.4009
1383194_PM_a_at	AI030349	---	0.967928	-1.09151	0.991017	-1.15964	0.580408	-1.28775	0.546151	-1.2261	0.0314382	-1.77157	74.1078	44.427
1371877_PM_at	BM391502	Dexi	0.89381	-1.12738	0.932118	-1.24302	0.221738	-1.32466	0.0158954	-1.54682	0.00129908	-1.77053	6.67952	2.56607
1394275_PM_at	BF559096	Stard5	0.86444	-1.15848	0.983345	-1.16561	0.217389	-1.33909	0.0217435	-1.55762	0	-1.77043	7.74939	2.95274
1369181_PM_at	NM_023965	Cybb	0.939013	1.13741	0.995817	1.08074	0.886208	1.08984	0.308736	-1.3846	0.0306246	-1.76906	42.0679	29.6434
1385416_PM_at	BI285540	---	0.353123	-1.72843	0.856408	-1.44947	0.167827	-1.55719	0.0209069	-1.7687	0.012138	-1.70047	0.25674	0.00850215
1393550_PM_at	BF564195	Crem	0.924334	-1.16707	0.98888	-1.18533	0.554214	-1.29715	0.132074	-1.56937	0.0278059	-1.7684	71.8262	43.5392
1386075_PM_at	AI710379	Crybg3	0.860142	-1.23539	0.949515	-1.3361	0.566714	-1.23857	0.451756	-1.2283	0.0089515	-1.7684	62.691	39.7589
1373261_PM_at	BF388657	---	0.979237	1.04643	0.988615	-1.22015	0.861087	1.09577	0.801558	-1.08956	0.0210834	-1.76839	50.4887	34.0695
1373909_PM_at	AI175507	LOC689176	0.949048	1.0883	0.991064	-1.1154	0.910469	-1.05284	0.142517	-1.39814	0.00374988	-1.76832	38.4597	27.6054
1378237_PM_at	BG376172	---	0.875968	-1.14622	0.939946	-1.23866	0.396167	-1.23067	0.0727442	-1.38226	0	-1.76808	37.8773	27.268
1394589_PM_at	AA892134	---	0.90412	-1.17189	0.953131	-1.32983	0.555773	-1.2476	0.178896	-1.41334	0.0109744	-1.76797	56.1185	36.7931
1393201_PM_at	BI283679	Lrmp	0.68871	-1.35858	0.977839	-1.21926	0.417375	-1.27588	0.0402265	-1.58037	0.00453261	-1.76771	8.68593	2.1279
1390988_PM_at	AW141270	LOC100363171	0.838585	-1.27076	0.869166	-1.45946	0.534656	-1.26642	0.0399691	-1.69388	0.0111609	-1.76759	8.12764	1.31385
1372097_PM_at	BF284262	---	0.955499	-1.10587	0.995326	1.11745	0.663681	-1.22753	0.321744	-1.35526	0.0219516	-1.76746	46.0524	31.7931
1371412_PM_a_at	BE107450	Nrep	0.981034	-1.04575	0.995817	-1.06389	0.413499	-1.40426	0.0900715	-1.65391	0.0242928	-1.76736	7.40939	0.67
1391795_PM_at	AW535137	---	0.662532	-1.4991	0.995817	-1.05454	0.75801	-1.16225	0.143666	-1.51696	0.0198174	-1.76733	79.1733	46.3239	BMD > highest dose: 75.0
1368488_PM_at	NM_053727	Nfil3	0.924334	1.1682	0.990668	1.16112	0.958135	1.03809	0.435807	-1.28576	0.0267158	-1.76694	39.9971	28.4847
1367633_PM_at	BI296610	Glul	0.915458	-1.15971	0.988615	-1.19378	0.317687	-1.42746	0.108585	-1.53319	0.0136654	-1.76634	11.3204	2.8716
1376500_PM_at	AI639044	Fbxo23	0.989845	1.0288	0.991916	-1.15167	0.607117	-1.28769	0.297306	-1.42333	0.04899	-1.76596	63.9573	40.3057
1389186_PM_at	AA944175	---	0.969457	-1.07057	0.942545	-1.34485	0.544217	-1.25248	0.025664	-1.76555	0.049726	-1.51855	8.61113	0.6244
1389592_PM_at	AI317817	---	0.929482	-1.17028	0.991916	-1.1611	0.311366	-1.55538	0.16684	-1.58146	0.0448191	-1.7654	11.9063	0.6412
1398722_PM_at	BF412971	---	0.762061	-1.25637	0.820533	-1.34549	0.401842	-1.24365	0.0396315	-1.47354	0	-1.76501	8.53027	1.72557
1383312_PM_at	BF396751	Ccdc120	0.85422	1.21313	0.99351	1.09937	0.27867	1.38694	0.0096331	1.76498	0.011533	1.64925	6.91046	0.5504
1392940_PM_at	BE095915	---	0.85663	-1.2956	0.991916	-1.14431	0.588196	-1.28508	0.0620074	-1.76461	0.0403094	-1.70786	11.4121	0.752
1388383_PM_at	AI412740	LOC100125371	0.977947	-1.03612	0.995817	-1.06196	0.900925	-1.04875	0.161713	-1.31139	0	-1.76432	30.2093	22.5942
1396076_PM_at	AW914907	---	0.895445	-1.18055	0.949515	-1.33007	0.741778	-1.14716	0.0224668	-1.76423	0.020791	-1.64306	10.5824	0.4949
1394607_PM_at	AW523203	Rab11fip2	0.401594	1.65044	0.932118	1.34379	0.189852	1.50889	0.0217435	1.76359	0.0174981	1.63977	0.25674	0.00850215
1375469_PM_at	BE111847	Smarca4	0	1.62457	0.583856	1.42009	0	1.76358	0.00616004	1.59421	0.00525997	1.57872	0.25674	0.00850215
1376068_PM_at	BF283674	---	0.972525	1.05507	0.94346	1.32425	0.673234	1.17941	0.245494	1.32904	0.00594359	1.76282	52.8936	35.2547
1391269_PM_at	BG372987	Pim2	0.924334	1.12732	0.995817	-1.04655	0.945482	1.03749	0.412385	-1.22954	0.00626539	-1.76246	36.2691	26.3238
1373533_PM_at	AI412460	RGD1562037	0.930731	-1.0793	0.991916	1.0751	0.800208	-1.07522	0.130195	-1.27906	0	-1.76216	31.4921	23.4069
1396485_PM_at	AI705403	Btbd10	0.626854	-1.47581	0.995817	-1.08964	0.60799	-1.22267	0.248849	-1.35398	0.0109744	-1.76053	56.8561	37.137
1370297_PM_at	U10188	Plk1	0.842231	-1.277	0.995817	1.07974	0.140167	-1.67948	0.236851	-1.38387	0.0169645	-1.76002	60.9118	38.9775
1382907_PM_at	BI289723	Fam46c	0.880108	-1.25142	0.931365	-1.45418	0.921937	-1.06101	0.27006	-1.39735	0.0271631	-1.75958	77.0145	45.5276	BMD > highest dose: 75.0
1378016_PM_at	BE104462	Eml4	0.826945	-1.18833	0.98888	-1.10732	0.79654	-1.0869	0.0511449	-1.4204	0	-1.75957	29.4806	22.1268
1383273_PM_a_at	AA956005	Pcbp3	0.942455	-1.09417	0.988615	1.17734	0.712001	-1.14835	0.445638	-1.201	0.00453261	-1.75948	43.653	30.511
1371500_PM_at	BG375362	Ltbp4	0.980851	1.0404	0.993482	-1.11468	0.571119	-1.24255	0.0610343	-1.65333	0.0132875	-1.75922	9.28077	0.9357
1373546_PM_at	AI409922	Atp11a	0.649301	-1.29119	0.915892	-1.26365	0.218923	-1.31861	0.0185825	-1.5134	0	-1.7588	8.96582	1.81726
1373843_PM_at	BE107419	---	0.820379	-1.23642	0.932118	-1.30787	0.817547	-1.09415	0.245352	-1.29459	0.00276055	-1.75868	49.9377	33.7932
1377307_PM_at	BM385387	Fam89a	0.689355	-1.41945	0.981119	-1.23879	0.999933	-1	0.292961	-1.31341	0.00984573	-1.75819	63.0863	39.9304
1373256_PM_at	BM391119	Chd3	0.842389	-1.28652	0.80299	-1.58575	0.562159	-1.2729	0.10607	-1.57364	0.021201	-1.75757	7.7331	7.76249e-07
1385671_PM_at	AA956689	---	0.891123	-1.17455	0.995817	-1.06031	0.867593	1.07775	0.404283	-1.23063	0.00822409	-1.7573	38.7132	27.7515
1385228_PM_x_at	AI059117	---	0.845903	1.21871	0.98888	1.14127	0.690561	1.15723	0.990404	1.00446	0.00374988	-1.75723	35.8208	26.0572
1390389_PM_at	BM385936	Mertk	0.930325	-1.12935	0.999228	1.00736	0.994505	1.00415	0.83796	-1.06983	0.0125444	-1.75686	57.1023	37.2511
1376973_PM_at	BM386609	Sdcbp2	0.929482	1.11522	0.98888	-1.13423	0.279898	-1.38236	0.0142676	-1.75638	0.0169645	-1.60445	7.42561	0.5513
1392221_PM_at	BE114215	---	0.968501	1.0791	0.995817	1.05442	0.62677	-1.23487	0.360321	-1.3044	0.0228747	-1.75636	53.2078	35.4071
1397161_PM_a_at	AF132672	Itsn1 /// LOC100911851	0.459309	-1.49843	0.0915853	-1.75625	0.385637	-1.28885	0.0228723	-1.61575	0.0157184	-1.56795	0.25674	0.00850215
1390800_PM_a_at	BE349669	Cav2 /// LOC100362824	0.855553	-1.27536	0.977839	-1.29203	0.153949	-1.67884	0.0691978	-1.66615	0.020253	-1.75613	7.40601	1.42483
1383398_PM_at	AI059150	Itga8	0.990143	-1.01848	0.991916	-1.10894	0.179102	-1.47325	0.130359	-1.39872	0.00417133	-1.75581	57.1654	37.2804
1367974_PM_at	NM_012823	Anxa3	0.999062	-1.001	0.995817	-1.02866	0.677497	-1.17351	0.301432	-1.29001	0.00690662	-1.75555	31.3361	23.3087
1390458_PM_at	BG666849	LOC100362458	0.93563	-1.13998	0.986513	-1.2653	0.564665	-1.2815	0.0498525	-1.75531	0.0592102	-1.57885	NA	NA
1387372_PM_at	NM_133623	Slc6a13	0.990592	-1.01496	0.995817	-1.06164	0.803974	-1.08546	0.0446895	-1.46935	0.00129908	-1.75476	41.8954	29.548
1380159_PM_at	BE097272	Peo1	0.90256	-1.13628	0.98888	-1.12152	0.556716	-1.19123	0.0201547	-1.63946	0	-1.75469	6.30783	0.6395
1375832_PM_at	BF399764	---	0.834913	-1.25605	0.995817	-1.03804	0.175161	-1.53352	0.0477226	-1.63479	0.00962506	-1.75377	9.62299	5.23583
1375202_PM_at	AA800604	Ier5	0.468759	-1.42225	0.988146	-1.15313	0.017743	-1.64146	0.0427564	-1.45321	0	-1.75355	5.65859	0.52087
1384279_PM_at	BI275378	Fam117b	0.846441	-1.279	0.977839	-1.28182	0.685177	-1.20443	0.470125	-1.24467	0.0235526	-1.75346	54.8699	36.2042
1383007_PM_at	AI502357	Bbs4	0.902642	1.20387	0.963943	1.35786	0.507346	1.32123	0.714679	1.13249	0.0259012	1.75274	73.0039	44.0001
1385527_PM_at	AA955194	Usp7	0.415187	1.6028	0.977839	1.23233	0.0353852	1.75223	0.0393602	1.61606	0.0146275	1.62476	0.25674	0.00850215
1395003_PM_at	BI278559	Clec4a1	0.983582	1.04424	0.995817	1.09282	0.787608	-1.16687	0.476361	-1.28639	0.0460839	-1.75145	52.8075	35.2128
1394419_PM_at	BE109109	Arhgap11a	0.989859	-1.02433	0.995326	-1.11743	0.537043	-1.28626	0.582289	-1.18413	0.0182619	-1.75049	45.4344	31.4664
1391723_PM_at	BI291869	---	0.929482	-1.09761	0.970729	-1.21002	0.585597	-1.17131	0.28492	-1.23736	0.00129908	-1.75025	38.842	27.8256
1370264_PM_at	BI288556	Syne1	0.990869	-1.01658	0.995817	-1.04364	0.937996	-1.03848	0.140898	-1.40342	0.00453261	-1.74968	34.8342	25.4654
1384720_PM_at	AI232723	---	0.884426	-1.19088	0.988615	-1.16378	0.628878	-1.20011	0.0549888	-1.57813	0.00660802	-1.74965	9.90354	0.757
1387958_PM_at	L32601	Akr1c3	0.9158	-1.14295	0.988615	1.17124	0.994858	-1.00403	0.586001	-1.15832	0.00779736	-1.74942	33.5611	24.6912
1398514_PM_at	AI232328	Hgd	0.967195	1.07311	0.997217	-1.02067	0.818027	1.10727	0.925974	-1.03085	0.010339	-1.74938	50.9459	34.2974
AFFX-r2-Bs-thr-3_s_at		---	0.914534	1.12586	0.953131	1.2912	0.488157	-1.24355	0.0408459	-1.74911	0.0169645	-1.7476	NA	NA
1379057_PM_at	BG371442	LOC683460	0.585614	-1.54499	0.958795	-1.33727	0.763143	-1.15127	0.43015	-1.25564	0.0157184	-1.74857	80.977	46.9758	BMD > highest dose: 75.0
1384639_PM_at	AI070350	Reep6	0.884426	1.24996	0.998452	1.01357	0.372834	1.46183	0.606024	1.19509	0.0372767	1.74854	70.7827	43.126
1389161_PM_at	AW144193	---	0.990604	1.01425	0.995817	-1.06518	0.91134	-1.04035	0.0543574	-1.42114	0	-1.74815	8.54297	0.5314
1370347_PM_at	AF095585	Pdlim7	0.579298	1.53511	0.988615	1.20614	0.845718	1.09923	0.992216	-1.00399	0.0117417	-1.74791	37.1313	26.8323
1373810_PM_at	BF284175	Pla2g12a	0.99103	-1.01924	0.995817	1.03174	0.179387	1.57152	0.0393602	1.74742	0.18556	1.33264	NA	NA
1384423_PM_at	AW140661	LOC100363253 /// LOC100364597	0.912476	-1.14128	0.923633	-1.33784	0.528202	-1.23575	0.0224668	-1.68972	0.00626539	-1.74712	8.75111	0.5105
1386662_PM_at	BF553981	---	0.89323	1.16378	0.998656	1.01001	0.744392	1.13432	0.298773	-1.27707	0.00453261	-1.74578	24.3792	16.6417
1393101_PM_at	BM385838	Kdm2b	0.957147	-1.06638	0.977839	-1.18949	0.711877	-1.1286	0.212017	-1.28251	0.00129908	-1.74506	39.3571	28.1207
1386783_PM_at	BF552084	Chsy3	0.461716	-1.35352	0.977839	-1.15252	0.0641754	-1.44138	0.00788329	-1.50508	0	-1.74458	5.51145	1.54825
1395420_PM_at	BF548457	---	0.661185	1.3854	0.91504	1.35813	0.0447399	1.74454	0.0294399	1.63979	0.185865	1.28263	NA	NA
1386881_PM_at	NM_012588	Igfbp3	0.983582	1.02969	0.993918	-1.09608	0.979193	1.01337	0.338959	-1.24634	0.00525997	-1.74435	36.1166	26.2332
1378383_PM_at	AI072358	Tmie	0.731126	-1.35516	0.744053	-1.51212	0.0548101	-1.70511	0.0170158	-1.74395	0.0188107	-1.61929	3.03302	0.0135102
1375016_PM_at	AI406912	---	0.945608	-1.10862	0.993199	-1.12186	0.922897	1.05502	0.349273	-1.29776	0.0169645	-1.74379	50.0167	33.8329
1379716_PM_at	AA956555	---	0.930731	-1.15545	0.98888	-1.17479	0.940334	-1.05037	0.559336	-1.21597	0.0319709	-1.74368	66.2242	41.2656
1382789_PM_at	BM389812	---	0.989929	-1.02352	0.995817	-1.07425	0.945943	-1.04362	0.967981	1.01735	0.0242928	-1.74365	61.6166	39.2889
1392082_PM_a_at	BI290548	Cd7	0.996036	1.01173	0.997953	-1.01956	0.669502	-1.22866	0.13798	-1.57512	0.034092	-1.74311	9.63515	0.9263
1375712_PM_at	AI600090	Thoc7	0.503257	1.69388	0.931365	1.45821	0.39304	1.41998	0.0787382	1.68098	0.0263472	1.74211	112.575	56.7259	BMD > highest dose: 75.0
1389121_PM_at	AA998771	---	0.968501	1.08916	0.995817	1.10392	0.943135	1.05033	0.343745	-1.35671	0.0350973	-1.7421	45.8433	31.6829
1390429_PM_at	BF398114	---	0.924334	1.1434	0.991017	1.13492	0.550213	1.26149	0.623841	-1.15729	0.0159812	-1.74202	25.7621	21.0796
1393559_PM_at	AI235210	---	0.952105	1.10382	0.963943	1.33664	0.726945	1.17643	0.101335	1.57465	0.0205177	1.74169	24.6018	4.1369
1387449_PM_at	NM_012888	Tshr	0.788576	-1.30863	0.897749	-1.39579	0.158872	-1.5326	0.0178723	-1.74093	0.0289905	-1.56488	2.71832	0.57021
1380251_PM_at	BM386280	---	0.971551	-1.08092	0.995817	-1.10516	0.883263	1.0954	0.394773	-1.33034	0.0357759	-1.74009	55.2636	36.3908
1378925_PM_at	AW529408	Crem	0.828018	-1.19577	0.820533	-1.34915	0.244415	-1.32829	0.00387301	-1.66336	0	-1.74007	7.16499	1.91949
1375972_PM_at	AA851327	RGD1307493	0.780921	-1.35362	0.977839	-1.27273	0.356807	-1.3907	0.0365287	-1.73977	0.0173462	-1.72261	8.23576	1.34433
1382334_PM_at	AI170308	---	0.973183	-1.07201	0.995817	1.05883	0.604816	-1.29022	0.223124	-1.48855	0.0422065	-1.73968	67.5109	41.8001
1392742_PM_at	AI230806	---	0.483096	-1.33705	0.970729	-1.16259	0.168834	-1.31421	0.0541963	-1.35334	0.00129908	-1.73925	36.2747	26.327
1393746_PM_at	BE117730	---	0.891293	-1.15551	0.956038	-1.25952	0.972469	-1.01778	0.170053	-1.34007	0.00276055	-1.73872	43.1789	30.2532
1368545_PM_at	NM_057138	Cflar	0.889844	-1.17402	0.95542	-1.2901	0.816139	-1.10235	0.275088	-1.29482	0.00753515	-1.73844	60.5118	38.7997
1389263_PM_at	AI234852	Rai14	0.993556	1.01201	0.977107	-1.22014	0.572632	-1.19357	0.171041	-1.33625	0.00276055	-1.73835	42.6039	29.9386
1369236_PM_at	NM_133312	Prdm4	0.808003	-1.26775	0.986513	-1.20132	0.285858	-1.38444	0.0194862	-1.73821	0.0339184	-1.51591	7.95786	0.6358
1380278_PM_at	AI169671	---	0.972703	-1.03746	0.832719	1.30621	0.699213	1.11297	0.00616004	1.54426	0	1.73817	8.63586	0.09571
1376948_PM_at	BI281216	Zfp646	0.98776	1.02258	0.977839	-1.2168	0.859654	-1.07779	0.727395	-1.0967	0.00374988	-1.73804	40.7408	28.9042
1381260_PM_at	AI764020	---	0.981034	-1.0415	0.98888	-1.15868	0.727942	-1.17167	0.133271	-1.50825	0.0194012	-1.73776	51.527	34.5853
1394404_PM_at	BF393048	Strn4	0.435539	-1.40564	0.976935	-1.17941	0.185148	-1.35159	0	-1.64821	0	-1.73769	7.44647	1.59383
1382756_PM_at	AI101822	Kpna1	0.870679	-1.15822	0.748179	-1.36672	0.372463	-1.2526	0.0358647	-1.46142	0	-1.73731	7.57051	2.01916
1389978_PM_at	BF396079	LOC685179	0.140266	1.73725	0.287097	1.68252	0.344378	1.33223	0.0355468	1.60654	0.310118	1.20983	NA	NA
1374635_PM_at	AW527151	---	0.876778	-1.16807	0.999228	-1.00524	0.692869	-1.14026	0.472017	-1.17143	0.00209479	-1.73709	41.7451	29.4647
1394985_PM_at	BI294752	Eea1	0.762061	1.39749	0.91504	1.4476	0.108563	1.73685	0.239063	1.38896	0.0281022	1.67433	2.66384	2.18238e-07
1381903_PM_at	AW533341	Fbxo33	0.946366	-1.06878	0.942545	-1.23404	0.13229	-1.41958	0.0217435	-1.55063	0.00209479	-1.73662	8.39802	0.5184
1394612_PM_at	AW535206	---	0.963085	-1.08893	0.988615	-1.19272	0.810134	-1.12517	0.0953807	-1.60259	0.0259922	-1.73605	10.1327	0.7539
1388596_PM_at	AI411057	Cotl1	0.996158	1.01035	0.988615	1.19376	0.986703	-1.01072	0.900537	-1.0441	0.0144285	-1.73504	39.6557	28.2909
1379369_PM_at	AI171526	Prickle1	0.9729	1.06402	0.995817	-1.03753	0.889049	-1.08126	0.766454	-1.10842	0.0244907	-1.73443	51.9758	34.8063
1386981_PM_at	NM_012716	Slc16a1	0.93595	-1.08167	0.932118	-1.25162	0.416286	-1.22736	0.0368509	-1.46041	0.00129908	-1.73442	11.3164	3.65727
1387655_PM_at	AF189724	Cxcl12	0.884426	-1.2194	0.995326	-1.11481	0.771142	-1.14705	0.0426328	-1.73434	0.180008	-1.35649	NA	NA
1397878_PM_at	BG671050	---	0.917456	-1.16433	0.977362	-1.30045	0.899361	-1.07266	0.0424831	-1.73417	0.962809	-1.01242	NA	NA
1390095_PM_at	BE120144	---	0.993391	1.01549	0.977839	-1.27625	0.758153	-1.15172	0.0444308	-1.73334	0.517667	-1.16279	NA	NA
1384936_PM_at	AI136316	---	0.760726	-1.43031	0.995817	-1.06906	0.813203	-1.12922	0.757821	-1.11244	0.0277256	-1.73305	65.554	40.9843
1390165_PM_at	BI288756	C2cd2	0.830266	-1.16054	0.959624	-1.18191	0.700894	-1.10359	0.0151898	-1.48004	0	-1.73269	9.46331	0.3172
1380560_PM_at	BI289499	---	0.658851	-1.32974	0.98933	-1.10565	0.547564	-1.19129	0	-1.7326	0.0163228	-1.50248	7.14868	0.02504
1389889_PM_at	AI412986	Chpf2	0.648206	-1.33088	0.91504	-1.2982	0.25755	-1.33657	0	-1.73179	0.024087	-1.45178	NA	NA
1385789_PM_at	BF402317	---	0.329111	-1.39643	0.537518	-1.36546	0.0548101	-1.44527	0	-1.73167	0	-1.59839	1.18835	0.355279
1374704_PM_at	BM384752	Kdelc2	0.880139	-1.20489	0.932118	-1.36752	0.531704	-1.25811	0.116342	-1.49204	0.012728	-1.73157	9.27542	1.81918
1397046_PM_at	BE120364	---	0.574509	-1.41402	0.916452	-1.31499	0.150275	-1.4661	0.00616004	-1.73103	0.00453261	-1.6329	4.45936	7.06714e-06
1395355_PM_at	AI555210	Far1	0.924334	-1.13025	0.949374	-1.3096	0.815172	-1.10324	0.0606478	-1.5594	0.00803587	-1.73084	10.7392	0.2801
1370599_PM_a_at	L19933	Ptprs	0.825435	-1.26289	0.988615	-1.19428	0.978035	1.01514	0.116918	-1.4769	0.012728	-1.73051	25.3127	11.8024
1391817_PM_at	AA901178	RGD1304595	0.996658	-1.00717	0.950739	-1.29844	0.742044	-1.13341	0.0943606	-1.45831	0.00417133	-1.72967	14.4154	4.73752
1378139_PM_at	AI412468	---	0.881099	-1.26155	0.974936	-1.35458	0.93507	-1.05734	0.131915	-1.60525	0.0404989	-1.72951	76.1187	45.192	BMD > highest dose: 75.0
1389232_PM_at	BI296464	Wdr5b	0.818045	-1.30569	0.970729	-1.31147	0.856445	-1.09691	0.0393602	-1.72859	0.141682	-1.39367	NA	NA
1386739_PM_at	BF545627	Etv4	0.631377	-1.34353	0.662092	-1.41546	0.0807998	-1.51922	0.00616004	-1.72802	0.00129908	-1.72611	1.3171	0.576118
1374771_PM_at	BM388859	---	0.97893	1.04964	0.995817	-1.03996	0.744146	-1.16025	0.579147	-1.17845	0.0157184	-1.72794	53.7357	35.6619
1393636_PM_at	AW533462	---	0.973418	-1.05382	0.427398	1.72778	0.160863	1.55713	0.0432717	1.64783	0.0194012	1.63955	2.95312	0.01496
1387188_PM_at	NM_133554	Slc17a1	0.93074	-1.08081	0.988615	-1.12239	0.962332	-1.01791	0.206557	-1.24751	0.00209479	-1.72721	27.6531	20.9366
1379296_PM_at	AI137435	---	0.901981	-1.20388	0.932118	-1.43185	0.699486	-1.20256	0.390305	-1.30263	0.0278955	-1.72649	74.277	44.492
1374490_PM_at	AI177845	Trip12	0.912476	-1.1197	0.995817	-1.02093	0.310132	-1.29976	0.145581	-1.33022	0.00129908	-1.72615	39.9585	28.4629
1393075_PM_at	BF386199	---	0.861208	-1.21538	0.988615	-1.16372	0.729748	-1.14506	0.0377322	-1.62676	0.00525997	-1.72611	9.31054	0.4262
1398600_PM_at	AW524565	---	0.924334	-1.15676	0.98888	-1.16466	0.814382	-1.1244	0.402199	-1.28063	0.0222025	-1.7261	59.3378	38.2732
1384335_PM_at	BE111885	---	0.802402	1.28949	0.995817	1.05942	0.77116	-1.1275	0.140209	-1.42381	0.00822409	-1.72594	7.57835	0.03871
1376051_PM_at	BI293393	Cryl1	0.898491	1.19608	0.995817	1.06008	0.88447	-1.0819	0.747522	1.11218	0.0223425	1.7257	51.2717	34.459
1369801_PM_at	D10831	Sell	0.689355	-1.40054	0.894063	-1.4157	0.278465	-1.41771	0.0430158	-1.62865	0.00849748	-1.72569	2.52373	0.127232
1376710_PM_at	BE113252	---	0.932295	-1.16085	0.995817	-1.07972	0.498046	-1.36687	0.583829	-1.21942	0.0474627	-1.72542	86.7568	48.9867	BMD > highest dose: 75.0
1376821_PM_at	BE101619	Tmie	0.830266	-1.20034	0.80299	-1.37092	0.168694	-1.4076	0.00616004	-1.72539	0.0474861	-1.3863	NA	NA
1376583_PM_at	BE095847	---	0.828018	-1.28219	0.995817	1.04769	0.912953	1.05997	0.4711	-1.22808	0.0171093	-1.72485	51.7931	34.7164
1394976_PM_at	AI008980	---	0.876778	-1.17855	0.64053	-1.50222	0.0975593	-1.5725	0.0131388	-1.6613	0.00561974	-1.72446	3.93135	1.34473
1391979_PM_at	AA851345	---	0.993385	-1.01973	0.98888	1.21952	0.882214	-1.09972	0.756278	-1.13101	0.0490887	-1.72369	66.2199	41.2639
1377705_PM_at	BF549971	---	0.841549	1.34755	0.995817	-1.087	0.561385	1.3232	0.836278	1.0868	0.0466517	1.72344	88.5906	49.601	BMD > highest dose: 75.0
1394681_PM_at	AW522526	Akr1cl1	0.903077	-1.18472	0.977839	-1.27252	0.95718	-1.03273	0.429818	-1.25481	0.0169645	-1.72303	63.873	40.2695
1397264_PM_at	AA859819	---	0.924334	-1.1091	0.986513	-1.17124	0.256971	-1.34738	0.00387301	-1.72286	0.493606	-1.12682	NA	NA
1398418_PM_at	BF392904	Rasl10b	0.286807	-1.43806	0.33426	-1.44698	0.0548101	-1.44652	0	-1.72267	0.00129908	-1.58023	0.742491	0.0396337
1386554_PM_at	BF567806	---	0.929641	-1.15512	0.995817	1.09984	0.735943	-1.18838	0.483977	-1.26074	0.0346254	-1.72259	69.5008	42.612
1376829_PM_at	AI716500	---	0.939476	1.13282	0.997953	-1.01735	0.947243	1.04577	0.119385	-1.59294	0.0319709	-1.7221	24.0508	10.6809
1392287_PM_at	AW523201	---	0.932586	-1.11061	0.995817	-1.07107	0.887684	1.06367	0.983507	1.00699	0.00453261	-1.72201	46.5796	0.6807
1372187_PM_at	AA945751	Prkd3	0.901981	-1.10797	0.98888	-1.09731	0.853439	-1.05639	0.0697316	-1.33153	0	-1.72189	34.6243	25.3386
1380824_PM_at	AI501458	---	0.882228	1.21041	0.820533	1.52323	0.311972	1.4277	0.0368509	1.72154	0.177284	1.34822	NA	NA
1368770_PM_at	NM_022276	Gcnt1	0.887783	-1.19837	0.98888	-1.15437	0.378301	-1.36694	0.0932041	-1.54114	0.0148115	-1.72147	10.0385	2.88249
1395038_PM_at	BI279631	Ccdc101	0.7081	-1.37227	0.995817	-1.06585	0.726046	-1.14486	0.109307	-1.46205	0.0089515	-1.72139	53.2296	35.4177
1373250_PM_at	AI229404	RGD1561367	0.785531	1.44508	0.995817	-1.10304	0.916569	1.06931	0.486977	-1.26696	0.0425419	-1.72115	45.996	31.7634
1378239_PM_at	BF404337	Gaa	0.788576	1.36319	0.832719	1.53051	0.332518	1.42566	0.207996	1.41763	0.022089	1.72068	4.32123	5.32356e-06
1389123_PM_at	BE095824	Ccl6	0.898491	-1.12762	0.995817	-1.03806	0.330182	-1.27033	0.0242091	-1.49923	0	-1.72044	6.91389	0.4219
1374503_PM_at	AI709810	Pbx3	0.914534	-1.12647	0.990026	-1.11147	0.995588	1.00269	0.298574	-1.25545	0.00417133	-1.72017	38.636	27.7071
1396304_PM_at	BI292055	---	0.712666	-1.5203	0.942545	-1.44583	0.202004	-1.67348	0.459581	-1.28225	0.0422065	-1.71978	125.755	60.0372	BMD > highest dose: 75.0
1381497_PM_at	BF405306	---	0.647262	-1.22454	0.901224	-1.20875	0.0228963	-1.45586	0	-1.71946	0.00129908	-1.48998	NA	NA
1388826_PM_at	BE349657	Atxn2l	0.871173	-1.17776	0.995817	-1.04992	0.877489	-1.0638	0.106651	-1.40218	0.00374988	-1.71913	43.9007	30.645
AFFX-r2-Bs-lys-5_at		---	0.89323	1.23881	0.932118	1.49331	0.90678	-1.07799	0.149162	-1.59935	0.0489094	-1.71893	NA	NA
1393347_PM_at	BI289767	Itgal	0.965677	1.07879	0.988615	1.20997	0.966686	1.02529	0.843918	1.06634	0.0179778	-1.71788	63.8731	36.2472
1397892_PM_at	BI301150	Eif1a	0.737087	-1.35598	0.313348	-1.71787	0.486596	-1.26691	0.140323	-1.42714	0.0364712	-1.52597	2.70729	4.83748e-06
1369050_PM_at	NM_053923	Pik3c2g	0.762959	-1.34208	0.921144	-1.36965	0.424968	-1.30738	0.191997	-1.37456	0.0109744	-1.71784	73.8924	44.3441
1380739_PM_at	BE111708	---	0.574509	-1.37053	0.977839	-1.1823	0.547013	-1.18267	0	-1.71772	0.0463558	-1.37767	NA	NA
1372011_PM_at	BI292028	---	0.948404	-1.09416	0.995817	-1.06731	0.656095	1.18458	0.633814	1.13898	0.0107785	1.71768	47.0883	32.3354
1383466_PM_at	BG667930	Srsf6	0.990694	1.02292	0.995817	-1.07031	0.997741	-1.00245	0.601075	-1.19521	0.0369829	-1.71766	45.1809	31.3317
1381143_PM_at	AI029836	---	0.435539	-1.41009	0.982749	-1.16098	0.0114062	-1.71727	0.00387301	-1.63568	0.00594359	-1.52277	2.7308	0.01034
1395325_PM_s_at	BF564628	Mmgt1	0.902544	-1.09587	0.988615	1.10724	0.330503	1.20756	0.00616004	1.52016	0	1.71622	6.48698	0.3744
1370530_PM_a_at	AB000779	Pld1	0.825206	-1.25516	0.977839	-1.23288	0.478054	-1.27082	0.198581	-1.3606	0.011533	-1.7159	61.3499	39.1713
1375656_PM_at	AI717725	Tecpr1	0.843656	1.24612	0.887025	1.43116	0.101444	1.66769	0.0368509	1.71576	0.0136654	1.70633	3.13591	1.01064
1381463_PM_at	BI299627	---	0.96498	-1.07837	0.970729	-1.28014	0.765178	-1.13797	0.288486	-1.31587	0.0111609	-1.71574	59.4794	38.3371
1390082_PM_at	BE110671	Hip1	0.937565	1.13334	0.995817	-1.06488	0.704271	-1.20341	0.387925	-1.30704	0.0302791	-1.71561	46.9013	32.2381
1370369_PM_at	L05175	Gzmm	0.907399	1.18905	0.960266	1.35731	0.832871	-1.11824	0.498978	-1.23665	0.0277256	-1.71514	41.9989	29.6053
1393020_PM_at	BE115368	LOC100361631	0.915763	-1.1381	0.995817	-1.06204	0.576773	-1.21463	0.132348	-1.41674	0.00875394	-1.7151	45.3576	31.4256
1377335_PM_at	BM386404	Abo	0.822602	-1.22104	0.973474	-1.22108	0.175552	-1.42528	0.00616004	-1.71497	0.0199698	-1.50401	6.4649	0.5796
1387375_PM_at	NM_031855	Khk	0.758576	-1.20472	0.970729	-1.16426	0.422093	-1.18489	0.0263252	-1.38974	0	-1.71475	12.2914	5.16136
1372055_PM_at	AI060225	---	0.932938	1.16225	0.995817	1.06774	0.837001	1.13152	0.854134	-1.07754	0.0488226	-1.7147	51.7295	34.6851
1392861_PM_at	BG373422	---	0.868376	-1.23767	0.916452	-1.40463	0.663332	-1.20097	0.0365287	-1.71469	0.0318652	-1.59601	10.7588	0.3603
1369161_PM_at	NM_012690	Abcb4	0.891293	-1.13966	0.988615	-1.14029	0.75333	-1.10695	0.102994	-1.37241	0.00129908	-1.71453	45.8043	31.6623
1384953_PM_at	BF547294	Ptprm	0.881099	-1.17046	0.989656	-1.11508	0.340194	-1.31949	0.238906	-1.29679	0.00561974	-1.71435	39.8295	28.3896
1398615_PM_at	BG379594	Rap1gap2	0.975051	-1.05832	0.995817	-1.07453	0.315965	-1.45867	0.0554994	-1.71418	0.0308562	-1.69357	8.37644	0.7464
1378594_PM_at	BF402379	---	0.483509	-1.38146	0.638374	-1.40065	0.0548101	-1.50637	0.00387301	-1.71363	0.0113495	-1.46189	NA	NA
1380398_PM_at	AI168970	---	0.480866	-1.71339	0.988615	-1.24184	0.462497	-1.34573	0.159325	-1.5001	0.0468596	-1.62485	0.25674	0.00850215
1381543_PM_at	BI288751	Slc38a7	0.757566	1.3196	0.638374	1.5353	0.0376465	1.71326	0.0233489	1.65894	0.0584606	1.42443	NA	NA
1374976_PM_a_at	AI548897	Soat1	0.915659	-1.15328	0.995817	-1.08357	0.779915	-1.13166	0.913117	-1.03805	0.013119	-1.71306	53.4201	35.5098
1369973_PM_at	NM_017154	Xdh	0.846441	-1.14275	0.977839	-1.14953	0.402083	-1.18908	0.0562197	-1.33494	0	-1.71263	13.4349	5.87479
1372063_PM_at	BG377807	---	0.811873	-1.29801	0.996466	-1.02462	0.83888	-1.10028	0.107054	-1.51774	0.0164588	-1.71196	54.6733	36.1107
1382843_PM_at	AI113219	Sgpl1	0.935235	-1.09081	0.995326	1.0774	0.125215	1.45606	0	1.71192	0.003303	1.64493	6.63251	4.58836
1398241_PM_a_at	NM_019171	LOC689178 /// Spt1	0.904447	-1.18993	0.997284	-1.02164	0.576773	-1.26587	0.243632	-1.39447	0.0244907	-1.71186	74.3522	44.5208
1387256_PM_at	NM_020078	Adam1a	0.99673	1.00599	0.915892	-1.38889	0.319714	-1.39023	0.277213	-1.31851	0.0125444	-1.71131	60.7438	38.9029
1384432_PM_at	AW531684	Zscan12	0.932945	1.13838	0.995817	-1.04816	0.77768	1.14837	0.917929	-1.04053	0.0342046	-1.71115	50.9449	34.2968
1379664_PM_at	BF419602	Zc3h13	0.503524	1.55359	0.621499	1.6248	0.0791851	1.71107	0.0368509	1.68732	0.133247	1.36221	NA	NA
1393423_PM_at	H32233	Tnks2	0.826495	-1.25997	0.953131	-1.30701	0.978752	1.01477	0.209071	-1.3598	0.0117417	-1.71103	61.1198	39.0697
1378886_PM_x_at	BE102928	Syne1	0.842389	-1.18673	0.988615	-1.14506	0.313742	-1.28847	0.139848	-1.3275	0.00129908	-1.71096	48.9613	33.2991
1395540_PM_at	AW144387	Slc35e3	0.765527	1.40596	0.999228	1.00904	0.403699	1.39328	0.545816	1.21087	0.0305234	1.71091	79.7445	46.5316	BMD > highest dose: 75.0
1381560_PM_at	BM392301	---	0.863622	1.27325	0.995817	1.03964	0.523545	-1.31254	0.18633	-1.48016	0.0315455	-1.71074	10.3733	0.2963
1389827_PM_at	AI408556	Fdx1	0.8853	1.19698	0.993482	1.11338	0.378301	1.35943	0.0325548	1.7107	0.046602	1.52794	7.84924	0.7525
1372319_PM_at	BF282811	---	0.939588	-1.07424	0.98888	-1.10759	0.651069	-1.13151	0.063608	-1.37363	0	-1.71049	15.2542	6.69179
1372751_PM_at	BM390320	LOC685834	0.876279	-1.16937	0.995817	1.047	0.971493	1.0172	0.345487	-1.22085	0.00374988	-1.71042	35.674	25.9696
1380342_PM_at	BF420511	LOC680885	0.689391	-1.28549	0.85098	-1.32509	0.13229	-1.41362	0	-1.71021	0.0150801	-1.46993	NA	NA
1374567_PM_at	AI408443	Zfc3h1	0.97893	-1.03977	0.997472	-1.01631	0.895718	-1.0586	0.099239	-1.44052	0.00486167	-1.70983	43.7912	30.5858
1383170_PM_at	AW143788	---	0.842389	-1.27548	0.953131	-1.35219	0.728064	-1.16985	0.176691	-1.43869	0.020791	-1.70959	74.5593	44.6001
1368512_PM_a_at	AF214568	Enpep	0.935216	-1.0809	0.994646	-1.07379	0.254141	-1.29164	0.0214014	-1.47784	0	-1.70947	7.37306	0.7398
1392628_PM_at	AI012134	Ms4a6b	0.891293	-1.15118	0.970729	-1.23335	0.0951191	-1.54171	0.0936569	-1.42299	0.00417133	-1.70877	2.85796	0.8168
1372841_PM_at	BG376982	Reep6	0.956836	1.07374	0.995326	1.09165	0.160863	1.4812	0.081283	1.45759	0.00417133	1.70865	3.79578	0.4136
1389601_PM_at	BI293610	---	0.805351	-1.18138	0.977839	-1.15955	0.501344	-1.16832	0.0194862	-1.44929	0	-1.70774	9.23324	0.4939
1369270_PM_at	NM_052980	Nr1i2	0.902544	-1.15734	0.997338	1.01776	0.896564	1.06157	0.155204	-1.38526	0.0089515	-1.70761	24.8672	12.1483
1374395_PM_at	AI102825	Xpo1	0.825494	-1.20107	0.951376	-1.24305	0.679567	-1.13452	0.0446895	-1.46116	0.00129908	-1.70746	17.6387	4.9584
1385266_PM_at	BF404261	Nlk /// RGD1561440	0.881099	-1.14036	0.98888	-1.09763	0.466975	-1.19655	0.0735266	-1.36309	0	-1.70706	14.1153	5.8894
1378970_PM_at	AW252385	---	0.329111	-1.61744	0.8069	-1.41059	0.190043	-1.4223	0.0142676	-1.6602	0.00209479	-1.70653	0.25674	0.00850215
1383753_PM_at	BF401106	---	0.583625	-1.46158	0.931365	-1.33992	0.313575	-1.3662	0.0398978	-1.62467	0.0105692	-1.70634	4.93877	1.10417e-05
1392368_PM_at	BE117273	---	0.996346	-1.01228	0.995817	-1.07728	0.746501	-1.19125	0.879947	-1.06261	0.0456488	-1.70612	78.8638	46.2108	BMD > highest dose: 75.0
1372725_PM_at	AI411594	Plscr2	0.843705	-1.25243	0.977839	-1.24725	0.415218	-1.32648	0.179314	-1.40297	0.0119612	-1.706	62.8997	39.8495
1388038_PM_at	AB038388	Atrn	0.86444	-1.15194	0.98888	-1.10898	0.557168	-1.16126	0	-1.65181	0	-1.70574	6.42835	0.383
1387127_PM_at	NM_031351	Atrn	0.903389	-1.10927	0.988615	-1.11305	0.731449	-1.09933	0.0652051	-1.35583	0	-1.70569	33.7186	24.7876
1373818_PM_at	AI408351	---	0.920044	-1.09951	0.942545	-1.23577	0.15647	-1.37644	0.133186	-1.30767	0.00129908	-1.70524	9.93675	2.57974
1379655_PM_at	AI104280	---	0.842389	-1.24422	0.780637	-1.50057	0.298832	-1.39193	0.0330228	-1.70509	0.0336708	-1.56973	4.08914	0.564047
1373768_PM_at	AI406390	Bms1	0.816458	-1.18014	0	-1.59111	0.243043	-1.28323	0.0217435	-1.44266	0	-1.70493	2.61571	1.08323
1375183_PM_at	AW916745	Id4	0.907193	-1.19537	0.98888	-1.18974	0.712001	-1.19701	0.593559	-1.19392	0.0295256	-1.70487	73.0043	44.0003
1390361_PM_at	BF411971	Zfp213	0.788576	-1.24069	0.64053	-1.43263	0.188066	-1.38786	0.00616004	-1.7048	0.00486167	-1.6148	9.23147	0.3808
1373143_PM_at	BM390131	RGD1309621	0.997951	1.00341	0.997217	-1.02055	0.760394	-1.13998	0.423341	-1.23828	0.012138	-1.7047	35.1723	25.669
1376824_PM_at	AI408131	---	0.780208	-1.2357	0.977839	-1.17106	0.802656	-1.08332	0.10607	-1.34806	0.00374988	-1.70429	42.5765	29.9236
1377925_PM_at	BE105762	---	0.996694	1.0057	0.988615	-1.13071	0.481798	-1.20353	0.0720944	-1.39051	0.00209479	-1.70396	6.70461	0.589
1390895_PM_at	AA957047	LOC302495	0.355094	-1.43859	0.576648	-1.4133	0.0114062	-1.59161	0	-1.70374	0	-1.63159	0.997076	0.154421
1391549_PM_at	BF288456	Dcun1d4	0.129746	1.63752	0.140266	1.59588	0	1.70316	0.0334349	1.511	0.021201	1.46931	NA	NA
1383660_PM_at	AI713166	---	0.915458	-1.15299	0.756484	-1.54724	0.778956	-1.13161	0.0543574	-1.64379	0.0154001	-1.70301	11.3916	1.85166
1374306_PM_at	BF394933	Zdhhc18	0.974712	1.05062	0.98888	-1.13976	0.953855	-1.03338	0.855953	-1.05796	0.0129234	-1.7029	46.5355	32.0469
1382474_PM_at	AA819747	Col13a1	0.903836	1.18852	0.988615	1.19085	0.436698	1.35178	0.947294	1.02623	0.024087	-1.70269	49.0092	33.3235
1372580_PM_at	BF283599	Madd	0.792533	-1.33352	0.995817	-1.10011	0.779888	-1.13659	0.37221	-1.27909	0.0146275	-1.70265	71.0043	43.2141
1374657_PM_at	AA848437	Anks4b	0.915458	-1.11967	0.98888	-1.12689	0.203991	-1.39078	0.0995979	-1.3922	0.00209479	-1.70217	9.49863	3.10931
1393380_PM_at	AW917818	---	0.903389	-1.14502	0.986513	-1.18477	0.900072	-1.05458	0.713439	-1.09695	0.00417133	-1.70195	66.0454	34.013
1384963_PM_at	BI277632	---	0.86444	-1.28907	0.997803	1.01993	0.85586	-1.11138	0.132007	-1.5855	0.0419987	-1.70195	71.9905	43.6039
1381975_PM_at	BG371767	---	0.92189	1.14893	0.995817	1.08513	0.993251	1.00556	0.35412	-1.29111	0.0196682	-1.70156	42.7584	30.0234
1368551_PM_at	M17259	Prps2	0.884426	-1.21147	0.874555	-1.4757	0.995246	-1.00377	0.0434089	-1.70152	0.0292882	-1.64442	11.7885	0.01842
1379634_PM_at	AW921187	Uba7	0.855062	-1.19994	0.78669	-1.42612	0.0948224	-1.57281	0.0306709	-1.60471	0.00561974	-1.70126	3.68927	1.15081
1381014_PM_at	BI274623	Ifi44	0.877855	-1.2656	0.989064	-1.17355	0.182761	-1.67623	0.181729	-1.50794	0.0420662	-1.70119	91.9507	50.6984	BMD > highest dose: 75.0
1392051_PM_at	BE106315	Tmem87b	0.649301	1.37992	0.917079	1.33108	0.0436528	1.70085	0.170207	1.35031	0.0911826	1.36063	NA	NA
1391224_PM_at	AI169436	RGD1311678	0.989929	-1.01904	0.981119	-1.21492	0.503562	-1.24563	0.318378	-1.26736	0.00626539	-1.70079	55.7254	36.6086
1397363_PM_at	AI103913	---	0.935826	-1.07965	0.995817	-1.05789	0.220719	-1.31982	0.0325548	-1.44952	0	-1.70069	8.33158	0.5813
1380981_PM_at	AW534519	---	0.680115	1.51941	0.997953	1.0169	0.626053	1.25072	0.716477	-1.13815	0.0359791	-1.70024	47.7105	32.658
1374731_PM_at	BI275929	---	0.889844	-1.15825	0.988615	-1.14224	0.811794	-1.09375	0.0285917	-1.60688	0.003303	-1.70023	8.68162	0.3382
1397394_PM_at	BF412275	Scai	0.624869	-1.29512	0.959624	-1.19526	0.128012	-1.39272	0	-1.70017	0.00276055	-1.55732	6.89077	0.2753
1380888_PM_at	AI176481	LOC684841	0.952438	-1.10235	0.951376	-1.37219	0.268349	-1.50029	0.0541963	-1.69617	0.0244907	-1.70012	9.6599	0.5882
1397525_PM_at	AA848370	Alkbh5	0.756262	1.3208	0.942545	1.3004	0.0629071	1.70008	0.0417776	1.6327	0.112991	1.34695	NA	NA
1392194_PM_at	BE101986	---	0.64596	-1.31062	0.95542	-1.22003	0.115994	-1.43027	0	-1.68383	0	-1.69994	4.95144	1.47819
1375581_PM_at	AW251171	Dact3	0.788576	-1.26233	0.64053	-1.47605	0.133299	-1.48138	0.0437437	-1.52705	0.00626539	-1.69986	2.62643	0.60736
1376554_PM_at	BE121079	LOC690068	0.907346	1.14865	0.897552	1.38885	0.479972	1.26383	0.0214014	1.69961	0.0491811	1.4652	NA	NA
1376593_PM_at	BF283990	---	0.889512	-1.21851	0.994646	-1.12398	0.687559	-1.20351	0.395351	-1.2878	0.0292882	-1.69937	65.4079	40.9227
1374595_PM_at	BF282323	Tnks2	0.656688	-1.24611	0.977839	-1.14437	0.656272	-1.11382	0.133096	-1.25903	0	-1.69864	35.5368	25.8876
1369473_PM_at	NM_017033	Pgm1	0.988098	-1.01894	0.995817	-1.05818	0.911354	-1.04441	0.19772	-1.28979	0.00209479	-1.6984	30.8295	22.9887
1397750_PM_at	AI145087	---	0.995954	1.01156	0.995817	1.03509	0.781822	-1.14122	0.156963	-1.47394	0.0226104	-1.69767	9.06908	0.7487
1396105_PM_at	BG671576	LOC688133	0.876441	-1.16342	0.963943	-1.23045	0.542047	-1.19124	0.00616004	-1.68477	0.00209479	-1.69758	7.50946	0.5155
1370941_PM_at	AI232379	Pdgfra	0.997147	-1.00467	0.988615	-1.17738	0.918666	1.05169	0.402518	-1.2335	0.00849748	-1.69722	47.0468	32.3138
1375854_PM_at	AI175992	Ctnnbip1	0.981942	1.02563	0.988615	-1.12976	0.683762	-1.12472	0.0419852	-1.43435	0	-1.69696	8.92891	0.7649
1373172_PM_at	AA944483	Fam211a	0.86934	1.23064	0.98888	-1.15584	0.810157	-1.11865	0.457492	-1.23062	0.0157184	-1.69673	52.7855	35.2021
1383769_PM_at	BF398206	---	0.86827	-1.18971	0.986513	-1.19371	0.532782	-1.21803	0.32895	-1.24551	0.00374988	-1.69667	48.9353	33.2859
1381553_PM_at	BG371725	---	0.762061	-1.36371	0.932118	-1.36479	0.457653	-1.3053	0.642589	-1.14506	0.0155417	-1.69663	102.201	53.8367	BMD > highest dose: 75.0
1375473_PM_at	BI296644	---	0.591467	1.49874	0.638374	1.63184	0.212063	1.49404	0.0373561	1.69588	0.18155	1.32306	NA	NA
1384950_PM_at	AI060149	Pi4k2b	0.415187	-1.59292	0.315097	-1.6953	0.661296	-1.16746	0.0233489	-1.66819	0.244204	-1.24231	NA	NA
1372658_PM_at	BG373779	Synm	0.884058	-1.21599	0.999228	1.00468	0.300525	-1.44624	0.785438	-1.09341	0.0190978	-1.69455	71.3004	43.3316
1389429_PM_at	AA925367	---	0.972385	-1.03718	0.989064	-1.08915	0.567593	-1.14974	0.292558	-1.19495	0	-1.69453	25.6459	19.5988
1390726_PM_at	BF393120	---	0.555388	-1.38741	0.916452	-1.29699	0.0499762	-1.57377	0.0238494	-1.53519	0.00129908	-1.69418	2.03776	0.42569
1374941_PM_at	BF397951	---	0.986331	-1.02097	0.998737	-1.00737	0.806211	-1.08485	0.282037	-1.22641	0.00129908	-1.69395	29.2743	21.9938
1369590_PM_a_at	NM_024134	Ddit3	0.903077	-1.18584	0.997953	-1.0134	0.913874	1.0593	0.54667	1.1956	0.0195665	-1.69392	62.4195	0.6023
1392427_PM_at	BE097310	---	0.483509	-1.34649	0.568625	-1.39787	0.0598252	-1.44054	0	-1.69366	0.00417133	-1.52789	1.69657	0.204012
1368671_PM_at	NM_022524	Srpx	0.979697	-1.05101	0.988615	1.2402	0.874449	1.10119	0.328026	-1.37435	0.0455487	-1.69342	24.6901	11.2228
1397263_PM_at	AI045741	---	0.649301	-1.41491	0.995817	1.0426	0.697182	-1.16441	0.203859	-1.35491	0.010339	-1.69334	56.3213	36.8879
1370180_PM_at	AA891213	Nudt4	0.68871	-1.22649	0.901224	-1.233	0.509019	-1.15201	0.0419852	-1.35089	0	-1.69322	42.3446	29.7961
1377246_PM_at	BI282860	---	0.796912	-1.28606	0.995817	-1.06209	0.727828	-1.14714	0.532476	-1.17532	0.00915034	-1.69318	45.7444	31.6306
1394953_PM_at	BF388068	---	0.917587	-1.15219	0.995817	-1.09336	0.905446	-1.06369	0.199207	-1.40071	0.0166307	-1.69291	59.6465	38.4123
1393277_PM_at	AI579547	---	0.795624	-1.33033	0.956038	-1.32785	0.930136	-1.04898	0.0471575	-1.65773	0.0168134	-1.69237	67.5066	41.7983
1376012_PM_at	BI295108	RGD1564419	0.480866	-1.51439	0.988615	-1.17062	0.244787	-1.39148	0.0185825	-1.69169	0.0674255	-1.40557	NA	NA
1393354_PM_at	BE097947	---	0.722129	-1.31185	0.80299	-1.39623	0.333036	-1.30641	0.0283162	-1.55662	0.00417133	-1.69161	4.54621	0.592589
1386600_PM_at	BF522129	---	0.483096	-1.56391	0.970729	-1.2713	0.371255	-1.34665	0.411241	-1.23504	0.012728	-1.69096	87.7956	49.3361	BMD > highest dose: 75.0
1397034_PM_at	BE121170	---	0.664805	-1.27189	0.953131	-1.20484	0.228392	-1.29899	0.0981423	-1.32372	0	-1.69094	48.5091	33.0684
1376545_PM_at	BF394077	---	0.902544	-1.16067	0.970729	-1.26053	0.454409	-1.2788	0.0242091	-1.69081	0.0244907	-1.57091	8.65001	0.8422
1389748_PM_at	BE118122	---	0.842389	-1.16574	0.995817	-1.05213	0.370864	-1.23338	0.284237	-1.21021	0	-1.69057	44.0325	30.7162
1398454_PM_at	BM389272	---	0.686211	-1.41255	0.91504	-1.38566	0.418079	-1.32117	0.0334349	-1.69013	0.012728	-1.68706	3.59355	2.90559e-06
1378235_PM_at	AI549590	Gdpd1	0.979067	1.03629	0.988615	-1.15492	0.884828	-1.0627	0.0549888	-1.50316	0.00561974	-1.69004	9.75941	0.5319
1397468_PM_at	BI288527	Hsdl2	0.939897	-1.11068	0.988615	-1.19718	0.810619	-1.11586	0.0424831	-1.68971	0.337565	-1.23002	NA	NA
1368834_PM_at	AA894330	Camk2d	0.982098	1.04268	0.988615	-1.22724	0.884713	-1.09013	0.676882	-1.15751	0.0419987	-1.6892	44.9692	31.2189
1368038_PM_at	AF260258	Synj2bp	0.666272	-1.30803	0.934525	-1.2514	0.370689	-1.25439	0.00788329	-1.6891	0.00453261	-1.62065	7.92596	0.195
1382874_PM_at	BI289407	Npl	0.989742	1.02495	0.995817	1.05973	0.773086	-1.1511	0.665161	-1.15193	0.0339184	-1.68888	57.5472	37.4566
1390783_PM_at	BG671264	Abca8a	0.998502	1.00194	0.994211	1.06909	0.940604	-1.02606	0.240729	-1.21181	0	-1.68872	24.4641	18.7961
1384501_PM_at	BI303932	---	0.704731	-1.44056	0.997953	-1.01349	0.898412	1.07135	0.769103	-1.10032	0.0238965	-1.68852	68.5243	42.2158
1368037_PM_at	NM_019170	Cbr1 /// LOC100360507	0.842389	1.22239	0.974936	1.23641	0.637663	1.17971	0.119128	1.41438	0.00779736	1.68851	53.8695	35.7263
1369196_PM_at	NM_012626	Ppy	0.78427	-1.30726	0.932118	-1.33135	0.671752	-1.17179	0.025664	-1.6883	0.140328	-1.33029	NA	NA
AFFX-r2-Bs-dap-M_at		---	0.9729	1.04661	0.966573	1.23901	0.584874	-1.19133	0.0142676	-1.68012	0.00486167	-1.68802	NA	NA
1381038_PM_at	BE101442	---	0.662532	-1.2986	0.953131	-1.22815	0.241192	-1.32034	0.00387301	-1.6877	0.033556	-1.38293	NA	NA
1370636_PM_at	AF349115	Ppbp	0.480866	-1.40976	0.98888	-1.10341	0.169397	-1.37608	0.0625012	-1.40597	0.00209479	-1.68709	11.1912	1.32153
1378662_PM_at	BF415816	---	0.548222	-1.26941	0.537518	-1.32959	0.0436528	-1.40035	0	-1.55562	0	-1.68698	1.83022	0.821221
1371632_PM_at	AI231166	Coro1c	0.915964	-1.08678	0.995817	-1.04157	0.911482	-1.03377	0.235514	-1.20052	0	-1.68689	33.6747	24.7607
1375918_PM_at	AW917662	Zfp830	0.818045	-1.22664	0.977839	-1.20785	0.460101	-1.23744	0.0214014	-1.62462	0.003303	-1.68647	7.8382	0.4647
AFFX-DapX-3_at		---	0.971815	1.04546	0.977839	1.18163	0.426184	-1.24165	0.0165473	-1.68634	0.0105692	-1.62903	NA	NA
1396317_PM_at	AI764350	Ccpg1	0.838016	-1.19366	0.810969	-1.37131	0.551778	-1.18627	0.130967	-1.34206	0.00129908	-1.68628	53.7009	35.6452
1390552_PM_at	AA859553	Magi1	0.80202	-1.28982	0.730525	-1.5165	0.711687	-1.15611	0.0269481	-1.68627	0.042122	-1.50416	8.58316	7.94559e-06
1372911_PM_at	BI281950	---	0.949048	-1.08755	0.8069	-1.45644	0.470612	-1.26515	0.0402265	-1.60454	0.00915034	-1.68619	9.18838	2.13727
1374869_PM_at	AA943361	---	0.971551	1.05736	0.995817	1.02495	0.809316	-1.10077	0.0610343	-1.51582	0.00525997	-1.68603	9.224	0.7299
1383444_PM_at	AA964069	Slc24a2	0.767797	-1.28745	0.660524	-1.47757	0.269057	-1.36071	0.0217435	-1.68592	0.0271631	-1.49494	NA	NA
1376825_PM_at	BF557258	LOC100911039	0.900225	-1.16455	0.999254	-1.00298	0.729908	-1.14706	0.236201	-1.32908	0.00962506	-1.68577	40.3104	28.6619
1382001_PM_at	AI227612	LOC502710	0.981034	-1.03019	0.989656	-1.1062	0.492874	-1.21618	0.427146	-1.1841	0.003303	-1.68567	40.0008	28.4868
1386938_PM_at	NM_031012	Anpep	0.855553	-1.16056	0.995817	-1.02136	0.988238	-1.00625	0.204272	-1.25225	0.00209479	-1.6855	36.0438	26.19
1381043_PM_at	AI639256	---	0.692959	-1.4556	0.874555	-1.48602	0.247614	-1.50523	0.0755167	-1.60688	0.0255285	-1.6855	1.90656	3.60673e-08
1371110_PM_at	AY035343	LOC287004	0.583625	-1.43577	0.869166	-1.38734	0.310404	-1.35237	0.0185825	-1.68533	0.00849748	-1.64418	2.63126	2.08304e-07
1375899_PM_at	BF283736	---	0.802549	-1.31568	0.98888	-1.15028	0.35492	-1.38385	0.15071	-1.44541	0.0174981	-1.68499	15.3163	1.90583
1392885_PM_at	BF281957	Mbd1	0.945355	-1.0808	0.932118	-1.27873	0.627062	-1.16317	0.175254	-1.31235	0.00276055	-1.68494	48.4664	33.0466
1370519_PM_at	U06069	Stxbp1	0.859485	-1.17887	0.970729	-1.21302	0.464408	-1.22474	0.0370702	-1.51137	0.00129908	-1.68485	10.1355	3.16393
1369689_PM_at	AF142097	Nsf	0.544981	1.47982	0.970729	1.24685	0.0548101	1.68482	0.774897	1.08167	0.0227246	1.55014	159.486	67.0638	BMD > highest dose: 75.0
1368219_PM_at	NM_017137	Clcn2	0.975051	-1.05589	0.995817	-1.09773	0.424885	-1.35241	0.250292	-1.376	0.024087	-1.68435	54.6839	36.1158
1382373_PM_at	AA964332	Fam135a	0.924993	-1.14215	0.997485	-1.01964	0.456938	-1.32281	0.484796	-1.2245	0.0223425	-1.68428	55.3292	36.4218
1369402_PM_at	NM_022681	Adnp	0.95204	-1.1025	0.98888	-1.17732	0.960933	-1.03177	0.0620074	-1.68414	0.0343222	-1.66022	18.3964	10.9142
1378145_PM_at	BE113971	---	0.788576	-1.29425	0.64053	-1.51987	0.216551	-1.43997	0.0224668	-1.68412	0.0125444	-1.62742	2.51614	0.408776
1387130_PM_at	NM_133315	LOC100911874 /// Slc40a1	0.9967	1.00465	0.995817	-1.04514	0.457549	-1.21482	0.0217435	-1.51802	0.00129908	-1.68381	7.54997	0.9125
1387287_PM_a_at	D83598	Abcc9 /// LOC100360403	0.963085	-1.08705	0.995817	1.07195	0.740433	-1.16474	0.0886335	-1.59677	0.0285728	-1.68375	11.2321	9.93772
1377090_PM_at	AI102881	Dock6	0.917635	-1.12687	0.977362	-1.22944	0.225767	-1.4144	0.345235	-1.24062	0.00937569	-1.68375	56.6241	37.0291
1380462_PM_at	BF283078	RGD1562146	0.878045	-1.16326	0.965062	-1.22756	0.126634	-1.4862	0.0151898	-1.68299	0.00561974	-1.67807	8.11269	0.6784
1373644_PM_at	AW253720	---	0.651288	-1.22542	0.915892	-1.20663	0.210386	-1.2531	0.00387301	-1.4983	0	-1.68299	6.8933	2.45505
1382319_PM_at	BM389005	Gpr68	0.884426	-1.24129	0.995817	1.11087	0.828061	-1.12758	0.445275	-1.28295	0.0412647	-1.68297	61.4674	39.2232
1372404_PM_at	AI010476	Rac2	0.999887	-1.00023	0.988615	1.1464	0.992826	1.00502	0.445285	-1.19563	0.00486167	-1.68276	33.6021	24.7162
1379226_PM_at	BM386775	Aim1l	0.939925	-1.08602	0.95542	-1.24805	0.472198	-1.23028	0.151336	-1.33715	0.00374988	-1.68263	49.4763	33.5604
1376476_PM_at	BI279598	Telo2	0.810115	-1.30008	0.988615	-1.21646	0.908906	-1.06052	0.769444	-1.09446	0.0181185	-1.68242	62.5415	39.6938
1390889_PM_at	AI102132	LOC691543	0.810275	-1.35629	0.98681	-1.26203	0.777296	-1.15806	0.27116	-1.40169	0.0425419	-1.68231	69.2559	42.5131
1398311_PM_a_at	AF313464	Kidins220	0.555388	-1.38427	0.64053	-1.42483	0.272719	-1.31378	0.0214014	-1.57677	0.00129908	-1.68206	2.26762	1.21286e-06
1397063_PM_at	BF412415	---	0.789139	-1.29583	0.965062	-1.26471	0.305404	-1.36746	0.0228723	-1.6816	0.0109744	-1.6443	5.0369	1.31112
1394876_PM_at	AI454929	---	0.795356	-1.2363	0.98888	-1.11236	0.445185	-1.23029	0.0768524	-1.40903	0.00276055	-1.68119	47.3043	32.4476
1372491_PM_at	AI229647	RGD1565591	0.971051	-1.05356	0.988615	-1.16479	0.465726	-1.22897	0.417551	-1.18737	0.00276055	-1.68112	49.8776	33.7629
1380914_PM_at	AI175405	---	0.86444	-1.26308	0.953131	-1.37051	0.997238	-1.00265	0.505749	-1.22941	0.0312528	-1.68109	90.103	50.0994	BMD > highest dose: 75.0
1376457_PM_at	AI175861	Crispld2	0.986254	1.0326	0.989064	-1.14991	0.463418	-1.32152	0.108501	-1.54198	0.0219516	-1.68105	10.3749	0.8453
1369491_PM_at	NM_053626	Dao	0.824409	-1.33494	0.988615	-1.21704	0.931861	-1.05554	0.485604	-1.25334	0.0385872	-1.68098	70.8885	43.1681
1395514_PM_at	BI281277	Scyl3	0.980851	-1.03957	0.98888	-1.16518	0.974107	1.01918	0.0381026	-1.68092	0.0600212	-1.48873	NA	NA
1393432_PM_a_at	AA899840	Dhx36	0.980246	1.04053	0.98888	-1.14358	0.705123	-1.16979	0.550922	-1.17848	0.0161384	-1.68013	42.9836	30.1466
1386926_PM_at	NM_053607	Acsl5	0.936853	-1.08632	0.988615	1.12608	0.958525	-1.02319	0.63794	-1.10825	0.00209479	-1.68006	38.0737	27.3821
1388275_PM_at	AW919577	LOC100912777 /// Tcrb	0.873575	-1.23148	0.995817	-1.03399	0.743442	-1.16088	0.177235	-1.44078	0.0247418	-1.6795	58.4325	37.8624
1394784_PM_at	BF522436	Esf1	0.414052	1.46131	0.64053	1.41616	0	1.67946	0.0108122	1.5798	0.0241903	1.4211	NA	NA
1390875_PM_a_at	BF290046	Ccdc41 /// LOC100363642	0.971897	-1.05449	0.995817	1.03477	0.382879	1.3215	0.0584657	1.54536	0.011533	1.67931	7.89636	0.5796
1387675_PM_at	X63434	Plau	0.9967	1.00879	0.997217	1.0245	0.963178	1.03126	0.436545	-1.27047	0.0353817	-1.6791	43.9697	30.6823
1380077_PM_at	AI412131	---	0.907399	-1.19477	0.999228	-1.00707	0.820148	-1.13002	0.487755	-1.25139	0.0407358	-1.67899	56.5513	36.9952
1389146_PM_at	BF283267	Fam107b	0.983582	1.02197	0.995817	1.04971	0.92965	-1.03116	0.132802	-1.28336	0	-1.67877	27.3039	20.7061
1395953_PM_at	AA955517	---	0.928983	-1.15249	0.915892	-1.48004	0.80954	-1.13454	0.228606	-1.43135	0.0383766	-1.67874	100.797	53.4246	BMD > highest dose: 75.0
1387440_PM_at	NM_022863	Ireb2	0.932671	-1.11142	0.904188	-1.36651	0.248052	-1.40568	0.0217435	-1.67866	0.0932214	-1.37651	NA	NA
1389645_PM_at	AI233266	Prodh2	0.979067	-1.03062	0.995817	-1.05221	0.968822	1.01696	0.0907555	-1.3435	0.00129908	-1.67849	24.3607	15.622
1378373_PM_at	BF522207	LOC100911851	0.90889	-1.10413	0.897749	-1.26561	0.663681	-1.12277	0.0842598	-1.33165	0	-1.67839	42.7521	30.0199
1388734_PM_at	AA894193	---	0.876814	-1.15218	0.995817	1.05328	0.889224	-1.0515	0.50523	-1.14488	0.00209479	-1.67808	38.9523	27.889
1379367_PM_at	BF388220	Fam213b	0.924334	-1.10722	0.991916	1.09629	0.82877	-1.08227	0.92954	-1.02437	0.00129908	-1.67771	42.6297	29.9528
1394740_PM_at	AA850678	---	0.485249	-1.37975	0.725115	-1.36538	0	-1.67767	0.0170158	-1.51943	0.00779736	-1.49863	1.52314	0.03228
1381259_PM_at	BM391784	Stag1	0.949048	-1.08094	0.953131	-1.26489	0.631859	-1.16968	0.0108122	-1.67743	0.0169645	-1.53844	8.17775	0.5534
1376376_PM_at	AI501923	---	0.865171	-1.17125	0.986651	-1.16338	0.673642	-1.1411	0.159433	-1.32161	0.00209479	-1.6774	47.0282	32.3041
1370019_PM_at	AF394783	Sult1a1	0.483509	-1.30287	0.986513	-1.12346	0.405706	-1.18311	0	-1.4723	0	-1.67731	9.11261	0.02817
1382281_PM_at	BI296136	---	0.548222	1.52238	0.897749	1.41841	0.315965	1.38642	0.0388509	1.67696	0.304198	1.23587	NA	NA
1390312_PM_at	BG670441	LOC500013 /// LOC684193 /// Samd9l	0.758576	1.41935	0.995817	1.06523	0.883007	-1.08557	0.419711	-1.28156	0.034092	-1.67693	44.7576	31.1058
1391893_PM_at	AI501557	Clp1	0.981667	-1.03579	0.995817	-1.04442	0.673642	-1.18291	0.0399691	-1.67666	0.347275	-1.21812	NA	NA
1370000_PM_at	NM_021663	Nucb2	0.825206	-1.18828	0.956038	-1.20993	0.366948	-1.24554	0.0278107	-1.48343	0.00209479	-1.67644	9.01023	2.84192
1387977_PM_at	AF218575	Nbn	0.917635	-1.15222	0.979423	-1.25326	0.775599	-1.13716	0.191782	-1.41602	0.0218405	-1.67627	67.0725	41.6188
1369042_PM_at	NM_024144	Pigm	0.891293	-1.19164	0.988615	-1.22088	0.687317	-1.18381	0.0449222	-1.67616	0.0888654	-1.44525	NA	NA
1379277_PM_at	AI575341	---	0.895445	-1.13051	0.98888	-1.10325	0.699121	-1.12652	0.725776	-1.08054	0.00129908	-1.67567	71.3286	31.148
1395742_PM_at	AW920352	---	0.881099	1.24285	0.988615	1.22709	0.922081	-1.06113	0.926311	-1.03775	0.0384876	-1.67554	48.3281	32.9758
1393784_PM_at	BI284190	Vezf1	0.583625	-1.36463	0.956038	-1.22746	0.174861	-1.38456	0.0699939	-1.40848	0.003303	-1.67483	3.68083	0.492561
1392973_PM_at	AI073173	Nav2	0.884426	-1.24405	0.942545	-1.42755	0.396271	-1.42325	0.415565	-1.29986	0.0440122	-1.67463	18.5032	1.68648e-05
1383354_PM_a_at	BF566664	Fbxo33	0.970286	-1.06625	0.988615	-1.17493	0.699235	-1.16703	0.0460284	-1.63465	0.0149389	-1.67455	8.57397	0.8578
1380569_PM_at	BI281591	Rnf41	0.641324	-1.40885	0.970729	-1.25192	0.298832	-1.36803	0.0481404	-1.54903	0.010339	-1.67429	6.29007	1.97413e-07
1369904_PM_at	NM_012956	Gabrb1	0.649301	-1.30035	0.92773	-1.25339	0.0353852	-1.52379	0.0396315	-1.44277	0	-1.67424	3.13165	0.82411
1393414_PM_at	AW142650	LOC689176	0.92621	-1.13138	0.99351	-1.10914	0.292545	-1.41254	0.0355468	-1.67422	0.0349149	-1.55586	7.28369	0.7462
1387036_PM_at	NM_024360	Hes1	0.988098	-1.02828	0.995817	1.0603	0.935346	-1.05138	0.994712	1.00297	0.0426484	-1.6738	64.1057	40.3692
1370984_PM_at	AF151710	Zfp46	0.614367	-1.515	0.64053	-1.67354	0.542801	-1.27133	0.266758	-1.35428	0.0478435	-1.56438	188.491	71.8562	BMD > highest dose: 75.0
1391661_PM_at	AA945076	Gk	0.924334	-1.07522	0.932867	-1.18667	0.479706	-1.15617	0.0318776	-1.35471	0	-1.67342	37.0152	26.7641
1380858_PM_at	BE120316	---	0.9158	-1.15503	0.988615	-1.19279	0.552163	-1.25815	0.351267	-1.28922	0.0205177	-1.67247	67.7531	41.8998
1378938_PM_at	AI175561	LOC290577	0.952318	-1.09505	0.98888	-1.15657	0.319714	-1.40572	0.0498525	-1.67219	0.41711	1.19402	NA	NA
1398267_PM_at	NM_053537	Slc22a7	0.825494	-1.16026	0.995326	-1.0624	0.491938	-1.16506	0.0373561	-1.38773	0	-1.6719	16.7209	6.59882
1393502_PM_at	AI071962	Tmem231	0.991174	-1.01918	0.988615	-1.18726	0.619407	-1.22152	0.0462232	-1.67188	0.296264	-1.26099	NA	NA
AFFX-LysX-5_at		---	0.903389	1.21376	0.953131	1.41163	0.849788	-1.11476	0.274321	-1.41154	0.049335	-1.67185	NA	NA
1382899_PM_at	AI409173	LOC100360704	0.917652	-1.172	0.98888	-1.19117	0.629912	-1.24313	0.42011	-1.28297	0.0416906	-1.67171	93.1149	51.0703	BMD > highest dose: 75.0
AFFX-PheX-3_at		---	0.948899	1.07997	0.916452	1.31655	0.695357	-1.14221	0.0214014	-1.6712	0.058755	-1.40164	NA	NA
1388924_PM_at	AA818262	Angptl4	0.989929	-1.02452	0.995817	-1.09986	0.854573	-1.10758	0.354709	-1.32198	0.0346254	-1.67113	53.873	35.7279
1373963_PM_at	BF284337	Hdhd3	0.986935	-1.0197	0.995817	1.02621	0.655982	-1.13513	0.148878	-1.29329	0	-1.67109	33.6962	24.7739
1394127_PM_at	AA943800	---	0.786272	-1.26279	0.995817	-1.06472	0.518649	-1.20799	0.0178723	-1.67066	0.011533	-1.59378	11.3166	8.15826
1379473_PM_at	BI284815	Larp1b	0.901734	-1.09952	0.995817	-1.01927	0.764777	-1.07853	0.0481404	-1.33401	0	-1.67058	29.8287	22.3506
1383949_PM_at	AI703880	Med13l	0.916951	-1.14089	0.995817	1.06216	0.646209	1.1891	0.521467	-1.18369	0.0158635	-1.67002	25.7832	22.0677
1378471_PM_at	BE111819	Raver2	0.141541	-1.43452	0.960266	-1.16993	0.0228963	-1.49471	0.00616004	-1.55804	0	-1.66993	2.96449	0.605451
1391623_PM_at	AI706933	LOC100362458	0.879217	-1.20434	0.943896	-1.33026	0.478578	-1.28091	0.0892382	-1.51094	0.0161384	-1.66992	15.5549	1.94286
1373966_PM_at	BF406242	Rai1	0.979067	1.0384	0.98888	-1.13847	0.938839	-1.03785	0.639763	-1.12431	0.00822409	-1.66968	54.4636	36.0108
1371367_PM_at	BE107459	Tardbp	0.960813	-1.0612	0.995817	-1.04094	0.993179	1.00414	0.620973	-1.11214	0.003303	-1.66894	36.4562	26.4345
1378173_PM_at	BF397791	---	0.967083	-1.05549	0.995817	1.04709	0.578793	-1.17208	0.212017	-1.27054	0.003303	-1.66838	32.4133	23.9827
1385558_PM_at	AW532330	Esyt3	0.65797	-1.31128	0.921144	-1.27363	0.0586945	-1.55096	0.0165473	-1.56008	0.00129908	-1.66835	5.96037	0.851873
1387821_PM_at	NM_017313	Rab3ip	0.855286	-1.20107	0.997375	1.01582	0.941211	-1.03475	0.468576	-1.18109	0.00374988	-1.66815	40.2768	28.643
1381019_PM_x_at	BG378709	Asap1	0.856997	1.24329	0.977839	1.2521	0.740433	1.15545	0.97318	1.0121	0.0174981	-1.66814	42.0177	29.6157
1374953_PM_at	AI599484	LOC500420	0.960302	1.07949	0.995817	1.06533	0.853439	-1.08887	0.395132	-1.24236	0.0148115	-1.66807	44.8055	31.1315
1379804_PM_at	AA900057	Snx27	0.544981	1.44474	0.984684	1.19665	0.0464131	1.66805	0.0402265	1.53767	0.0994114	1.33866	NA	NA
1379729_PM_at	AI071906	Cpsf6	0.876814	-1.2379	0.724446	-1.63833	0.376302	-1.40016	0.209936	-1.42458	0.0319709	-1.66747	115.98	57.6176	BMD > highest dose: 75.0
1383229_PM_at	BE103071	Abca7	0.544981	-1.46186	0.995817	-1.06832	0.253105	-1.38089	0.212137	-1.31255	0.00753515	-1.66684	64.0021	40.3248
1384164_PM_at	BF290416	---	0.825494	-1.15264	0.78669	-1.27467	0.463418	-1.16636	0	-1.54027	0.00129908	-1.6668	7.67499	0.1684
1375444_PM_at	BF409829	Ap3d1	0.357333	1.52498	0.417883	1.53249	0.017743	1.6665	0.100689	1.37443	0.00374988	1.60755	1.30246	7.5e-14
1397565_PM_at	BI296579	---	0.915458	-1.10317	0.999228	1.00322	0.217707	-1.31974	0.284691	-1.21212	0	-1.66642	40.1834	28.5902
1370581_PM_at	AF348523	Fgf14	0.895204	-1.15541	0.965062	-1.25154	0.286103	-1.35816	0.0515816	-1.53177	0.00753515	-1.66634	7.78263	2.18574
1388013_PM_at	AF010465	Cd80	0.806203	-1.21172	0.894063	-1.3031	0.266018	-1.31111	0.0549888	-1.42315	0.00129908	-1.66633	6.94167	1.50645
1384137_PM_at	AI030318	---	0.997951	1.00451	0.856408	-1.5647	0.664061	-1.22846	0.26623	-1.40513	0.0404213	-1.66633	94.8432	51.615	BMD > highest dose: 75.0
1370342_PM_at	AF385402	Kcnk2	0.813719	-1.22766	0.901224	-1.33111	0.309678	-1.31898	0.0999631	-1.40479	0.00594359	-1.66617	5.46126	1.14117
1391101_PM_at	AI407134	Arhgap12	0.988004	-1.01998	0.988615	-1.15105	0.628041	-1.16377	0.103159	-1.38033	0.00486167	-1.66613	16.3829	5.69188
1390925_PM_a_at	AI043758	Igsf3	0.666116	-1.29246	0.786275	-1.34869	0.0647044	-1.52015	0	-1.66613	0.0178224	-1.44517	NA	NA
1383614_PM_at	BI295051	Nuak2	0.810584	-1.21736	0.988615	1.14507	0.893396	-1.05226	0.315523	-1.22316	0.003303	-1.66608	40.5776	28.8125
1395059_PM_at	BE112187	Shroom3	0.576648	-1.43248	0.991916	-1.09804	0.292106	-1.35702	0.0201547	-1.66591	0.109832	-1.3401	NA	NA
1383418_PM_at	BG377805	Adam11	0.874039	-1.21533	0.901224	-1.41498	0.719676	-1.16155	0.104358	-1.49696	0.0171093	-1.66581	85.5513	48.5768	BMD > highest dose: 75.0
1390849_PM_at	AW520584	---	0.999062	1.00151	0.995817	-1.04374	0.806223	-1.13508	0.806787	1.09113	0.0368291	-1.665	67.3474	41.7326
1380822_PM_at	BE097945	---	0.887824	-1.14566	0.995817	-1.07411	0.550296	-1.18752	0.267593	-1.25141	0.00374988	-1.66476	39.8079	28.3774
1368448_PM_at	NM_021586	Ltbp2	0.973418	-1.05771	0.999228	-1.00628	0.528924	-1.27725	0.774232	-1.09798	0.0254394	-1.66432	61.7148	39.3321
1376435_PM_at	BI303340	---	0.931723	1.15024	0.988615	1.23438	0.773086	-1.16275	0.584953	-1.20292	0.0486912	-1.66425	42.0131	29.6131
1388185_PM_at	AI178012	Rb1	0.756262	1.27935	0.988615	1.13753	0.855967	-1.06947	0.120627	-1.36372	0.00374988	-1.66357	9.24711	0.1116
1368621_PM_at	NM_022960	Aqp9	0.913439	-1.0924	0.995326	1.05972	0.98115	-1.00865	0.168985	-1.23714	0	-1.66354	30.1411	22.5506
1394770_PM_at	AI556187	Pik3c2b	0.68871	-1.33969	0.981119	-1.19489	0.228392	-1.38979	0.0621358	-1.48127	0.00594359	-1.66351	4.45582	1.06945
1394420_PM_at	BF287027	---	0.762959	-1.2925	0.977839	-1.21239	0.12056	-1.51697	0.0242091	-1.59164	0.00453261	-1.66333	5.31557	1.31001
1384513_PM_at	AI071056	---	0.981034	1.04545	0.989064	1.17473	0.990207	-1.0095	0.266485	-1.42014	0.0484836	-1.6633	20.4002	10.3948
1376066_PM_at	AI103572	Rnd3	0.989091	1.02525	0.997803	-1.01787	0.899361	-1.0687	0.422665	-1.25158	0.0244907	-1.66314	40.0097	28.4919
1390461_PM_at	AI071102	---	0.994803	1.01152	0.993482	1.11385	0.884422	1.07383	0.973605	1.01306	0.0196682	-1.66308	60.5173	35.8036
1389113_PM_at	AI598307	Slc45a3	0.78301	-1.33368	0.98888	-1.15168	0.937464	-1.04329	0.147656	-1.43191	0.0171093	-1.66289	55.296	36.4061
1372392_PM_at	AI599125	---	0.976072	-1.04635	0.995817	-1.0359	0.835609	-1.09389	0.0761895	-1.51979	0.0144285	-1.66279	9.35573	0.784
1372081_PM_at	BI299305	---	0.905826	1.17312	0.995817	1.04152	0.833453	1.10445	0.747787	1.10452	0.021201	-1.66276	72.751	42.1243
1376279_PM_at	BM389467	Pop1	0.924334	-1.16073	0.995817	-1.0979	0.875481	-1.09171	0.155115	-1.51453	0.0404989	-1.66276	65.3288	40.8893
1398347_PM_at	AI406520	Axl	0.954581	-1.0674	0.997803	1.01228	0.63476	-1.14823	0.193088	-1.28119	0.00374988	-1.66273	30.7559	22.942
1389456_PM_at	BI296591	---	0.818045	-1.19373	0.979357	-1.16619	0.211018	-1.33265	0.0652051	-1.38408	0	-1.66205	11.331	2.69745
1395741_PM_at	BF548107	Mgea5	0.942509	-1.0964	0.995817	-1.03494	0.898077	-1.05886	0.0629629	-1.53248	0.0107785	-1.66195	10.8755	0.6329
1388728_PM_at	BI282923	Laptm4b	0.86934	-1.19546	0.932679	-1.31195	0.445925	-1.27094	0.0908354	-1.46126	0.0101064	-1.66134	14.3089	2.00385
1378178_PM_at	AA850777	Smc6	0.944341	-1.07053	0.999254	-1.0023	0.283657	-1.27563	0.09843	-1.32618	0.00209479	-1.66121	8.8714	0.1982
1383222_PM_at	AA892299	Frmd6	0.895445	-1.18848	0.988615	-1.20023	0.916545	1.05707	0.218551	-1.38728	0.0269165	-1.66096	60.8254	38.9392
1389504_PM_at	BI297929	---	0.786272	1.32155	0.832719	1.46082	0.352643	1.35987	0.0358647	1.65137	0.0152476	1.66093	3.50338	0.298016
1372843_PM_at	BG377188	RGD1309410	0.921125	-1.08724	0.995817	1.04544	0.457425	-1.17688	0.0939162	-1.29688	0.00129908	-1.66089	31.0231	23.1112
1383658_PM_at	BF406601	Laptm5	0.930963	-1.10242	0.997953	1.01064	0.740433	-1.12174	0.309123	-1.24168	0.00374988	-1.66073	36.8042	26.64
1382280_PM_at	BF290998	Uqcrc2	0.68871	-1.41633	0.966573	-1.29383	0.256971	-1.44931	0.0430158	-1.66066	0.218023	-1.29553	NA	NA
1377086_PM_at	AI233530	C1qtnf3	0.789139	-1.25685	0.991916	-1.09939	0.295538	-1.32597	0.0675072	-1.45414	0.003303	-1.66043	16.2766	3.33526
1373611_PM_at	BI279744	Il17ra	0.954978	-1.06313	0.995817	1.05885	0.958701	-1.02065	0.20116	-1.25688	0	-1.66034	28.3482	21.3924
1382262_PM_at	BE111891	---	0.98992	1.02138	0.98888	-1.14952	0.921681	1.05145	0.774634	-1.08977	0.0154001	-1.66032	45.0949	31.2859
1377610_PM_at	AI453854	Lmod2	0.362081	-1.61765	0.988615	-1.19328	0.682397	-1.16506	0.109448	-1.44404	0.011533	-1.66018	86.8479	49.0175	BMD > highest dose: 75.0
1396177_PM_at	BF565900	---	0.971815	-1.0624	0.995326	-1.09985	0.976956	-1.01683	0.335815	-1.28859	0.0215925	-1.66002	48.3873	33.0061
1374204_PM_at	BM388946	Wsb1	0.842389	1.28038	0.932118	1.40304	0.816437	1.12126	0.88591	1.05398	0.030956	-1.65994	49.0264	33.3323
1369382_PM_at	NM_022943	Mertk	0.988004	-1.02217	0.98888	-1.12659	0.559593	-1.21306	0.322641	-1.25903	0.00915034	-1.65962	40.8661	28.9745
1380088_PM_at	AW533021	Adamts12	0.999062	1.00179	0.98888	-1.15456	0.923693	-1.05554	0.701559	-1.13058	0.0300533	-1.65958	63.7629	40.2222
1381581_PM_at	AW535025	---	0.86444	-1.1719	0.869166	-1.32663	0.203494	-1.37406	0.00616004	-1.65951	0.0643309	-1.35452	NA	NA
1369756_PM_a_at	AF210250	Slc4a4	0.555696	1.47817	0.743371	1.50763	0.096705	1.62635	0.0238494	1.65914	0.034092	1.52147	1.20327	7.5e-14
1384154_PM_at	BF554739	Wbp4	0.758576	1.29666	0.253725	1.65877	0.0499762	1.61565	0.0405976	1.54316	0.0785207	1.36075	NA	NA
1381457_PM_at	BI294465	---	0.870998	-1.1651	0.995817	-1.05617	0.179102	-1.39765	0.122054	-1.3465	0.00209479	-1.65874	11.4808	3.46317
1384053_PM_at	BF556415	Ube4a	0.788576	-1.35235	0.987967	-1.23233	0.142588	-1.65871	0.337322	-1.30633	0.033556	-1.64449	14.7819	5.76022e-07
1394999_PM_at	BI294721	Rab7b	0.90256	-1.10229	0.988615	-1.10221	0.112822	-1.3643	0.0711115	-1.31896	0	-1.65849	8.97216	3.22431
1388966_PM_at	BM388250	---	0.86572	1.18713	0.618656	1.52833	0.188972	1.43515	0.0864273	1.43053	0.00525997	1.65821	2.67641	1.05154
1369783_PM_a_at	U02319	Nrg1	0.842389	1.29825	0.995817	1.03758	0.947035	-1.0431	0.499369	1.23517	0.0381539	1.65809	57.7158	37.5342
1382465_PM_at	AW533397	Lipe	0.898154	-1.18709	0.997953	1.01301	0.736681	-1.15879	0.603604	-1.16277	0.0233064	-1.65757	50.0077	33.8283
1372770_PM_at	BF281357	Sri	0.979622	-1.03744	0.998562	1.00979	0.93597	-1.04031	0.388137	1.23487	0.00822409	1.6572	29.8987	22.3955
1383384_PM_at	BG381725	LOC682988	0.662532	-1.36621	0.960266	-1.2603	0.81058	-1.09727	0.182062	-1.34395	0.00915034	-1.657	71.8856	43.5626
1367850_PM_at	NM_053843	Fcgr2a /// LOC100362543 /// LOC498276 /// LOC498277	0.993338	1.01146	0.989981	1.10264	0.81761	-1.08259	0.23488	-1.26709	0.00486167	-1.65636	28.9408	21.778
1380017_PM_at	BE103930	---	0.971623	-1.05991	0.995817	-1.09057	0.551982	-1.23302	0.440208	-1.21739	0.013119	-1.65628	46.3663	31.9582
1369052_PM_at	NM_133323	Zfp111	0.985003	-1.03576	0.951376	-1.38932	0.746476	-1.17307	0.210133	-1.44299	0.0380533	-1.65618	67.3334	41.7268
1383731_PM_at	AA818065	Tmem106b	0.800746	-1.20317	0.979271	-1.16176	0.966504	-1.01756	0.205741	-1.24832	0	-1.65605	40.7095	28.8866
1398320_PM_at	BM986214	Pfkfb2	0.970286	-1.05362	0.970729	-1.21409	0.319518	-1.30255	0.052499	-1.47953	0.00486167	-1.65574	9.54191	0.7719
1368993_PM_at	NM_020088	Odz2	0.997951	1.00341	0.999228	1.00494	0.967353	-1.02147	0.830131	-1.06056	0.0107785	-1.65537	43.9094	30.6497
1373217_PM_at	AI010234	Ehbp1	0.937629	-1.09109	0.988615	-1.15227	0.95699	-1.02544	0.566426	-1.1403	0.00374988	-1.65486	38.8808	27.8479
1398486_PM_at	BF400868	LOC683007	0.925339	1.1061	0.988615	1.15076	0.0723078	1.55498	0.0096331	1.65473	0.05259	1.39038	NA	NA
1388572_PM_at	BM389961	LOC301128	0.730368	-1.44731	0.970729	-1.32247	0.390618	-1.39923	0.248911	-1.39861	0.0379358	-1.65472	101.513	53.6354	BMD > highest dose: 75.0
1372468_PM_at	BI296525	Cd97	0.950794	-1.0703	0.995817	-1.03933	0.90872	-1.04444	0.094477	-1.37215	0.00276055	-1.65454	32.0872	23.7796
1371840_PM_at	BI295971	S1pr1	0.996578	1.00586	0.997953	-1.00818	0.450467	-1.19182	0.0578897	-1.37088	0.00129908	-1.6538	7.10508	0.6211
1378609_PM_at	AI113031	---	0.828018	1.2472	0.942545	1.31342	0.928713	1.0441	0.750319	-1.09184	0.0150801	-1.65379	34.9134	25.5131
1382470_PM_at	AA955357	Pop1	0.907399	-1.134	0.98888	-1.13027	0.553449	-1.20162	0.0158954	-1.65328	0.0325038	-1.45435	NA	NA
1377275_PM_at	AI175328	Art1	0.730368	-1.26947	0.977839	-1.17575	0.0436528	-1.5931	0.14593	-1.30988	0.003303	-1.6531	5.98858	0.99792
1392999_PM_at	AA819279	Neto2	0.9729	-1.04994	0.995817	-1.05586	0.471861	-1.25925	0.173068	-1.36541	0.0113495	-1.65306	45.7815	31.6502
1395829_PM_at	AI501441	---	0.401177	-1.42401	0.988615	-1.11503	0.0513482	-1.49229	0.0568636	-1.3764	0	-1.65283	3.225	0.329537
1385210_PM_at	BF389450	Dock5	0.737015	-1.28994	0.988615	-1.15047	0.410982	-1.25162	0.165818	-1.31817	0.00525997	-1.65281	51.2678	34.4571
1380166_PM_at	BE101632	LOC100910603	0.962923	-1.07539	0.98888	1.14963	0.64119	-1.18961	0.34993	-1.26194	0.0152476	-1.65264	44.0862	30.7452
1384024_PM_at	BI301225	Brd1	0.737087	-1.39616	0.98888	-1.15485	0.405336	-1.34951	0.206047	-1.39589	0.0233064	-1.65253	76.1461	45.2023	BMD > highest dose: 75.0
1382394_PM_at	AA955985	---	0.8853	-1.13929	0.932679	-1.24926	0.0271364	-1.65252	0.0238494	-1.53527	0.0994653	-1.29292	NA	NA
1374000_PM_at	BI285893	Helz	0.925339	-1.14114	0.995817	-1.09376	0.324578	-1.41891	0.0642226	-1.6271	0.0282095	-1.65251	8.69825	0.712
1392557_PM_at	BF389151	---	0.92189	1.17583	0.991916	-1.14556	0.896213	1.08301	0.109553	-1.62563	0.0486912	-1.65217	22.3318	10.8973
1376963_PM_at	BM388710	Dyrk2	0.873575	-1.20265	0.98888	-1.13337	0.705749	-1.16229	0.442389	-1.21786	0.0178224	-1.65206	49.4453	33.5448
1378595_PM_at	BE113427	LOC100912093	0.949092	1.11594	0.995817	1.0894	0.656741	1.23885	0.778454	1.10815	0.0481315	-1.65185	63.6474	40.1725
1394823_PM_at	AW921107	---	0.483509	-1.36592	0.901224	-1.26118	0.017743	-1.54847	0.00387301	-1.65109	0.00779736	-1.48056	NA	NA
1389391_PM_at	AI411981	Slc35e3	0.934025	1.10217	0.995326	1.08968	0.797892	1.10208	0.144614	1.37801	0.0109744	1.65049	41.6462	29.4098
1387005_PM_at	NM_017320	Ctss	0.985691	-1.0258	0.995326	1.08778	0.731158	-1.13338	0.194503	-1.33106	0.00937569	-1.65026	30.3582	22.6892
1388898_PM_at	AI236601	Hsph1	0.886894	-1.17669	0.985454	-1.21402	0.510774	-1.2453	0.0273389	-1.65024	0.0144285	-1.60764	9.72302	0.8716
1389839_PM_at	BE112411	Hoga1	0.927087	-1.12508	0.991916	-1.11328	0.149467	-1.54798	0.217147	-1.34796	0.0158635	-1.65015	6.32466	3.74762
1377070_PM_at	BE098910	Sf3b2	0.045129	1.47539	0	1.65007	0.0114062	1.52134	0.0151898	1.44874	0.0198174	1.34734	NA	NA
1379847_PM_at	AW141858	Dysf	0.662532	-1.43922	0.87759	-1.43993	0.778787	-1.13004	0.168628	-1.41889	0.0217057	-1.64969	86.7983	49.0007	BMD > highest dose: 75.0
1368325_PM_at	NM_012842	Egf /// LOC100910178	0.935914	-1.09759	0.995817	-1.05257	0.824274	1.08847	0.408054	-1.20293	0.00779736	-1.64947	37.3796	26.9777
1381311_PM_at	BE100625	Emr1	0.943964	-1.1099	0.996586	-1.02508	0.727879	-1.16655	0.626285	-1.15689	0.025655	-1.64912	62.3329	39.6028
1368754_PM_at	NM_057124	P2ry6	0.988004	-1.02351	0.986513	-1.2069	0.592752	-1.20476	0.210678	-1.3379	0.0129234	-1.64903	17.2191	4.76997
1386100_PM_at	BF288469	---	0.833693	-1.20361	0.966573	-1.22316	0.334722	-1.29297	0.0659472	-1.44328	0.00486167	-1.64891	6.94095	2.04471
1374466_PM_at	AI715484	---	0.991174	1.01398	0.995817	1.02311	0.982403	-1.01055	0.68545	-1.10316	0.0089515	-1.6489	34.6074	25.3283
1397652_PM_at	BE108399	---	0.986946	-1.02837	0.995817	-1.037	0.849788	-1.09365	0.679728	-1.13131	0.0238965	-1.64877	57.6699	37.5131
1367538_PM_at	BF284303	---	0.818045	-1.20244	0.970306	-1.20543	0.71812	-1.11977	0.267192	-1.23546	0.00129908	-1.64859	48.0049	32.8097
1380828_PM_at	AI145413	Gabra1	0.968501	-1.05265	0.98888	-1.11145	0.106109	-1.44438	0.0500732	-1.43139	0.00417133	-1.64829	2.98804	0.3501
1388104_PM_at	BI300274	Lgr4	0.611802	-1.50852	0.977839	-1.27504	0.292056	-1.4617	0.0642226	-1.64824	0.0416047	-1.60046	6.56027	3.2881e-06
1379979_PM_at	AI548961	---	0.806722	-1.18773	0.995817	-1.03461	0.210837	-1.30784	0.0233489	-1.45769	0.00129908	-1.6479	8.04454	0.149
1372647_PM_at	BM388957	---	0.971815	1.05151	0.998823	1.00863	0.927524	1.0401	0.457553	-1.17948	0.00690662	-1.64761	31.6684	23.5176
1378543_PM_at	BE108222	Hnrnpa2b1	0.915659	-1.14203	0.995817	-1.0373	0.644203	-1.18719	0.376169	-1.24726	0.0152476	-1.64751	49.6422	33.6443
1378413_PM_at	BG379394	---	0.979338	1.04739	0.974936	-1.31583	0.872801	1.09427	0.496197	-1.23529	0.0416047	-1.64739	53.7988	35.6923
1398557_PM_at	BF389362	Ikzf5	0.949092	-1.09376	0.600538	-1.63276	0.448685	-1.29424	0.0805014	-1.53376	0.0172181	-1.6473	2.78518	2.42628
1395711_PM_at	AW526713	---	0.981875	1.04008	0.990114	-1.14506	0.966019	1.02755	0.412136	-1.27214	0.030956	-1.64693	65.5794	40.995
1385818_PM_at	AA866435	---	0.575521	-1.45055	0.835984	-1.42433	0.184655	-1.47125	0.0278107	-1.64689	0.025655	-1.5441	1.12767	0.1713
1398476_PM_at	AW527349	Vcl	0.808003	-1.31266	0.856408	-1.48426	0.531704	-1.2729	0.132597	-1.48445	0.0274173	-1.64687	9.00543	4.63332e-05
1384946_PM_at	AI070419	Tlr1	0.984959	-1.0237	0.901224	-1.30362	0.193906	-1.37838	0.265493	-1.2453	0.00374988	-1.64664	52.5363	35.0807
1387913_PM_at	U48220	Cyp2d4	0.804108	-1.26963	0.986513	-1.20593	0.879057	-1.07026	0.16018	-1.38638	0.0111609	-1.64559	70.5929	43.0504
1370916_PM_at	AI406496	Tec	0.68871	-1.22864	0.988615	-1.11915	0.632312	-1.11706	0.0437437	-1.34289	0	-1.64472	40.915	29.0019
1380832_PM_at	BF403913	LOC100360103	0.232381	-1.3392	0.911054	-1.18822	0.0114062	-1.43413	0	-1.64463	0	-1.49232	NA	NA
1398357_PM_at	BI281575	Cplx1	0.93855	-1.10646	0.98888	-1.13992	0.942944	-1.03843	0.133252	-1.43763	0.0185264	-1.6445	42.4907	29.8764
1371998_PM_at	AI176611	LOC680562 /// LOC690779 /// Mob1a	0.751471	-1.22682	0.963943	-1.18304	0.220479	-1.29759	0.0131388	-1.5133	0.00129908	-1.64441	5.35157	2.02485
1379698_PM_at	AI178631	---	0.930731	-1.14255	0.991916	-1.14194	0.823576	-1.1211	0.125962	-1.54204	0.0409286	-1.64383	10.0057	0.682
1383343_PM_at	BI300511	LOC682225	0.971551	-1.06368	0.977839	-1.25968	0.711232	-1.1643	0.217328	-1.36322	0.020791	-1.64377	48.8682	33.2518
1368846_PM_at	AI412410	Camkv	0.625247	-1.39284	0.966573	-1.24875	0.470636	-1.25057	0.0916783	-1.44656	0.00779736	-1.64365	8.30886	3.98093e-07
1378425_PM_at	AI710552	Akt2	0.581261	-1.36027	0.696197	-1.40247	0.256288	-1.32096	0.0437437	-1.46631	0.00129908	-1.64357	2.26434	2.88659e-05
1386884_PM_at	NM_031721	Htra1	0.918766	-1.08041	0.988615	-1.0998	0.55726	-1.13482	0.227645	-1.19214	0	-1.64356	25.1492	19.2628
1385485_PM_x_at	BE110831	---	0.528269	-1.36427	0.992193	-1.07967	0.27734	-1.28327	0.160994	-1.27918	0	-1.64341	56.2725	36.8651
1387126_PM_at	NM_131907	Atp2c1	0.980851	1.04418	0.995817	-1.05244	0.921477	-1.06046	0.12845	-1.55458	0.0413688	-1.64315	9.84848	0.73
AFFX-r2-Bs-phe-M_at		---	0.936342	1.11193	0.925469	1.36353	0.775599	-1.12994	0.072952	-1.55123	0.0199698	-1.6431	NA	NA
1380741_PM_at	BF412788	---	0.979031	-1.0442	0.888038	-1.43724	0.713619	-1.16763	0.0485485	-1.64301	0.0407358	-1.55442	9.59982	0.1454
1395808_PM_at	AI137122	---	0.954581	-1.095	0.988615	-1.20516	0.598234	-1.2299	0.292474	-1.3281	0.0226104	-1.64291	57.2411	37.3154
1392680_PM_at	AA900508	---	0.723858	-1.25279	0.970729	-1.18864	0.125215	-1.39559	0.0119996	-1.51857	0.00129908	-1.64281	4.6043	1.54936
1390131_PM_at	BE112936	Srr	0.891898	-1.092	0.988615	-1.09231	0.690846	-1.08857	0.031139	-1.34252	0	-1.64235	30.5028	22.7812
1392504_PM_at	BI297184	Yae1d1	0.594932	1.45934	0.988615	1.17956	0.193377	1.48351	0.0449222	1.60274	0.0172181	1.64204	7.16281	7.86087e-07
1390879_PM_at	BE098355	---	0.810275	-1.2937	0.966573	-1.29752	0.42321	-1.33743	0.152512	-1.49241	0.0414438	-1.64201	9.59947	0.429525
1382633_PM_at	BE120748	---	0.935914	-1.11774	0.988615	-1.21082	0.579373	-1.2322	0.124485	-1.48027	0.0210834	-1.64182	25.1104	4.1869
1379246_PM_at	AI169938	RGD1308742	0.773307	-1.24488	0.988615	-1.15141	0.490686	-1.19898	0.0924091	-1.36622	0.00276055	-1.64181	43.3837	30.3647
1385352_PM_at	AW535234	Slc16a13	0.98371	-1.02441	0.995817	-1.05456	0.885116	1.05579	0.271209	-1.23923	0	-1.64164	25.0702	19.0266
1378560_PM_at	BG373524	Per2	0.971551	1.0692	0.869166	-1.48253	0.632217	-1.22057	0.0629629	-1.64124	0.0357759	-1.61632	9.99931	0.1032
1397558_PM_at	AW527159	Tet3	0.971815	-1.0628	0.98888	1.16739	0.855871	-1.0915	0.53398	-1.19093	0.0257713	-1.64114	42.229	29.7324
1376922_PM_at	AW523772	---	0.795096	-1.18547	0.942545	-1.19827	0.057311	-1.41767	0.00387301	-1.57126	0	-1.64008	2.36211	0.4647
1374309_PM_at	BF406637	Radil	0.621258	-1.40783	0.953131	-1.28699	0.0755693	-1.64003	0.0541963	-1.53536	0.0241903	-1.5432	1.35729	1.92095e-05
1373389_PM_at	BM391807	Acad9	0.924334	1.07205	0.974936	1.13857	0.115196	1.31107	0	1.57525	0	1.63947	4.6998	0.8323
1376434_PM_at	AI101016	---	0.80202	-1.21383	0.953131	-1.22692	0.090573	-1.46964	0.00616004	-1.6394	0.0174981	-1.4501	NA	NA
1383629_PM_a_at	BI289966	Rnpc3	0.976994	-1.0458	0.98888	-1.1328	0.98115	1.01349	0.334585	-1.26696	0.013119	-1.63931	49.8911	33.7697
1368466_PM_a_at	NM_017213	Odf2	0.895156	-1.16637	0.904188	-1.37646	0.529271	-1.2398	0.0381026	-1.63928	0.0178224	-1.60944	7.57773	1.76965
1383519_PM_at	BI294137	---	0.908716	-1.17225	0.988615	-1.17601	0.403699	-1.36192	0.180022	-1.43328	0.0299698	-1.63905	16.457	2.85535
1386212_PM_at	AI639523	Spta1	0.805351	-1.17227	0.759074	-1.3015	0.017743	-1.47057	0	-1.55008	0	-1.63901	1.88884	0.863588
1375480_PM_at	AI703713	RGD1566399	0.583625	-1.34633	0.820533	-1.34503	0.0656941	-1.52264	0.0108122	-1.6387	0.0725001	-1.32022	NA	NA
1368669_PM_at	NM_019354	Ucp2	0.649301	-1.48449	0.991916	-1.12653	0.451122	-1.33131	0.16561	-1.45713	0.0339184	-1.63848	85.6385	48.6067	BMD > highest dose: 75.0
1368697_PM_at	NM_017098	Fabp6	0.410624	-1.36275	0.900215	-1.24345	0.0114062	-1.52827	0.0142676	-1.45909	0	-1.63834	2.30862	0.415477
1370215_PM_at	AW434057	C1qb	0.939013	-1.0957	0.995817	1.03485	0.726945	-1.1382	0.141359	-1.38412	0.0101064	-1.6383	8.07396	0.2228
1394472_PM_at	BF282814	---	0.915458	1.13227	0.995817	-1.03522	0.938543	-1.03806	0.76412	-1.08411	0.00937569	-1.63809	41.2576	29.1935
1393015_PM_at	BG375354	RGD1310587	0.810115	-1.14663	0.991916	-1.0636	0.409332	-1.16509	0.141746	-1.21933	0	-1.63803	29.9967	22.4582
1390871_PM_at	BF286230	Tcerg1	0.649301	1.40205	0.963943	1.27632	0.0984146	1.5979	0.0303355	1.63796	0.0564255	1.45636	NA	NA
1392154_PM_at	AI579418	Zmynd11	0.762061	1.32791	0.986513	1.20709	0.133397	1.55111	0.0343794	1.63739	0.0435168	1.49222	NA	NA
1385314_PM_at	AA923974	---	0.483509	-1.54278	0.874555	-1.40894	0.589417	-1.21199	0.0462232	-1.60165	0.0161384	-1.63737	0.25674	0.00850215
1392529_PM_at	BI294478	Spry4	0.962008	-1.07752	0.986513	-1.21278	0.462848	-1.28703	0.258752	-1.32391	0.0189769	-1.63728	12.6695	3.22528
1368969_PM_at	NM_030584	Sost	0.602904	-1.27205	0.78669	-1.28837	0.124069	-1.35145	0.0096331	-1.50163	0	-1.63682	3.68792	1.00764
1374780_PM_at	AI232806	---	0.891123	-1.18716	0.986513	-1.22094	0.904672	1.06017	0.818424	-1.07399	0.0189769	-1.63649	72.1022	43.6478
1373082_PM_at	AA893743	Pkia	0.889844	-1.165	0.970729	-1.24471	0.595077	-1.19402	0.134314	-1.39373	0.010339	-1.63615	17.9084	3.36084
1377762_PM_at	BG381701	LOC100910573	0.802549	-1.33161	0.995817	-1.05096	0.794239	-1.1323	0.734717	-1.11589	0.0355007	-1.63614	83.507	47.8704	BMD > highest dose: 75.0
1374090_PM_at	BI296363	LOC361990 /// LOC500378	0.884426	1.16717	0.959624	1.25776	0.845339	-1.08301	0.645871	-1.1205	0.00753515	-1.63612	35.1527	25.6573
1383843_PM_at	AA945568	---	0.88555	1.20062	0.934525	1.36298	0.717024	1.1681	0.145781	1.45819	0.0249852	1.63608	68.6778	42.2783
1387669_PM_a_at	NM_012844	Ephx1	0.780921	1.16429	0.986513	1.10921	0.102939	1.30015	0.00387301	1.40588	0	1.63598	6.77073	2.85134
1388671_PM_at	BI298066	---	0.401177	-1.47866	0.942545	-1.25059	0.184718	-1.37523	0.00616004	-1.63579	0.00803587	-1.54262	1.56508	1.54061e-06
1382134_PM_at	AI227643	Olfml1	0.845903	-1.22356	0.968502	-1.25703	0.0800055	-1.63567	0.199604	-1.34488	0.0205177	-1.58281	6.60305	0.70647
1390445_PM_at	BE114154	LOC688133	0.976932	-1.03133	0.995817	-1.02065	0.692869	-1.11059	0.138761	-1.27165	0	-1.63561	32.1198	23.8
1376745_PM_at	BM383340	Rabif	0.846441	-1.19873	0.901224	-1.32965	0.510602	-1.2147	0.0214014	-1.59477	0.00486167	-1.63544	8.11422	1.92143
1372771_PM_at	BI279659	---	0.823638	-1.2592	0.960266	-1.28572	0.87668	-1.07182	0.0391081	-1.63538	0.100642	-1.38627	NA	NA
1386395_PM_at	H31724	---	0.934025	-1.08568	0.988615	-1.13977	0.0868118	-1.46623	0.0703203	-1.38369	0.00209479	-1.63533	2.6885	0.3982
1371906_PM_at	BF288092	---	0.914534	-1.12685	0.995817	-1.05707	0.369754	-1.28948	0.043612	-1.51953	0.00626539	-1.6353	10.101	0.8493
1369738_PM_s_at	NM_017334	Crem	0.855553	-1.18018	0.856408	-1.34169	0.189852	-1.38584	0.00616004	-1.6353	0.00486167	-1.6076	3.95767	1.30724
1394755_PM_at	BG381432	Arhgef4	0.688716	-1.28377	0.856408	-1.31176	0.199857	-1.34902	0.0570492	-1.39353	0.00129908	-1.63524	3.51594	0.569027
1384344_PM_at	AI060231	Fkbp7	0.842389	-1.29182	0.995817	1.08085	0.361177	-1.42185	0.41049	-1.282	0.0397806	-1.63519	82.4483	47.4988	BMD > highest dose: 75.0
1385334_PM_at	AA818166	---	0.992291	-1.01782	0.995326	-1.11852	0.969957	-1.02509	0.648307	-1.16001	0.0403094	-1.63515	53.9073	35.7444
1373330_PM_at	AI406704	LOC690323	0.818045	-1.26148	0.64053	-1.55833	0.494321	-1.25772	0.0362974	-1.63508	0.0320659	-1.54017	2.6994	1.41036e-06
1391585_PM_at	AW253379	Harbi1	0.502023	-1.45249	0.894063	-1.34586	0.0447399	-1.63504	0.0477226	-1.51206	0.0381539	-1.44338	NA	NA
1377850_PM_at	AI178231	Znrf2	0.906945	-1.12033	0.94852	-1.24242	0.24305	-1.32722	0.170207	-1.29578	0.00209479	-1.63481	9.05529	2.22245
1397519_PM_at	BF547596	Adipor2	0.869184	-1.20762	0.990668	-1.12006	0.78167	-1.11772	0.126244	-1.51892	0.0429377	-1.63479	10.8477	0.4749
1388825_PM_at	BE119400	---	0.971815	1.06469	0.997338	-1.01989	0.952126	-1.03564	0.374714	-1.26861	0.0219516	-1.63381	40.3451	28.6815
1383508_PM_at	AW528853	Proser1	0.936853	-1.13324	0.986513	-1.26106	0.999651	-1.00016	0.194908	-1.47276	0.0486912	-1.63373	82.2729	47.4369	BMD > highest dose: 75.0
1369186_PM_at	D85899	Casp1	0.9967	-1.0077	0.997485	-1.0191	0.614606	-1.2274	0.524085	-1.20342	0.0315455	-1.63367	40.3594	28.6895
1387959_PM_at	AB009372	Aspg	0.905826	-1.11718	0.966573	-1.19798	0.250918	-1.3065	0.0541963	-1.41609	0.00129908	-1.63358	6.79294	2.45504
1382015_PM_at	AI172613	---	0.993338	-1.01153	0.995817	1.02061	0.977401	-1.01257	0.294228	-1.22626	0.00209479	-1.63354	33.6271	24.7316
1393422_PM_at	AW434931	Sdsl	0.924334	-1.13239	0.997953	-1.01196	0.71313	-1.15822	0.700584	-1.11442	0.0192612	-1.63345	54.8508	36.1952
1381558_PM_at	BG374759	---	0.989742	1.0222	0.999967	-1.0002	0.94461	1.03981	0.278364	-1.3235	0.0248686	-1.6334	48.2225	32.9216
1395147_PM_at	BE116565	---	0.842389	-1.24025	0.991916	-1.11228	0.622995	-1.20101	0.573541	-1.16312	0.0189769	-1.63312	61.7261	39.337
1376595_PM_at	BF282695	Pex1	0.762061	-1.22099	0.756484	-1.32875	0.256712	-1.27624	0.057416	-1.36027	0	-1.63311	3.19859	0.944346
1383923_PM_at	BF410662	---	0.926258	-1.13489	0.995817	1.04317	0.898605	-1.066	0.594023	-1.16602	0.023168	-1.63293	54.3582	35.9604
1379450_PM_at	BM383195	Cttnbp2nl	0.857167	-1.24361	0.997217	-1.02112	0.616874	-1.21677	0.941069	1.02648	0.0281022	-1.63291	74.0756	53.6693
1383966_PM_at	BG375431	---	0.818045	-1.23111	0.956038	-1.25944	0.583338	-1.18883	0.0228723	-1.63283	0.0929819	-1.34454	NA	NA
1381169_PM_at	AW253396	---	0.502023	-1.45678	0.817737	-1.41774	0.653472	-1.16504	0.0217435	-1.63272	0.0686241	-1.38606	NA	NA
1391003_PM_at	BE117528	Fam178a	0.825494	-1.18882	0.995817	-1.05915	0.396126	-1.23606	0.226767	-1.24853	0.00129908	-1.63235	40.9759	29.036
1373450_PM_at	AI409857	Usp38	0.954978	-1.06481	0.977107	-1.18647	0.624101	-1.14798	0.111171	-1.33389	0.00129908	-1.63229	15.6701	5.544
1368937_PM_at	NM_031822	Ncoa2	0.544981	-1.43115	0.970729	-1.22225	0.216947	-1.38699	0.0158954	-1.63221	0.0515775	-1.40404	NA	NA
1373472_PM_at	AI177008	Actr6	0.825494	-1.24389	0.942545	-1.3085	0.456233	-1.26941	0.0318776	-1.60358	0.013119	-1.6317	7.36617	1.54835
1375226_PM_at	BI287864	Tbc1d10b	0.9127	-1.14562	0.995817	-1.02626	0.812921	-1.10431	0.146737	-1.40579	0.0169645	-1.63157	46.9439	32.2603
1378573_PM_at	BE109768	---	0.876814	-1.16391	0.988615	-1.14335	0.311463	-1.31309	0.0819906	-1.41047	0.00486167	-1.63128	21.4514	3.65828
1398846_PM_at	BE107346	Eif5	0.140266	1.40584	0.035792	1.48544	0	1.63061	0	1.55273	0	1.54194	1.27497	8.22138e-06
1382026_PM_at	BE116750	Arhgap9	0.765434	1.40706	0.970729	1.32595	0.897598	1.0761	0.780424	-1.10021	0.0430435	-1.63052	41.402	29.274
1375233_PM_at	BI296668	---	0.80202	-1.28563	0.977839	-1.23043	0.958701	1.02834	0.482127	-1.19703	0.0163228	-1.63034	63.1896	39.9751
1391959_PM_at	BM387121	---	0.788576	-1.30309	0.988615	-1.15188	0.393823	-1.31186	0.0603017	-1.55417	0.0157184	-1.6303	14.3212	2.23598
1391839_PM_at	AA891521	---	0.970286	-1.04786	0.991916	-1.08152	0.412759	-1.22405	0.133096	-1.30735	0.00129908	-1.6298	10.3361	4.67418
1370124_PM_at	NM_053968	Mt3	0.795356	-1.30378	0.946265	-1.32337	0.463409	-1.28619	0.0415187	-1.62937	0.437563	-1.1734	NA	NA
1367741_PM_at	NM_053523	Herpud1	0.688716	-1.34479	0.847076	-1.3942	0.412435	-1.2786	0.419411	-1.20451	0.00822409	-1.62935	0.25674	0.00850215
1380091_PM_at	BF287655	---	0.973891	-1.05033	0.986513	-1.21046	0.627823	-1.19197	0.478024	-1.19728	0.0136654	-1.62927	63.2443	39.9987
1385362_PM_at	BF388014	---	0.29276	-1.46393	0.786275	-1.33128	0.0228963	-1.55262	0	-1.62899	0	-1.62079	0.695254	0.141865
1384730_PM_at	AA996877	---	0.85229	-1.15087	0.988615	-1.10784	0.334722	-1.23523	0.491946	-1.129	0.00129908	-1.62889	37.8505	27.2524
1382260_PM_at	AW531471	---	0.923449	-1.12139	0.970729	-1.24241	0.457214	-1.26097	0.473299	-1.18649	0.0105692	-1.62881	51.3619	34.5037
1391925_PM_at	AA996885	Ccl19	0.861066	-1.1915	0.638374	-1.51663	0.198802	-1.43134	0.0911566	-1.43911	0.010339	-1.62872	2.72656	0.930542
1390981_PM_at	AI028965	---	0.940634	-1.11383	0.98888	-1.15204	0.787268	-1.13432	0.502079	-1.21338	0.0297412	-1.62865	58.4412	37.8664
1390626_PM_at	BF398788	---	0.968406	-1.05868	0.995817	-1.05001	0.656565	-1.15371	0.193302	-1.30223	0.00486167	-1.62862	38.5093	27.6341
1384343_PM_at	BE112536	---	0.788576	-1.31038	0.98888	-1.14285	0.753125	-1.13508	0.432686	-1.21898	0.0199698	-1.62845	55.8177	36.652
1377232_PM_at	BF406608	Limch1	0.825206	-1.31499	0.988615	-1.21054	0.690134	-1.20183	0.383585	-1.29879	0.0409286	-1.62831	77.419	45.6782	BMD > highest dose: 75.0
1391823_PM_at	AA956842	---	0.315332	-1.56839	0.923518	-1.28609	0.119187	-1.4655	0.0096331	-1.62823	0.00626539	-1.5921	0.25674	0.00850215
1369151_PM_at	NM_053744	Dlk1	0.483096	-1.33793	0.940235	-1.2014	0.307639	-1.23392	0	-1.62816	0	-1.58864	8.19495	0.0767
1369626_PM_at	NM_013159	Ide	0.802549	-1.30623	0.78669	-1.52389	0.570124	-1.23686	0.0576648	-1.62815	0.0346254	-1.5765	5.75978	3.3046e-06
1374960_PM_at	BM390080	RGD1564887	0.907193	-1.15889	0.966573	-1.27626	0.388211	-1.33239	0.153001	-1.4128	0.0206821	-1.62812	10.6389	2.00426
1393345_PM_at	BF561145	---	0.788576	-1.24035	0.921425	-1.27538	0.176558	-1.39301	0.117498	-1.34921	0.003303	-1.62811	5.82661	0.917673
1398242_PM_at	NM_031729	Ppp5c	0.961863	-1.0628	0.953324	-1.24057	0.83292	-1.07941	0.0131388	-1.62781	0.022089	-1.47785	NA	NA
1393718_PM_at	BE117189	---	0.912165	-1.14837	0.988615	-1.19846	0.87043	-1.07787	0.353856	-1.26128	0.0244907	-1.62778	68.8857	42.3629
1382588_PM_at	AW532202	LOC679578	0.979228	-1.03995	0.965062	-1.27167	0.625562	-1.19389	0.36744	-1.24963	0.0188107	-1.62766	62.9263	39.8611
1378986_PM_at	AW525997	---	0.904903	-1.12411	0.98888	-1.11364	0.192061	-1.37486	0.0580906	-1.41898	0.003303	-1.62766	9.1844	0.3968
1381280_PM_at	BF415212	Mthfd2l	0.415187	-1.38394	0.991614	-1.07753	0.090573	-1.41082	0	-1.62756	0.00486167	-1.52229	8.61165	0.03755
1396015_PM_at	BF410640	---	0.795356	-1.17923	0.750491	-1.30187	0.11312	-1.35355	0.0201547	-1.4259	0	-1.62735	3.293	1.21667
1380945_PM_at	BE099407	---	0.756014	-1.19644	0.923205	-1.19992	0.0938864	-1.34901	0.0108122	-1.44175	0	-1.62727	3.58074	1.53493
1388880_PM_at	BI278962	---	0.986331	1.02461	0.994183	-1.09037	0.574174	-1.1942	0.28016	-1.2645	0.0113495	-1.627	40.0793	28.5313
1395185_PM_at	BE115336	---	0.503524	-1.30649	0.98888	-1.09468	0.0914271	-1.37604	0.0283162	-1.39379	0	-1.62674	8.54787	1.96586
1391885_PM_at	AA925352	---	0.86444	-1.2216	0.989656	-1.13009	0.756971	-1.13594	0.632656	-1.14059	0.0178224	-1.62667	62.835	39.8214
1376038_PM_at	AI411054	Tex2	0.965902	-1.05085	0.975714	1.17369	0.207784	1.31844	0	1.62666	0.022089	1.40751	NA	NA
1376996_PM_at	AI556018	---	0.876778	1.22366	0.997217	1.02367	0.995689	1.00303	0.499171	-1.2105	0.0298658	-1.62654	42.2922	29.7672
1368558_PM_s_at	NM_017196	Aif1	0.853525	1.23619	0.95542	1.31156	0.86293	1.08373	0.808991	-1.07477	0.020253	-1.62652	36.3943	26.3979
1368364_PM_at	NM_031536	Smcp	0.625417	-1.30444	0.995817	-1.03704	0.338228	-1.24947	0.0694438	-1.36942	0	-1.62647	52.21	34.9211
1368194_PM_at	NM_133406	Agpat4	0.965574	-1.07605	0.995817	-1.06423	0.789416	-1.1201	0.500024	-1.19544	0.0210834	-1.62647	56.7113	37.0697
AFFX-r2-Bs-phe-5_at		---	0.842389	1.2732	0.956038	1.33504	0.775426	-1.1404	0.106809	-1.5439	0.0355874	-1.62629	NA	NA
1397760_PM_at	BI290156	LOC100910949	0.867303	-1.1453	0.923205	-1.24031	0.107651	-1.40784	0.00788329	-1.62612	0.00875394	-1.48762	NA	NA
1395738_PM_at	AW143035	---	0.756262	-1.26712	0.956038	-1.22754	0.417802	-1.23636	0.0158954	-1.62571	0.114476	-1.28602	NA	NA
1396614_PM_at	BF396545	Sfrp2	0.551365	-1.33674	0.64053	-1.38447	0.0314535	-1.5208	0.0185825	-1.49058	0.00276055	-1.62554	1.77167	0.17279
1395282_PM_at	BF391342	U2af2	0.68871	-1.31967	0.986513	-1.17758	0.123567	-1.4853	0.0224668	-1.6254	0.00822409	-1.59553	4.01858	1.12739
1388725_PM_at	AA892288	Leprot	0.976634	-1.04718	0.998451	-1.01039	0.938839	-1.03981	0.91283	-1.0357	0.0176568	-1.62501	47.3194	32.4555
1383844_PM_at	BI296898	Arhgef15	0.924334	-1.1117	0.988615	-1.16632	0.755049	-1.11716	0.49465	-1.16664	0.00525997	-1.6249	44.2121	30.813
1380975_PM_at	AW534466	---	0.605307	-1.40877	0.988615	-1.15523	0.577366	-1.20035	0.122185	-1.39883	0.00822409	-1.62467	57.8444	37.5933
1389690_PM_at	AI233903	RGD1311103	0.766471	-1.24777	0.988615	-1.13979	0.189221	-1.35882	0.0119996	-1.56391	0.00209479	-1.62464	9.93554	2.37756
1383967_PM_at	BI275739	---	0.880675	-1.169	0.988615	-1.14735	0.21521	-1.40852	0.0446895	-1.53186	0.00915034	-1.62421	8.08375	0.4652
1375910_PM_at	AA874943	Cdc42ep3	0.886894	1.1962	0.98888	1.14905	0.921111	1.05303	0.925307	-1.03247	0.0272954	-1.62418	53.7749	35.6808
1375144_PM_at	BM388843	---	0.956799	1.07824	0.991916	-1.1098	0.795193	-1.10879	0.475786	-1.18994	0.0132875	-1.62417	48.1214	32.8696
1371746_PM_at	AW525288	Srl	0.630939	-1.29245	0.537518	-1.424	0.214041	-1.31745	0.0209069	-1.51026	0.00129908	-1.62388	2.36413	0.378049
1388887_PM_at	AI178222	Ggta1p	0.876279	-1.208	0.995817	-1.08827	0.389389	-1.33465	0.393774	-1.24926	0.0230101	-1.62368	75.2788	44.8744	BMD > highest dose: 75.0
1376788_PM_at	AA818353	Dapk1	0.846441	1.24185	0.995817	1.05858	0.933101	1.04536	0.927301	1.03078	0.0171093	-1.62349	39.2472	28.0579
1373558_PM_at	BF396446	---	0.788576	-1.29563	0.963943	-1.27054	0.568219	-1.21415	0.122783	-1.42415	0.0138798	-1.62345	64.7227	40.6325
1373532_PM_at	BI276934	Plekhf1	0.935914	-1.10761	0.995817	-1.06806	0.621366	-1.19642	0.2486	-1.31479	0.014239	-1.6232	49.4591	33.5518
1396700_PM_at	BF409364	---	0.435539	-1.37392	0.977362	-1.16667	0.0271364	-1.52212	0.0151898	-1.523	0	-1.62317	4.01437	0.720911
1374539_PM_at	AA850290	Atp10d	0.998664	-1.00189	0.969516	1.26148	0.975196	1.01682	0.778754	-1.08193	0.0166307	-1.62306	38.0045	27.3419
1376750_PM_at	AA963477	---	0.355094	-1.4133	0.932867	-1.21719	0.112822	-1.36912	0.0370702	-1.4125	0	-1.62284	2.49848	8.58764e-08
1393913_PM_at	AI145730	RGD1311084	0.581702	-1.47556	0.921425	-1.35392	0.539542	-1.23322	0.0457162	-1.62282	0.120538	-1.35535	NA	NA
1375481_PM_at	BF415102	Tead1	0.767797	-1.28965	0.953131	-1.27923	0.323751	-1.32515	0.201106	-1.3175	0.00723154	-1.62281	72.6547	43.8641
1388784_PM_at	BI285793	Csf1r	0.968406	1.06634	0.989064	1.12714	0.958701	1.02766	0.208421	-1.34381	0.0158635	-1.62262	41.0902	29.1
1394056_PM_at	BF551160	Nicn1	0.918141	-1.13508	0.977839	-1.22525	0.880742	-1.07126	0.0381026	-1.62255	0.369021	-1.19434	NA	NA
1398337_PM_at	AI169116	---	0.574509	-1.39528	0.977839	-1.19814	0.337998	-1.29895	0.175902	-1.31473	0.00753515	-1.62254	72.147	43.6654
1386205_PM_at	AA956782	Flvcr2	0.818045	-1.24123	0.98888	-1.12313	0.452746	-1.25762	0.025664	-1.62233	0.0148115	-1.57762	10.8086	0.7499
1390600_PM_at	AI602313	siat7D	0.828057	-1.23636	0.988615	-1.17863	0.854573	-1.07912	0.0554994	-1.54123	0.0132875	-1.62163	23.138	10.8606
1399129_PM_at	AA924317	RGD1309765	0.881099	-1.17141	0.995817	-1.07071	0.869072	-1.06875	0.361375	-1.22526	0.0107785	-1.62151	54.3448	35.954
1373056_PM_at	AI409861	Tmed4	0.730368	-1.25105	0.869166	-1.2892	0.534656	-1.16878	0.104892	-1.32815	0	-1.62139	47.7772	32.6924
1383069_PM_at	AW144676	Rbms3	0.90412	1.18018	0.995817	1.07019	0.82146	-1.11611	0.841988	1.07021	0.033831	-1.62135	53.1977	35.4022
1371108_PM_a_at	M74494	Atp1a1	0.995451	1.00867	0.995817	-1.05487	0.741911	-1.11739	0.0178723	-1.62126	0.165449	-1.264	NA	NA
1386032_PM_at	BF288135	Prkd3	0.948762	-1.07991	0.995817	-1.05412	0.963178	1.02273	0.17031	-1.33067	0.00803587	-1.62111	25.1868	12.1957
1375484_PM_at	BG376458	---	0.90496	-1.16962	0.981119	-1.24687	0.507226	-1.28113	0.0623751	-1.62086	0.0375461	-1.57802	8.45328	0.7898
1389804_PM_at	BF392605	Relt	0.795033	-1.27456	0.995326	-1.09284	0.547564	-1.21933	0.0318776	-1.62071	0.0914861	-1.37121	NA	NA
1393331_PM_at	AI575856	Heca	0.971551	-1.0551	0.999254	-1.00172	0.946096	-1.03202	0.150526	-1.35027	0.00849748	-1.6206	34.233	25.1013
1397606_PM_at	D85807	---	0.795774	-1.24502	0.983345	-1.18455	0.055142	-1.62043	0.227161	-1.28134	0.0242928	-1.49254	NA	NA
1383979_PM_at	BM392389	Mogat2	0.605307	-1.36447	0.942545	-1.24466	0.0951191	-1.52713	0.0626487	-1.45192	0.00690662	-1.62027	1.77174	0.374149
1393008_PM_at	BI290317	Arpp19	0.979622	-1.02978	0.995817	1.0363	0.985214	1.00847	0.160994	1.29771	0.00209479	1.62014	34.058	24.9948
1371066_PM_at	X89383	Snrk	0.992291	-1.01611	0.956038	-1.31336	0.700984	-1.17367	0.521196	-1.19641	0.0248686	-1.61993	67.721	41.8866
1375593_PM_at	BF401589	---	0.803163	-1.3462	0.997217	1.02485	0.694756	-1.19971	0.318371	-1.33852	0.0486912	-1.6199	63.8605	40.2641
1377758_PM_at	BF415386	Hsd17b13	0.757566	-1.22066	0.970306	-1.1758	0.566321	-1.14862	0.0492675	-1.37234	0	-1.61984	41.8095	29.5004
1395268_PM_at	BM383223	Wwp1	0.788576	-1.21681	0.942545	-1.22711	0.309267	-1.26055	0	-1.61974	0.00849748	-1.4799	NA	NA
1386052_PM_at	BF290410	---	0.889844	-1.20326	0.98888	-1.1582	0.464209	-1.32124	0.503121	-1.21663	0.033831	-1.61968	76.9085	45.4881	BMD > highest dose: 75.0
1389840_PM_at	BM384277	Sf3b1	0.710811	1.27168	0.640241	1.41128	0.0228963	1.61952	0.0242091	1.51907	0.0764986	1.30708	NA	NA
1368005_PM_at	NM_013138	Itpr3	0.818007	-1.22178	0.995817	-1.07435	0.298832	-1.32551	0.0242091	-1.61944	0.0262487	-1.49538	8.24375	0.4849
1375749_PM_at	BF404853	Sec3l1	0.785531	-1.32904	0.819076	-1.48806	0.300635	-1.40425	0.0511449	-1.61941	0.0308562	-1.57278	2.72348	2.78926e-06
1377162_PM_at	BF390386	---	0.905156	-1.16671	0.98888	-1.15473	0.629429	-1.20569	0.426183	-1.23544	0.0241903	-1.61912	51.1323	34.3899
1379401_PM_a_at	AW918372	Fbxo33	0.855553	-1.18996	0.953131	-1.26062	0.638914	-1.16099	0.116803	-1.37714	0.00561974	-1.61897	49.7377	33.6924
1378214_PM_at	AI101388	---	0.938177	1.12668	0.995817	-1.06362	0.906643	1.06662	0.951033	-1.0244	0.0388735	-1.61868	49.8072	33.7275
1378951_PM_at	AI233142	---	0.751573	-1.23865	0.995817	-1.03735	0.607303	-1.14371	0.382592	-1.16997	0.00276055	-1.61864	42.3396	29.7933
1398483_PM_at	AI229118	Rgs17	0.502023	-1.35659	0.984684	-1.15057	0.538685	-1.16274	0.0708152	-1.35926	0.00209479	-1.61857	50.5154	34.0828
1395570_PM_at	BF548061	---	0.472408	1.52836	0.874555	1.38156	0.0743013	1.61851	0.0604867	1.51725	0.0248686	1.53298	2.9092	0.05756
1370945_PM_at	BF282728	Sec16a	0.954402	-1.09948	0.98888	-1.17667	0.669502	-1.20378	0.274369	-1.3496	0.0355874	-1.61846	47.49	32.5439
1373407_PM_at	BM386604	---	0.938445	1.11449	0.977839	1.25296	0.340208	1.39318	0.0668204	1.61234	0.0308562	1.6184	9.36451	0.8313
1379662_PM_a_at	AI011832	---	0.914514	-1.10971	0.999228	1.00338	0.835444	-1.07196	0.103491	-1.34451	0.00276055	-1.61836	38.1109	27.4036
1384420_PM_at	AA859937	---	0.818045	-1.15656	0.970729	-1.15318	0.0228963	-1.46571	0.0170158	-1.43311	0	-1.61822	2.13634	0.203
1395672_PM_at	BF419422	---	0.80202	-1.35326	0.916452	-1.45664	0.584442	-1.26517	0.131106	-1.53576	0.0477665	-1.61819	6.09512	1.01813e-05
1389318_PM_at	BF282986	Daam1	0.971815	-1.03693	0.995817	-1.04341	0.832004	-1.06142	0.282578	-1.18391	0	-1.61768	29.9566	22.4326
1391022_PM_at	BE101834	Lamb3	0.94372	1.08899	0.995817	-1.06894	0.927106	-1.04222	0.355641	-1.23305	0.00915034	-1.61764	38.451	27.6004
1374389_PM_at	BF399387	Gucy1b3	0.999098	1.00124	0.98888	-1.17829	0.395715	-1.37052	0.807372	-1.08532	0.033831	-1.61744	71.2712	43.32
1378524_PM_at	AW533310	Rnf19a	0.798793	-1.26362	0.970729	-1.23999	0.409927	-1.28006	0.031139	-1.61712	0.0272954	-1.50733	7.76752	0.3352
1376451_PM_at	BG377849	Krit1	0.97882	-1.04558	0.966573	-1.28369	0.726227	-1.15614	0.548157	-1.17953	0.0217057	-1.6168	64.2305	40.4226
1373527_PM_at	BI275677	LOC100362920	0.994566	1.01295	0.988615	-1.1968	0.87022	-1.08476	0.148329	-1.45164	0.0310605	-1.61668	58.5466	37.9144
1384240_PM_at	BI290306	Agtr1a	0.939588	-1.07161	0.988615	-1.11237	0.541296	-1.16268	0.0589256	-1.37908	0.00209479	-1.61647	41.747	29.4658
1397126_PM_at	BF403942	---	0.602441	-1.22959	0.631534	-1.29453	0.0586945	-1.3512	0	-1.43427	0	-1.61601	2.01924	0.859348
1396612_PM_at	BF413266	Ank2	0.904038	-1.13683	0.997953	-1.01054	0.390274	-1.27082	0.142109	-1.34899	0.00594359	-1.61599	17.0271	5.49498
1388591_PM_at	BM383669	Dclre1b	0.871173	-1.22088	0.977362	-1.26807	0.684523	-1.17772	0.0827031	-1.55797	0.0271631	-1.61587	24.4605	2.7797
1398956_PM_at	BE113384	---	0.927721	-1.09276	0.995817	-1.04175	0.932119	-1.03316	0.102009	-1.3426	0.00417133	-1.61566	38.5019	27.6298
1391279_PM_at	AI112564	Scin	0.814356	-1.21724	0.98888	-1.12347	0.441464	-1.23308	0.138526	-1.33846	0.00753515	-1.61535	15.4234	4.21035
1384451_PM_at	BE116574	---	0.9967	1.00506	0.988615	-1.13688	0.587784	-1.17026	0.146321	-1.32369	0.00594359	-1.61506	17.4908	5.82336
1398421_PM_at	BM384203	Nfat5	0.927087	1.09642	0.995817	1.04404	0.893812	1.05023	0.97083	1.01034	0.003303	-1.6148	54.2103	30.9605
1371285_PM_at	M37567	Hoxc4	0.627928	-1.34545	0.970729	-1.21348	0.22751	-1.36343	0.0165473	-1.61479	0.0329904	-1.4431	NA	NA
1377642_PM_at	BE349669	Cav2	0.971551	-1.07104	0.988615	-1.20693	0.263805	-1.50485	0.169598	-1.46306	0.0442689	-1.61466	11.9364	0.5125
1390711_PM_at	AW535406	---	0.978814	1.04571	0.999228	-1.00807	0.93644	1.04272	0.902919	-1.04132	0.0242928	-1.61464	40.9643	29.0295
1392389_PM_at	BF389942	---	0.765434	-1.25948	0.977839	-1.18303	0.264966	-1.32508	0.0151898	-1.61454	0.0310605	-1.42166	NA	NA
1370097_PM_a_at	U54791	Cxcr4	0.971673	-1.05128	0.995817	-1.07528	0.549321	-1.19957	0.0457162	-1.49556	0.00690662	-1.61454	7.03188	0.9889
1383362_PM_at	BI275850	---	0.972137	-1.05578	0.997472	1.01834	0.723528	1.15513	0.676598	-1.12622	0.0227246	-1.61448	39.6112	28.2656
1395280_PM_at	AA899303	---	0.762061	-1.27363	0.764059	-1.40259	0.362675	-1.27741	0.0201547	-1.61442	0.0464421	-1.39029	NA	NA
1385050_PM_at	BF397804	Zfp292	0.973704	1.04938	0.995326	-1.09965	0.726835	-1.1472	0.0362974	-1.61439	0.143984	-1.33476	NA	NA
1374514_PM_at	BG671893	---	0.833693	-1.16919	0.988615	-1.10706	0.729831	-1.1019	0.122361	-1.2904	0	-1.61423	41.4469	29.299
1398424_PM_at	AA799515	---	0.989833	-1.01536	0.981119	-1.15461	0.219301	-1.30412	0.0178723	-1.48455	0	-1.61415	8.18292	0.7609
1383228_PM_at	AA875288	---	0.981034	1.03681	0.995817	-1.04053	0.774858	1.12477	0.0415187	1.61399	0.0286731	1.54591	8.96704	0.6184
1368915_PM_at	NM_021593	Kmo	0.911992	-1.08785	0.977839	-1.13741	0.78685	-1.07099	0.077551	-1.29352	0	-1.61395	28.9222	21.766
1375946_PM_at	BF415909	---	0.979338	1.03527	0.995817	1.05074	0.980061	-1.01268	0.19998	-1.32166	0.0105692	-1.61386	42.6015	29.9374
1388755_PM_at	AI179139	---	0.890001	-1.11549	0.977839	-1.16015	0.401842	-1.20384	0.0854095	-1.31363	0	-1.61351	15.0686	4.66031
1368443_PM_at	NM_133415	Necab2	0.438688	-1.61305	0.901224	-1.41062	0.167827	-1.53593	0.133361	-1.4474	0.0469686	-1.51263	0.25674	0.00850215
1371710_PM_at	BM391283	Etnk1	0.919085	-1.08635	0.986513	-1.13582	0.748962	-1.0887	0.0474299	-1.35899	0	-1.61283	38.4985	27.6278
1380876_PM_at	AI010054	LOC100909479	0.944559	-1.092	0.991916	-1.10894	0.463418	-1.26526	0.366633	-1.24145	0.020253	-1.61283	49.155	33.3976
1374984_PM_at	AA858925	Epb4.1l5	0.997193	-1.00444	0.995817	1.08127	0.574511	1.21502	0.24409	1.31601	0.0158635	1.61275	54.7278	36.1367
1398135_PM_at	AI511042	---	0.863622	-1.16853	0.995817	-1.02204	0.300525	-1.29051	0.0665274	-1.40607	0.00453261	-1.61273	10.3233	0.3688
1390744_PM_at	BF399664	---	0.898299	-1.12316	0.995817	-1.0541	0.284066	-1.28891	0.305409	-1.20902	0.00129908	-1.61273	48.0649	32.8406
1388521_PM_at	BG380693	Aldh18a1	0.702354	-1.3278	0.897749	-1.34395	0.462189	-1.24232	0.0242091	-1.6127	0.012728	-1.59183	4.6456	0.367729
1380371_PM_at	BE117361	---	0.255731	1.45357	0.39687	1.43983	0	1.61268	0.0142676	1.48792	0.0332933	1.33393	NA	NA
1373025_PM_at	AI411618	C1qc	0.985691	1.02793	0.995817	1.032	0.951257	-1.03225	0.29709	-1.27855	0.014239	-1.61265	33.7755	24.8224
1374359_PM_at	BM383329	Ccne2	0.986331	-1.02772	0.942545	-1.32405	0.455225	-1.28284	0.0437437	-1.61233	0.626258	-1.10723	NA	NA
1387970_PM_at	AF276870	Slc38a5	0.804436	-1.25696	0.98888	-1.13159	0.423086	-1.27846	0.0965668	-1.43497	0.0107785	-1.61216	15.7999	2.87138
1370383_PM_s_at	BI279526	RT1-Db1	0.96698	1.08575	0.995817	1.06447	0.786343	-1.14559	0.520924	-1.22345	0.0493902	-1.61216	46.5899	32.0753
1380225_PM_at	BF396725	---	0.769017	-1.30653	0.988615	-1.1519	0.692377	-1.15669	0.0384191	-1.61209	0.0859072	-1.3839	NA	NA
AFFX-ThrX-3_at		---	0.846441	1.19634	0.932679	1.29788	0.814805	-1.08524	0.0492675	-1.61121	0.0237859	-1.59713	NA	NA
1368755_PM_at	NM_053753	Clec4f	0.927692	-1.10604	0.999357	-1.00131	0.684766	-1.144	0.051398	-1.50834	0.0117417	-1.61116	7.24267	0.3615
1388870_PM_at	BF284305	Msi2	0.980791	-1.02509	0.995817	-1.04153	0.523545	-1.15523	0.0541963	-1.34208	0	-1.61097	6.52175	0.9339
1392446_PM_at	AI145435	Klhl2	0.899289	-1.16476	0.995817	-1.06194	0.627564	-1.19351	0.129817	-1.4224	0.0188107	-1.61075	10.4309	0.6814
1380099_PM_at	BM391357	---	0.94689	-1.07773	0.995817	1.04746	0.689135	-1.13758	0.10607	-1.38762	0.00822409	-1.61073	9.38825	0.4296
1383607_PM_at	BG377487	---	0.783889	1.28492	0.995817	1.03809	0.998291	1.00144	0.84462	-1.05498	0.0109744	-1.6107	31.711	23.5443
1379642_PM_at	BM386116	---	0.900225	-1.12087	0.977839	-1.16972	0.212229	-1.33391	0.00616004	-1.61061	0.00690662	-1.51087	6.58606	0.9107
1383771_PM_at	BF545879	Usp46	0.986527	-1.02981	0.999254	-1.00244	0.938429	1.04714	0.286605	-1.34604	0.0376645	-1.61058	24.8289	11.4976
1383104_PM_at	BI295116	RGD1561459	0.833693	-1.13889	0.915892	-1.20225	0.112822	-1.31781	0.0457162	-1.3167	0	-1.6104	2.81193	0.8833
1371173_PM_a_at	Y13591	Cast	0.808003	1.30211	0.98888	1.16205	0.21571	1.50521	0.226712	1.36913	0.0296462	1.6104	10.0785	8.87238e-07
1378012_PM_at	BM389040	Leprel4	0.720937	-1.23574	0.995817	-1.04791	0.549922	-1.15178	0.0852189	-1.31042	0.00209479	-1.61019	39.8086	28.3778
1394903_PM_at	AI408180	Tmem179b	0.483096	-1.55385	0.815415	-1.47332	0.311121	-1.37644	0.0464837	-1.61014	0.0914111	-1.39658	NA	NA
1368934_PM_at	NM_016999	Cyp4a1	0.989929	-1.01672	0.988615	1.13555	0.995689	1.00226	0.182907	-1.31701	0.0125444	-1.61014	41.2994	29.2168
1372890_PM_at	BM389696	---	0.998664	-1.00183	0.986513	1.16258	0.0874273	1.48891	0.00616004	1.61004	0.00690662	1.54876	5.77999	3.6997
1383360_PM_at	AI145787	C2cd2	0.973418	1.04139	0.963943	-1.21986	0.812249	-1.08515	0.0825754	-1.39135	0.00486167	-1.60995	10.1003	0.2446
1391725_PM_at	BI289277	---	0.86934	-1.20692	0.997953	-1.01101	0.76579	-1.12914	0.705965	-1.11071	0.0179778	-1.60989	68.8261	42.3387
1383291_PM_at	BF282631	Tubb4b	0.96698	1.08378	0.970729	-1.31269	0.534656	-1.2894	0.334199	-1.32429	0.0424036	-1.60945	67.1927	41.6686
1374972_PM_at	BI288775	Tbc1d2	0.788576	1.33834	0.988615	1.18114	0.278136	1.45694	0.249055	1.3591	0.0331979	1.60938	39.6248	2.8891e-05
1369763_PM_at	NM_022928	Grk4	0.756373	1.31444	0.995326	1.08584	0.645713	-1.17474	0.321732	-1.25696	0.0111609	-1.60937	40.7335	28.9001
1384143_PM_at	BE114778	Cgn	0.981387	-1.029	0.995598	-1.07831	0.932949	-1.03645	0.146102	-1.34694	0.00849748	-1.60932	47.0089	32.2941
1398449_PM_at	AA849031	---	0.808003	-1.22167	0.988615	-1.15023	0.126922	-1.46001	0.0315491	-1.54265	0.00594359	-1.60929	2.94024	0.2165
1382718_PM_at	AA900547	Nfx1	0.762061	-1.36232	0.970729	-1.28519	0.911334	-1.05888	0.862531	-1.05644	0.0266291	-1.60886	83.244	47.7785	BMD > highest dose: 75.0
1387713_PM_a_at	M17153	Fcer1a	0.551365	-1.30192	0.916452	-1.22638	0.055142	-1.43899	0.0108122	-1.47788	0	-1.60886	3.09785	0.847213
1377364_PM_at	BF399586	RGD1308908	0.502023	-1.44365	0.65437	-1.45202	0.18847	-1.40078	0.0158954	-1.60884	0.0252161	-1.46819	NA	NA
1383423_PM_at	BI295136	---	0.935826	-1.10926	0.995817	1.08215	0.941293	-1.03808	0.359658	-1.24691	0.0169645	-1.60862	49.3939	33.5187
1380651_PM_at	BI296352	Rnf6	0.544981	-1.51798	0.999228	1.00693	0.687992	-1.17218	0.144737	-1.4214	0.0186824	-1.6085	63.0909	39.9324
1374844_PM_at	BF284573	Rbm14	0.868395	-1.17423	0.64053	-1.45224	0.258284	-1.3445	0.107164	-1.3758	0.0101064	-1.60834	8.84479	7.73373e-06
1394110_PM_at	H35830	---	0.861585	-1.2193	0.988615	-1.16995	0.817485	-1.10209	0.0511449	-1.60833	0.0340107	-1.53987	18.86	10.8867
1376572_PM_a_at	AI045848	Svil	0.998806	-1.00139	0.988615	-1.15871	0.818851	-1.0896	0.634367	-1.11912	0.00915034	-1.60778	52.6407	35.1316
1385663_PM_at	BF567505	Usp13	0.891293	-1.18655	0.94346	-1.33705	0.397351	-1.33799	0.426461	-1.23749	0.023665	-1.60769	88.6614	49.6245	BMD > highest dose: 75.0
1389137_PM_at	AA957183	Cit	0.919651	-1.14187	0.997375	-1.0177	0.914605	-1.05439	0.57172	-1.16614	0.0245954	-1.60756	55.4961	36.5006
1387303_PM_at	NM_031584	Slc22a2	0.57501	-1.33379	0.92773	-1.24814	0.150383	-1.37723	0.00387301	-1.60742	0.0105692	-1.4716	NA	NA
1368010_PM_at	NM_053908	Ptpn6	0.936853	-1.07124	0.995817	-1.02032	0.917201	-1.03451	0.487117	-1.12837	0.00129908	-1.60738	36.4066	26.4052
1378009_PM_at	BF282481	---	0.681453	-1.29273	0.965383	-1.20738	0.463418	-1.21271	0.13425	-1.31678	0.003303	-1.60728	58.2775	37.7917
1382842_PM_at	BE107996	---	0.932514	-1.11935	0.995817	-1.05369	0.852902	-1.08748	0.274273	-1.30898	0.0201435	-1.60725	49.8847	33.7665
1378858_PM_at	BF400182	---	0.435539	-1.52259	0.968686	-1.24416	0.129085	-1.51802	0.0384191	-1.59114	0.012138	-1.60683	1.16479	7.5e-14
1397489_PM_at	BE099670	---	0.80202	-1.2059	0.974936	-1.18075	0.132868	-1.38693	0.151271	-1.284	0.00129908	-1.60683	11.0111	1.72456
1384916_PM_at	AI717256	---	0.905994	1.15569	0.995817	-1.07944	0.906254	-1.05656	0.477914	-1.1975	0.0182619	-1.60657	41.2905	29.2118
1374558_PM_at	AI010316	---	0.964973	1.06148	0.856408	1.34141	0.881603	1.05779	0.322027	-1.22144	0.00660802	-1.60647	33.4044	24.595
1369546_PM_at	NM_022629	Bbox1	0.789695	-1.24493	0.988615	-1.13009	0.680235	-1.13816	0.0228723	-1.5568	0.00660802	-1.60627	9.0665	0.2007
1370011_PM_at	NM_024349	Ak1	0.548222	-1.39807	0.988615	-1.13111	0.201088	-1.3835	0.105627	-1.37427	0.00626539	-1.60626	4.58186	6.59313e-06
1378791_PM_at	BF398201	Map3k4	0.776646	-1.27346	0.977839	-1.20862	0.435784	-1.25087	0.291066	-1.2515	0.00915034	-1.60623	62.4856	39.6695
1378758_PM_at	BG380223	---	0.893913	-1.16545	0.92773	-1.34232	0.522948	-1.24032	0.0351003	-1.60613	0.0382598	-1.5018	8.50539	1.54919
1379881_PM_at	BI304043	---	0.949048	1.09333	0.98888	-1.14977	0.970793	1.02173	0.377315	-1.24934	0.027519	-1.60604	55.3542	36.4336
1389071_PM_at	BI287221	Ehbp1l1	0.919346	-1.1456	0.995817	-1.04681	0.941293	-1.04157	0.583877	-1.16653	0.0292011	-1.60594	60.6156	38.8459
1373548_PM_at	BE107518	Dcaf7	0.929638	-1.08046	0.989762	-1.0859	0.866969	-1.05335	0.406552	-1.15416	0	-1.6059	34.2474	25.11
1389150_PM_at	AW524559	LOC100910396	0.974867	-1.04331	0.995326	-1.08961	0.932958	-1.03789	0.194652	-1.31304	0.00779736	-1.60567	38.0975	27.3959
1380197_PM_at	BE107160	---	0.912165	-1.17731	0.98888	-1.17586	0.357447	-1.42358	0.609869	-1.17762	0.0490887	-1.60564	66.1762	41.2455
1393688_PM_at	AI012782	RGD1559588 /// RGD1563400	0.423449	-1.44795	0.995817	-1.04148	0.309678	-1.28167	0.0108122	-1.60563	0.0319709	-1.39427	NA	NA
1378533_PM_at	BE113482	Notch4	0.80202	-1.2558	0.916452	-1.31821	0.562159	-1.20173	0.0273389	-1.60558	0.067367	-1.38852	NA	NA
1398738_PM_at	BF391477	---	0.553001	-1.30394	0.417883	-1.42234	0.0791851	-1.41269	0	-1.60543	0.00417133	-1.47066	NA	NA
1374294_PM_at	AW534851	Srcap	0.990604	-1.02041	0.956038	-1.32096	0.548892	-1.25513	0.624288	-1.15283	0.033556	-1.60515	69.0623	42.4346
1379854_PM_at	AA996933	Abhd5	0.818045	-1.26322	0.944943	-1.31488	0.114652	-1.58155	0.220602	-1.3351	0.0181185	-1.60507	4.74927	1.39697e-07
1374626_PM_at	BG371585	Lrg1	0.825494	-1.27315	0.995817	-1.07624	0.910469	-1.05786	0.130359	-1.46951	0.0301664	-1.60502	58.2984	37.8012
1378590_PM_at	AW527807	---	0.971815	1.04659	0.995817	1.05275	0.933101	1.03528	0.639923	-1.10802	0.00417133	-1.60482	34.0685	25.0012
1386931_PM_at	NM_017144	Tnni3	0.742157	-1.22526	0.869166	-1.27312	0.175361	-1.31917	0.0318776	-1.43043	0.00129908	-1.60481	3.72069	1.15004
1373076_PM_at	AI411577	---	0.952066	1.07114	0.988615	1.13827	0.937193	1.03317	0.899006	-1.03309	0.00561974	-1.60428	35.044	25.5918
1368931_PM_at	NM_031238	Sh3gl3	0.955136	-1.07912	0.98888	-1.13448	0.657981	-1.17057	0.11514	-1.41908	0.0144285	-1.60421	10.2902	0.9747
1390368_PM_at	AI716535	Zfhx2	0.103797	-1.45017	0.970729	-1.1547	0.137775	-1.31358	0	-1.51649	0	-1.60394	3.55063	0.106406
1368063_PM_a_at	NM_133423	Ythdc1	0.93855	-1.07836	0.997803	-1.01203	0.952998	-1.02426	0.313955	-1.2047	0.00209479	-1.60367	32.5416	24.0624
1378917_PM_at	BF406470	Rexo1	0.765012	-1.29849	0.98888	-1.14037	0.564402	-1.20234	0.681721	-1.10796	0.0101064	-1.60363	72.0865	43.6416
1373406_PM_at	BM384991	Tor1b	0.855553	-1.18646	0.982355	-1.18668	0.80103	-1.09493	0.0985599	-1.39626	0.00626539	-1.60344	44.344	30.884
1371672_PM_at	AI406275	Cbx7	0.814823	-1.26339	0.995817	1.06862	0.780911	-1.11962	0.411034	-1.22371	0.0182619	-1.6034	50.183	33.9164
1397609_PM_at	BF287466	Traf4af1	0.932938	1.10923	0.995817	-1.0341	0.554911	-1.21497	0.163646	-1.36521	0.0138798	-1.60333	9.35754	0.4914
1377183_PM_at	BE098555	---	0.913086	-1.14921	0.963943	-1.28997	0.80954	-1.10905	0.0598524	-1.60317	0.0331979	-1.56451	10.0468	0.3113
1381944_PM_at	BF387066	---	0.788576	-1.271	0.965433	-1.24242	0.222685	-1.3985	0.0824702	-1.44349	0.0101064	-1.60305	4.85139	0.970964
1368938_PM_at	NM_032063	Dll1	0.935826	1.114	0.991916	1.11719	0.731392	-1.15217	0.381161	-1.25142	0.0274173	-1.60285	36.3964	26.3991
1378705_PM_at	AW254450	Setd5	0.971673	-1.05103	0.98888	-1.128	0.763071	-1.1104	0.409265	-1.19431	0.00690662	-1.60273	49.9841	33.8165
1371178_PM_at	AJ011299	Il5	0.825951	-1.21375	0.921938	-1.29995	0.896279	-1.0527	0.0242091	-1.60249	0.0716484	-1.36466	NA	NA
1393344_PM_at	AW528051	---	0.455249	-1.40339	0.974214	-1.18603	0.183645	-1.35804	0.0755167	-1.37068	0.00417133	-1.60222	2.96643	2.73702e-06
1390957_PM_at	AI112360	RGD1562018	0.987419	-1.01995	0.995817	1.06422	0.875481	-1.05851	0.13798	-1.32026	0.00374988	-1.60221	40.1764	28.5862
1372264_PM_at	BI277460	Pck1	0.637073	-1.2521	0.995326	-1.05918	0.329707	-1.21718	0.108192	-1.27512	0	-1.6021	34.8722	25.4883
1373313_PM_at	BM391570	---	0.904038	-1.11557	0.988615	-1.12958	0.397088	-1.22321	0.0334349	-1.44936	0.00276055	-1.60195	7.18445	0.8718
1379609_PM_at	BF283568	---	0.900846	-1.10403	0.977839	-1.14282	0.0881812	-1.40031	0.00616004	-1.53016	0	-1.60175	5.22657	2.23779
1396118_PM_at	AI410171	LOC689914 /// RGD1564942	0.695461	-1.27638	0.965062	-1.20223	0.162762	-1.38612	0.0165473	-1.57706	0.00453261	-1.60163	3.16126	1.19803
1390230_PM_at	BG374588	Mip	0.357333	-1.41391	0.775046	-1.30512	0.0548101	-1.4717	0.0096331	-1.53198	0.00209479	-1.60156	0.638854	0.200404
1385019_PM_at	BM386036	Bank1	0.980851	1.04233	0.995817	1.10105	0.864154	-1.09425	0.312921	-1.33344	0.0439322	-1.60153	41.5653	29.3649
1392921_PM_at	BI294990	Ppm1k	0.6697	-1.36752	0.970729	-1.24124	0.369278	-1.31413	0.0330228	-1.60152	0.22676	-1.25254	NA	NA
1370110_PM_at	NM_053804	Kcnk4	0.350012	-1.32654	0.847076	-1.2232	0	-1.47835	0.0233489	-1.34152	0	-1.60136	1.81441	0.38104
1375256_PM_at	BF406299	---	0.370184	-1.33787	0.901224	-1.20694	0.0531382	-1.36571	0.0283162	-1.34123	0	-1.6013	2.39527	0.358003
1383931_PM_at	AA901043	Ptprk	0.979338	-1.03007	0.999367	1.00104	0.334898	-1.26546	0.00387301	-1.60103	0.00660802	-1.54554	10.0072	6.94426
1389388_PM_at	BF291161	---	0.68871	-1.37626	0.967651	-1.26156	0.532465	-1.23739	0.20001	-1.34869	0.0172181	-1.60096	79.2197	46.3408	BMD > highest dose: 75.0
1379645_PM_at	BE113614	Pbrm1	0.483509	1.46359	0.417883	1.57692	0.150275	1.46182	0.0214014	1.60091	0.171367	1.2647	NA	NA
1397467_PM_at	AW524703	Zfp329	0.81538	-1.29624	0.856408	-1.48443	0.803783	-1.12099	0.164954	-1.44243	0.0374548	-1.60084	94.2441	51.4272	BMD > highest dose: 75.0
1392080_PM_at	AA925824	---	0.788576	-1.26686	0.932118	-1.29354	0.14618	-1.49019	0.0283162	-1.60075	0.0113495	-1.59606	3.05045	0.900821
1382312_PM_at	AW530903	Arid5b	0.912476	1.13071	0.638374	1.49132	0.129746	1.50314	0.0263252	1.60048	0.232673	1.23641	NA	NA
1395928_PM_at	BE102495	---	0.968501	-1.05955	0.988615	1.14576	0.910469	-1.04762	0.868184	-1.04432	0.0123374	-1.60047	40.2635	28.6354
1377187_PM_at	BI291427	Rbm12b	0.932945	-1.12823	0.988615	-1.19306	0.631859	-1.2165	0.639763	-1.15064	0.0389665	-1.60015	80.669	46.8653	BMD > highest dose: 75.0
1375647_PM_at	BG671943	---	0.975183	1.04954	0.995817	-1.02664	0.977401	-1.01646	0.182495	-1.3989	0.0290737	-1.60011	42.7502	30.0189
1398350_PM_at	BG380454	Basp1 /// LOC100910172	0.73788	1.41624	0.995817	1.07086	0.956115	1.03383	0.610003	1.16737	0.0474861	-1.60005	73.1969	39.7186
1397317_PM_at	BI296984	Itgb3	0.805586	-1.19136	0.982966	-1.15312	0.657743	-1.12433	0.394204	-1.16347	0.00129908	-1.59993	38.9907	27.911
1393817_PM_at	AI070991	---	0.71674	1.43798	0.995817	1.10213	0.399808	1.38256	0.466715	1.24287	0.0440122	1.5997	108.677	55.6718	BMD > highest dose: 75.0
1382818_PM_at	AI177067	Fam126b	0.575521	-1.38736	0.988615	-1.14807	0.870168	-1.06292	0.411431	-1.18689	0.00779736	-1.5997	68.7601	42.3119
1396866_PM_s_at	AA850928	Pex2	0.842389	-1.18097	0.916452	-1.27012	0.278536	-1.2978	0.0131388	-1.59965	0.0633932	-1.32821	NA	NA
1378927_PM_at	BE329364	---	0.788576	-1.16978	0.932118	-1.18465	0.852954	-1.0502	0.0845983	-1.26966	0	-1.59963	31.1932	23.2187
1372297_PM_at	AI234527	Gsta4 /// LOC100365881 /// RGD1564906	0.949048	-1.04857	0.974936	1.13103	0.424311	1.15741	0	1.59957	0	1.56631	4.77707	0.2437
1395721_PM_at	AW917486	Papss2	0.915677	-1.11433	0.995817	-1.05155	0.684253	-1.13574	0.0543574	-1.4714	0.00660802	-1.59948	9.31038	0.7547
1385933_PM_at	AI709424	---	0.915189	-1.15218	0.951376	-1.33506	0.233656	-1.47393	0.0580906	-1.59909	0.0422065	-1.54382	10.3726	0.6028
1389035_PM_at	BF284830	Yipf3	0.948899	-1.07729	0.977839	-1.206	0.749476	-1.11623	0.0460284	-1.50294	0.0105692	-1.59866	11.1514	0.7454
1378499_PM_at	BF405148	---	0.818279	-1.21335	0.977839	-1.19052	0.570358	-1.1818	0.0869836	-1.41333	0.0113495	-1.5986	20.0231	3.55685
1385134_PM_at	BG376382	T2	0.846891	-1.2049	0.989064	-1.11733	0.22135	-1.39277	0.0566991	-1.48941	0.0109744	-1.59846	11.5316	2.59567
1376655_PM_at	AA850435	---	0.981541	1.02667	0.995817	1.06153	0.936977	1.032	0.28613	1.23302	0.00779736	1.59789	41.1876	29.1544
1382544_PM_at	AI058746	---	0.605307	1.32248	0.988615	1.12187	0.239531	1.31159	0.110229	1.33102	0.003303	1.59783	59.5764	38.3808
1377963_PM_at	AW526938	---	0.936546	-1.10755	0.995326	1.09772	0.933537	1.04281	0.0487376	-1.59735	0.0384876	-1.52234	16.2675	10.689
1380105_PM_at	C07059	RGD1565367	0.574509	-1.29534	0.932867	-1.20308	0.0975593	-1.38164	0	-1.59726	0.00915034	-1.43481	NA	NA
1381464_PM_at	AA957545	Tbx3	0.915189	-1.13962	0.995817	-1.0616	0.658579	1.17806	0.439041	-1.2178	0.0445	-1.59723	50.2611	33.9556
1394247_PM_x_at	AA799816	---	0.783889	-1.28816	0.913561	-1.34433	0.893123	-1.06047	0.744171	-1.08913	0.0119612	-1.59715	74.1907	52.1974
1382270_PM_at	BM384387	---	0.876778	-1.15501	0.901224	-1.29772	0.8837	-1.05522	0.117244	-1.34451	0.00525997	-1.59694	48.7092	33.1707
1374482_PM_at	AW142993	Ctps2	0.825494	1.23802	0.988615	1.18631	0.294774	1.35906	0.0373561	1.59675	0.219199	1.25551	NA	NA
1380896_PM_at	BF399974	---	0.861906	-1.22927	0.966573	-1.28687	0.310873	-1.39834	0.454704	-1.2187	0.0259012	-1.59668	83.6885	47.9337	BMD > highest dose: 75.0
1373598_PM_at	BE116948	Ubn1	0.818045	-1.20341	0.953131	-1.23398	0.619154	-1.15585	0.111383	-1.35068	0.00561974	-1.59655	52.5101	35.0679
1368795_PM_at	NM_023100	Nmur1	0.879217	-1.2036	0.988615	-1.20308	0.453168	-1.29312	0.0543574	-1.59654	0.0473849	-1.49753	9.67501	0.836
1368661_PM_at	U51153	Slc13a2	0.942046	-1.11107	0.991916	1.12757	0.519707	1.27737	0.139171	1.47018	0.0356684	1.59623	9.89886	0.5774
1370488_PM_a_at	L19181	Ptprs	0.81296	-1.19951	0.965062	-1.2044	0.210837	-1.34061	0.0201547	-1.52648	0.00594359	-1.59618	4.27599	1.63462
1393829_PM_at	AI639475	Fgfr1op2	0.984077	-1.03246	0.992917	-1.1201	0.971493	1.02284	0.632939	-1.14953	0.0304065	-1.59586	52.0072	34.8217
1387588_PM_at	NM_138890	Ehd3	0.915768	-1.12734	0.987967	-1.18602	0.947035	-1.03254	0.137598	-1.37777	0.0123374	-1.59568	24.9869	11.6403
1396857_PM_at	AW140998	---	0.799971	-1.24506	0.999228	-1.00521	0.534249	-1.20314	0.15071	-1.33842	0.0101064	-1.59563	47.8518	32.7309
1373220_PM_at	BI296489	---	0.979067	-1.03839	0.98888	-1.14303	0.678028	-1.16609	0.10072	-1.4588	0.0185264	-1.59559	59.8089	38.4853
1393411_PM_at	BI277565	Cfp	0.991176	-1.018	0.995817	1.07888	0.813676	-1.11542	0.191782	-1.43225	0.0449863	-1.59558	56.3672	36.9094
1377001_PM_at	AI406747	Nrcam	0.904447	-1.15146	0.988615	-1.15932	0.238613	-1.41721	0.11337	-1.43463	0.0169645	-1.59544	10.1523	0.4163
1374673_PM_at	BI292547	---	0.765434	-1.37272	0.995817	-1.02801	0.831554	-1.1093	0.436847	-1.24507	0.0364712	-1.59539	67.372	41.7427
1382493_PM_at	BG377427	Cenpf	0.905189	1.15675	0.988533	-1.20133	0.689183	-1.16889	0.329994	-1.27141	0.0239781	-1.59524	41.063	29.0847
1392930_PM_at	BI276980	---	0.751573	-1.19063	0.856408	-1.23541	0.0827222	-1.34462	0	-1.50921	0	-1.59523	4.12092	1.51232
1379486_PM_at	AA860029	---	0.586046	-1.30801	0.977839	-1.15987	0.33645	-1.24305	0.12611	-1.29379	0.00209479	-1.59507	51.8937	34.7659
1392293_PM_at	BE113790	---	0.959238	-1.05699	0.956038	-1.20797	0.169624	-1.36236	0.0981423	-1.34395	0.00276055	-1.59497	2.97022	0.8132
1371389_PM_at	AI170668	LOC306766	0.971551	-1.04066	0.999967	1.00002	0.017743	-1.52682	0	-1.59483	0.00660802	-1.44021	NA	NA
1371063_PM_at	AF009603	Sh3gl2	0.96698	-1.05025	0.91504	-1.26054	0.10864	-1.41643	0.00788329	-1.59462	0.290379	-1.16352	NA	NA
1393360_PM_at	BE105636	Zfp426l	0.954978	-1.07614	0.988615	-1.1473	0.703116	-1.14348	0.32354	-1.24532	0.0107785	-1.59446	57.5412	37.4538
1379260_PM_at	BE115626	Heca	0.846441	-1.15345	0.966573	-1.17737	0.589877	-1.14073	0.0543574	-1.35298	0	-1.5944	41.8174	29.5048
1372533_PM_at	AI175790	Edem1	0.649301	-1.44148	0.977362	-1.26546	0.787608	-1.12646	0.145015	-1.4371	0.0287481	-1.59432	83.3136	47.8028	BMD > highest dose: 75.0
1388720_PM_at	BM390713	---	0.987594	-1.02176	0.995817	-1.04919	0.397455	-1.27497	0.111593	-1.39428	0.00915034	-1.59409	8.23247	0.6286
1392377_PM_at	BF409415	---	0.699599	-1.20595	0.869166	-1.22418	0.017743	-1.4443	0.00616004	-1.48766	0	-1.59404	2.38344	1.08057
1381899_PM_at	AW534794	---	0.971815	-1.06007	0.961231	-1.29903	0.393464	-1.33539	0.204684	-1.37925	0.0287481	-1.59377	71.5987	43.4495
1373207_PM_at	AI235503	---	0.927087	1.09747	0.977839	1.18572	0.749411	1.10834	0.034647	1.59364	0.0182619	1.55031	12.3522	10.4426
1396667_PM_at	BE110325	---	0.870483	-1.16408	0.995817	-1.03441	0.466559	-1.21923	0.052499	-1.45022	0.00561974	-1.59348	9.60704	0.5529
1372402_PM_at	AW435213	Nans	0.855553	-1.1621	0.856408	-1.30346	0.426646	-1.21613	0.00387301	-1.59345	0.0360642	-1.36529	NA	NA
1392321_PM_at	BE120641	---	0.837092	-1.15802	0.995817	-1.05515	0.123886	-1.36039	0.125224	-1.27323	0	-1.59338	51.6086	34.6255
1386231_PM_at	AI639105	RGD1306474	0.71674	-1.27897	0.999254	1.00216	0.693546	-1.12738	0.323788	-1.20964	0.003303	-1.5933	59.3969	38.2999
1386592_PM_at	AI639154	---	0.703573	-1.22507	0.744053	-1.29034	0.113143	-1.34056	0.0294399	-1.37895	0	-1.59316	2.04525	0.800425
1369325_PM_at	NM_053518	Lyst	0.649138	-1.34528	0.709535	-1.42597	0.299018	-1.31596	0.0517409	-1.47516	0.00803587	-1.59316	1.85577	5.00061e-08
1383661_PM_at	AA926037	---	0.68871	-1.23825	0.638374	-1.34116	0.295538	-1.2366	0	-1.59315	0.00915034	-1.40325	NA	NA
1373882_PM_at	AI170324	Figf	0.884537	-1.19241	0.945774	-1.33349	0.561715	-1.23741	0.105877	-1.48373	0.0244039	-1.59272	21.5025	1.72879
1370411_PM_at	AF061266	Trpc1	0.975376	-1.04793	0.991916	-1.11078	0.707045	-1.15581	0.334191	-1.26334	0.0198174	-1.59263	43.3474	30.345
1379092_PM_at	AI712997	---	0.954581	-1.09039	0.997953	1.01364	0.971493	-1.02127	0.375898	-1.26146	0.032296	-1.59259	49.4062	33.525
1380231_PM_at	AI013485	---	0.760726	-1.24366	0.636543	-1.4136	0.1575	-1.37964	0.0263252	-1.49111	0.00129908	-1.59258	1.74461	0.565403
1385981_PM_at	BF394800	Lppr4	0.751339	-1.29013	0.988615	-1.16662	0.352643	-1.29142	0.0975204	-1.40086	0.00875394	-1.59257	9.72138	1.53399
1386473_PM_at	AA848540	Dcaf6	0.522129	-1.57769	0.988615	-1.17849	0.784182	-1.13592	0.408643	-1.25741	0.0353817	-1.59249	98.1139	52.6215	BMD > highest dose: 75.0
1375395_PM_at	BE116886	Zfp324	0.612134	-1.30381	0.638374	-1.39957	0.0409051	-1.53846	0.00616004	-1.59248	0.00915034	-1.47286	NA	NA
1383721_PM_at	AI556075	Fzd8	0.842389	-1.16573	0.988615	-1.12356	0.768914	-1.09073	0.0510475	-1.40833	0.003303	-1.59237	8.95945	0.1921
1390585_PM_at	AI169829	Masp1	0.898999	-1.12642	0.986513	-1.16267	0.823073	-1.07684	0.148065	-1.30579	0.00374988	-1.59216	35.3705	25.7879
1380919_PM_at	BI291212	---	0.605307	-1.41264	0.956038	-1.27113	0.262572	-1.3803	0.0405976	-1.5919	0.0255285	-1.52493	6.19996	4.45129e-06
1375448_PM_at	BM391628	Opa3	0.765434	1.21071	0.942545	1.20546	0.274677	1.2593	0.185173	1.23925	0	1.59184	45.573	31.5399
1398287_PM_at	NM_013085	Plau	0.87988	-1.21951	0.986513	-1.23591	0.899684	-1.06928	0.34571	-1.29165	0.0352943	-1.59179	65.2609	40.8606
1388276_PM_at	BE113430	LOC679994	0.940634	1.08483	0.995817	-1.04844	0.855596	-1.07241	0.147462	-1.34486	0.00962506	-1.59147	8.07426	0.4757
1371181_PM_x_at	Y18810	Grm1	0.694905	-1.28471	0.988615	-1.14695	0.0353852	-1.59146	0.0399691	-1.46186	0.0637561	-1.3268	NA	NA
1378728_PM_at	BF416155	---	0.806568	-1.18155	0.953131	-1.20319	0.244787	-1.27737	0.0484026	-1.37288	0.00129908	-1.59125	6.56237	1.99032
1380303_PM_at	BF398611	---	0.972385	-1.05252	0.999228	1.00686	0.856332	1.08106	0.120991	-1.43067	0.0195665	-1.5912	22.5868	11.5649
1389089_PM_at	BM389027	Slc39a7	0.874464	-1.23161	0.995817	1.04127	0.651136	-1.21101	0.112639	-1.53965	0.0449087	-1.59108	11.0968	9.70516
1389671_PM_at	AW252088	Trpc2	0.824844	-1.27582	0.995326	-1.10279	0.411082	-1.33237	0.133854	-1.46599	0.0329043	-1.59099	14.2069	2.48861
1373699_PM_at	BM391164	---	0.983582	-1.03534	0.995817	-1.08404	0.788848	-1.13469	0.278384	-1.34496	0.040085	-1.59083	65.9673	41.158
1382536_PM_at	BE109224	---	0.934208	-1.11181	0.977839	-1.23483	0.891109	1.06408	0.373923	-1.24517	0.021201	-1.59082	40.5293	28.7853
1387166_PM_at	NM_021590	Aipl1	0.801095	-1.2077	0.875188	-1.29045	0.15647	-1.37272	0.105764	-1.33365	0.00209479	-1.59072	5.00714	0.950277
1391442_PM_at	AA957585	Ehd3	0.980851	-1.03453	0.991017	1.11306	0.859946	1.07643	0.744827	-1.09088	0.0144285	-1.5907	43.67	30.5202
1373262_PM_at	AI102745	Ppp1r18	0.962084	-1.06998	0.995598	-1.08435	0.581084	-1.19948	0.217946	-1.31463	0.013119	-1.59068	13.296	5.1693
1376348_PM_at	BM386015	Ptcd2	0.903836	-1.16049	0.988615	-1.1948	0.857351	-1.08471	0.126239	-1.43956	0.024087	-1.59064	63.332	40.0366
1391226_PM_at	BG372540	Rasgrf2	0.934025	-1.10027	0.970729	-1.23039	0.613664	-1.17592	0.157996	-1.34551	0.0109744	-1.59061	48.955	33.296
1382813_PM_at	BG377386	Sgk196	0.977432	1.039	0.995817	1.06393	0.778942	1.10498	0.583829	-1.1346	0.010339	-1.59056	36.9118	26.7033
1383850_PM_at	BF548042	LOC690000	0.689355	-1.31294	0.923633	-1.28149	0.752925	-1.11028	0.545619	-1.13916	0.00753515	-1.59021	65.7521	41.0677
1374286_PM_at	AA996836	---	0.97893	-1.0323	0.988615	-1.1343	0.837119	-1.0704	0.494116	-1.1419	0.00417133	-1.5901	42.8809	30.0905
1379916_PM_at	BE108030	---	0.612134	-1.28951	0.966573	-1.18023	0.0984146	-1.41429	0.0604867	-1.36343	0.00209479	-1.58973	3.73994	0.877796
1384845_PM_at	AI176044	Dck	0.846441	-1.18388	0.953131	-1.23673	0.334546	-1.28052	0.0165473	-1.58973	0.00984573	-1.53742	7.87035	0.6808
1397944_PM_at	BE096457	---	0.91884	-1.12683	0.977839	-1.22919	0.47782	-1.25196	0.0399691	-1.58919	0.0261112	-1.52708	9.84354	0.9158
1388745_PM_at	AI228417	Sema4a	0.971815	1.06103	0.977839	1.24209	0.988867	-1.00862	0.843316	-1.06453	0.0298658	-1.58916	44.2986	30.8596
1371242_PM_at	Y11153	Grm8	0.876778	-1.18252	0.982364	-1.20753	0.575602	-1.20363	0.17811	-1.35219	0.0188107	-1.58896	66.455	41.3621
1382304_PM_at	AW528823	---	0.918766	-1.14921	0.869166	-1.46005	0.503931	-1.27899	0.245352	-1.35744	0.0316525	-1.58894	2.91142	1.03725
1376719_PM_at	AI172189	Tmem38b	0.722468	-1.28372	0.98888	-1.11125	0.25796	-1.33401	0.116918	-1.35487	0.00660802	-1.58875	64.6055	40.5826
1388700_PM_at	AW253004	---	0.944741	-1.06377	0.995817	-1.05951	0.713151	-1.10201	0.129221	-1.27401	0	-1.58837	35.4807	25.854
1380121_PM_at	BE117215	Nek7	0.931723	-1.09939	0.916452	-1.29731	0.388955	-1.27017	0.0201547	-1.58828	0.340801	-1.17711	NA	NA
1392507_PM_at	AI385280	---	0.993429	-1.01522	0.98888	-1.14818	0.784882	-1.13059	0.125224	-1.49869	0.0368291	-1.58812	67.8777	41.9511
1367696_PM_at	NM_030833	Ifitm2	0.97893	-1.03409	0.988615	-1.12838	0.785505	-1.09277	0.0814836	-1.37667	0.00561974	-1.58812	43.0013	30.1563
1391978_PM_at	AW531885	Son	0.980851	-1.02692	0.981119	-1.16959	0.971493	-1.01543	0.426461	-1.16538	0.00417133	-1.58799	35.1686	25.6668
1372015_PM_at	AI008689	Tacc1	0.988004	-1.02131	0.995817	1.05771	0.824274	1.08747	0.849296	-1.05158	0.0101064	-1.58777	43.6868	30.5293
1397790_PM_at	BF394731	LOC100362922	0.788576	-1.23748	0.986513	-1.16948	0.351176	-1.27046	0.0151898	-1.58767	0.0499501	-1.36629	NA	NA
1368484_PM_at	NM_022238	Abcb9	0.769717	-1.28689	0.997953	-1.01324	0.234868	-1.39446	0.0968299	-1.42912	0.0154001	-1.58757	17.4216	3.18851
1393702_PM_at	BF397290	Xrn2	0	1.57828	0.436418	1.43857	0.017743	1.58749	0	1.58375	0.055347	1.31708	NA	NA
AFFX-r2-Bs-phe-3_at		---	0.915659	1.12888	0.977839	1.20694	0.739721	-1.12944	0.0474299	-1.54538	0.0150801	-1.58724	NA	NA
1388779_PM_at	BG381516	Zfp180	0.841549	-1.18507	0.988615	-1.14067	0.786837	-1.09279	0.0151898	-1.5656	0.00374988	-1.58714	21.2474	10.5456
1383288_PM_at	BE117716	Mdm2	0.929482	1.09448	0.995817	1.0457	0.830112	1.07781	0.269684	1.23951	0.00525997	1.58697	48.2185	32.9195
1391717_PM_at	AW530220	---	0.762061	-1.2834	0.988615	-1.13206	0.338594	-1.30038	0.0368509	-1.56092	0.00962506	-1.58683	7.39634	0.1113
1377848_PM_at	AW535219	Fam175a	0.921775	1.14083	0.995817	-1.03847	0.90794	-1.05926	0.313427	-1.29793	0.0288869	-1.5868	43.0071	30.1595
1390455_PM_at	AI013474	Abhd2	0.965677	-1.07844	0.995817	-1.08883	0.499562	-1.2803	0.0774511	-1.55412	0.0315455	-1.58678	8.16066	0.9635
1375744_PM_at	BE105894	Foxd1	0.722468	-1.31645	0.942545	-1.28611	0.067368	-1.58671	0.0399691	-1.54666	0.0113495	-1.5705	2.87572	0.471655
1389691_PM_at	AI230862	Zfp575	0.847019	1.19198	0.98888	1.11912	0.859654	1.06784	0.0424831	1.49636	0.0089515	1.58661	24.3038	10.8588
1378964_PM_at	AI709953	Ttc9c	0.949048	-1.07945	0.995817	-1.06146	0.766281	-1.11206	0.0209069	-1.5864	0.0235526	-1.47881	NA	NA
1396216_PM_at	BF551351	Lrrc8a	0.575521	-1.38738	0.988615	-1.13361	0.0586945	-1.58624	0.289149	-1.23596	0.0150801	-1.53483	7.70445	5.24666e-06
1386045_PM_at	AA893205	---	0.605307	-1.23289	0.959624	-1.15102	0.0436528	-1.36457	0	-1.5861	0	-1.49538	5.08926	0.06054
1385097_PM_at	AW527993	Dab1	0.972385	-1.04202	0.995326	-1.07291	0.149123	-1.42486	0.133271	-1.32638	0.00626539	-1.58593	3.58813	0.3417
1381833_PM_at	AW532628	Cdca2	0.984943	1.02707	0.995817	1.03252	0.785779	-1.10822	0.420984	-1.20321	0.0136654	-1.5857	38.0716	27.3808
1383929_PM_at	AI230265	---	0.996585	-1.00726	0.989656	-1.11373	0.835981	-1.08371	0.593147	-1.13657	0.0148115	-1.58556	45.4695	31.485
1374862_PM_at	AI764464	Phyhip	0.998582	-1.00249	0.988615	-1.17874	0.813203	-1.10115	0.216324	-1.33448	0.0218405	-1.58544	48.5515	33.0901
1398155_PM_at	BF394133	---	0.499213	-1.32637	0.98888	-1.09594	0.144307	-1.33831	0.0566991	-1.35499	0.00129908	-1.58543	9.29993	1.53964
1386615_PM_at	BG665096	Chst2	0.915458	1.11697	0.991916	1.09298	0.874449	1.06119	0.623686	1.11738	0.010339	1.58539	44.1659	30.7881
1378634_PM_at	BE117008	Hdac8	0.651199	-1.4052	0.988615	-1.18256	0.758841	-1.12983	0.453853	-1.20654	0.0218405	-1.58526	67.8732	41.9492
1370625_PM_at	AF044201	Faim2	0.675978	-1.24617	0.988615	-1.11146	0.0586945	-1.43805	0.00387301	-1.585	0.00417133	-1.46183	NA	NA
1383123_PM_at	BF559503	---	0.830266	-1.19596	0.995817	-1.0652	0.594499	-1.1652	0.0914299	-1.37434	0.00453261	-1.58467	46.2858	31.9159
1385883_PM_at	AI144842	Zbtb11	0.874464	-1.17333	0.934525	-1.28202	0.719024	-1.13027	0.204917	-1.30314	0.0101064	-1.58461	60.4232	38.7602
1390991_PM_at	BE113606	LOC100361053	0.884426	-1.17726	0.988615	-1.16943	0.719363	-1.14806	0.0617251	-1.53867	0.0196682	-1.58414	11.6425	0.7676
1398407_PM_at	AA801395	Tnfaip8	0.871173	1.23569	0.995817	-1.07828	0.916569	-1.05845	0.255627	-1.36842	0.0432603	-1.58398	55.1947	36.3582
1389527_PM_at	BM384073	LOC378467	0.802549	-1.31379	0.995817	1.0298	0.534249	-1.2636	0.179024	-1.41451	0.0329904	-1.58378	61.876	39.4029
1369420_PM_at	NM_054010	Neu3	0.803163	-1.22671	0.956038	-1.24023	0.340208	-1.2872	0.0396315	-1.49564	0.00626539	-1.58376	5.4362	1.51384
1389258_PM_at	AI317840	Rnf138	0.794651	-1.30411	0.986513	-1.21264	0.779915	-1.12488	0.28437	-1.30572	0.0230101	-1.58368	73.1619	44.0615
1371603_PM_at	BI291379	Prr3	0.9987	-1.00191	0.998504	1.00965	0.85952	1.08059	0.396821	-1.23119	0.0214691	-1.5835	25.3199	18.9725
1380425_PM_at	AI012859	---	0.984943	1.0278	0.956824	1.27198	0.918619	-1.04697	0.804324	-1.06972	0.0150801	-1.58343	36.0403	26.1879
1369290_PM_at	NM_053960	Ccr5	0.900846	-1.15397	0.871892	-1.38614	0.204492	-1.44211	0.0868685	-1.47403	0.020253	-1.58303	3.62508	1.16291
1372193_PM_at	AI408713	Impact	0.881099	1.22489	0.995817	1.04501	0.597451	1.24092	0.391367	1.27806	0.0463558	1.58303	63.3415	40.0407
1394701_PM_at	BF290084	---	0.480866	-1.41681	0.780637	-1.36973	0.0858612	-1.48929	0.00616004	-1.58293	0.0835453	-1.31615	NA	NA
1367754_PM_s_at	NM_031330	Asl	0.947774	-1.06014	0.988615	-1.11814	0.534656	-1.1532	0.135213	-1.26222	0.00129908	-1.58291	30.374	22.6992
1377299_PM_at	AI137618	Nasp	0.935826	-1.10559	0.997205	1.02038	0.82146	-1.09391	0.588841	-1.14295	0.0163228	-1.58287	52.0067	34.8215
1387296_PM_at	NM_023025	Cyp2j4	0.984959	1.02705	0.986513	1.19079	0.246083	1.39172	0.27279	1.28037	0.014239	1.5826	59.4965	38.3448
1372643_PM_at	BE110569	Epb4.1l2	0.831589	-1.17677	0.916452	-1.25806	0.295079	-1.27115	0.256352	-1.22228	0.00129908	-1.58247	44.3726	30.8994
1395515_PM_at	BG668905	Bhlhb9	0.77058	-1.21272	0.904188	-1.25424	0.067368	-1.4476	0.00616004	-1.58233	0.00276055	-1.5068	2.82021	0.675
1397319_PM_at	BF542311	---	0.762061	-1.27547	0.983345	-1.18067	0.750097	-1.11343	0.202124	-1.28735	0.0089515	-1.58229	55.022	36.2764
1388208_PM_a_at	AJ299017	Ret	0.668148	-1.30054	0.942545	-1.24811	0.133199	-1.42791	0.0158954	-1.58225	0.0349149	-1.39315	NA	NA
1378292_PM_at	BE096367	---	0.997193	1.005	0.98888	-1.18054	0.726874	-1.17405	0.899421	-1.04716	0.0489094	-1.58217	77.5461	45.7254	BMD > highest dose: 75.0
1390135_PM_at	AI044718	RGD1311595	0.668148	-1.32454	0.916452	-1.28906	0.15647	-1.43011	0.0224668	-1.56903	0.00803587	-1.58174	2.7413	0.562574
1391541_PM_at	BF401158	---	0.751339	-1.23286	0.995817	-1.01968	0.212229	-1.31043	0.0634151	-1.35876	0.003303	-1.58166	12.9712	3.90791
1377315_PM_at	BF412662	---	0.924455	-1.0858	0.990026	-1.0853	0.16322	-1.33764	0.0505533	-1.37093	0.00129908	-1.5815	9.70032	0.4599
1377125_PM_at	AW523481	Dnajc6	0.788576	-1.30555	0.991017	-1.12181	0.479254	-1.27227	0.0598827	-1.56896	0.0263472	-1.58146	10.0741	0.3385
1397366_PM_at	AI410878	Asb14	0.582931	-1.28743	0.953131	-1.18381	0.10677	-1.35642	0.0402265	-1.38123	0	-1.58125	3.58862	0.956619
1368766_PM_at	NM_012864	Mmp7	0.524184	-1.29599	0.629071	-1.33469	0.0271364	-1.50417	0	-1.57079	0.00129908	-1.58087	1.75742	0.559609
1378340_PM_at	AI639305	LOC685158	0.333632	-1.40547	0.786275	-1.29919	0.135305	-1.3506	0.0273389	-1.41461	0	-1.58077	1.24824	7.5e-14
1378199_PM_at	AI408485	Ncapg2	0.924334	-1.12064	0.995817	-1.02904	0.810134	-1.09977	0.404726	-1.21578	0.0179778	-1.5806	48.5833	33.1064
[truncated: 864 more rows]

## Sheet: Table S3
Table S3. Differentially expressed genes and the BMD (L) values in rat liver in response to 2.5, 5, 10, 25 and 75 mg/kg/day 1,2,4-tribromobenzene (TBB) administered by gavage for 28 days. The list is sorted from highest to lowest fold change in the75 mg/kg/day treatment group. The blue indicates downregulated of genes while yellow indicates upregulation of genes. Significant (FDR adjusted p < 0.0…
[truncated: 349 more rows]

[truncated: 1 more sheets: Table S4]
