# Supplementary material for: Recommended approaches in the application of toxicogenomics to derive points of departure for chemical risk assessment
Source: Arch Toxicol. 2016 Dec 7;91(5):2045–65. doi: 10.1007/s00204-016-1886-5 (PMC5399047; doi:10.1007/s00204-016-1886-5)
Supplement: Supplementary file 4 — Supplementary material 4 (XLS 4844 kb) [file 204_2016_1886_MOESM4_ESM.xls]

## Sheet: Table S5
Table S5. Differentially expressed genes and the BMD (L) values in rat liver in response to 25, 100, 200, 300 and 400 mg/kg/day bromobenzene (BB) administered by gavage for 5 days. The list is sorted from highest to lowest fold change in the 400 mg/kg/day treatment group. The blue indicates downregulated of genes while yellow indicates upregulation of genes. Significant (FDR adjusted p < 0.05) an…
			25 mg/kg		100 mg/kg		200 mg/kg		300 mg/kg		400 mg/kg		benchmark dose
Probe	Accession Number	Gene Symbol	FDR p-value	Fold change	FDR p-value	Fold change	FDR p-value	Fold change	FDR p-value	Fold change	FDR p-value	Fold change	BMD	BMDL	Note
1373975_PM_at	AI232716	Inmt	0.995498	-1.30044	0.769527	-2.62682	0	-14.0745	0	-71.2391	0	-83.7165	100.54	65.8628
1371089_PM_at	AA945082	Gsta5	0.995498	2.59898	0	10.7286	0	15.4702	0	32.4722	0	39.8399	19.0026	11.0905
1395403_PM_at	BM385735	Stac3	0.995498	-1.46173	0.442183	-2.83323	0	-7.37859	0	-22.5641	0	-36.066	107.654	84.5108
1370479_PM_x_at	J00738	Obp3	0.996924	-1.08273	0.999666	-1.49823	0.137689	-4.7869	0	-16.9316	0	-30.6493	158.161	119.258
1387985_PM_a_at	AB039825	Obp3	0.996448	-1.1256	0.999666	-1.62447	0.0817297	-5.62757	0	-18.1946	0	-30.1529	157.078	118.552
1374070_PM_at	AA800587	Gpx2	0.995498	1.17837	0	3.81446	0	9.23485	0	17.2546	0	27.0857	28.1708	0.75
1388122_PM_at	X02904	Gstp1	0.995498	1.11317	0.999666	1.50813	0	9.03932	0	16.5949	0	20.616	100.308	82.8093
1369698_PM_at	AF072816	Abcc3	0.995498	1.19101	0	6.16721	0	10.9157	0	16.2927	0	19.3493	33.0356	19.5557
1367811_PM_at	NM_031620	Phgdh	0.345989	3.52201	0	13.9598	0	14.0873	0	28.0789	0	18.4038	7.879	0.9502
1370902_PM_at	AI233740	Akr1b8	0.997407	1.05405	0.999666	1.83015	0.437429	2.43578	0.00698967	6.50219	0	18.1041	156.079	117.898
1393508_PM_at	AI043805	---	0.995498	-1.42205	0.909353	-2.30236	0	-5.20584	0	-8.019	0	-15.4248	114.524	89.4526
1370694_PM_at	AB020967	Trib3	0	3.53048	0	9.6156	0	13.2103	0	16.749	0	13.6396	8.37231	4.12524
1397205_PM_at	BI288203	Dhrs7 /// LOC100364391 /// LOC690226	0.996448	-1.09364	0.999666	-1.95166	0.0556054	-4.70014	0.00979214	-5.39591	0	-13.0275	196.772	143.386
1386321_PM_s_at	H31287	Trib3	0.207593	3.1443	0	9.0213	0	10.918	0	13.7959	0	12.4365	11.0982	4.87909
1387643_PM_at	NM_130752	Fgf21	0	3.42081	0	10.8139	0	11.7419	0	14.352	0	12.2734	12.4102	4.55553
1368391_PM_at	NM_013111	Slc7a1	0.995498	2.30235	0	12.3596	0	16.203	0	17.5884	0	11.4993	13.8455	0.3564
1398250_PM_at	NM_031315	Acot1	0.997667	-1.03862	0.436791	2.61045	0.00786338	4.57451	0	13.3811	0	11.4054	158.096	119.216
1391032_PM_at	AI112194	Sez6	0.995498	-1.33354	0.101761	-2.20778	0	-3.66407	0	-5.09046	0	-11.3299	90.3276	71.7541
1370695_PM_s_at	AB020967	Trib3	0.345989	2.8287	0	8.0773	0	11.0807	0	13.3936	0	10.8849	12.3561	5.43779
1387925_PM_at	U07202	Asns	0.345989	2.83908	0	11.195	0	9.40887	0	13.9591	0	10.8274	7.68044	0.5948
1372665_PM_at	AI230228	Psat1	0	3.27269	0	10.6644	0	9.09241	0	13.7806	0	9.93516	8.17374	0.9419
1370269_PM_at	X00469	Cyp1a1	0.995498	-1.13622	0.999813	1.00037	0	3.04912	0	7.62702	0	9.42445	148.566	113.992
1368308_PM_at	NM_012603	Myc	0.995498	2.42574	0	10.4381	0	10.3263	0	9.97756	0	8.64655	16.5416	0.457
1383585_PM_s_at	AI043753	---	0.995498	1.55503	0.843472	2.09258	0.230659	2.33803	0	5.48761	0	8.03662	119.931	93.2947
1371152_PM_a_at	Z18877	Oas1a	0.995498	-1.26229	0.999666	-1.51366	0	-2.59926	0	-4.62217	0	-8.00721	94.5711	74.9166
1387283_PM_at	NM_134350	Mx2	0.995498	-1.41339	0.999666	-1.47551	0	-5.0995	0	-6.79472	0	-7.56565	127.411	95.5965
1387438_PM_at	NM_053639	Ltc4s	0.999711	-1.0158	0	-3.6292	0	-4.47468	0	-7.15112	0	-7.54491	52.229	26.5776
1370425_PM_at	AB039823	LOC259246	0.995498	-1.12268	0.999666	-1.39006	0.098854	-2.47236	0	-3.70464	0	-7.5101	166.078	124.373
1387191_PM_at	NM_019125	Pbsn	0.995498	-1.8295	0	-6.15822	0.0307091	-4.36411	0	-5.91384	0	-7.38309	22.3485	0.2244
1374610_PM_at	AI599365	---	0.995498	1.23836	0.999666	1.7567	0	4.13427	0	6.75808	0	7.17445	51.0588	0.6885
1368025_PM_at	NM_080906	Ddit4	0.995498	1.78263	0	4.91388	0	5.10865	0	10.0911	0	7.16755	23.7483	10.6774
1384243_PM_at	AI111413	Spsb4	0.996448	-1.07517	0.434059	2.43625	0	3.33446	0	4.70594	0	7.02818	174.004	129.407
1377014_PM_at	BG375383	Nim1	0.999711	-1.01853	0.999666	-1.20406	0.681483	-1.78011	0.191809	-2.67457	0	-6.91226	149.863	0.9431
1368121_PM_at	NM_013215	Akr7a3	0	2.14764	0	3.36139	0	4.59676	0	6.50082	0	6.73544	11.6012	6.867
1367729_PM_at	NM_022521	Oat	0.995498	-1.58165	0.0500225	-2.64345	0	-4.67199	0	-5.34314	0	-6.71191	32.986	17.5816
1392784_PM_at	BF555051	Gas6	0.995498	-1.25677	0.26445	-2.00111	0	-2.67062	0	-4.78546	0	-6.66714	98.3724	77.7288
1370870_PM_at	M30596	Me1	0.995498	1.6453	0	3.55711	0	3.26504	0	6.25375	0	6.65172	7.70507	0.1993
1370387_PM_at	U46118	Cyp3a9	0.996448	-1.057	0.798608	-2.0884	0	-7.21294	0	-7.51413	0	-6.44447	33.3196	0.1766
1375519_PM_at	AI237401	LOC287167	0.995498	-1.14544	0.999666	-1.24229	0.00786338	-2.60015	0	-3.82183	0	-6.16074	97.8313	77.3297
1389573_PM_at	AI170665	Chac1	0.995498	2.08467	0	3.94113	0	7.2956	0	9.83968	0	6.13206	30.4355	0.4624
1383486_PM_at	AA926109	---	0.995498	-1.62476	0.798608	-2.14234	0	-5.57923	0	-5.23613	0	-5.8954	47.1037	0.3884
1370583_PM_s_at	AY082609	Abcb1a /// Abcb1b	0.995498	1.1462	0.999666	1.45026	0.219447	2.29912	0	4.81335	0	5.83043	145.082	110.612
1369012_PM_at	NM_017128	Inhba	0.995498	-1.33327	0.999666	-1.50935	0.0144162	-3.64692	0	-4.56181	0	-5.70783	139.3	106.712
1371412_PM_a_at	BE107450	Nrep	0.995498	-1.24908	0.999666	-1.5264	0.089749	-2.74872	0.00979214	-3.45175	0	-5.62589	160.872	121.02
1385687_PM_at	BI285092	Fam25a	0.995498	-1.06703	0.999666	-1.16247	0.419462	1.59091	0	4.90663	0	5.62552	190.395	166.804
1368543_PM_at	NM_053524	Nox4	0.995498	-1.3068	0.972686	-2.13056	0.0762588	-3.30825	0	-4.47964	0	-5.60264	70.1867	32.8445
1367795_PM_at	NM_019242	Ifrd1	0.995498	1.25791	0	3.55675	0	3.82737	0	5.25719	0	5.58838	41.5325	18.2986
1369664_PM_at	NM_053019	Avpr1a	0.995498	-1.29583	0.999666	-1.13494	0.319286	-1.61875	0.00391686	-2.26319	0	-5.53828	237.57	178.799
1387022_PM_at	NM_022407	Aldh1a1	0.995498	1.89515	0	3.81631	0	3.868	0	5.2531	0	5.52597	10.5437	6.11867
1375022_PM_at	AI548730	Afg3l2	0.995498	-1.1123	0.999666	1.18044	0.17503	2.20167	0	4.02679	0	5.49881	114.335	89.3175
1384274_PM_at	BG377595	LOC367746	0.995498	-1.92827	0	-4.58755	0	-4.96252	0	-5.34403	0	-5.48893	19.9521	7.76541
1380229_PM_at	AW530004	Maff	0.995498	1.89477	0	10.8513	0.089749	5.69014	0.0251324	5.90815	0.0345546	5.46539	27.1151	19.1916
1387599_PM_a_at	J02679	Nqo1	0.999711	1.00199	0.999666	1.30524	0.00786338	2.65588	0	4.57087	0	5.42825	102.428	80.7068
1368392_PM_at	BF420160	Slc7a1	0.995498	1.64648	0	6.85256	0	8.42452	0	9.22164	0	5.38896	16.1807	0.298
1371102_PM_x_at	X05080	Hbb /// LOC100134871 /// LOC689064	0.995498	-1.11564	0.999666	-1.02726	0	-2.04713	0	-3.14226	0	-5.33358	130.636	88.9457
1398706_PM_at	BI294633	LOC100909675	0.995498	1.50789	0	7.24834	0	6.4432	0	6.33658	0	5.25356	26.1564	20.9756
1370355_PM_at	J02585	Scd1	0.995498	-2.04783	0.0500225	-7.07186	0.0491927	-5.95456	0	-10.9762	0.0327348	-5.21992	48.1284	0.2356
1387328_PM_at	NM_019184	Cyp2c11	0.995498	-1.14084	0.999666	-1.19418	0.211053	-2.43823	0.112502	-2.51637	0	-5.18254	226.765	160.764
1387312_PM_a_at	NM_012565	Gck	0.995498	-1.22514	0.999666	-1.1847	0.122114	-2.14466	0.0251324	-2.35288	0	-5.13289	138.377	106.085
1382314_PM_at	BE096523	Isg15	0.995498	-1.30135	0.999666	-1.60434	0	-2.58913	0	-3.76788	0	-5.11758	104.475	82.2015
1377015_PM_at	BF395080	---	0.995498	-1.60781	0.406577	-1.91157	0.042366	-2.17616	0	-3.38881	0	-5.10596	136.671	104.923
1370111_PM_at	NM_019314	Kcnn2	0.995498	-1.60789	0.999666	-1.85978	0.153773	-2.79717	0.035792	-3.27915	0	-5.02807	200.891	145.841
1386977_PM_at	NM_019292	Car3	0.995498	-1.1364	0.999666	-1.29893	0.320068	-1.85271	0	-2.84299	0	-5.02307	134.72	103.588
1387267_PM_at	NM_031073	Ntf3	0.995498	-2.04124	0.0146192	-2.99073	0.0144162	-3.13191	0	-4.64093	0	-5.0069	25.6503	8.0411
1383439_PM_at	BI278550	Npas2	0.995498	-1.35475	0.999666	-1.18134	0.116026	-2.4902	0.00698967	-3.27462	0	-4.86453	175.036	130.056
1372808_PM_at	AW251324	Mthfd2 /// RGD1564040	0.995498	1.5421	0	5.27348	0	4.816	0	7.026	0	4.7678	26.9092	17.1261
1380351_PM_at	AI137310	---	0.995856	-1.06118	0.999666	-1.47172	0	-2.54417	0	-3.03549	0	-4.7483	94.3068	74.7203
1379582_PM_a_at	AA998516	Ccna2	0.995498	1.91175	0.915002	2.19551	0.170568	2.78563	0	5.49518	0.00282056	4.74329	250.944	173.966
1368160_PM_at	NM_013144	Igfbp1	0.995498	1.5365	0	4.37438	0	6.34331	0	6.16888	0	4.69378	37.3097	0.6616
1371245_PM_a_at	BI287300	LOC100134871 /// LOC689064	0.995498	1.11021	0.999666	1.1043	0.382454	-1.76025	0.00391686	-2.72103	0	-4.68578	184.022	121.219
1367847_PM_at	NM_053611	Nupr1	0.995498	1.35864	0	3.34565	0	4.62012	0	5.15748	0	4.61943	32.3041	16.2692
1367553_PM_x_at	NM_033234	Hbb /// LOC100134871 /// LOC689064	0.995498	-1.11733	0.999666	-1.05391	0.0347922	-1.76095	0	-2.71871	0	-4.57186	136.203	97.1878
1382599_PM_at	BE103520	---	0.995498	-1.26986	0.999666	-1.13186	0.230659	-2.31181	0.0147021	-3.27663	0	-4.56828	145.418	110.838
1370779_PM_x_at	AB039828	Mup5	0.995498	-1.22075	0.712755	-1.98301	0.0144162	-3.08252	0	-4.79108	0	-4.53904	47.3735	0.9145
1369268_PM_at	NM_012912	Atf3	0.995498	1.5332	0.999666	2.70893	0.151421	3.99119	0.00979214	5.79922	0.0327348	4.455	55.5306	0.9096
1389668_PM_at	AI408269	Spc25	0.995498	1.77132	0.999666	1.68143	0.108739	2.50139	0	4.71898	0	4.44919	202.084	146.548
1388031_PM_x_at	AB039826	LOC259245 /// LOC298111 /// LOC685482 /// Mup5	0.99551	-1.08468	0.999666	-1.16482	0.33575	-1.94622	0.0308072	-2.49327	0	-4.44465	174.59	129.775
1377642_PM_at	BE349669	Cav2	0.995498	-1.31732	0.373259	-2.32559	0.130092	-2.42863	0	-3.88106	0	-4.40638	62.0111	25.4013
1370663_PM_at	D31838	Wee1	0.995498	1.28482	0.999666	1.68675	0.158827	2.26393	0	4.11485	0	4.393	172.083	128.195
1388802_PM_at	AI579422	Bex1 /// LOC100912195	0.995498	-1.14608	0.999666	-1.07711	0.976519	-1.05127	0.0827826	2.52174	0	4.38518	272.286	224.535
1377626_PM_at	AA924350	LOC100911030	0.995498	1.60421	0.999666	1.04554	0.059706	-2.88341	0.0233543	-2.9609	0	-4.34257	134.816	99.3858
1396863_PM_at	AW535061	---	0.998383	1.02567	0.999666	1.65714	0.042366	2.73319	0	3.69438	0	4.26107	172.262	128.308
1390907_PM_at	AI145039	LOC691170	0.995498	-1.48251	0.999666	-1.39726	0.136083	-3.04533	0.0147021	-3.74625	0	-4.25336	173.656	129.187
1370436_PM_at	AF062389	Acsm2a	0.995498	1.13591	0.129746	2.71841	0.0526158	2.7673	0	4.38056	0	4.23608	50.8151	0.3171
1398265_PM_at	NM_013040	Abcc9	0.995498	-1.98188	0.999666	-1.6985	0.042366	-3.14775	0.0434209	-3.02321	0	-4.17086	220.941	157.478
1390800_PM_a_at	BE349669	Cav2 /// LOC100362824	0.995498	-1.21269	0.188721	-3.0571	0.0251628	-3.45077	0.00391686	-3.90732	0	-4.15425	47.0272	21.2889
1388213_PM_a_at	AJ243973	RT1-S3	0.995498	-1.25436	0.999666	-1.50786	0	-2.41365	0	-2.85752	0	-4.12635	109.219	85.6426
1367985_PM_at	NM_013197	Alas2	0.995498	-1.44999	0.999666	-1.09043	0	-2.63506	0	-3.78152	0	-4.11558	170.843	128.18
1378133_PM_at	AW532618	Slc7a11	0.995498	1.22606	0	7.16401	0	6.68999	0	6.30253	0	4.08174	27.4653	24.0944
1382754_PM_at	H33080	---	0.995498	-1.32503	0.999666	-1.39551	0.169849	-1.96756	0	-2.61303	0	-4.08095	150.09	113.952
1368778_PM_at	NM_017206	Slc6a6	0.995498	-1.46323	0.479062	-2.37384	0.00786338	-3.78367	0	-4.88974	0	-4.04055	43.8598	0.9305
1389572_PM_at	AI410864	Me3	0.995498	-1.74889	0.798608	-2.07563	0.164452	-2.43761	0.00698967	-3.25041	0	-3.89877	232.491	163.954
1379275_PM_at	AI007889	Snx10	0.995498	1.09681	0.999666	1.63149	0.131805	2.19109	0	3.33493	0	3.84747	130.635	100.777
1383747_PM_at	AI578135	Ect2	0.995498	1.74029	0.893488	1.97051	0.122114	2.46351	0.00698967	3.42341	0	3.83335	237.078	166.48
1379285_PM_at	AA819788	Rtp4	0.995498	-1.3516	0.999666	-1.34204	0.0762588	-2.33145	0.00391686	-2.97715	0	-3.82469	134.777	103.628
1387134_PM_at	NM_053687	Slfn3	0.995498	-1.14599	0.999666	-1.15922	0.524783	-1.98053	0.118662	-2.63751	0	-3.81553	186.529	137.184
1387028_PM_a_at	M86708	Id1	0.995498	1.11138	0.999666	1.61614	0.14899	2.23305	0	3.49912	0	3.81131	121.561	94.4448
1389566_PM_at	AW253821	Ccnb2	0.995498	1.76652	0.999666	1.56221	0.701517	1.66091	0.116804	2.8278	0.014908	3.77522	305.877	201.537
1368260_PM_at	NM_053749	Aurkb	0.995498	2.13766	0.999666	1.80232	0.0203523	2.87239	0	4.37923	0	3.76604	237.934	166.949
1368607_PM_at	NM_031605	Cyp4a8	0.995498	-2.06178	0.834886	-2.16531	0.191304	-2.54425	0.00698967	-3.86094	0.00684374	-3.72356	37.7609	5.19009
1369902_PM_at	NM_139258	Bmf	0.995498	-1.26628	0.999666	-1.54672	0.125272	-1.83905	0.0407466	-1.92892	0	-3.71358	133.392	102.676
1374531_PM_at	AA926305	---	0.995498	-1.34077	0.889141	-1.95517	0.00786338	-3.57355	0	-3.92651	0.00282056	-3.71193	45.2735	0.9012
1368059_PM_at	NM_053955	Crym	0.995498	-1.1338	0.469341	-1.85825	0	-2.50236	0	-2.83222	0	-3.70924	38.7153	0.4153
1376051_PM_at	BI293393	Cryl1	0.995498	1.32411	0.999666	1.27965	0.529893	1.42486	0.00391686	2.46532	0	3.69231	128.302	0.1901
1398468_PM_at	BF553076	---	0.995498	-1.55954	0.999666	-1.72609	0.00786338	-2.67983	0	-3.46822	0	-3.68839	89.5898	30.1458
1376390_PM_at	BF395317	Ms4a11	0.999711	1.00365	0.999666	-1.08349	0.381204	-2.10237	0.0577651	-2.7143	0.00493096	-3.66754	146.059	111.267
1388211_PM_s_at	Y09333	Acot1 /// Acot2	0.995498	-1.3961	0.150673	2.49081	0	2.92363	0	4.07175	0	3.66675	69.6718	41.6172
1383434_PM_at	AA997640	---	0.995498	1.28774	0.999666	1.5037	0.113174	2.06181	0	2.89925	0	3.65695	132.825	102.287
1368102_PM_at	NM_017081	Hsd11b2	0.999711	1.00137	0.345989	-1.82263	0.0491927	-1.95786	0	-2.8842	0	-3.64852	121.836	94.6387
1374198_PM_at	BF398424	Cd276	0.995498	1.37922	0.999666	1.33631	0	2.12096	0	3.43248	0	3.63827	95.7131	75.7635
1387139_PM_at	NM_032082	Hao2	0.995498	-1.3118	0.999666	-1.52708	0.139776	-2.49504	0.0882728	-2.47403	0.00282056	-3.63663	235.306	165.507
1371123_PM_x_at	AJ243973	RT1-S3	0.995498	-1.25405	0.999666	-1.40702	0	-2.2398	0	-2.58364	0	-3.63392	120.884	93.9674
1367776_PM_at	NM_019296	Cdk1	0.995498	1.99488	0.999666	1.91682	0.369543	2.23959	0	3.96265	0.00282056	3.63343	256.731	177.025
1389034_PM_at	BI295179	Usp18	0.995498	-1.37927	0.999666	-1.63121	0	-3.28673	0	-3.67534	0	-3.60266	53.0221	0.5944
1369693_PM_a_at	NM_017215	Slc1a2	0.995498	-1.26371	0.788855	-1.63298	0.0556054	-1.91793	0	-2.80783	0	-3.56436	102.948	81.0869
1388271_PM_at	BM383531	Mt2A	0.471803	2.5686	0	3.99541	0	3.85286	0	3.92825	0	3.56185	21.2959	1.61311
1373814_PM_at	BI291270	R3hdm2	0.995498	-1.5059	0	-2.56003	0.00786338	-2.39167	0	-3.90025	0	-3.53626	25.4693	11.2591
1374869_PM_at	AA943361	---	0.995498	-1.57016	0.999666	-1.49568	0.351077	-2.19405	0.144291	-2.46055	0.00875921	-3.49996	224.05	159.237
1384580_PM_at	AI045191	C6	0.995498	-1.43502	0.414234	-1.88876	0.0251628	-2.27869	0	-2.69741	0	-3.49104	68.6113	22.214
1388484_PM_at	BI296084	Ube2c	0.995498	2.11828	0.999666	1.87187	0.332449	2.35508	0	4.61888	0.0104423	3.4843	320.201	208.22
1393799_PM_at	BI303989	Unc5b	0.995498	-1.07165	0.999666	1.2215	0.695281	1.35539	0	3.41323	0	3.47415	211.741	188.897
1387316_PM_at	NM_030845	Cxcl1	0.995498	-1.67432	0.999666	-2.59809	0.215208	-3.36824	0.0192216	-4.78943	0.0947594	-3.4619	NA	NA
1388608_PM_x_at	AI577319	Hba-a2 /// LOC360504	0.995498	-1.04579	0.999666	-1.10947	0.0347922	-1.56325	0	-2.46209	0	-3.45466	130.16	87.6454
1395536_PM_at	BG673248	---	0.995498	-1.20346	0.999666	-1.43594	0.219447	-2.33703	0.257059	-2.13546	0.00282056	-3.44792	217.532	155.535
1371076_PM_at	AI454613	Cyp2b1 /// Cyp2b2 /// LOC100362704	0.996924	-1.02361	0	2.06737	0	2.62199	0	3.4323	0	3.4286	45.6426	27.3115
1368905_PM_at	NM_133586	Ces2c /// LOC100365112	0.996401	1.0433	0.816012	1.52923	0	2.15891	0	3.05151	0	3.41938	36.9527	0.7969
1388164_PM_at	AF029241	RT1-S3	0.995498	-1.23493	0.999666	-1.3262	0.00786338	-2.22713	0	-2.49496	0	-3.41559	133.732	102.911
1370067_PM_at	NM_012600	Me1	0.995498	1.05273	0	2.05054	0	2.22714	0	3.40504	0	3.40943	35.7736	0.06876
1383343_PM_at	BI300511	LOC682225	0.995498	-1.74056	0.999666	-1.80953	0	-3.51333	0.00391686	-3.38264	0.00493096	-3.39451	58.3481	0.306
1383589_PM_at	BE103947	---	0.995498	-1.7468	0.798608	-2.11204	0.0460182	-3.13979	0.00979214	-3.6706	0.00493096	-3.3785	41.0743	10.9834
1376435_PM_at	BI303340	---	0.995498	-1.65675	0.999666	-1.89175	0.263655	-2.74778	0.135546	-2.95866	0.0319161	-3.36794	79.6557	13.9761
1383578_PM_at	AI071227	Rad51	0.995498	1.09227	0.999666	-1.05361	0.0738303	2.31238	0	3.82456	0	3.36341	189.551	135.043
1382603_PM_at	AW521319	---	0.995498	-1.36955	0.999666	-1.25855	0.166245	-2.82541	0.628904	-1.80864	0.0222535	-3.33423	240.005	168.079
1373026_PM_at	BI303598	Spc24-ps1	0.995498	1.43384	0.999666	1.14321	0.390554	1.92152	0.00698967	2.88228	0.00493096	3.33301	176.475	130.958
1369590_PM_a_at	NM_024134	Ddit3	0.999711	1.00919	0.999666	1.55506	0.296915	1.97266	0	2.99673	0	3.30491	178.649	132.316
1368991_PM_at	NM_053605	Smpd3	0.995498	-1.82383	0	-3.16859	0	-3.08985	0	-3.12073	0	-3.29539	21.1388	5.32592
1382454_PM_at	AI044222	Cxcl9	0.999925	-1.00016	0.999666	-1.5598	0.0144162	-2.84904	0	-2.95466	0	-3.27603	49.4444	0.6335
1370334_PM_at	AF081582	Plekhb1	0.995498	-1.21055	0.999666	-1.16008	0.0703706	-1.71286	0.00391686	-1.98233	0	-3.26738	91.3727	0.1241
1398620_PM_at	BF397903	---	0.995498	2.0934	0	6.46009	0.130092	2.70164	0.0147021	3.25013	0.0119996	3.26656	9.72382	0.2138
1387280_PM_a_at	NM_017353	Slc7a5	0.995498	1.18865	0	2.74177	0	3.41641	0	3.9809	0	3.2603	30.0717	0.4148
1388212_PM_a_at	AJ243974	RT1-S3	0.995498	-1.2014	0.999666	-1.38396	0	-2.23364	0	-2.65394	0	-3.24682	117.547	91.606
1379358_PM_at	BE108208	---	0.995498	1.98786	0	3.49411	0.114622	2.55936	0.333453	1.98542	0.00684374	3.24655	24.6382	1.34104e-06
1388469_PM_at	AA945615	---	0.995498	-1.1926	0.999666	-1.11734	0.364012	-1.87585	0.0460873	-2.43936	0.00282056	-3.22448	146.64	111.655
1384225_PM_at	BI289963	---	0.995498	-1.16462	0.999666	-1.31697	0	-2.37403	0	-2.53067	0	-3.20922	146.625	111.645
1388666_PM_at	AI179988	Enc1	0.996448	-1.0657	0.796412	1.89335	0.00786338	2.75946	0	3.29771	0.00282056	3.20656	52.7792	0.7681
1378504_PM_at	AW251647	---	0.995498	-1.26529	0.999666	-1.4333	0.191798	-2.11831	0.00698967	-3.03055	0	-3.20545	131.671	101.492
1375654_PM_at	BI278813	Ckap4	0.999711	-1.00308	0.999666	-1.10637	0.844349	1.2424	0.139196	2.11908	0	3.20382	186.853	0.8242
1397983_PM_at	BF403330	---	0.999711	1.00109	0.316162	-2.41912	0	-3.86742	0.0214567	-2.74397	0.00493096	-3.20272	92.0936	33.7032
1370913_PM_at	AI409634	Rsad2	0.996448	-1.05221	0.999666	1.04492	0.437323	-1.69859	0.0373844	-2.30441	0	-3.18596	127.792	98.8055
1397300_PM_at	BG371544	---	0.995498	1.25793	0.351312	2.64056	0.796922	1.41283	0.027056	3.16297	0.00684374	3.16347	261.714	179.628
1373023_PM_at	BF555947	---	0.995498	-1.56732	0.999666	-1.70925	0.150394	-2.57369	0.0124307	-3.01267	0.0119996	-3.15908	89.048	20.5772
1387197_PM_at	NM_031817	Omd	0.995498	-1.29634	0.999666	-1.25101	0.220368	-2.4668	0.29515	-2.17808	0.0175629	-3.15868	174.492	129.714
1391187_PM_at	BI303019	Ppl	0.996448	-1.05745	0.999666	1.0923	0.91762	1.11411	0.195417	1.86441	0.00282056	3.15357	268.613	194.751
1368520_PM_at	NM_012737	Apoa4	0.995498	-1.65343	0	-2.55982	0	-3.0051	0	-3.29488	0	-3.15119	8.99403	4.82776
1368709_PM_at	NM_031236	Fut1	0.995498	1.38815	0	4.43483	0	3.58279	0	5.66268	0	3.15083	26.0751	20.2731
1370024_PM_at	NM_030832	Fabp7	0.995498	-1.1513	0.999666	-1.27154	0.4206	-1.74855	0.198863	-1.9019	0	-3.14948	178.172	132.018
1384280_PM_at	AA964152	Nusap1	0.995498	1.63853	0.999666	1.63902	0.172652	2.26301	0	4.45402	0.00282056	3.14445	274.862	186.366
1381749_PM_at	AI703743	---	0.995498	1.61992	0	3.1645	0.00786338	2.79461	0	4.17807	0	3.12863	28.9998	9.43491
1398411_PM_at	BI278952	---	0.995498	-1.69763	0.915749	-1.63155	0	-2.36961	0	-3.04929	0	-3.11974	63.1651	20.1057
1368569_PM_at	NM_053781	Akr1b7	0.996448	-1.07102	0.999666	1.04416	0.49121	1.95909	0.934973	1.34053	0.0162464	3.11702	419.629	249.69	BMD > highest dose: 400.0
1370491_PM_a_at	M38759	Hdc	0.995498	1.35873	0.0146192	3.32289	0.0251628	3.12132	0	3.70069	0.00684374	3.11639	26.6904	18.6806
1389611_PM_at	AA849857	Vldlr	0.999711	1.01196	0.828682	1.98213	0.042366	2.77181	0	4.44796	0.00282056	3.1091	50.0098	0.597
1389113_PM_at	AI598307	Slc45a3	0.995498	-1.34313	0.999666	-1.59113	0.154036	-2.17771	0.323184	-1.80929	0	-3.10277	147.517	112.24
1374883_PM_at	BF392344	Mtmr7	0.995498	-1.59807	0.757226	-2.03676	0.196122	-2.24903	0.0147021	-2.8707	0.00282056	-3.10072	55.1691	11.1164
1398566_PM_at	AW526014	---	0.995498	2.60164	0.0146192	5.26681	0.00786338	6.54953	0.00979214	4.67736	0.0929919	3.07997	NA	NA
1378780_PM_at	BF410325	---	0.995498	-1.48087	0.999666	-1.27023	0	-2.2756	0.00698967	-2.5115	0	-3.07706	166.073	124.37
1370240_PM_x_at	AI179404	Hba-a2 /// LOC360504	0.995498	-1.06222	0.999666	-1.06987	0.15663	-1.41489	0	-2.00988	0	-3.07343	165.337	117.872
1392713_PM_a_at	AA892541	---	0.995498	-2.08876	0.999666	-1.35849	0	-3.25822	0.00391686	-2.68849	0.00282056	-3.06397	95.9851	3.32223
1370345_PM_at	L11995	Ccnb1	0.995498	2.14549	0.999666	1.58871	0.395077	2.24504	0.00391686	3.76009	0.0400663	3.05354	370.873	230.364
1373658_PM_at	AI409259	Racgap1	0.995498	1.23372	0.999666	1.41527	0.0556054	2.59945	0	4.29838	0.00282056	3.04524	227.801	161.344
1379001_PM_at	AA945695	---	0.995498	-1.5277	0.999666	-1.64138	0.207239	-2.11463	0.205113	-2.01669	0	-3.04268	222.305	158.251
1372318_PM_at	AI235528	---	0.995498	-1.23205	0.999666	1.3457	0.87208	1.18319	0.41807	1.67413	0	3.03944	204.689	148.085
1374171_PM_at	AI170507	Abcc9	0.995498	-1.68368	0.999666	-1.53702	0.0943606	-3.03073	0.0287658	-3.30158	0.0439093	-3.03404	64.7917	0.2428
1368745_PM_at	NM_017222	Slc10a2	0.995498	-1.57884	0.697604	-1.95402	0.0491927	-2.54247	0.035792	-2.46082	0	-3.02091	55.0127	10.415
1380533_PM_at	AI408064	App	0.995498	-1.22621	0.972686	1.70148	0.00786338	2.48122	0	3.83635	0	3.02024	40.0642	0.0951
1390419_PM_a_at	AI454905	Tusc3	0.995498	1.07013	0.999666	1.3323	0.643734	1.4519	0	2.73793	0	3.0179	143.225	109.365
1369212_PM_s_at	NM_021681	Epb41l1	0.995498	-1.53908	0.674978	-1.91826	0.0874914	-2.24932	0.18651	-1.9539	0	-3.01707	24.486	7.74175
1375775_PM_at	BI296701	Odf3b	0.995498	-1.15355	0.71048	-1.82831	0.0394879	-2.27092	0	-2.67218	0	-3.01335	50.3876	0.8208
1379402_PM_at	BE100533	Abcc4	0.998664	-1.02304	0.114272	2.38223	0.644847	1.52508	0.0233543	2.5921	0	3.00983	227.642	161.255
1377804_PM_at	AI030809	Prtg	0.995498	-1.72785	0.0500225	-2.3973	0	-3.32857	0	-3.73699	0	-2.99372	20.1028	7.63618
1373544_PM_at	AI170387	Cxcl9	0.996824	1.04238	0.999666	-1.46858	0	-2.71616	0	-3.11984	0	-2.99302	101.498	63.1934
1391730_PM_at	AW433989	---	0.995498	-1.38426	0.193277	-1.96382	0	-2.50572	0	-2.36542	0	-2.98093	24.8523	11.514
1371074_PM_a_at	U17565	Mcm6	0.995498	1.13228	0.999666	-1.03047	0.507506	1.72441	0	3.42351	0.00493096	2.97708	176.642	131.062
1371572_PM_at	BM986220	App	0.996071	1.05575	0.909353	1.58017	0.0203523	2.19683	0	3.29577	0	2.96195	41.6369	0.5128
1373967_PM_at	AI229311	Sub1	0.995498	-1.48558	0.999666	-1.3832	0.351077	-2.39473	0.0287658	-3.49118	0.0748534	-2.96075	NA	NA
1390511_PM_at	BI285801	---	0.995498	1.41064	0.101761	2.72343	0.270475	2.11461	0.0124307	2.94569	0.00684374	2.93999	26.5203	11.9465
1374627_PM_at	BF283727	---	0.995498	-1.19189	0.999666	-1.22658	0.26813	-1.57911	0.00979214	-2.01565	0	-2.93903	145.52	110.906
1374540_PM_at	AA859235	Cdca7	0.995498	1.21184	0.798608	1.81976	0.680372	1.45311	0.00698967	2.7437	0.00282056	2.93562	227.986	161.447
1398042_PM_at	BF400265	---	0.995498	-1.4027	0.999666	-1.3905	0.139776	-2.08314	0	-2.68827	0	-2.93435	155.966	117.824
1369577_PM_at	NM_058208	Socs2	0.996824	-1.05841	0.999666	-1.01673	0.942862	-1.12435	0.543418	-1.89767	0.0490378	-2.93355	213.229	0.9102
1373740_PM_at	AA851385	---	0.995498	-1.6833	0.347772	-2.23338	0.0307091	-2.5896	0.00391686	-2.87307	0.00493096	-2.92405	25.5492	6.88448
1367584_PM_at	NM_019905	Anxa2	0.999569	-1.01526	0.999666	-1.02128	0.862729	1.1858	0.257674	1.86477	0	2.9193	202.137	0.9815
1381228_PM_at	AI073001	---	0.995498	-1.13535	0.999666	-1.53694	0.208987	-1.94506	0.0514222	-2.15357	0.00282056	-2.9177	171.809	128.021
1391680_PM_at	BF410646	---	0.995498	-1.13739	0.999666	-1.51402	0.426113	-1.98213	0.239531	-2.13897	0.019929	-2.90481	188.205	138.208
1392097_PM_at	BF402566	---	0.995498	-1.6161	0.999666	-1.36186	0.319286	-1.83191	0.00391686	-2.77476	0	-2.90014	207.857	149.942
1388102_PM_at	U66322	Ptgr1	0.995498	-1.07903	0.999666	1.23208	0.219198	1.46152	0	2.11218	0	2.89405	89.9948	71.5051
1379633_PM_a_at	BE096453	Uba7	0.995498	-1.39259	0.406374	-1.82003	0	-2.75332	0	-2.78081	0	-2.89341	28.2684	13.7887
1377885_PM_at	BI281851	LOC685203	0.995498	1.11519	0.999666	1.07347	0.0491927	1.97096	0	2.95611	0	2.88989	191.386	125.943
1378786_PM_at	AI228437	---	0.995498	-1.27295	0.999666	-1.6668	0.0144162	-2.73304	0.027056	-2.55497	0	-2.88884	60.7694	0.7522
1382950_PM_at	AA901350	LOC685067	0.995498	-1.16692	0.999666	-1.38439	0.0556054	-2.3428	0.00979214	-2.57064	0	-2.88636	54.5136	0.6705
1379888_PM_at	AA945268	LOC100912602	0.995498	-1.1624	0.649141	-2.33657	0.158827	-2.60695	0.0251324	-3.10347	0.0345546	-2.87939	53.1376	0.6793
1370464_PM_at	AF286167	Abcb1a	0.999711	1.00328	0.674978	2.08436	0.623441	1.62048	0.00979214	2.87997	0.00282056	2.87599	235.674	165.709
1388340_PM_at	BF281153	Ns5atp9	0.995498	1.7927	0.999666	1.23444	0.399037	1.89805	0	3.27525	0.00875921	2.87027	212.603	172.157
1374048_PM_at	AI598581	Nrtn	0.995498	1.18721	0.999666	-1.48038	0.358951	-1.93909	0.138637	-2.15674	0.00493096	-2.86973	206.861	149.36
1394458_PM_at	BF291026	Eri2	0.995498	-1.16407	0.999666	-1.23896	0.0203523	-2.71128	0.032509	-2.48385	0.00282056	-2.8664	110.782	100.452
1395737_PM_at	AW143901	Cd276	0.995498	1.14741	0.999666	1.00577	0.126797	1.92935	0	2.58267	0	2.86638	165.582	126.524
1380738_PM_at	BM392254	---	0.995498	-1.2601	0.999666	-1.56885	0.0347922	-2.16978	0.00391686	-2.40027	0	-2.86406	84.3251	32.4755
1384687_PM_at	AI071307	Enc1	0.996448	1.06057	0.999666	1.44078	0.283316	1.97056	0.0192216	2.49391	0.00282056	2.84311	198.288	144.292
1387325_PM_at	NM_024143	Slc27a5	0.995498	-1.3607	0.270774	-1.5063	0	-2.06456	0	-2.27383	0	-2.83696	45.8242	26.292
1387094_PM_at	U95011	Slco1a2	0.995498	-1.12082	0.999666	-1.14284	0.296915	-1.85205	0.039005	-2.21546	0	-2.80285	145.579	110.945
1370030_PM_at	NM_017305	Gclm	0.995498	1.68999	0.162666	2.06041	0.390554	1.65536	0.00391686	2.38517	0	2.79987	18.0269	2.8484
1394956_PM_at	AA859238	---	0.995498	-1.13358	0.999666	1.17968	0.737683	-1.51555	0.270808	-2.16511	0.0381605	-2.79222	210.112	151.257
1369783_PM_a_at	U02319	Nrg1	0.996401	-1.05918	0.999666	1.51548	0.14899	1.9592	0	3.12034	0	2.79018	59.3001	0.5116
1383315_PM_at	AW434208	Tsku	0.995498	2.02659	0	3.85749	0	3.17018	0	3.46318	0.00493096	2.78941	24.4127	3.62501
1397768_PM_at	BI282074	---	0.99807	1.02535	0.315639	2.14792	0	2.90629	0	3.25491	0.00282056	2.78864	44.3658	0.7749
1368325_PM_at	NM_012842	Egf /// LOC100910178	0.995498	-1.23943	0.999666	-1.10689	0.552391	-1.76596	0.291233	-2.04734	0.0309002	-2.78699	212.069	152.392
1369948_PM_at	NM_053401	Ngfrap1	0.995498	1.13781	0.999666	1.31367	0.644536	1.49398	0.00391686	2.88615	0.00493096	2.78443	182.46	134.681
1369296_PM_at	NM_031732	Sult1c3	0.995498	-1.29514	0.999666	-1.22052	0.388611	-1.62679	0.0233543	-2.0695	0	-2.78015	155.164	117.298
1372516_PM_at	AI317842	Kif22	0.995498	1.41379	0.999666	1.388	0.230659	2.13134	0.00391686	3.43008	0.0135809	2.7792	237.876	166.917
1384743_PM_at	BF418132	---	0.995498	-1.72422	0.999666	-1.67799	0.107145	-2.31167	0.155639	-2.09137	0.0104423	-2.7782	35.5586	1.93835
1385793_PM_at	AI045120	---	0.995498	-1.52986	0.999666	-1.78244	0.351077	-1.87729	0.126736	-2.1166	0.00493096	-2.77713	240.549	168.375
1384639_PM_at	AI070350	Reep6	0.995498	1.1809	0.431301	1.69698	0	2.02149	0	2.81901	0	2.77631	40.1802	0.5664
1371298_PM_at	BF284168	H19	0.995498	1.2254	0.999666	1.09767	0.405432	1.57987	0	2.75747	0	2.77194	210.722	151.611
1398640_PM_at	AI044871	Rab30	0.995498	1.3938	0.999666	1.81159	0.197269	2.33645	0.213268	2.15655	0.0298185	2.7692	42.1411	13.4456
1396729_PM_at	BF387625	Fer1l5-ps1	0.995498	-1.1115	0.907052	-1.69127	0.11774	-2.02858	0.0169695	-2.28302	0	-2.7672	230.444	162.817
1368947_PM_at	NM_024127	Gadd45a	0.995498	1.19379	0.326873	2.7019	0.17503	2.53314	0.0147021	3.28623	0.0516116	2.76516	NA	NA
1370688_PM_at	J05181	Gclc	0.995498	1.47716	0.265979	2.35473	0.49121	1.78675	0.0214567	2.73841	0.0104423	2.75403	48.5445	9.23547
1370108_PM_a_at	AF090134	Lin7a	0.995498	-1.57102	0.999666	-1.47903	0.108739	-2.25771	0	-3.32149	0.00282056	-2.75349	58.9414	0.07196
1385005_PM_at	AW530264	Slc22a8	0.995534	-1.08808	0.999666	-1.48131	0.236442	-2.17046	0.64073	-1.61625	0.0135809	-2.75271	256.826	177.075
1386002_PM_at	AI236841	---	0.995498	-1.33255	0.999666	-1.83337	0.27188	-2.25504	0.1572	-2.3256	0.0372999	-2.74739	69.5563	17.9869
1368693_PM_at	NM_024145	Fgr	0.995498	-1.19751	0.681257	-1.66618	0.042366	-2.04536	0	-2.51976	0	-2.73648	77.8158	29.536
1383939_PM_at	BG378849	---	0.995498	1.73116	0	3.39784	0.157951	2.27733	0.0251324	2.57531	0.0175629	2.73354	11.0691	0.5675
1372523_PM_at	AA892770	Gclc	0.995498	1.62132	0.13422	2.33085	0.302941	1.85113	0.00698967	2.55529	0.00684374	2.73318	25.8992	4.47765
1387336_PM_at	NM_022635	Nat8	0.999569	1.01355	0.999666	-1.36255	0.0144162	-2.13515	0.0905203	-1.83361	0	-2.72703	134.92	103.726
1384910_PM_at	AI454016	Lrtm2	0.995498	-1.31598	0.0603469	-2.24497	0.146834	-1.94465	0.0192216	-2.25031	0	-2.72662	48.9972	13.4461
1377457_PM_a_at	AA850618	Sorl1	0.995498	-1.26703	0.999666	-1.43034	0.362898	-1.81228	0.0407466	-2.27121	0.00282056	-2.71642	170.349	127.096
1393560_PM_at	BF416676	LOC680875	0.995498	-1.23683	0.978146	-1.41005	0.00786338	-1.91354	0.00391686	-1.89524	0	-2.71533	122.379	95.0205
1398440_PM_at	BI292166	Pnisr	0.995498	-1.33909	0.999666	-1.27245	0.191304	-2.41448	0.0524604	-2.73429	0.0365114	-2.71387	231.112	163.189
1375388_PM_at	BF400832	---	0.995498	-1.20117	0.999666	-1.16714	0.146834	-2.23012	0.0633336	-2.23159	0.00684374	-2.70691	185.394	136.488
1392245_PM_at	AI030231	---	0.995498	-1.43964	0.999666	-1.44951	0.107145	-2.7029	0.122189	-2.39691	0.0409724	-2.69395	116.996	100.83
1376100_PM_at	BI274903	Tubb6	0.995498	1.53488	0.999666	1.34136	0.134801	1.93143	0	2.66635	0	2.69279	190.622	139.679
1368501_PM_s_at	NM_019323	Mcpt10 /// Mcpt8 /// Mcpt8l2 /// Mcpt9	0.995498	-1.24781	0.942521	-1.6064	0.150394	-1.89341	0.00391686	-2.37539	0	-2.68752	56.2846	27.2245
1377662_PM_at	AI176041	Pir	0.995498	1.75009	0.326873	2.11981	0.578306	1.57789	0.0233543	2.42536	0.00282056	2.68749	15.424	1.95226e-05
1378240_PM_at	AI031007	Fancd2	0.995498	1.14191	0.999666	1.03711	0.791291	1.26903	0.00391686	2.21818	0	2.68709	235.626	189.213
1396163_PM_at	BF563316	Igtp	0.995498	-1.20844	0.999666	-1.29596	0.634772	-1.5891	0.454809	-1.73376	0.019929	-2.67916	238.276	167.135
1394551_PM_at	AW144120	---	0.995498	-1.58556	0.69578	-1.87669	0.00786338	-2.59609	0	-3.11155	0.00282056	-2.67671	47.0503	11.4195
1393467_PM_at	BF549923	Pcsk5	0.995498	-1.72483	0.0146192	-2.10478	0	-2.19057	0	-2.90497	0	-2.67586	17.4443	4.95315
1388393_PM_at	BM385031	LOC685108 /// Plp2	0.995498	1.07658	0.999666	1.23746	0.509782	1.49805	0	2.25982	0	2.66683	160.866	121.016
1369790_PM_at	M18340	Tat	0.995498	-1.11557	0.0146192	2.70801	0.00786338	2.84029	0	3.48693	0	2.66391	38.0175	0.06588
1388900_PM_at	BG381414	---	0.995498	1.36454	0	2.31156	0	2.44458	0	2.78416	0	2.65791	23.276	9.78396
1367787_PM_at	NM_030844	Ica1	0.995498	-1.17178	0.999666	1.01038	0.73673	1.28196	0	2.03494	0	2.6572	167.398	112.163
1390839_PM_at	AW915795	Pqlc3	0.999569	-1.01809	0.999666	-1.08007	0.758878	1.35846	0.0780915	2.1465	0.00684374	2.64362	218.779	156.248
1380132_PM_at	BI291804	---	0.995498	-1.31552	0.999666	1.0088	0.349435	-1.79305	0.00979214	-2.58648	0	-2.63979	191.186	148.408
1398406_PM_at	AI102382	---	0.995498	-1.19943	0.999666	-1.20655	0.21458	-2.22963	0.345786	-1.92539	0.021183	-2.63423	226.555	160.646
1370080_PM_at	NM_012580	Hmox1	0.995498	2.4347	0	12.2908	0.0251628	4.50977	0.144967	3.19084	0.225136	2.62898	NA	NA
1370607_PM_a_at	U02323	Nrg1	0.995498	1.09025	0.999666	1.58241	0.21458	2.17861	0.308051	1.93089	0.0175629	2.62865	231.488	163.397
1376496_PM_at	AI717736	Apol9a	0.995498	-1.38108	0.999666	-1.27513	0.169849	-1.74865	0.0460873	-1.90844	0	-2.62346	180.165	133.259
1389439_PM_at	AI172618	LOC100912247	0.995498	1.77811	0	3.15428	0	3.06783	0	3.5602	0.00282056	2.62304	23.9406	6.88122
1388521_PM_at	BG380693	Aldh18a1	0.995498	1.09878	0.547816	1.90346	0.492723	1.63251	0	3.82507	0	2.62303	236.877	166.37
1390662_PM_at	AW435169	Trim24	0.995498	-1.32734	0.999666	1.66216	0.390554	1.93569	0.118662	2.27712	0.0267288	2.61245	275.012	186.442
1378296_PM_at	AI012651	Ncaph	0.995498	1.3059	0.999666	1.18708	0.116026	2.13421	0	3.33859	0.00493096	2.60107	193.975	112.105
1387242_PM_at	NM_019335	Eif2ak2	0.995498	-1.26604	0.999666	-1.4226	0.30599	-2.00406	0.0214567	-2.60784	0.0254992	-2.59819	194.1	141.782
1373701_PM_at	BI275605	---	0.995498	1.1955	0.999666	1.12884	0.900596	1.13794	0	2.80588	0	2.59305	234.948	206.45
1392569_PM_at	AA955871	---	0.995498	-1.21591	0.999666	-1.09046	0.430516	-1.74673	0.0633336	-2.2041	0.00875921	-2.59126	154.527	116.88
1374857_PM_at	AI579023	Gar1	0.995498	1.14946	0.156519	2.6368	0.497735	1.83467	0.0714666	2.48077	0.0244587	2.59032	327.011	211.329
1393816_PM_at	AI555801	Cenpw	0.995498	1.45595	0.999666	1.26291	0.776499	1.37468	0.0489607	2.42758	0.021183	2.58971	286.875	192.36
1392899_PM_at	BI284262	Prc1	0.995498	1.44636	0.999666	1.46945	0.21458	1.99941	0.00391686	2.7462	0.00493096	2.58872	276.05	186.966
1387123_PM_at	NM_012753	Cyp17a1	0.995498	-1.16049	0.999666	1.01709	0.757142	1.27589	0.0124307	2.20381	0	2.58815	145.729	111.046
1370691_PM_a_at	M18028	Thra	0.995498	-1.32825	0.359898	-1.72331	0	-2.25149	0	-2.29335	0	-2.58473	35.8193	14.9301
1388795_PM_at	AI101500	---	0.995498	-1.29722	0.999666	-1.64155	0.21458	-1.87503	0.0780915	-2.00387	0	-2.58434	208.021	150.038
1395629_PM_at	BE105336	---	0.995498	-1.39768	0	-2.20092	0.00786338	-2.25027	0.0947582	-1.74993	0	-2.58345	17.1987	0.8829
1377934_PM_at	BF387289	---	0.996401	-1.08061	0.999666	-1.03484	0.680372	-1.57926	0.509032	-1.77306	0.0454409	-2.58023	210.931	151.733
1370778_PM_at	AB039828	Mup5	0.996924	-1.03612	0.592025	-1.84172	0.00786338	-2.71569	0	-2.71072	0.00282056	-2.56887	94.4318	35.5253
1370239_PM_at	AI179404	Hba-a2 /// LOC360504	0.995498	-1.08267	0.999666	-1.04922	0.157549	-1.38114	0	-1.9043	0	-2.56698	168.763	113.814
1387819_PM_at	NM_012552	Cela1	0.997667	-1.02005	0.999666	-1.12282	0.351077	-1.56968	0.0606372	-1.7924	0	-2.56664	141.961	108.513
1370828_PM_at	AF228917	Zdhhc2	0.995498	-1.14976	0.999666	1.29395	0.814546	1.302	0.131151	2.14694	0.018779	2.56455	180.005	133.159
1398597_PM_at	AI044699	---	0.995498	-1.86219	0	-3.02609	0	-2.81749	0.00391686	-2.50537	0.00282056	-2.56261	23.5373	3.45843
1389006_PM_at	AI170394	---	0.995498	-1.23767	0.999666	-1.10375	0.480748	-1.83094	0.18269	-2.16933	0.0381605	-2.56179	220.742	157.365
1391269_PM_at	BG372987	Pim2	0.995498	-1.08625	0.798608	-1.59769	0.242338	-1.6862	0.0192216	-1.99296	0	-2.56157	185.781	136.725
1387093_PM_at	NM_131906	Slco1a2	0.995498	-1.11159	0.999666	-1.08786	0.292243	-1.82798	0.0780915	-2.05306	0	-2.55385	168.009	125.607
1398759_PM_at	NM_013043	Tsc22d1	0.995498	-1.38991	0.406577	-1.7873	0	-2.78202	0	-2.41882	0	-2.55261	40.9943	0.2507
1386922_PM_at	AI408948	Ca2	0.995498	-1.07675	0.999666	1.29277	0.556369	1.50151	0	2.69417	0	2.55179	146.647	111.659
1397259_PM_at	BF291133	Fam126b	0.995498	-1.62109	0.999666	-1.29429	0.4998	-1.79766	0.361032	-1.881	0.028953	-2.54916	291.875	194.81
1396773_PM_at	BF391930	---	0.995498	-1.49076	0.999666	-1.0144	0.768561	-1.36038	0.121354	-2.1387	0.0162464	-2.54742	259.921	178.695
1368143_PM_at	AI013902	Anxa7	0.995498	1.15964	0.999666	1.09244	0.638829	1.36537	0	2.20323	0	2.53919	179.527	132.862
1391433_PM_at	AA899721	Acot2	0.999188	-1.01733	0.179217	1.95517	0.0874914	1.96304	0	2.70176	0	2.53716	51.5121	0.2366
1390672_PM_at	BG381258	Rprm	0.995498	-1.11617	0.999666	1.02409	0.747732	-1.34629	0.723106	-1.43608	0.0135809	-2.53518	304.44	216.05
1378260_PM_at	AA817761	Adh1	0.995498	-1.0656	0.999666	1.04623	0.631665	1.41972	0.0287658	2.0288	0	2.53471	174.519	129.731
1370510_PM_a_at	AB012600	Arntl	0.995498	-1.17966	0.999666	1.19005	0.964752	-1.06728	0.957812	-1.24153	0.0439093	-2.53449	296.317	0.54
1385999_PM_at	AA849923	Yme1l1	0.995498	-1.54338	0.999666	-1.46976	0.104811	-2.58245	0.0474499	-2.66272	0.0463696	-2.53313	294.994	196.325
1397409_PM_s_at	BE113999	Wee1	0.995498	1.21307	0.999666	1.13625	0.570099	1.63883	0.0553091	2.32043	0.014908	2.53284	239.517	167.813
1388450_PM_at	BI279570	Synrg	0.995498	-1.22285	0.999666	-1.2392	0.242338	-1.60524	0.0147021	-1.96527	0	-2.53125	144.832	110.444
1392773_PM_at	AA859578	Pcsk5	0.995498	-1.48236	0.999666	-1.56186	0.563328	-1.47078	0.093417	-1.8401	0	-2.53008	253.693	175.424
1370698_PM_at	M13506	Ugt2b1	0.996401	1.03946	0.0500225	1.75493	0	2.03173	0	2.45542	0	2.52617	42.3258	22.3209
1372510_PM_at	AI172302	Srxn1	0.995498	1.28323	0.0500225	4.47414	0.21458	2.94936	0.139428	2.97702	0.214368	2.51986	NA	NA
1374633_PM_at	BF284700	Pm20d2	0.995498	-1.37454	0.999666	-1.19389	0.456854	-1.83264	0.224137	-2.04205	0.0335694	-2.51756	236.97	166.421
1391924_PM_at	AI170760	Asb5	0.995498	1.11736	0.999666	1.27363	0.501524	1.566	0	3.00861	0.00282056	2.51738	134.181	103.218
1398238_PM_at	BE107786	---	0.995498	-1.75113	0.222919	-2.06879	0.212076	-1.86914	0.00391686	-2.68382	0.00282056	-2.51714	15.2711	2.03692
1391981_PM_at	AI639181	---	0.995498	-1.30074	0.999666	-1.15116	0.531414	-1.68692	0.385359	-1.78005	0.0119996	-2.5149	230.035	162.59
1386064_PM_at	AI501693	---	0.995498	-1.16213	0.999666	1.17252	0.72885	-1.41428	0.977447	-1.16315	0.0104423	-2.51199	363.729	279.54
1377333_PM_at	BE114427	---	0.995498	-1.88522	0.999666	-1.40783	0.731898	-1.44116	0.708464	-1.522	0.0222535	-2.50975	478.426	270.766	BMD > highest dose: 400.0
1377551_PM_at	BE118580	---	0.995498	-1.10996	0.867583	1.94591	0.377845	1.95802	0.379975	1.86106	0.0327348	2.5046	272.641	185.241
1386277_PM_at	AI177396	Uba7	0.996448	-1.0403	0.908221	-1.6085	0.0762588	-1.98528	0.0748534	-1.89228	0.00493096	-2.49719	22.9344	0.2959
1385108_PM_at	AW524173	---	0.995498	-1.48495	0.999666	-1.33189	0.528615	-1.73834	0.240433	-2.0319	0.0355198	-2.48635	248.019	172.405
1389858_PM_at	BM389006	Tk1	0.995498	1.26098	0.999666	1.36223	0.55201	1.37304	0.00391686	2.04443	0	2.48429	146.373	111.477
1393860_PM_at	AI059216	Mical2	0.995498	-1.28891	0.980123	-1.65721	0.0251628	-2.39255	0.00698967	-2.35568	0	-2.481	59.6723	0.8432
1370363_PM_at	L46791	Ces1d /// LOC291863	0.995498	-1.20378	0.999666	-1.18409	0.0347922	-1.82267	0.00698967	-1.92099	0	-2.48091	116.139	90.6047
1398183_PM_at	BE101139	---	0.995498	-1.58307	0.999666	-1.36075	0.129029	-2.00394	0.0251324	-2.12635	0.00282056	-2.47429	253.627	175.389
1376036_PM_at	AI180408	Flvcr2	0.999711	1.01472	0.999666	1.65755	0.129029	2.17634	0.00391686	2.58764	0.0104423	2.47396	56.4543	0.9217
1383428_PM_at	AA923920	Armc8	0.995498	-1.34528	0.999666	-1.21358	0.648638	-1.58458	0.165988	-2.1401	0.0372999	-2.47235	196.439	143.187
1370714_PM_a_at	M18769	St6gal1	0.995498	-1.45393	0.999666	-1.25632	0.728559	-1.43566	0.415788	-1.76023	0.0222535	-2.47187	262.272	179.918
1398107_PM_at	AI385379	Ggct /// Ggctl1	0.995498	-1.49503	0.999666	-1.34237	0.125272	-2.47124	0.0724555	-2.39666	0.0447608	-2.47171	120.183	102.672
1370297_PM_at	U10188	Plk1	0.995498	1.5695	0.999666	1.17493	0.127929	2.28575	0	3.19416	0.0254992	2.46762	205.612	109.234
1369195_PM_at	NM_013068	Fabp2	0.995498	-1.10224	0.999666	1.33862	0.935537	1.10784	0.374664	1.86793	0.0400663	2.46722	270.733	184.27
1384392_PM_at	BF397093	Cyp26b1	0.995498	-1.08683	0.999666	-1.36062	0.799934	-1.27222	0.0251324	-2.2175	0.00282056	-2.46467	186.36	137.08
1383564_PM_at	BF411036	Irf7	0.995498	1.09774	0.999666	-1.21737	0.11774	-1.71644	0.0169695	-1.88093	0	-2.46399	156.52	118.187
1374591_PM_at	AI409042	Ptprd	0.995498	-1.25764	0.999666	-1.11798	0.269816	-2.12599	0.106707	-2.31281	0.0499246	-2.46144	244.474	170.501
1393933_PM_at	AW144823	Sorl1	0.995498	-1.3561	0.697604	-1.74606	0.372961	-1.68854	0.0124307	-2.21769	0.00282056	-2.45641	67.4687	15.1645
1393221_PM_at	AA866264	RGD1564865	0.995498	-1.09784	0.999666	-1.29172	0.167005	-1.97692	0.155639	-1.90014	0.00493096	-2.45384	166.519	124.656
1388694_PM_at	AI233121	RT1-T24-3	0.995498	-1.14448	0.999666	-1.55668	0.191798	-2.00834	0.118662	-2.00757	0.00875921	-2.45377	60.163	0.681
1379509_PM_at	AI071235	---	0.995498	-1.49458	0.999666	-1.40683	0.139271	-2.08561	0.00391686	-2.53485	0.0135809	-2.45213	214.287	153.673
1382003_PM_at	AI704067	Slc16a13	0.995498	-1.45973	0.162666	-1.84007	0	-2.36714	0	-2.49711	0	-2.44921	21.7073	9.0345
1368422_PM_at	NM_017149	Meox2	0.995498	-1.61035	0.843472	-1.91634	0.098854	-2.3869	0.0564508	-2.42833	0.0298185	-2.44657	28.8132	5.74049
1382475_PM_at	AI060133	---	0.995498	-1.05837	0.999666	-1.23532	0.626369	-1.36686	0.599458	-1.38202	0	-2.44553	315.29	177.855
1371942_PM_at	BM390378	Gstt1 /// Gstt3	0.995498	1.26238	0.162666	1.61588	0.00786338	1.8778	0	2.14846	0	2.44547	45.6885	19.5726
1381940_PM_at	AW527798	---	0.995498	1.10165	0.798608	1.68097	0.151421	1.8895	0.00391686	2.31094	0	2.44152	54.0743	0.7406
1371015_PM_at	X52711	Mx1	0.997667	1.02896	0.999666	-1.27129	0.320987	-1.87622	0.449036	-1.67767	0.019929	-2.44019	244.251	170.381
1392156_PM_at	BF388086	---	0.995498	-1.28632	0.999666	-1.30173	0.212076	-1.73122	0.0944948	-1.79951	0	-2.43727	159.621	120.208
1391489_PM_at	AI407339	Irgm	0.995498	-1.13559	0.999666	-1.24263	0.693617	-1.47753	0.309972	-1.86429	0.0298185	-2.42951	201.276	146.069
1390463_PM_at	BG378294	---	0.995498	-1.54549	0.999666	-1.33871	0.342487	-1.93482	0.120664	-2.1875	0.0335694	-2.42593	249.202	173.038
1389857_PM_at	BG378874	Wbp5	0.999188	1.0182	0.999666	1.15287	0.693679	1.3907	0.0474499	2.0586	0.0135809	2.41755	138.557	106.207
1372841_PM_at	BG376982	Reep6	0.995498	1.19294	0.141944	1.53533	0	1.82621	0	2.19419	0	2.4099	27.1609	17.6063
1372604_PM_at	BI289459	LOC100910885	0.995498	-1.2349	0.999666	-1.20023	0.098854	-1.68524	0.0233543	-1.79557	0	-2.40907	142.188	108.666
1374364_PM_at	BI277805	Fam193b	0.995498	-1.23988	0.999666	-1.41282	0.301464	-1.6775	0.0633336	-1.86277	0	-2.39964	164.187	123.16
1370072_PM_at	NM_012608	Mme	0.995498	-1.53466	0.999666	-1.42115	0.114622	-2.18949	0.032509	-2.44062	0.0175629	-2.39862	231.743	163.539
1372342_PM_at	AI176583	Marveld1	0.995498	-1.27038	0.889141	-1.8544	0.637983	-1.5522	0.118249	-2.13738	0.0244587	-2.39757	306.531	201.847
1390474_PM_at	AA859508	Nipal2	0.995498	1.18756	0.999666	1.3382	0.433305	1.5464	0.0251324	2.06504	0	2.39555	180.959	133.752
1391885_PM_at	AA925352	---	0.995498	-1.20052	0.999666	1.0062	0.206171	-2.19736	0.0924625	-2.28224	0.0372999	-2.39254	175.848	106.951
1368530_PM_at	NM_053963	Mmp12	0.996448	1.04759	0.999666	1.00409	0.859703	1.20628	0.838594	1.36227	0.014908	2.39238	392.678	239.23
1375473_PM_at	BI296644	---	0.995498	-1.29069	0.999666	-1.26308	0.259492	-1.69622	0.228406	-1.65144	0.00282056	-2.3904	142.955	109.183
1371262_PM_at	AJ391299	IgG-2a /// Igha /// LOC100359530 /// LOC100360169 /// LOC100360329 /// LOC100360344 /// LOC100360374 /// LOC100360481 /// LOC100360581 /// LOC100360628 /// LOC100360822 /// LOC100361209 /// LOC100361945 /// LOC100362271 /// LOC100364193 /// LOC679237 /// LOC686380 /// RGD1564284 /// RGD1564392 /// RGD1565478	0.995498	-1.10165	0.999666	1.11429	0.76689	-1.32806	0.910731	-1.27572	0.0119996	-2.38721	325.335	242.863
1385277_PM_x_at	AA818849	Dhx58	0.995498	-1.07086	0.999666	-1.345	0.157951	-1.90668	0.122867	-1.86565	0	-2.38247	185.44	136.516
1386857_PM_at	NM_017166	RGD1565395 /// Stmn1	0.995498	1.36435	0.999666	1.25626	0.655546	1.42916	0.00979214	2.35715	0.00684374	2.38242	188.194	138.201
1381525_PM_at	BF419130	Adar	0.995498	-1.19867	0.999666	-1.20197	0.320987	-1.66377	0.0514222	-1.92754	0	-2.37634	157.165	118.608
1371211_PM_a_at	U02315	Nrg1	0.996401	1.05796	0.999666	1.34319	0.432956	1.61636	0	2.44486	0	2.37582	188.948	138.661
1382274_PM_at	AA819288	Rarres1	0.995498	-1.22496	0.999666	-1.38019	0.192632	-1.58973	0	-1.90079	0	-2.37162	136.836	105.035
1383165_PM_at	BM390462	RGD1310209	0.995498	-1.15085	0.999666	-1.2295	0.731578	-1.33585	0.713522	-1.38693	0.00282056	-2.37125	308.653	202.848
1374354_PM_at	BE349704	Phf19	0.995498	-1.46857	0.333037	-1.95875	0.125272	-2.03753	0.0147021	-2.32259	0.00684374	-2.37124	31.6296	7.91857
1375796_PM_at	BI300770	Igtp /// LOC100362733	0.995498	-1.627	0.999666	-1.34493	0.00786338	-2.21285	0	-2.64432	0.00282056	-2.36959	238.823	167.435
1368544_PM_a_at	NM_053516	Nol3	0.995498	-1.10925	0.999666	-1.18725	0.822271	1.18813	0.177138	1.63416	0	2.36923	199.69	0.7925
1372864_PM_at	AI008095	---	0.995498	-1.20436	0.999666	-1.28792	0.527178	-1.51878	0.544007	-1.47736	0.0135809	-2.36499	187.46	137.753
1392732_PM_at	AI711233	Nusap1	0.995498	1.16826	0.999666	1.16189	0.0251628	2.35268	0	3.81248	0.0119996	2.36469	106.703	0.6248
1372354_PM_at	BM389898	---	0.995498	1.25052	0.7822	1.89315	0.208987	2.06464	0.0339945	2.50068	0.0298185	2.36462	50.8313	0.6306
1383111_PM_at	AI058895	---	0.995498	-1.24902	0.999666	-1.74806	0.466462	-1.74563	0.132533	-2.09483	0.0309002	-2.36421	94.8692	19.7882
1387669_PM_a_at	NM_012844	Ephx1	0.995498	1.21489	0.0798436	1.58672	0	1.86178	0	2.18921	0	2.36361	38.3306	19.4502
1369427_PM_at	NM_022617	Mpeg1	0.995498	-1.46517	0.999666	-1.16187	0.0526158	-2.92768	0.0424526	-2.66274	0.0724865	-2.36336	NA	NA
1389660_PM_at	BE096098	Amigo3	0.995498	-1.38049	0.0603469	-2.26388	0.0144162	-2.53944	0	-2.50234	0.00282056	-2.36229	26.6496	10.7242
1379244_PM_at	AW522926	---	0.995498	-1.33741	0.999666	-1.27077	0.572323	-1.45343	0.00979214	-2.15064	0	-2.35785	200.016	145.322
1376118_PM_at	BE109604	Otub2	0.995498	1.23706	0.0146192	2.25408	0	2.42113	0	2.99822	0.00282056	2.35761	44.3881	0.5708
1382692_PM_at	AI045955	Clec7a	0.996924	1.02804	0.999666	-1.05289	0.840079	1.18287	0.084286	1.8217	0	2.35433	248.842	172.846
1372056_PM_at	AI406687	Cmtm6	0.995498	-1.30512	0.796968	-1.45252	0	-1.93122	0	-2.17153	0	-2.34989	55.216	24.6916
1385375_PM_at	AI535212	---	0.995498	-1.14839	0.656738	-1.53736	0.0144162	-1.90217	0.00391686	-1.9852	0	-2.34205	49.6147	23.3414
1385154_PM_at	BE121382	Otub2	0.995498	1.17969	0.217412	2.19518	0.0307091	2.47537	0	3.23886	0.028953	2.34175	42.5943	0.6154
1368187_PM_at	NM_133298	Gpnmb	0.999582	-1.01599	0.999666	-1.18184	0.940251	-1.09174	0.418647	1.73684	0.047234	2.34057	309.489	220.689
1398713_PM_at	BI279821	---	0.995498	-1.49014	0.999666	-1.18124	0.196122	-1.93856	0.672079	-1.46284	0.0119996	-2.34019	306.667	201.911
1384115_PM_at	BF555448	Acot2	0.996824	1.03492	0.13422	1.99805	0.129029	1.88281	0.00391686	2.37944	0	2.33959	54.3091	27.2805
1383913_PM_at	BF420633	LOC100911719	0.995498	-1.67367	0.999666	-1.55215	0.214049	-2.06784	0.0793453	-2.23375	0.0355198	-2.33458	47.0116	8.06466e-06
1387243_PM_at	K02422	Cyp1a2	0.995498	-1.573	0.179217	-1.71943	0	-2.26859	0	-1.91553	0	-2.32819	7.01059	3.52904
1387902_PM_a_at	L22655	Igkv28 /// LOC100361952 /// LOC500174 /// LOC500192 /// LOC500375 /// LOC682553 /// LOC690499	0.995498	-1.07016	0.999666	-1.08146	0.619198	-1.44421	0.264501	-1.7027	0.00684374	-2.32611	165.72	124.144
1378848_PM_at	AI169831	Asb5	0.995498	-1.23935	0.999666	1.13625	0.778248	1.27673	0.417973	1.55745	0	2.3194	140.858	107.767
1388038_PM_at	AB038388	Atrn	0.995498	-1.22722	0.999666	-1.15	0.437323	-1.6537	0.240688	-1.76784	0.014908	-2.31893	170.552	127.225
1373989_PM_at	AI103943	Rassf1	0.995498	1.11589	0.999666	1.60112	0.408282	1.74128	0.00391686	2.55963	0.0175629	2.31777	62.802	0.5932
1370943_PM_at	AI168953	Sult1c2 /// Sult1c2a	0.995498	-1.31641	0.999666	-1.17766	0.52758	-1.62903	0.109616	-2.05022	0.0319161	-2.31693	176.014	130.669
1387567_PM_at	NM_017111	Slco1a1	0.995498	-1.21463	0.999666	-1.13412	0.463517	-1.59158	0.137021	-1.85745	0.00493096	-2.31542	169.157	126.339
1388210_PM_at	Y09333	Acot2	0.995498	-1.15218	0.999666	1.5574	0.164452	2.05134	0.0147021	2.45413	0.019929	2.31433	61.2999	0.6474
1379989_PM_at	AI236937	LOC305633	0.995498	-1.25133	0.999666	-1.45011	0.177994	-2.14927	0.394816	-1.78367	0.0391447	-2.31237	86.1284	23.3815
1374556_PM_at	BI289700	RGD1564480 /// Smox	0.995498	1.26653	0.497177	1.86263	0.198488	1.86866	0.00698967	2.40577	0.00493096	2.31222	45.0418	15.0695
1396099_PM_at	AA801227	Tspan33	0.999711	-1.00337	0.820122	-1.63469	0.320401	-1.64959	0.0339945	-1.98977	0.00282056	-2.31099	163.082	122.448
1389678_PM_at	BM389496	---	0.995498	-1.11357	0.712062	-1.8168	0.164452	-1.98876	0.0947582	-2.01793	0.0309002	-2.31058	67.204	0.5711
1370336_PM_at	AY081218	Osgin1	0.995498	1.48012	0.0883376	2.47667	0.0394879	2.53707	0.0124307	2.60818	0.0365114	2.30833	24.8326	9.38676
1376322_PM_at	BF405165	---	0.995498	-1.56645	0.999666	-1.5193	0.0851457	-2.20014	0.00979214	-2.7906	0.0162464	-2.30651	62.4806	0.2143
1379293_PM_at	AI104238	Gzma	0.995498	1.12417	0.999666	-1.42843	0.279901	-1.70404	0.0524604	-1.96789	0.00493096	-2.30538	154.944	117.154
1369259_PM_at	NM_021653	Dio1	0.995498	-1.2338	0.999666	-1.2496	0.283082	-1.50643	0.108973	-1.58491	0	-2.30454	147.048	111.928
1380383_PM_at	AI030650	Arl4d	0.995498	-1.0934	0.999666	-1.04289	0.384432	1.51049	0	2.44507	0	2.30339	132.959	102.379
1375569_PM_at	BM386267	Ccdc92	0.995498	-1.1827	0.999666	1.02443	0.494907	1.553	0.191363	1.74755	0.00282056	2.30024	157.61	118.899
1387725_PM_at	NM_022220	Gulo	0.995498	-1.15064	0.674978	-1.49695	0.0203523	-1.75929	0.0735435	-1.61683	0	-2.29958	174.826	129.923
1377553_PM_at	BF407226	---	0.995498	-1.13902	0.999666	-1.11494	0.980542	-1.03315	0.44974	-1.63233	0.0254992	-2.29943	298.498	251.401
1368265_PM_at	NM_134369	Cyp2t1	0.999188	-1.01234	0.999666	-1.30336	0.0144162	-1.82742	0.00391686	-1.86784	0	-2.29894	123.616	95.8893
1369381_PM_a_at	D50306	Slc15a1	0.996401	-1.0469	0.999666	1.01731	0.955673	1.05137	0.939365	1.18152	0.00282056	2.29889	363.041	297.005
1370158_PM_at	AA946388	Myh10	0.995498	1.23434	0.999666	1.08646	0.95032	1.06814	0.732338	1.38209	0.00493096	2.29825	326.009	292.167
1388593_PM_at	AI176465	---	0.995498	-1.29543	0.999666	-1.30949	0.361161	-1.65264	0.135546	-1.80817	0.00684374	-2.28846	150.979	114.541
1374742_PM_at	AA943983	---	0.995498	-1.1852	0.999666	-1.49913	0.123711	-1.83961	0	-2.66639	0	-2.28342	60.5459	0.6166
1377237_PM_at	AI137274	---	0.995498	-1.3322	0.999666	-1.12317	0.459288	-1.69584	0.0373844	-2.28974	0.0222535	-2.28135	200.862	142.946
1370346_PM_at	X64589	Ccnb1	0.995498	1.60381	0.999666	1.52781	0.497735	1.83618	0.0434209	2.63618	0.0947594	2.27907	NA	NA
1388650_PM_at	BM385445	Top2a	0.995498	1.32428	0.999666	1.14412	0.474466	1.90016	0.00391686	3.23082	0.121845	2.27783	NA	NA
1393757_PM_at	BE105343	N4bp2l1	0.995498	1.25234	0.0603469	2.73956	0.00786338	2.76416	0	3.4613	0.0454409	2.27755	41.1415	0.3906
1368278_PM_at	NM_133599	Lgals2	0.995498	-1.28408	0.999666	1.19737	0.258444	1.7046	0	2.31239	0	2.27654	107.888	70.5439
1379606_PM_at	BM392291	Rab30	0.995498	1.24583	0.929809	1.72507	0.042366	2.2495	0.142764	1.91743	0.018779	2.27357	61.0508	0.4076
1393902_PM_at	AI072107	Akr1c1	0.995498	-1.22438	0.999666	-1.18154	0.556902	-1.58257	0.384839	-1.70432	0.0222535	-2.27303	195.128	142.4
1367856_PM_at	NM_017006	G6pd	0.995498	-1.33713	0.999666	-1.17664	0.952636	-1.07114	0.853165	1.32845	0.0267288	2.27295	246.134	0.6821
1398282_PM_at	NM_053902	Kynu	0.995498	-1.42578	0.999666	-1.19288	0.232829	-1.69963	0.151562	-1.70844	0	-2.27288	230.694	162.956
1369061_PM_at	NM_053906	Gsr	0.995498	1.20682	0.999666	1.43051	0.0738303	1.73236	0	2.29646	0	2.2685	54.6578	0.6473
1369450_PM_at	NM_134380	Ust5r	0.995498	-1.23822	0.999666	-1.05995	0.552391	-1.63061	0.454809	-1.69927	0.0418138	-2.26729	241.91	169.114
1370361_PM_at	U66470	Cgref1	0.995498	-1.15447	0.999666	-1.17401	0.750186	-1.29537	0.632741	1.42553	0.00282056	2.26363	298.834	261.798
1390981_PM_at	AI028965	---	0.995498	-1.3161	0.999666	-1.54312	0.198488	-1.98838	0.0339945	-2.20571	0.0254992	-2.25576	101.666	21.0003
1387007_PM_at	NM_012959	Gfra1	0.995498	-1.11261	0.999666	-1.49207	0.389342	-1.56412	0.118249	-1.78287	0.00684374	-2.25476	179.832	133.052
1382231_PM_at	BF417649	---	0.997953	1.02074	0.999666	1.0064	0.439523	-1.54186	0.20722	-1.66942	0.00282056	-2.24556	146.638	111.653
1382764_PM_at	AI137160	---	0.995498	-1.68512	0.999666	-1.10041	0.691013	-1.55398	0.0287658	-2.73826	0.110015	-2.24355	NA	NA
1383449_PM_at	AA801218	---	0.995498	-1.40627	0.999666	-1.38719	0.0251628	-2.32033	0	-2.74508	0.014908	-2.24341	64.6703	0.3952
1374334_PM_at	AI412189	Igha /// LOC366772	0.995498	-1.10676	0.999666	-1.08505	0.903462	-1.14443	0.380773	-1.739	0.0327348	-2.24141	303.674	197.505
1395803_PM_at	AA996790	---	0.995498	-1.19439	0.999666	-1.38494	0.706238	-1.4041	0.240051	-1.80872	0.021183	-2.23636	263.24	180.42
1383817_PM_at	AA817688	---	0.995498	1.18555	0.999666	1.37244	0.456705	1.65536	0.0251324	2.3125	0.0175629	2.23617	206.62	149.219
1395413_PM_at	BE116600	---	0.995498	-1.24945	0.999666	1.10309	0.797975	-1.23299	0.3881	-1.55349	0.00493096	-2.23339	211.843	0.04552
1368461_PM_at	NM_031332	Slc22a8	0.995498	-1.11579	0.999666	-1.49546	0.116026	-2.03183	0.277142	-1.72457	0.014908	-2.23294	245.818	171.225
1392601_PM_at	AI030043	---	0.998664	-1.01854	0.999666	-1.28837	0.462055	-1.59605	0.616213	-1.4516	0.00684374	-2.23179	259.673	178.565
1379205_PM_at	BG374111	---	0.995498	-1.21245	0.999666	-1.34878	0.0460182	-1.74293	0	-1.98285	0	-2.2309	150.336	114.115
1370294_PM_a_at	U05341	Cdc20	0.995498	1.82613	0.999666	1.24507	0.562232	1.6991	0.0373844	2.70753	0.108493	2.23088	NA	NA
1378997_PM_at	BM391684	Ephb6	0.998383	-1.0251	0.999666	-1.54988	0.43563	-1.77138	0.0503491	-2.28186	0.0355198	-2.23007	232.106	163.74
1387023_PM_at	NM_031154	Gstm7	0.995498	-1.1404	0.999666	-1.20665	0.108739	-1.70912	0	-1.98486	0	-2.22956	112.796	88.2158
1386807_PM_at	BF556985	Wnt2	0.996924	-1.02922	0.60269	-1.69776	0.332449	-1.63606	0.659326	-1.38311	0.00493096	-2.22919	293.242	195.476
1387655_PM_at	AF189724	Cxcl12	0.995498	-1.35116	0.999666	-1.32135	0.437323	-1.67912	0.601854	-1.51081	0.0175629	-2.22905	229.2	162.125
1373282_PM_at	AI406494	Slc25a33	0.995498	1.22888	0.0500225	2.11092	0.162732	1.82798	0	2.65992	0.00282056	2.22337	56.4504	0.1324
1388485_PM_at	BG380414	Cxcl14	0.995498	-1.42192	0.999666	-1.571	0.692105	-1.41774	0.0882728	-2.06044	0.0365114	-2.22123	281.487	189.69
1395510_PM_at	AW916573	Abhd1	0.99762	-1.02424	0.999666	-1.39991	0.390554	-1.58662	0.371809	-1.55009	0.00684374	-2.22066	152.096	115.279
1383360_PM_at	AI145787	C2cd2	0.995498	-1.20202	0.999666	-1.35797	0.383131	-1.6879	0.372252	-1.62849	0.0119996	-2.21868	191.139	139.993
1376479_PM_at	AI045461	Mast3	0.995498	-1.53089	0.652809	-1.87911	0.391535	-1.7444	0.160282	-1.89637	0.0278157	-2.21842	12.1497	2.7446
1391754_PM_at	BM391818	Oas1i	0.995498	-1.52474	0.999666	-1.35425	0.136083	-2.0682	0.044775	-2.15204	0.0222535	-2.21635	254.919	176.071
1396545_PM_at	BF403889	---	0.995498	-1.21401	0.999666	-1.17568	0.713017	-1.42459	0.333453	-1.77035	0.047234	-2.21606	223.107	158.705
1384458_PM_at	AI070285	Ripply1	0.995498	-1.16361	0.999666	-1.35164	0.218433	-1.92334	0.68376	-1.46195	0.0244587	-2.2151	247.718	172.245
1373692_PM_at	BM391907	Eif4ebp3	0.995498	-1.61389	0.101761	-2.22926	0.0203523	-2.4821	0.0339945	-2.2129	0.0162464	-2.21437	20.7392	4.04303
1383906_PM_at	BF416847	Neurl3	0.995498	1.41024	0.999666	1.0584	0.889343	1.15062	0.385359	1.67363	0.0335694	2.20844	236.393	0.06604
1383321_PM_at	BG376248	Tpst1	0.995498	-1.30054	0.712755	-1.39778	0	-1.74628	0	-2.06606	0	-2.20282	52.0918	26.3967
1383448_PM_at	AI029121	Irf9	0.999711	-1.00332	0.999666	-1.01815	0.675679	-1.30371	0.146795	-1.60575	0	-2.20031	225.276	141.441
1368374_PM_a_at	NM_053840	Ggt1	0.995498	-1.14025	0.999666	1.06882	0.932242	1.10188	0.577607	1.5506	0.0447608	2.1998	270.484	184.144
1384972_PM_at	BF399656	Top3a	0.995498	-1.17732	0.999666	-1.34045	0.433073	-1.52393	0.120664	-1.69922	0	-2.19779	182.919	134.964
1370056_PM_at	NM_020103	Ly6c	0.995498	1.19525	0.999666	-1.17092	0.503897	-1.6418	0.195417	-1.88655	0.0278157	-2.19579	200.612	145.676
1376144_PM_at	AA819679	Parp9	0.995498	-1.30678	0.999666	-1.18352	0.597208	-1.55414	0.390764	-1.69668	0.0418138	-2.19564	238.682	167.358
1374266_PM_at	AA955773	---	0.995498	-1.44229	0.999666	-1.20849	0.542668	-1.3847	0.0689679	-1.68972	0	-2.19298	226.917	160.849
1378800_PM_at	BI291526	---	0.995498	-1.06139	0.999666	-1.40987	0.361161	-1.60796	0	-2.30699	0.00282056	-2.19221	138.683	106.293
1383600_PM_at	BG381311	Slc13a5	0.995498	-1.42422	0.999666	-1.47961	0.52463	-1.54647	0.0999418	-1.9158	0.0104423	-2.18968	256.31	176.804
1382244_PM_at	AI409325	LOC100912382	0.995498	-1.22937	0.999666	-1.14458	0.137689	-1.72059	0.20722	-1.57621	0	-2.18725	165.484	123.993
1386656_PM_at	BF558870	---	0.995498	-1.2376	0.533691	-1.97725	0.0556054	-2.31789	0.0169695	-2.51621	0.0319161	-2.18704	38.1261	0.7293
1384068_PM_at	BI295150	Ckap2	0.995498	1.1558	0.999666	1.47365	0.130092	2.13841	0.00391686	2.90856	0.0532581	2.18467	NA	NA
1391514_PM_at	AI575440	LOC100910809	0.995856	1.07143	0.999666	1.59506	0.587074	1.53927	0.00698967	2.48642	0.0222535	2.18462	194.415	141.971
1374849_PM_at	BF285745	Adamts7	0.995498	-1.34439	0.740276	-1.58858	0.0460182	-2.0444	0.084286	-1.77746	0	-2.18266	35.6166	10.6665
1390227_PM_at	AI101017	Pcp4l1	0.995498	-1.18956	0.999666	-1.71793	0	-2.86981	0.122867	-2.2065	0.0787222	-2.1822	NA	NA
1384389_PM_at	AI112040	---	0.995498	-1.17073	0.497177	-1.73604	0.0922637	-1.90108	0.108973	-1.7659	0.00282056	-2.18107	25.5946	0.9251
1396108_PM_at	BF389026	RGD1309821	0.995498	-1.72819	0.999666	-1.6102	0.640525	-1.46034	0.6326	-1.47575	0.019929	-2.18107	3.46755	9.64675e-06
1379914_PM_at	AI716050	Klf11	0.995498	1.23853	0.999666	1.65593	0.098854	2.23043	0.136446	2.00564	0.047234	2.181	55.0023	0.6109
1390619_PM_at	AI178473	---	0.995498	-1.33267	0.999666	-1.43407	0.698567	-1.39276	0.716521	-1.41014	0.018779	-2.17743	239.913	168.029
1393270_PM_at	AI137131	---	0.995498	-1.34643	0.999666	-1.21866	0.408737	-1.62815	0.237617	-1.71254	0.0119996	-2.17556	247.116	171.922
1397304_PM_at	AW525366	Igtp	0.995498	-1.27891	0.999666	-1.04435	0.219198	-1.85802	0.0914971	-1.95105	0.0162464	-2.17502	200.411	145.556
1391535_PM_at	BF284610	---	0.995498	-1.40236	0.999666	-1.36537	0.323889	-1.65448	0.192069	-1.69687	0.00282056	-2.17403	244.848	170.703
1381184_PM_at	BF396578	---	0.995498	-1.47961	0.999666	-1.62003	0.195316	-1.94403	0.0674678	-2.12475	0.0244587	-2.17083	30.5988	7.2783
1381417_PM_at	AI111346	Prox1	0.995498	-1.56288	0.999666	-1.21801	0.741364	-1.32727	0.835454	-1.31114	0.018779	-2.1691	399.549	343.496
1376133_PM_at	BF413334	Mdp1	0.995498	-1.74774	0.999666	-1.44056	0.287476	-1.84246	0.0861128	-2.03408	0.0278157	-2.1666	25.6196	4.2941e-05
1373421_PM_at	BM392224	Tgif1	0.995498	1.10241	0.621343	1.71134	0.186795	1.75727	0.00391686	2.30879	0.00493096	2.16656	57.3244	0.5403
1390834_PM_at	BM390369	Abcc10	0.995498	-1.27509	0.930889	-1.6377	0.320068	-1.70948	0.0503491	-2.06858	0.019929	-2.1662	45.5752	15.0473
1375321_PM_at	BF393840	---	0.995498	-1.44996	0.699438	-1.71206	0.230659	-1.76297	0.0434209	-2.01361	0.00875921	-2.16438	34.1294	6.07772
1372316_PM_at	BM384131	Pkdcc	0.995498	-1.44144	0.91793	-1.59454	0.158827	-1.85035	0.0702255	-1.92656	0.0104423	-2.16395	33.6328	7.29236
1394352_PM_at	BF543871	Ifih1	0.995498	-1.35922	0.999666	-1.28024	0.593871	-1.4933	0.205101	-1.77296	0.014908	-2.16131	181.862	134.311
1368651_PM_at	M17685	Pklr	0.995498	-1.38687	0.457254	-1.73687	0.042366	-2.02749	0.00698967	-2.11437	0	-2.15887	31.6666	9.39167
1398109_PM_at	BF405871	---	0.995498	-1.27658	0.999666	-1.0913	0.709061	-1.35848	0.112502	-1.84794	0.0119996	-2.15867	186.021	136.872
1376185_PM_at	AW253880	Kifc1	0.995498	1.36565	0.999666	1.28374	0.21458	1.95835	0.00979214	2.60516	0.0508581	2.15817	NA	NA
1390232_PM_at	BM388441	RGD1311946	0.995498	-1.28921	0.999666	-1.12387	0.924298	1.10706	0.536672	1.56325	0.0345546	2.1564	237.211	166.553
1388826_PM_at	BE349657	Atxn2l	0.996448	-1.03661	0.999666	-1.42476	0.153502	-1.60631	0.0308072	-1.78947	0	-2.15451	143.975	109.869
1384113_PM_at	AI044541	---	0.997667	-1.02597	0.999666	1.11427	0.939993	1.08211	0.436493	1.60147	0.0235189	2.15332	265.566	181.676
1385671_PM_at	AA956689	---	0.995498	-1.40177	0.999666	-1.4063	0.00786338	-2.44053	0.0434209	-1.98727	0.0162464	-2.14928	56.4724	0.07235
1394401_PM_at	BF396857	Elovl6	0.995498	-1.26949	0.999666	1.26507	0.82252	-1.23289	0.957655	1.19048	0.0278157	2.14543	325.837	297.409
1374614_PM_at	BM385650	Kbtbd4	0.995498	-1.3233	0.999666	-1.50423	0.652178	-1.45515	0.182028	-1.88241	0.0335694	-2.14377	213.895	153.447
1371116_PM_at	AJ277423	Masp1	0.995498	-1.38923	0.999666	-1.20064	0.742303	-1.30576	0.599909	-1.44658	0.014908	-2.13926	347.266	243.428
1368799_PM_at	NM_022274	Birc5	0.995498	1.20538	0.999666	-1.04873	0.669385	1.34816	0.0169695	2.05227	0.00282056	2.13842	215.225	154.213
1387297_PM_at	NM_031649	Klrg1	0.996924	1.03487	0.999666	1.14661	0.643734	1.43766	0.0214567	2.21855	0.018779	2.13119	203.337	118.312
1373197_PM_at	AI578263	---	0.995498	1.06192	0.999666	-1.35995	0.21458	-1.62926	0.00698967	-2.06524	0.00493096	-2.12908	157.052	118.535
1383034_PM_at	AA998572	Rybp	0.995498	1.10224	0.999666	1.26454	0.601715	1.39982	0.0724555	1.77522	0.00493096	2.12816	190.557	139.639
1389374_PM_at	BI295100	Kifc3	0.997407	-1.0254	0.999666	-1.02522	0.793328	1.2325	0.044775	1.87446	0.00282056	2.12724	203.175	160.434
1378088_PM_at	BM386245	Zdhhc1	0.995498	-1.1185	0.442183	-1.73526	0.472434	-1.50007	0.0944948	-1.77607	0.00684374	-2.12675	46.7328	17.3851
1367601_PM_at	NM_053698	Cited2	0.995498	-1.43483	0.999666	-1.48627	0.0491927	-2.04692	0.032509	-2.00716	0.00875921	-2.1264	64.8035	10.3814
1367602_PM_at	AI013390	Cited2	0.995498	-1.30188	0.999666	-1.50917	0.246517	-1.82507	0.283416	-1.7197	0.0278157	-2.12584	66.845	14.1907
1375213_PM_at	BM384604	Pck2	0.995498	1.11601	0.527422	1.47068	0.162732	1.50555	0	2.00655	0	2.12368	148.436	112.852
1373224_PM_at	BI295550	St3gal4	0.995498	-1.59928	0.0883376	-2.30615	0.390554	-1.66361	0.0872627	-1.93475	0.028953	-2.1236	8.60918	0.8795
1383248_PM_at	AI454611	Fmo5	0.995498	-1.11224	0.999666	1.63666	0.612456	1.47982	0.0861128	1.99554	0.0298185	2.123	211.574	152.106
1377016_PM_at	BE106888	Creld2	0.995498	-1.44922	0	-2.0322	0.0144162	-1.98598	0	-2.21801	0	-2.12146	16.6886	5.39136
1389543_PM_at	BE111083	Masp1	0.996071	-1.0583	0.999666	1.01347	0.793328	-1.24767	0.154853	-1.73156	0.00493096	-2.12012	224.757	146.135
1392580_PM_at	BF282184	---	0.995498	1.32905	0	2.33473	0.042366	1.82229	0	2.29901	0	2.11757	9.21417	0.09
1383619_PM_at	BE105983	Mtmr4	0.995498	-1.38752	0.999666	-1.50103	0.130092	-1.72655	0.0424526	-1.86524	0.00493096	-2.11752	44.8944	10.0616
1389160_PM_at	AI230287	Ahsp	0.995498	-1.38927	0.999666	-1.30669	0	-1.91972	0.00698967	-1.81219	0	-2.11723	78.9557	20.7949
1373122_PM_at	BI284400	Ajuba	0.995498	-1.06143	0.999666	-1.03518	0.647719	1.36637	0.039005	1.94509	0.0119996	2.11657	171.445	127.791
1385320_PM_at	AI072232	Magix	0.995498	-1.50075	0.798608	-1.76594	0.324636	-1.79809	0.333453	-1.70655	0.0447608	-2.11539	29.4896	0.000275561
1369438_PM_at	NM_022857	N5	0.995498	-1.18605	0.999666	-1.25655	0.432956	-1.49415	0.127226	-1.64154	0.00282056	-2.11532	215.628	154.444
1377890_PM_at	AI411360	LOC689574	0.997953	-1.02102	0.999666	1.00907	0.390554	-1.62263	0.689772	-1.3841	0.0135809	-2.11259	186.306	137.047
1396147_PM_at	BF394600	---	0.995498	-1.07956	0.999666	-1.50059	0.0703706	-2.01323	0.0147021	-2.06207	0.014908	-2.1122	58.8207	0.9586
1371111_PM_at	X82669	RT1-EC2	0.997953	-1.02311	0.999666	-1.49541	0.680154	-1.41664	0.870849	-1.29279	0.0327348	-2.10836	325.348	210.574
1397157_PM_at	BF411716	---	0.995498	-1.33717	0.999666	-1.30053	0.695281	-1.41347	0.358934	-1.67874	0.0335694	-2.10768	258.86	178.141
1389555_PM_at	BM387190	Tcf19	0.995498	1.31979	0.999666	1.13443	0.593266	1.52221	0.0147021	2.3439	0.0355198	2.107	233.335	164.42
1371571_PM_at	BG671677	App	0.995498	1.08171	0.999666	1.43565	0.319726	1.54707	0.00698967	2.09573	0	2.10647	84.1147	38.0107
1387066_PM_a_at	NM_019339	Rgs12	0.995498	-1.34317	0.276791	-2.1128	0.351077	-1.81338	0.160874	-1.9111	0.0499246	-2.1051	25.7362	10.1118
1379246_PM_at	AI169938	RGD1308742	0.995498	-1.20675	0.999666	-1.10966	0.452817	-1.42594	0.175104	-1.55223	0	-2.09952	171.219	127.648
1368047_PM_at	NM_022866	Slc13a3	0.999711	-1.0075	0.999666	-1.19435	0.164452	-1.64452	0.124964	-1.63098	0	-2.0988	139.805	107.054
1385352_PM_at	AW535234	Slc16a13	0.995498	-1.68267	0.621343	-1.51924	0.0526158	-1.72519	0.00698967	-2.00697	0	-2.09857	6.93511	1.92935e-05
1368037_PM_at	NM_019170	Cbr1 /// LOC100360507	0.995498	1.11443	0.999666	1.20319	0.793328	1.2306	0.0947582	1.82015	0.0104423	2.09635	210.477	151.469
1370371_PM_a_at	U23056	Ceacam1 /// Ceacam10	0.995498	-1.49527	0.999666	-1.40232	0.157951	-1.86814	0.54233	-1.47069	0.00684374	-2.0955	384.243	235.845
1371517_PM_at	BF283627	Grb10	0.996401	1.06475	0.39687	2.14388	0.139776	2.18607	0.00391686	2.99759	0.0901796	2.09548	NA	NA
1380891_PM_at	BF391693	---	0.995498	-1.30692	0.999666	1.09402	0.444279	-1.67577	0.140681	-1.92625	0.0418138	-2.09489	238.341	167.171
1369440_PM_at	NM_130414	Abcg8	0.995498	-1.14434	0.999666	1.04376	0.514321	-1.49767	0.0169695	-2.11577	0.0119996	-2.09415	210.128	129.183
1382209_PM_at	BI280344	Ccdc28b	0.995498	-1.1254	0.999666	-1.30991	0.495211	-1.54587	0.154785	-1.81536	0.0222535	-2.0901	242.962	169.684
1388741_PM_at	AW533234	Cmya5	0.995498	-1.35772	0.999666	-1.52672	0.0347922	-2.07897	0.00391686	-2.24331	0.00875921	-2.09004	63.7132	0.756
1391518_PM_at	AI579823	Cenpw	0.995498	1.41716	0.999666	1.4788	0.162732	1.80972	0.0214567	2.01376	0.0119996	2.08754	320.981	208.578
1391215_PM_at	BF386303	---	0.995498	1.73689	0	3.81959	0.0674004	2.83306	0.283082	2.09946	0.213204	2.08448	NA	NA
1381932_PM_at	AI136660	Fam46a	0.995498	-1.43022	0.999666	-1.42424	0.83277	-1.22194	0.739977	-1.39896	0.0235189	-2.08385	353.31	308.464
1388919_PM_at	AW144669	---	0.995498	-1.12519	0.999666	-1.21527	0.199678	-1.64264	0.0968576	-1.68275	0.00493096	-2.07987	183.133	135.096
1368306_PM_at	U08259	Grin2c	0.995498	-1.19554	0.999666	1.09059	0.881456	1.1489	0.3881	1.59581	0.0267288	2.07862	239.089	167.579
1369723_PM_at	NM_022296	Xylt2	0.995498	-1.24531	0.999666	-1.47259	0.183171	-1.68475	0.564184	-1.39331	0.00282056	-2.0782	65.4464	13.289
1398862_PM_at	J04024	Atp2a2	0.995498	-1.50712	0.922247	-1.41101	0.0144162	-1.88297	0	-2.02398	0	-2.07301	32.8574	6.79211
1384124_PM_at	AW534915	Snhg4	0.995498	1.15109	0.150673	2.35532	0.246999	1.96443	0.0214567	2.47324	0.0922438	2.07221	NA	NA
1384543_PM_at	BF406553	LOC100910821	0.99621	-1.0552	0.999666	-1.36518	0.258444	-1.72275	0.105745	-1.80721	0.014908	-2.06903	192.059	140.55
1370034_PM_at	NM_133572	Cdc25b	0.995498	-1.08125	0.999666	-1.0401	0.623441	-1.4283	0.493545	-1.50778	0.028953	-2.06901	299.065	198.289
1388786_PM_at	BF407452	---	0.995498	-1.09091	0.999666	-1.05445	0.843154	1.17653	0.390301	1.53568	0.00493096	2.06562	257.639	171.105
1378640_PM_at	BE098732	Uhrf1	0.996448	1.03582	0.999666	1.198	0.302791	1.55439	0	2.88901	0	2.06248	204.37	134.51
1369974_PM_at	NM_012663	Vamp2	0.995498	-1.33668	0.999666	-1.21522	0.373487	-1.69826	0.276288	-1.70187	0.0335694	-2.06184	237.737	166.841
1371731_PM_at	AI408151	RGD1566215	0.995498	1.19903	0.999666	1.17512	0.931689	1.08298	0.675957	1.37859	0.0162464	2.06093	330.282	293.629
1372288_PM_at	BE109521	Zmiz2	0.995498	-1.09353	0.999666	-1.34209	0.390554	-1.51202	0.158145	-1.61357	0.00282056	-2.05771	206.864	149.362
1387898_PM_at	D29960	Hspb6	0.995498	-1.34567	0.373259	-1.83084	0.042366	-2.06049	0.00698967	-2.40932	0.0222535	-2.05649	45.0817	0.537
1392952_PM_at	BI277131	Acsf2	0.995498	-1.09419	0.999666	1.24223	0.71755	1.2524	0.0553091	1.68791	0	2.05551	99.6604	78.6771
1368645_PM_at	NM_012637	Ptpn1	0.995498	-1.13127	0.999666	-1.29587	0.489596	-1.57659	0.498034	-1.52592	0.0267288	-2.05464	255.139	176.187
1373554_PM_at	BE349698	---	0.995498	1.25759	0.240588	2.05646	0.180948	1.95427	0.032509	2.24705	0.0516116	2.05205	NA	NA
1380240_PM_at	AI102962	---	0.995498	-1.39121	0.999666	-1.20564	0.373263	-1.65787	0.413679	-1.57543	0.0278157	-2.05046	322.092	209.088
1393826_PM_at	AI043761	Apon	0.995498	-1.13785	0.999666	-1.19117	0.485726	-1.47313	0.266793	-1.57982	0.00493096	-2.04754	170.029	126.893
1375267_PM_at	BI291292	Ppic	0.999711	1.0019	0.999666	-1.02874	0.791934	1.2088	0.384351	1.46468	0.00875921	2.04731	285.389	189.371
1372690_PM_at	AI137471	Rtn4rl1	0.995498	-1.45231	0.999666	-1.45856	0.406359	-1.5599	0.0514222	-1.88199	0.014908	-2.04569	205.957	148.83
1377397_PM_at	BF393128	Heatr8	0.995498	-1.37876	0.539743	-1.80532	0.519223	-1.54857	0.160874	-1.8263	0.0391447	-2.04506	20.8246	5.19136
1390701_PM_at	BG372551	---	0.995498	-1.32817	0.999666	-1.40485	0.596057	-1.44637	0.273149	-1.64251	0.018779	-2.04472	267.17	182.447
1392435_PM_at	AI072744	Hspb7	0.995498	-1.22102	0.999666	-1.23914	0.320068	-1.54541	0.522486	-1.39609	0.00282056	-2.04238	173.573	129.135
1383551_PM_at	AW144812	Bpgm	0.995498	-1.3214	0.999666	-1.22796	0.32348	-1.64649	0.527539	-1.44751	0.0104423	-2.04009	220.841	157.422
1389681_PM_at	BI296388	Pvrl2	0.996448	-1.04563	0.999666	-1.06788	0.727322	-1.30777	0.194003	-1.67491	0.0104423	-2.0399	213.147	153.015
1384607_PM_at	BE120546	---	0.995498	-1.25469	0.999666	1.05547	0.914685	-1.10888	0.708045	-1.4057	0.0327348	-2.03899	264.014	0.2865
1387913_PM_at	U48220	Cyp2d4	0.995498	-1.30219	0.399997	-1.55305	0.102095	-1.61954	0.00391686	-1.81328	0	-2.03895	39.1504	11.374
1387816_PM_at	NM_053329	Igfals	0.995498	-1.052	0.999666	-1.18336	0.588843	-1.33047	0.14138	-1.54715	0	-2.03745	175.323	130.236
1392623_PM_at	AA926097	---	0.995498	-1.16953	0.999666	1.30022	0.134801	1.80349	0	2.42879	0.0162464	2.03665	55.9742	0.2922
1367954_PM_at	U59486	Gfra1	0.995498	-1.13249	0.999666	-1.39731	0.623441	-1.35518	0.305244	-1.52691	0.00493096	-2.03649	182.398	134.642
1383047_PM_at	AA957335	Gas6	0.995498	1.08718	0.999666	-1.07938	0.647719	-1.37913	0.0434209	-1.95913	0.0244587	-2.03433	157.418	118.774
1371959_PM_at	AI235236	Hist2h2aa3 /// LOC690131	0.995498	1.09663	0.999666	1.04404	0.386924	1.53227	0	2.22059	0.00493096	2.03395	195.425	142.143
1379376_PM_at	BG372891	---	0.995498	-1.21716	0.999666	-1.24708	0.0946917	-1.57793	0.00391686	-1.84132	0	-2.03394	114.651	89.5432
1397924_PM_at	AW523490	---	0.99774	-1.02424	0.999666	1.28671	0.660088	1.41915	0.0524604	2.05954	0.0298185	2.03332	186.068	136.901
1384383_PM_at	BF557230	Agpat6	0.996448	-1.04475	0.999666	-1.13703	0.623441	-1.37972	0.376622	-1.50599	0.00875921	-2.03109	132.138	101.814
1381774_PM_at	BE095849	---	0.995498	-1.45542	0.999666	-1.29296	0.448198	-1.58166	0.131151	-1.7975	0.0222535	-2.03097	266.057	181.875
1391809_PM_at	BE106814	---	0.995498	1.06168	0.999666	-1.26673	0.271719	-1.62441	0.333453	-1.52262	0.00684374	-2.0308	178.47	132.204
1385439_PM_x_at	BF417541	Dhx58	0.995498	-1.20923	0.999666	-1.16287	0.366793	-1.67169	0.105745	-1.85012	0.0319161	-2.02975	241.904	169.111
1381732_PM_at	BF398558	---	0.995498	-1.85881	0.999666	-1.0418	0.0491927	-2.34002	0.188264	-1.93404	0.0872627	-2.02959	NA	NA
1376047_PM_at	BI285321	Papss2	0.995498	-1.34937	0.999666	-1.32867	0.219447	-1.86154	0.0474499	-2.03572	0.0335694	-2.02678	227.581	161.221
1367632_PM_at	NM_017073	Glul	0.995498	-1.23431	0.512523	-1.59281	0	-1.94313	0	-2.08448	0.00282056	-2.02671	33.2468	0.6442
1382493_PM_at	BG377427	Cenpf	0.995498	1.417	0.999666	1.16877	0.738749	1.27928	0.372252	1.52561	0.0104423	2.02653	364.966	227.896
1392537_PM_at	BM389666	LOC684811	0.996448	-1.04867	0.999666	-1.449	0.595618	-1.48483	0.291233	-1.6917	0.0391447	-2.02606	203.671	147.485
1373955_PM_at	BI280339	Ipo5	0.995498	1.10208	0.79752	1.56979	0.570212	1.41043	0.0474499	1.80945	0.00282056	2.02314	205.314	148.453
1369632_PM_a_at	AB052294	Abcc8	0.995498	-1.21236	0.999666	-1.50768	0.386594	-1.57369	0.425845	-1.50201	0.0135809	-2.0221	249.34	173.112
1370591_PM_at	AF059678	Rfc1	0.995498	-1.23346	0.999666	-1.08035	0.720751	-1.2781	0.855326	-1.23361	0.00493096	-2.02198	359.74	281.871
1393451_PM_at	BI295149	Cenpn	0.995498	1.2099	0.999666	1.35069	0.391246	1.67527	0.00979214	2.24941	0.0499246	2.02082	264.907	181.282
1376668_PM_at	BM388328	LOC100910316	0.996448	-1.04079	0.999666	-1.16418	0.908393	-1.09423	0.628904	1.35519	0.00684374	2.01947	272.107	0.913
1378979_PM_x_at	AW520354	Prr12	0.995498	-1.27138	0.999666	-1.35625	0.698798	-1.37377	0.703513	-1.40183	0.0400663	-2.01925	289.612	193.704
1392701_PM_at	BI285572	Gmppb	0.995498	-1.66152	0	-2.40178	0.00786338	-2.19989	0	-2.26559	0.0222535	-2.01723	23.3938	2.45162
1367691_PM_at	NM_134449	Prkcdbp	0.995498	1.16628	0.805819	1.48043	0.319286	1.49838	0.00391686	1.94431	0	2.01585	68.3766	26.6689
1372602_PM_at	BI295979	Stbd1	0.995498	-1.219	0.908221	1.57804	0.474466	1.5059	0.032509	1.92428	0.0104423	2.01245	198.182	144.229
1376184_PM_at	BG381127	Lynx1	0.995498	-1.11949	0.244227	-1.87194	0.130092	-1.81235	0.00391686	-2.09481	0.018779	-2.01241	41.7492	21.0773
1368127_PM_at	NM_017130	Neu2	0.999711	-1.00151	0.999666	1.47283	0.183746	1.95626	0.00979214	2.37624	0.0646773	2.01226	NA	NA
1392082_PM_a_at	BI290548	Cd7	0.995498	-1.0866	0.999666	-1.47665	0.7353	-1.30228	0.482911	-1.51182	0.0355198	-2.01084	245.836	171.235
1383597_PM_at	AI072301	Dclre1c	0.995498	-1.59971	0.156519	-1.79994	0.170568	-1.65744	0.0489607	-1.77472	0.00493096	-2.00681	3.46755	9.64675e-06
1377573_PM_at	AI411132	Car5b	0.995498	-1.1993	0.999666	-1.1894	0.552391	-1.41561	0.399337	-1.48168	0.00684374	-2.00674	221.442	157.763
1375707_PM_at	AA817993	---	0.995498	-1.54754	0.999666	-1.33138	0.607197	-1.42571	0.205312	-1.71357	0.0244587	-2.00621	293.555	195.628
1374902_PM_at	AI071398	Iqgap3	0.995498	1.10995	0.999666	1.22968	0.556902	1.40247	0.0169695	1.91506	0.00493096	2.00281	182.142	134.484
1372136_PM_at	AA848776	---	0.995498	-1.12002	0.785223	-1.37981	0.00786338	-1.73456	0.0124307	-1.66155	0	-2.0024	63.2388	26.4478
1386325_PM_at	BG153354	---	0.995498	-1.18728	0.999666	-1.22883	0.540077	-1.46628	0.194003	-1.6689	0.014908	-2.00179	174.261	129.568
1377384_PM_at	AI410969	Plekhh3	0.995498	-1.40127	0.908221	-1.63108	0.372771	-1.64572	0.170683	-1.77539	0.0319161	-1.99861	45.1701	2.07152
1368399_PM_a_at	NM_031640	Pgcp	0.995498	-1.20263	0.999666	-1.24673	0.219035	-1.60406	0.0989222	-1.67926	0	-1.99853	151.944	115.179
1380981_PM_at	AW534519	---	0.995498	-1.43177	0.999666	1.05174	0.460848	-1.60907	0.461713	-1.57122	0.0409724	-1.99803	264.666	181.158
1382177_PM_at	BF415064	---	0.995498	-1.40851	0.999666	-1.52122	0.759088	-1.30395	0.237545	-1.7242	0.0372999	-1.99731	280.739	189.317
1367896_PM_at	AB030829	Car3	0.995498	-1.07757	0.999666	-1.14901	0.535147	-1.30354	0.0735435	-1.54932	0	-1.99655	140.475	107.508
1387154_PM_at	NM_012614	Npy	0.995498	-1.20167	0.818647	-1.4951	0.218433	-1.58658	0.093417	-1.66455	0.00493096	-1.9946	68.2916	18.242
1379604_PM_at	BF284937	Apol3	0.995498	-1.11696	0.999666	-1.46432	0.154036	-1.73447	0.0514222	-1.79385	0.00493096	-1.99443	48.1527	0.6708
1398410_PM_at	AW535349	Acap3	0.995498	-1.24712	0.999666	-1.26404	0.72453	-1.3492	0.705853	-1.39925	0.0381605	-1.99329	267.723	182.731
1374475_PM_at	AI105131	Abhd1	0.995498	-1.2031	0.999666	-1.31479	0.0251628	-1.79005	0.00979214	-1.87689	0	-1.99112	51.4437	0.5614
1370550_PM_at	U31554	Lsamp	0.995498	-1.34878	0.999666	-1.09503	0.673579	-1.34246	0.442785	-1.48834	0.0162464	-1.99028	282.838	190.362
1391748_PM_at	AI044898	Mypop	0.995498	-1.13902	0.999666	-1.55912	0.184657	-1.81469	0.39733	-1.55757	0.0222535	-1.98994	298.557	198.045
1392047_PM_at	BF391387	---	0.995498	-1.24241	0.999666	-1.29632	0.32795	-1.57735	0.3778	-1.5044	0.00875921	-1.98943	207.134	149.52
1390507_PM_at	BI296097	Isg20	0.996448	-1.05238	0.999666	1.096	0.706238	1.36976	0.352944	1.62284	0.0454409	1.98896	214.816	153.977
1373149_PM_at	BF285344	Ypel3	0.99947	1.01086	0.999666	-1.3307	0.446875	-1.3651	0.00391686	-1.77861	0	-1.98893	110.812	86.7911
1374558_PM_at	AI010316	---	0.995498	-1.09477	0.999666	-1.32663	0.153773	-1.82412	0.0577651	-1.92085	0.0309002	-1.98768	51.2826	0.8931
1389767_PM_at	BE115349	Eme2	0.996924	-1.03274	0.999666	-1.28335	0.130092	-1.94904	0.0861128	-1.91265	0.0298185	-1.98404	247.387	172.067
1392485_PM_at	BI290555	RGD1564804	0.995498	-1.18596	0.999666	-1.37675	0.116026	-1.73985	0.138637	-1.64813	0.00493096	-1.98398	67.687	23.3512
1375900_PM_at	AI236084	Tnfrsf9	0.995498	-1.31088	0.129746	-1.86388	0.151421	-1.74134	0.0233543	-1.93157	0.0135809	-1.98346	25.042	8.13517
1377809_PM_at	BE111879	LOC688786	0.995498	-1.12655	0.999666	-1.29168	0.0203523	-1.695	0	-1.7784	0	-1.9823	156.581	118.226
1376176_PM_at	AI145586	Mast3	0.995498	-1.28574	0.999666	-1.49857	0.164452	-1.75286	0.0287658	-1.92544	0.0135809	-1.98091	54.3225	14.7787
1390461_PM_at	AI071102	---	0.995498	-1.37248	0.999666	-1.47566	0.382454	-1.68166	0.039005	-2.06311	0.0525842	-1.98063	NA	NA
1376577_PM_at	AI145247	---	0.995498	-1.46256	0.999666	-1.38414	0.164235	-1.80629	0.216956	-1.66002	0.0278157	-1.9802	343.31	218.598
1375372_PM_at	BE113060	Rexo1	0.995498	-1.16408	0.999666	-1.29515	0.655546	-1.36821	0.982232	-1.10758	0.014908	-1.97922	390.782	352.304
1389804_PM_at	BF392605	Relt	0.995498	-1.24566	0.727647	-1.65337	0.127929	-1.82899	0.175962	-1.70713	0.021183	-1.9772	27.7524	0.9484
1376084_PM_a_at	AI385371	Espl1	0.995498	1.28614	0.999666	1.06699	0.61826	1.38149	0.0124307	1.96293	0.0175629	1.97681	247.81	172.294
1384611_PM_at	AI171626	---	0.995498	-1.5931	0.199062	-1.86502	0.206171	-1.67925	0.400962	-1.49415	0.019929	-1.97672	21.2472	4e-13
1394484_PM_at	AI170114	---	0.996924	-1.03381	0.999666	-1.02849	0.157951	-1.87094	0.487308	-1.5178	0.028953	-1.97306	129.835	104.17
1379678_PM_at	AI547695	Hmgxb4	0.995498	-1.71695	0.999666	-1.32747	0.408282	-1.6201	0.597886	-1.44043	0.0499246	-1.97297	3.46755	9.64675e-06
1381471_PM_at	AI060117	---	0.995498	-1.44081	0.999666	-1.18138	0.364012	-1.98405	0.0169695	-2.62097	0.204337	-1.97173	NA	NA
1377051_PM_at	AA849966	LOC100362572 /// LOC100366119	0.995498	-1.30554	0.999666	-1.26865	0.0394879	-1.77792	0.00391686	-1.83614	0.00282056	-1.96973	49.7885	0.02877
1396148_PM_at	BE106782	---	0.995498	-1.46549	0.999666	-1.27544	0.449004	-1.6203	0.0748534	-1.97348	0.0481955	-1.96971	345.477	219.546
1381508_PM_at	BE098143	---	0.995498	1.19615	0.915749	1.9115	0.0347922	2.98476	0	3.15661	0.209251	1.96845	NA	NA
1397457_PM_at	BE106796	---	0.995498	-1.44031	0.999666	-1.312	0.100337	-1.93987	0.0434209	-1.9191	0.021183	-1.96758	100.96	10.8017
1381748_PM_at	BM383697	Raph1	0.999711	1.01129	0.999666	1.41669	0.589723	1.50962	0.035792	2.18254	0.0646773	1.96695	NA	NA
1377202_PM_at	AI172197	---	0.995498	-1.45119	0.999666	-1.21548	0.2735	-1.969	0.0407466	-2.31162	0.128271	-1.96618	NA	NA
1378458_PM_at	BI281745	---	0.995498	-1.81923	0.999666	-1.46895	0.0817297	-1.9823	0.0407466	-2.06539	0.0372999	-1.96576	3.46755	9.64675e-06
1373963_PM_at	BF284337	Hdhd3	0.995498	-1.1627	0.265979	-1.64378	0	-2.36415	0.0124307	-1.80969	0	-1.96212	29.6751	0.4069
1369291_PM_at	NM_030985	Agtr1a	0.995498	-1.22697	0.999666	-1.20751	0.573557	-1.41512	0.579946	-1.40264	0.00684374	-1.9607	172.462	128.435
1375937_PM_a_at	BE104344	Cenpt	0.995498	1.09247	0.999666	1.01973	0.443615	1.43567	0	2.01887	0	1.95961	203.65	152.759
1367604_PM_at	NM_022501	Crip2	0.995498	-1.05537	0.999666	-1.2782	0.311273	-1.41292	0.0233543	-1.61598	0	-1.95946	135.523	104.138
1369837_PM_at	J03536	Gulo	0.995498	-1.11055	0.999666	-1.26229	0.0203523	-1.6155	0.0124307	-1.5707	0	-1.95933	139.514	106.857
1372770_PM_at	BF281357	Sri	0.995498	-1.07638	0.999666	-1.19998	0.81063	1.1853	0.131924	1.65094	0.00282056	1.95812	187.642	0.7847
1387656_PM_at	BE113640	Slc4a1	0.995498	-1.10916	0.999666	-1.22897	0.0922637	-1.93204	0.0460873	-1.99556	0.0355198	-1.95721	69.3889	0.6999
1373401_PM_at	AI176034	Tnc	0.995498	-1.07518	0.999666	1.00964	0.933061	-1.07888	0.99919	1.03092	0.019929	1.95634	367.026	314.346
1376646_PM_at	BF285164	Popdc2	0.997706	-1.02086	0.333037	-1.77286	0.446875	-1.51327	0.0308072	-1.89633	0.0222535	-1.956	251.614	174.322
1390109_PM_at	BI303073	LOC100909889	0.995498	1.22827	0.406577	1.90772	0.246517	1.82074	0.0169695	2.25844	0.0586299	1.95392	NA	NA
1390426_PM_at	BF389398	Notch1	0.995498	-1.33499	0.999666	-1.52991	0.534737	-1.47543	0.158409	-1.72966	0.028953	-1.9521	284.3	191.088
1385865_PM_at	BM390351	Poc1a	0.995498	1.06138	0.999666	-1.10966	0.712453	1.28826	0.0621006	1.77019	0.00493096	1.95122	217.477	155.504
1385050_PM_at	BF397804	Zfp292	0.995498	-1.65242	0.999666	-1.36994	0.139271	-1.70359	0.0724555	-1.7151	0.00875921	-1.95027	394.517	239.961
1374417_PM_at	BE113111	Nrbp2	0.995498	-1.22566	0.999666	-1.09263	0.520175	-1.48402	0.270434	-1.61302	0.021183	-1.94678	217.637	155.596
1385038_PM_at	BF390009	---	0.996448	-1.04108	0.999666	-1.13857	0.759088	-1.2284	0.0424526	-1.82813	0.00875921	-1.94632	147.04	111.922
1378196_PM_at	BI290895	Slc43a1	0.995498	-1.47159	0.649141	-1.63198	0.320826	-1.59254	0.600975	-1.38291	0.018779	-1.94527	3.46755	9.64675e-06
1374775_PM_at	AI714002	Mki67	0.995498	1.1076	0.999666	1.10856	0.696931	1.33288	0.812949	1.28951	0.0235189	1.94487	351.64	222.222
1390912_PM_at	BE101168	Pcp4l1	0.995498	-1.22675	0.90446	-1.81298	0	-2.9223	0.136446	-2.0559	0.150894	-1.94442	NA	NA
1398771_PM_at	NM_019283	Slc3a2	0.995498	1.22624	0	2.25078	0.0144162	1.8065	0	2.25487	0	1.94179	26.0693	19.5663
1372998_PM_at	BG381555	---	0.995498	-1.14026	0.999666	-1.04602	0.649061	-1.38304	0.566553	-1.43675	0.0278157	-1.94102	227.08	160.94
1390532_PM_at	AI013778	Slc13a4	0.995498	-1.43996	0.999666	-1.21865	0.0556054	-1.8835	0.541034	-1.39614	0.00684374	-1.94063	327.908	211.735
1374359_PM_at	BM383329	Ccne2	0.995498	1.10102	0.999666	1.14912	0.708473	1.28783	0.0233543	1.91858	0.00493096	1.93983	247.134	171.932
1371976_PM_at	AI102758	Fam195a	0.995498	1.12956	0.999666	1.20431	0.59457	1.40241	0.0339945	1.90072	0.0119996	1.9361	239.737	167.933
1376667_PM_at	BE105541	Cyp26b1	0.995498	-1.20803	0.999666	-1.34473	0.766591	-1.27495	0.0192216	-2.02994	0.0298185	-1.93483	241.928	169.124
1371840_PM_at	BI295971	S1pr1	0.995498	-1.29532	0.999666	-1.29855	0.183746	-1.53696	0.035792	-1.6665	0	-1.93392	180.169	133.262
1390560_PM_at	AW434242	Helq	0.995498	-1.11992	0.999666	-1.25342	0.446712	-1.52808	0.450857	-1.48343	0.019929	-1.93305	204.63	148.05
1390068_PM_at	AI179123	Nfe2l1	0.995498	1.11059	0.621343	1.55411	0.289665	1.53607	0.00698967	1.95644	0.00282056	1.93276	60.6748	0.4056
1390783_PM_at	BG671264	Abca8a	0.995498	-1.13361	0.999666	1.09055	0.669057	-1.39099	0.252523	-1.68584	0.0490378	-1.93045	196.844	143.429
1396449_PM_at	BF560693	---	0.995498	-1.45047	0.999666	-1.25972	0.665214	-1.33476	0.832397	-1.25648	0.00282056	-1.93037	392.917	333.494
1374219_PM_at	BI295135	Disp1	0.995498	1.06154	0.999666	1.17209	0.838415	1.16337	0.416086	1.45295	0.0162464	1.92858	232.988	164.228
1383739_PM_at	BI288787	---	0.995498	-1.19329	0.999666	-1.09276	0.768561	-1.274	0.89657	-1.24249	0.0298185	-1.92802	346.092	256.599
1385311_PM_at	BI274649	Slco5a1	0.995498	-1.16723	0.999666	-1.22287	0.199261	-1.77267	0.142075	-1.75203	0.0298185	-1.92707	197.58	143.87
1384509_PM_s_at	BF558981	Pcdh17	0.996448	-1.0328	0.999666	1.09656	0.859808	1.12457	0.630674	1.30469	0	1.92638	328.45	221.923
1378197_PM_at	AW433953	KIFC2	0.995498	-1.61745	0.108739	-1.99509	0.279901	-1.67655	0.108036	-1.76471	0.0278157	-1.92503	21.4335	4e-13
1368698_PM_at	J03754	Atp2b2	0.995498	-1.34574	0.999666	-1.19	0.296915	-1.67854	0.86995	-1.26267	0.0372999	-1.92485	393.356	239.5
1378978_PM_a_at	AW520354	Prr12	0.995498	-1.09282	0.999666	-1.28267	0.137689	-1.7755	0.21183	-1.62801	0.018779	-1.9226	300.478	198.966
1376247_PM_at	BF403197	Pck2	0.995498	1.27111	0.996639	1.61029	0.320401	1.69887	0.039005	2.04502	0.0439093	1.92159	83.5032	14.7102
1397341_PM_at	BG663837	Pbk	0.998227	1.01901	0.999666	1.04272	0.673579	1.34801	0	2.19984	0.021183	1.9215	210.719	167.859
1369238_PM_at	NM_031815	Inhbe	0.999711	1.00205	0.999666	1.46266	0.649061	1.39321	0.156421	1.75428	0.0309002	1.92137	206.588	149.2
1393961_PM_at	AA926088	---	0.995498	-1.48765	0.114272	-2.00651	0	-2.66806	0.00391686	-2.40464	0.0372999	-1.92058	43.7782	0.6137
1370177_PM_at	AI548856	PVR	0.999711	-1.00677	0.999666	1.28745	0.878009	1.13098	0.433122	1.49424	0.0391447	1.91763	295.901	196.764
1397810_PM_at	BG664708	---	0.995498	-1.27387	0.999666	-1.59051	0.0251628	-2.37307	0.0989222	-2.02503	0.105764	-1.91756	NA	NA
1387995_PM_a_at	BI285494	Ifitm3	0.995498	-1.07343	0.999666	-1.30303	0.139776	-1.55184	0.00698967	-1.80213	0	-1.9174	52.116	0.9969
1378712_PM_at	BM382822	Icam5	0.995498	-1.4321	0.0146192	-2.03122	0.274601	-1.53906	0.0233543	-1.8144	0.00493096	-1.9167	9.73238	0.6129
1387892_PM_at	BI285440	Tubb5	0.995498	1.19582	0.999666	1.14444	0.759045	1.24495	0.0424526	1.92991	0.0175629	1.91592	218.088	199.288
1382222_PM_at	BI293607	Tmem163	0.995498	1.15758	0.999666	1.09527	0.886351	1.12884	0.735359	-1.33799	0.0372999	-1.91228	291.188	247.78
1369159_PM_at	NM_012502	Ar	0.995498	-1.22048	0.592025	-1.75484	0.501524	-1.52611	0.15318	-1.74985	0.047234	-1.91191	27.3936	11.7882
1371395_PM_at	AA851329	Cbx3 /// LOC100360453 /// LOC100365533	0.995498	1.0686	0.999666	1.12496	0.74118	1.29129	0.104219	1.81747	0.0400663	1.91136	164.369	123.276
1371530_PM_at	BF281337	Krt8	0.999569	1.01058	0.999666	1.06453	0.806596	1.15648	0.0474499	1.62673	0	1.91072	230.476	142.716
1396991_PM_at	BF402387	---	0.995498	-1.45071	0.999666	-1.20966	0.0347922	-1.91605	0.035792	-1.84653	0.014908	-1.91035	300.197	198.832
1387263_PM_at	NM_012624	Pklr	0.995498	-1.4649	0.31139	-1.76512	0.00786338	-2.20534	0.0147021	-2.0266	0.0175629	-1.90994	53.8356	0.3896
1370390_PM_at	AF140359	Coro6	0.995498	1.23851	0.0284374	2.15013	0.437323	1.58231	0.0214567	2.10322	0.0490378	1.90942	27.3711	17.9445
1367633_PM_at	BI296610	Glul	0.995498	-1.15701	0.333037	-1.62483	0.0460182	-1.79489	0.118249	-1.57962	0.00684374	-1.90908	18.8052	0.7143
1376348_PM_at	BM386015	Ptcd2	0.995498	-1.10272	0.999666	-1.18832	0.455042	-1.51594	0.976145	-1.12571	0.0254992	-1.90844	250.119	173.527
1389072_PM_at	AI412323	Mtmr4	0.995498	-1.43556	0.999666	-1.47262	0.098854	-1.92153	0.143449	-1.7683	0.047234	-1.90843	24.5451	4.87485
1369734_PM_at	NM_053339	Acox3	0.995498	-1.22981	0.999666	-1.32936	0.648607	-1.40546	0.436267	-1.54264	0.0490378	-1.9074	205.41	148.509
1383967_PM_at	BI275739	---	0.995498	-1.57668	0.999666	-1.36075	0.188024	-1.62944	0.256448	-1.53467	0.00493096	-1.9063	339.133	216.758
1371542_PM_at	BI284599	Tuba4a	0.995498	-1.11347	0.999666	-1.40579	0	-2.35889	0.00391686	-1.88973	0	-1.90538	100.105	76.0817
1374892_PM_at	AI410221	Sat2	0.995498	-1.26155	0.999666	-1.34553	0.214049	-1.5324	0.0621006	-1.63586	0.00282056	-1.90352	68.9718	21.3756
1390667_PM_at	BF408543	Lrrc51	0.995498	1.08749	0.999666	1.14	0.756703	1.2894	0.0434209	1.98186	0.0447608	1.90104	212.326	162.904
1381243_PM_at	BE102374	---	0.995498	-1.37669	0.999666	-1.21853	0.189592	-1.67258	0.0540414	-1.77963	0.0104423	-1.89975	276.423	187.153
1371883_PM_at	BG376037	Mmd	0.99762	-1.02184	0.999666	-1.0404	0.823161	1.17652	0.628803	1.35712	0.00875921	1.89841	311.497	207.682
1368938_PM_at	NM_032063	Dll1	0.995498	-1.25293	0.256122	-1.70611	0.0703706	-1.77302	0.0192216	-1.89096	0.00684374	-1.89808	32.0851	10.5754
1374681_PM_at	AW914967	---	0.995498	-1.26587	0.999666	-1.31269	0.458451	-1.47688	0.237617	-1.57669	0.0162464	-1.89701	214.08	153.554
1390861_PM_at	AW524684	Zfp709l2	0.995498	-1.22497	0.999666	-1.22949	0.186795	-1.76628	0.59032	-1.42731	0.0381605	-1.89689	286.079	191.967
1370853_PM_at	AA858621	Camk2n1	0.995498	-1.4128	0.150673	-1.94824	0.155342	-1.80967	0.0553091	-1.91093	0.0409724	-1.8966	23.9411	5.37247
1380242_PM_at	AW435376	Lrp5	0.995498	-1.26255	0.999666	-1.26423	0.373263	-1.60086	0.536674	-1.44895	0.0365114	-1.89497	295.7	196.667
1381499_PM_at	BM390226	---	0.995498	-1.63141	0.0146192	-1.78045	0	-1.93192	0	-2.10818	0.00282056	-1.89467	11.1474	4e-13
1394695_PM_at	BE111700	Fam46a	0.995498	-1.45421	0.999666	-1.51189	0.0347922	-2.10198	0.672079	-1.40286	0.0563752	-1.89458	NA	NA
1373560_PM_at	AI233172	Mgat4b	0.995498	-1.21574	0.639555	-1.52839	0.143168	-1.62663	0.0214567	-1.73838	0.00282056	-1.89249	32.2543	12.5015
1370615_PM_at	U27518	Ugt2b7	0.996448	-1.05668	0.999666	1.44416	0.134801	2.359	0.0460873	2.50209	0.233941	1.89153	NA	NA
1391161_PM_at	BE107322	LOC686349 /// RGD1565590 /// Whsc1	0.996924	-1.03255	0.999666	1.36131	0.803096	1.23151	0.114884	1.79861	0.0463696	1.89014	259.272	178.356
1382278_PM_at	BI278180	---	0.995498	1.66846	0	2.87632	0	3.26703	0.0714666	2.28698	0.205817	1.88939	NA	NA
1370047_PM_at	NM_053535	Enpp1	0.995498	-1.46746	0.999666	-1.25337	0.227542	-1.70719	0.0894015	-1.81143	0.0335694	-1.88898	275.123	186.498
1372447_PM_at	BI275155	Fgfr1	0.995498	-1.17748	0.999666	-1.14408	0.246999	-1.67446	0.575363	-1.42243	0.0345546	-1.88495	279.007	188.451
1370323_PM_at	M61142	Thop1	0.999925	-1.0002	0.999666	1.11652	0.899951	1.11262	0.213592	1.65852	0.0244587	1.8828	254.995	176.111
1369031_PM_at	NM_053374	Il18bp	0.996448	1.0358	0.999666	-1.32206	0.245758	-1.56802	0.16314	-1.58447	0.00684374	-1.88255	206.611	149.213
1371877_PM_at	BM391502	Dexi	0.995498	-1.17958	0.834886	-1.41342	0.186795	-1.51614	0.189725	-1.46349	0	-1.88123	58.5949	16.9718
1370617_PM_at	D49847	Grb2	0.995498	-1.2536	0.999666	-1.3335	0.70175	-1.34278	0.736237	-1.3479	0.0463696	-1.88011	314.749	205.7
1384367_PM_at	AI715140	Hist1h3f /// Hist2h3c /// Hist2h3c2 /// LOC100364555 /// LOC680498 /// LOC684762 /// LOC684819 /// LOC684841	0.995498	-1.09124	0.999666	-1.01645	0.74923	1.25911	0.299533	1.53915	0.0175629	1.87883	219.489	156.653
1393474_PM_at	BF285952	Sult2b1	0.995498	1.23803	0.999666	-1.05205	0.989188	-1.01503	0.572394	1.41663	0.0418138	1.87872	306.5	252.619
1374455_PM_at	AI599343	LOC100361939 /// LOC100365566	0.995498	-1.28547	0.999666	-1.45339	0.157951	-1.68232	0.234881	-1.56852	0.019929	-1.87601	54.8966	9.93839
1398373_PM_at	AA799400	B3galnt1	0.996563	-1.03289	0.999666	1.09867	0.997948	-1.00237	0.974854	1.12017	0.0244587	1.87324	357.777	310.908
1376414_PM_x_at	BE109634	RGD1309414	0.995498	-1.17925	0.773436	-1.51203	0.448198	-1.43389	0.352167	-1.44924	0.0104423	-1.87205	277.387	187.638
1389620_PM_at	AW525235	Suv420h2	0.995498	-1.17972	0.999666	-1.40392	0.521589	-1.43527	0.627646	-1.35456	0.018779	-1.87155	220.879	157.443
1392852_PM_at	AI175880	Smoc1	0.995498	-1.40741	0.999666	-1.34795	0.54124	-1.35927	0.383656	-1.41361	0.00282056	-1.87127	260.438	178.964
1383322_PM_at	BG375198	Rasl11b	0.995498	-1.101	0.999666	-1.02674	0.955007	1.04174	0.88652	1.17775	0.00493096	1.87112	333.864	259.879
1376615_PM_at	BI289650	Tead3	0.997407	1.02592	0.999666	-1.40105	0.524783	-1.46865	0.770914	-1.31102	0.0319161	-1.86948	326.924	211.29
1387561_PM_at	NM_012685	Vipr1	0.995498	-1.19834	0.999666	-1.24598	0.518259	-1.42585	0.356246	-1.48032	0.014908	-1.86932	251.845	174.445
1369558_PM_at	NM_022614	Inhbc	0.995498	-1.23519	0.999666	-1.06634	0.845464	-1.16136	0.89937	-1.21378	0.021183	-1.86876	348.391	289.685
1385080_PM_s_at	BM387797	Gsdma	0.999711	1.00479	0.999666	-1.48523	0.00786338	-2.1822	0.0833519	-1.76017	0.0345546	-1.8679	95.2242	49.2156
1398452_PM_at	BI298587	Naa30	0.999711	1.00576	0.999666	1.60603	0.296027	1.7867	0.0339945	2.10676	0.10487	1.86476	NA	NA
1383228_PM_at	AA875288	---	0.997667	-1.01952	0.999666	1.2954	0.391338	1.49655	0.0124307	1.84834	0.0175629	1.86457	55.7348	0.7063
1392274_PM_at	BE118653	---	0.995498	-1.09193	0.999666	-1.15446	0.690811	-1.34212	0.64073	-1.38069	0.0372999	-1.86353	187.115	137.542
1386851_PM_a_at	NM_019367	Ppt2	0.995498	-1.06926	0.999666	-1.43316	0.25634	-1.65328	0.265656	-1.61209	0.0391447	-1.86345	55.5388	0.4067
1379881_PM_at	BI304043	---	0.995498	-1.51993	0.999666	-1.51838	0.136083	-2.00008	0.0124307	-2.37824	0.108878	-1.86078	NA	NA
1374003_PM_at	BM389589	---	0.996448	-1.03837	0.999666	-1.32192	0.5355	-1.40089	0.567802	-1.36476	0.00684374	-1.86052	172.076	128.19
1389978_PM_at	BF396079	LOC685179	0.995498	-1.52354	0.999666	-1.29651	0.670496	-1.35276	0.502455	-1.46566	0.0335694	-1.86042	350.739	221.833
1374493_PM_at	H35017	---	0.995498	-1.20037	0.999666	-1.3505	0.430097	-1.46166	0.306454	-1.5044	0.0119996	-1.85885	212.798	152.814
1370836_PM_at	U51017	Serpina4	0.995498	-1.16273	0.999666	-1.21224	0.148281	-1.47145	0	-1.6547	0	-1.85837	115.649	90.2559
1371260_PM_at	AA957923	Mcpt2	0.995498	-1.66703	0.193277	-1.606	0.0460182	-1.67456	0.0233543	-1.68981	0.00282056	-1.85826	3.46755	9.64675e-06
1384357_PM_at	BG665592	---	0.995498	-1.24521	0.999666	-1.20264	0.810489	-1.19804	0.532885	-1.41602	0.0254992	-1.85638	318.986	202.296
1369465_PM_at	NM_012584	Hsd3b5	0.995498	-1.24137	0.999666	-1.17968	0.373263	-1.54312	0.247292	-1.5787	0.0119996	-1.85577	235.123	165.406
1376642_PM_at	BF548463	Xkr8	0.995498	-1.15509	0.682259	-1.48245	0.100337	-1.65254	0.0947582	-1.58794	0.00493096	-1.85567	25.6209	0.9455
1371336_PM_at	AA942716	Hn1	0.995498	1.12429	0.999666	1.14992	0.913971	1.06983	0.497417	1.32426	0.00282056	1.85516	311.306	269.226
1373245_PM_at	BE111752	Col4a1	0.996109	-1.05057	0.999666	-1.03892	0.981348	1.02602	0.457009	1.47163	0.0447608	1.8545	221.8	0.8712
1393641_PM_at	AA925583	Blnk	0.999711	-1.00319	0.999666	-1.10106	0.981495	-1.02467	0.698506	1.32457	0.0254992	1.85348	278.151	0.9776
1373911_PM_at	BM389026	Postn	0.995498	-1.12211	0.999666	1.001	0.915192	-1.08668	0.962408	1.14105	0.0222535	1.85121	335.17	301.376
1375180_PM_at	BF419280	---	0.995498	-1.1417	0.999666	-1.26878	0.446875	-1.47545	0.637	-1.34666	0.0175629	-1.85082	261.905	179.728
1369187_PM_a_at	NM_012704	Ptger3	0.995498	1.11127	0.999666	1.2504	0.494321	1.62521	0	2.90094	0.145975	1.85078	NA	NA
1370286_PM_at	AF249673	Slc38a2	0.995498	1.13206	0.0284374	2.2358	0.00786338	2.26785	0.00979214	2.22719	0.0755608	1.84842	NA	NA
1370803_PM_at	AF439397	Zwint	0.995498	-1.06566	0.999666	-1.07328	0.932363	1.06413	0.238613	1.48674	0.00282056	1.84736	188.342	0.6936
1371735_PM_at	AI105202	---	0.995498	1.28565	0.0798436	1.89804	0.158827	1.68525	0.00698967	1.92055	0.0135809	1.84573	24.9519	10.3102
1370341_PM_at	AF019973	Eno2	0.995498	1.0576	0.999666	-1.07918	0.932363	1.07264	0.976145	1.11646	0.0345546	1.84379	382.646	316.964
1372237_PM_at	BI298306	---	0.995498	-1.17259	0.999666	-1.47223	0.498161	-1.48624	0.67512	-1.35965	0.0409724	-1.84318	72.0089	14.063
1368973_PM_at	NM_031006	Adar	0.995498	-1.19944	0.999666	-1.07001	0.783494	-1.24738	0.0735435	-1.82728	0.0454409	-1.84314	230.502	162.85
1389801_PM_at	BF391339	Fgfr4	0.995498	-1.13375	0.999666	-1.26226	0.177018	-1.54192	0.0474499	-1.6055	0	-1.84177	199.351	144.926
1386963_PM_at	NM_053920	Trip10	0.995498	-1.16564	0.999666	-1.32906	0.669842	-1.32336	0.320635	-1.52265	0.028953	-1.84135	240.039	168.097
1372521_PM_at	AI136709	Rnd2	0.999711	1.00196	0.986788	-1.40036	0.382454	-1.42951	0.0947582	-1.57786	0	-1.84112	176.53	130.992
1387053_PM_at	NM_012792	Fmo1	0.995498	-1.36259	0.999666	-1.08415	0.677153	-1.29608	0.881295	-1.20438	0.0235189	-1.83992	385.83	316.804
1390415_PM_at	BM392319	Trip13	0.995498	1.22368	0.999666	1.04671	0.302791	1.55169	0.0251324	1.83332	0.0104423	1.83986	243.608	170.034
1380837_PM_at	BE102082	---	0.995498	1.37431	0	3.33164	0.623441	1.57607	0.482659	1.70465	0.242765	1.83983	NA	NA
1372470_PM_at	BI294809	Arvcf	0.995498	-1.08747	0.999666	-1.31111	0.54864	-1.39116	0.175268	-1.59403	0.0222535	-1.8368	126.037	97.5832
1389188_PM_at	BE111778	Gpr108	0.995498	-1.13789	0.999666	-1.33016	0.283082	-1.4993	0.093417	-1.60309	0.00875921	-1.83615	167.45	125.251
1395248_PM_at	BF418342	Edem1	0.995498	-1.33434	0.999666	-1.30482	0.391153	-1.47051	0.288003	-1.49847	0.018779	-1.83604	274.379	186.122
1376702_PM_at	AI228307	Mlc1	0.995498	-1.2224	0.162182	-1.75822	0	-2.02901	0.0591587	-1.73299	0.018779	-1.83271	21.7069	0.8673
1388066_PM_a_at	AF040750	Grk6	0.996109	-1.04858	0.999666	-1.4039	0.0943606	-1.75331	0.172465	-1.60593	0.019929	-1.83134	71.5858	0.6848
1371237_PM_a_at	AF411318	Mt1a /// Ttr	0.995498	1.61472	0	1.90338	0	1.91197	0	1.82288	0	1.83027	21.1096	1.94389e-05
1374087_PM_at	AI411088	Slc48a1	0.995498	1.11835	0.999666	1.29431	0.690006	1.33501	0.384697	1.51578	0.0400663	1.82978	294.802	196.233
1392440_PM_at	AI072122	---	0.995498	1.06723	0.999666	-1.00981	0.683495	1.28286	0.00698967	2.01517	0.0119996	1.82893	211.8	181.831
1387354_PM_at	NM_032612	Stat1 /// Stat4	0.995498	-1.14779	0.999666	-1.16678	0.352727	-1.56254	0.121354	-1.6846	0.0327348	-1.82849	179.179	132.646
1370893_PM_at	BI296153	Acaca	0.995498	-1.41683	0.999666	-1.00667	0.757944	1.20816	0.0564508	1.62824	0.00282056	1.8282	150.323	114.106
1384967_PM_at	BM386930	---	0.995498	-1.46274	0.999666	-1.43955	0.136083	-1.83732	0.00391686	-2.29446	0.0622358	-1.82797	NA	NA
1371393_PM_at	AA851222	Clstn1	0.995498	-1.31772	0.654017	-1.60704	0.302791	-1.58072	0.239791	-1.56435	0.0244587	-1.8279	23.5246	4.79856
1398602_PM_at	AW143296	Mad2l1	0.995498	1.36016	0.999666	1.08839	0.544225	1.50975	0.00979214	2.33266	0.0929919	1.82652	NA	NA
1387060_PM_at	NM_031642	Klf6	0.995498	1.07521	0.63902	1.78593	0.130092	1.92573	0.0124307	2.20421	0.103214	1.82651	NA	NA
1368735_PM_a_at	NM_017207	Trpv2	0.995856	1.05212	0.999666	-1.00348	0.994977	-1.00782	0.957655	1.15277	0.0454409	1.82648	342.767	305.245
1376039_PM_at	AA996882	Aurka	0.995498	1.50046	0.999666	1.11451	0.501524	1.7519	0.0251324	2.58014	0.276552	1.82196	NA	NA
1377209_PM_at	BI283664	Klhl25	0.995498	-1.35349	0.632733	-1.47545	0.0394879	-1.71112	0.0192216	-1.71978	0.00493096	-1.82102	24.8287	6.3732
1389785_PM_at	AA892933	Acy3	0.995498	-1.35536	0.13422	-1.68962	0.0347922	-1.80365	0.00979214	-1.75845	0.00684374	-1.8198	20.6682	5.3815
1376381_PM_at	AW252094	Xkr5	0.995498	1.21162	0.999666	-1.01805	0.675699	1.37635	0.039005	2.02564	0.0854023	1.81938	NA	NA
1374073_PM_at	BI285135	Slc46a1	0.995498	-1.05908	0.999666	-1.16784	0.453994	-1.3711	0.0816918	-1.55266	0	-1.81884	137.381	105.407
1376977_PM_at	AI411541	Ptger3	0.995498	1.26726	0.999666	1.32995	0.467114	1.44013	0	2.18513	0.0162464	1.81871	187.206	137.598
1369960_PM_at	NM_031648	Fxyd1	0.995498	-1.07448	0.999666	-1.2461	0.0203523	-1.51581	0.00698967	-1.57014	0	-1.81842	76.7136	38.1689
1387372_PM_at	NM_133623	Slc6a13	0.995498	-1.10511	0.999666	-1.08335	0.439523	-1.31904	0.425995	-1.30122	0	-1.81747	236.841	134.64
1372870_PM_at	BM391302	Kdelr3	0.995498	1.09838	0.999666	-1.09725	0.789223	1.22154	0.493545	1.42204	0.0267288	1.81642	327.97	211.764
1390531_PM_at	BE098021	Pric285	0.995498	-1.25929	0.999666	-1.1668	0.763785	-1.2199	0.393512	-1.43137	0.021183	-1.81599	226.887	160.832
1387794_PM_at	NM_031348	Fcn1	0.996448	-1.02946	0.999666	-1.23619	0.208987	-1.52432	0.147622	-1.52209	0	-1.81417	145.388	110.817
1391063_PM_at	BE113443	Kif23	0.995498	1.14511	0.999666	1.03033	0.665602	1.30196	0.0524604	1.70816	0.018779	1.81278	234.965	165.319
1368789_PM_at	NM_020072	Acpp	0.995498	-1.70971	0.834886	-1.57332	0	-2.12548	0.0434209	-1.95057	0.0481955	-1.81273	72.7319	0.1163
1395671_PM_at	BF420750	Wbscr28	0.995498	-1.73225	0.373259	-1.7123	0.449344	-1.48917	0.540535	-1.40675	0.0298185	-1.8111	3.46755	9.64675e-06
1373562_PM_at	BF416880	Ints5	0.995498	-1.09236	0.999666	-1.27882	0.578886	-1.37734	0.8529	-1.23215	0.0244587	-1.80993	311.76	204.306
1387967_PM_at	M27883	Spink1	0.996563	-1.0338	0.999666	-1.11556	0.629693	-1.37342	0.400962	-1.49696	0.0429419	-1.80879	184.22	135.766
1379817_PM_at	AI227924	Purg	0.995498	-1.52101	0.999666	-1.08	0.306618	-1.7056	0.044775	-1.98697	0.106332	-1.80675	NA	NA
1373431_PM_at	AI101427	Lrrc8d	0.99756	1.02142	0.979853	1.49495	0.598124	1.37349	0.0489607	1.80811	0.0365114	1.80601	211.197	151.887
1393551_PM_at	AI044529	LOC100359478	0.995498	-1.13435	0.999666	-1.21684	0.177994	-1.57126	0.0674678	-1.62442	0.0119996	-1.80549	161.825	121.636
1379367_PM_at	BF388220	Fam213b	0.995498	-1.06373	0.999666	-1.37473	0.219198	-1.49453	0.0514222	-1.61898	0	-1.80518	212.262	152.503
1374865_PM_at	AW523662	RGD1562618	0.99947	-1.01438	0.999666	-1.41897	0.452302	-1.49128	0.46702	-1.45082	0.0381605	-1.8046	228.787	161.895
1372980_PM_at	AA819250	Tspan33	0.995498	-1.08359	0.999666	-1.3546	0.314535	-1.45984	0.116804	-1.53542	0.00684374	-1.80436	187.329	137.673
1372695_PM_at	AI172165	---	0.997953	-1.01821	0.999666	-1.17066	0.114622	-1.76987	0.0308072	-1.84848	0.0309002	-1.80355	122.646	87.147
1368486_PM_at	NM_032074	Irs3	0.995498	-1.37371	0.276791	-1.73159	0.0347922	-1.89283	0	-2.19449	0.0355198	-1.80219	49.1157	0.4138
1380833_PM_at	AI045802	Gpld1	0.995498	-1.05959	0.999666	-1.15934	0.200781	-1.45365	0.0373844	-1.55601	0	-1.80153	132.458	102.035
1376076_PM_at	BI282296	---	0.995498	1.2679	0.999666	1.49975	0.107145	1.78083	0.0460873	1.8297	0.0327348	1.79875	55.4951	12.3783
1368452_PM_at	NM_031013	Abcc6	0.995498	-1.23295	0.999666	-1.20273	0.0798436	-1.59286	0.039005	-1.57631	0	-1.79589	150.515	114.234
1389517_PM_at	BF404046	LOC681186	0.995498	1.14034	0.798608	-1.50418	0.486617	-1.42295	0.24855	-1.51824	0.0254992	-1.79463	211.142	151.855
1382907_PM_at	BI289723	Fam46c	0.995498	-1.22255	0.999666	-1.10917	0.0946917	-1.73197	0.0233543	-1.83542	0.0298185	-1.79445	179.778	104.184
1382343_PM_at	AA999037	---	0.995498	1.31905	0.0146192	2.15681	0.271719	1.62217	0.0460873	1.89064	0.0409724	1.7919	12.5458	0.2841
1375040_PM_at	AW252129	Nfe2	0.995498	-1.09771	0.908221	-1.48932	0.27188	-1.56351	0	-2.11635	0.0244587	-1.7915	50.6883	0.3132
1372374_PM_at	BM383006	Car1	0.995498	-1.24799	0.999666	-1.25809	0.218433	-1.65012	0.129275	-1.66874	0.0365114	-1.79111	101.326	24.9325
1398433_PM_at	BG378056	---	0.995498	-1.47726	0.909353	-1.48329	0	-1.98602	0	-1.98861	0.019929	-1.78992	28.0844	2.93026
1382832_PM_at	AI236185	Rcc2	0.995498	1.10213	0.999666	1.54219	0.759088	1.32788	0.0373844	2.33079	0.1774	1.7898	NA	NA
1372851_PM_at	AI412931	---	0.995498	-1.12704	0.999666	-1.22739	0.838743	-1.16727	0.608423	-1.37585	0.0454409	-1.78979	227.873	161.384
1372610_PM_at	BI274349	P4ha2	0.995498	-1.26362	0.999666	-1.35403	0.302941	-1.53707	0.027056	-1.75709	0.021183	-1.78968	75.8963	16.9281
1372631_PM_at	AI170596	Tk1	0.995498	1.35292	0.999666	1.02757	0.827629	1.17929	0.442054	1.463	0.0490378	1.78573	340.231	247.505
1386910_PM_a_at	AF311054	Apex1	0.995498	1.12859	0.999666	1.4901	0.736961	1.2731	0.142075	1.66452	0.0447608	1.78407	279.849	188.873
1383134_PM_at	AW918808	RGD1311612	0.995498	-1.09874	0.999666	-1.46598	0.680372	-1.32537	0.487308	-1.44033	0.0463696	-1.78332	309.436	203.216
1374293_PM_at	AI137495	H2afj /// LOC100910152	0.995498	-1.07099	0.999666	-1.16561	0.198488	-1.50061	0.0724555	-1.55334	0.00282056	-1.78131	134.46	103.41
1383978_PM_at	BM384029	---	0.995498	-1.32202	0.808545	-1.63163	0	-2.43195	0.126736	-1.78603	0.0974981	-1.78117	NA	NA
1367722_PM_at	NM_031973	Dpp7	0.995498	1.14459	0.999666	1.00437	0.830153	1.1541	0.132533	1.58948	0.018779	1.78109	267.64	182.689
1390224_PM_at	BM387978	---	0.995498	1.66995	0.0500225	2.32096	0.294948	1.71938	0.0460873	1.99987	0.129746	1.78088	NA	NA
1378577_PM_a_at	BF407188	Mzf1	0.995498	-1.30385	0.999666	-1.23858	0.182587	-1.65163	0.0854613	-1.72511	0.0319161	-1.78008	286.283	192.068
1376504_PM_at	AI145685	Bai1	0.995498	-1.21408	0.527422	-1.49834	0.55201	-1.3232	0.557259	-1.30857	0.00493096	-1.77939	44.1105	5.96335
1393454_PM_at	BF558981	Pcdh17	0.996924	-1.02741	0.999666	1.05828	0.92428	1.07985	0.305325	1.5171	0.0345546	1.77909	233.29	164.395
1380170_PM_at	BI303388	Gabarapl2 /// LOC100359937 /// LOC501441	0.995498	-1.20711	0.999666	-1.31248	0.434434	-1.4408	0.114884	-1.58329	0.019929	-1.77863	191.479	140.199
1387893_PM_at	D88250	C1s	0.995498	-1.06844	0.999666	-1.13884	0.413547	-1.45725	0.232693	-1.52465	0.018779	-1.77589	183.964	135.608
1387783_PM_a_at	NM_012489	Acaa1a /// Acaa1b	0.996924	1.01692	0.999666	1.20234	0.382454	1.33285	0.00698967	1.64193	0	1.77323	114.533	89.4592
1380545_PM_at	BF419027	Asap1	0.995498	-1.27964	0.999666	1.13	0.651409	-1.34571	0.648921	-1.35447	0.0409724	-1.77146	361.582	226.469
1385635_PM_at	AI029143	Cd5l	0.995498	1.12843	0.999666	-1.08802	0.219198	-1.56881	0.122189	-1.61084	0.0244587	-1.77022	116.911	81.6422
1369941_PM_at	NM_022526	Dap	0.995498	1.05925	0.347772	1.3969	0.0307091	1.5124	0	1.8283	0	1.76813	39.4549	0.4441
1384680_PM_at	AA924336	---	0.995498	-1.12646	0.999666	-1.11708	0.913879	1.08435	0.958301	-1.13701	0.0345546	-1.76503	329.637	302.186
1392541_PM_at	AW919608	Ggct /// Ggctl1	0.995498	-1.36875	0.999666	-1.50585	0.130092	-1.83241	0.0489607	-1.88301	0.0817446	-1.76334	NA	NA
1381799_PM_at	BF387817	RGD1562037	0.995498	-1.44051	0.999666	-1.3696	0.564291	-1.34032	0.542942	-1.33617	0.019929	-1.76257	424.035	251.349	BMD > highest dose: 400.0
1372533_PM_at	AI175790	Edem1	0.995498	-1.49838	0.999666	-1.30055	0.4206	-1.43199	0.0689679	-1.63843	0.0104423	-1.76104	3.46755	9.64675e-06
1374034_PM_at	BG379410	Cars	0.995498	1.37525	0	2.19065	0	1.99047	0	2.151	0.00875921	1.76012	10.0701	0.523
1380524_PM_at	AA997356	Krt86	0.995498	-1.09169	0.792891	-1.60846	0.141307	-1.81985	0.039005	-1.90343	0.0724865	-1.75929	NA	NA
1374287_PM_at	AI170297	Pald	0.995498	-1.05987	0.999666	-1.29025	0.223875	-1.47435	0.0460873	-1.60849	0.00493096	-1.75766	159.289	119.992
1372903_PM_at	AI410054	Kif18b	0.995498	1.22093	0.999666	1.30728	0.157951	1.87364	0.00698967	2.41262	0.138302	1.75672	NA	NA
1383080_PM_at	BI292252	---	0.995498	-1.15065	0.999666	-1.16405	0.373487	-1.45503	0.0169695	-1.79014	0.014908	-1.75376	135.478	104.107
1374524_PM_at	BM384384	Scly	0.995498	1.38677	0.0415187	1.71727	0.269816	1.43368	0	1.90279	0.00493096	1.75233	13.3653	2.96236
1382320_PM_at	BI275246	RGD1307315	0.995498	-1.48447	0.632733	-1.56624	0.143168	-1.65457	0.14138	-1.6092	0.0418138	-1.75216	9.28709	1.17076e-05
1371606_PM_at	AA819633	Wdtc1	0.99551	-1.04348	0.999666	-1.21611	0.176718	-1.50191	0.00391686	-1.68112	0.00493096	-1.75089	173.986	129.396
1386872_PM_at	BI296290	Igf2r	0.995498	-1.15759	0.999666	1.14156	0.742066	1.20526	0.177138	1.47146	0.00684374	1.7496	168.634	126.006
1370329_PM_at	U48219	Cyp2d4	0.995498	-1.13322	0.999666	-1.38548	0.139776	-1.58589	0.0540414	-1.61829	0.014908	-1.7483	69.5816	0.8585
1379386_PM_at	BE107238	Gtse1	0.996924	-1.02981	0.999666	1.08277	0.58377	1.44075	0.00391686	2.21319	0.0964944	1.74582	NA	NA
1390805_PM_at	BM390762	LOC689755	0.995498	-1.17563	0.999666	-1.26769	0.369543	-1.51894	0.0894015	-1.68226	0.0391447	-1.74561	195.886	142.855
1387617_PM_at	NM_057208	Tpm3	0.995498	-1.08912	0.999666	-1.30038	0.757944	-1.30862	0.044775	-2.05665	0.165659	-1.74431	NA	NA
1387492_PM_at	NM_022667	Slco2a1	0.995498	-1.36118	0.999666	-1.36154	0.236442	-1.49995	0.170317	-1.49236	0.0104423	-1.74412	16.5095	1.75832
1385827_PM_at	AI575844	Clcf1	0.995498	1.14178	0.999666	1.08006	0.903462	1.0967	0.771799	1.27599	0.0454409	1.74069	335.817	261.945
1368231_PM_at	NM_017064	Stat5a	0.995498	-1.20094	0.999666	-1.28114	0.4986	-1.3862	0.275614	-1.45894	0.0135809	-1.74055	213.293	153.1
1385569_PM_at	BF559640	---	0.995498	1.2715	0.0415187	2.2749	0.421034	1.59774	0.243299	1.69753	0.141136	1.73978	NA	NA
1371777_PM_at	BM383696	Pabpc4	0.99621	-1.04204	0.999666	1.32184	0.662945	1.28239	0.11783	1.57268	0.0175629	1.73857	161.811	121.627
1392605_PM_at	AI071973	---	0.996824	1.02835	0.999666	-1.36049	0.780618	-1.21365	0.329564	-1.47984	0.0319161	-1.738	230.285	162.729
1391317_PM_at	BE109802	Ska1	0.995498	1.19985	0.999666	1.11527	0.0491927	1.88888	0	2.84051	0.0862653	1.738	NA	NA
1384231_PM_at	BE108276	Shcbp1	0.995498	1.18354	0.999666	1.19174	0.757142	1.23114	0.0287658	1.79152	0.0244587	1.73794	288.099	192.962
1394500_PM_at	BI288738	RGD1311612	0.995498	-1.38977	0.496993	-1.72837	0.0969727	-1.87008	0.0434209	-1.921	0.086574	-1.73672	NA	NA
1384829_PM_at	AI454917	---	0.995498	-1.13202	0.999666	-1.16659	0.878018	-1.1167	0.487308	-1.39582	0.0254992	-1.73637	298.903	198.211
1387922_PM_at	AF109674	Crispld2	0.995498	-1.17329	0.373259	-1.68308	0.27188	-1.57171	0.101091	-1.68571	0.0381605	-1.73611	27.0932	14.8913
1372009_PM_at	AI407490	Yars	0.995498	1.11162	0	1.93735	0.0491927	1.69498	0	1.96547	0.0135809	1.73176	28.502	23.7176
1380567_PM_at	AI410020	---	0.995498	1.05275	0.999666	1.10408	0.898124	1.08278	0.826451	1.19838	0.00875921	1.72985	363.14	285.242
1390455_PM_at	AI013474	Abhd2	0.996334	1.03717	0.999666	-1.01609	0.524783	-1.32001	0.386471	-1.3581	0.00282056	-1.72648	178.973	132.517
1369772_PM_at	AW141210	Slc6a9	0.995498	1.16382	0.406161	1.67384	0.458466	1.45073	0.0339945	1.79701	0.060619	1.72427	NA	NA
1373037_PM_at	BI279216	Ube2l6	0.995498	-1.06624	0.999666	-1.10521	0.607765	-1.31064	0.692886	-1.2746	0.0222535	-1.72206	189.27	138.857
1387307_PM_at	NM_017159	Hal	0.995498	-1.30429	0.820122	-1.44039	0.223875	-1.50962	0.0702255	-1.59472	0.0119996	-1.71662	31.6698	5.41904
1393584_PM_at	AI045201	Tnfrsf21	0.99756	-1.01938	0.999666	1.0059	0.955735	1.04043	0.85376	1.1902	0.00493096	1.71557	350.15	271.833
1395381_PM_at	BF542239	---	0.995498	-1.50028	0.999666	-1.39177	0.148281	-1.83017	0.044775	-1.96993	0.130658	-1.71428	NA	NA
1367624_PM_at	NM_024403	Atf4	0.995498	1.09784	0.16915	1.55837	0.042366	1.60679	0	1.7269	0	1.71143	34.7747	17.7194
1378017_PM_at	AI408960	Pitrm1	0.995498	-1.08415	0.999666	1.39833	0.767167	1.2186	0.194003	1.55561	0.0418138	1.71134	203.309	147.272
1374871_PM_at	AI233343	Asrgl1	0.995498	-1.15172	0.999666	-1.16138	0.219035	-1.45722	0.139196	-1.45554	0	-1.71078	172.024	128.158
1383241_PM_at	BI292425	C1r	0.995498	-1.08585	0.999666	-1.22767	0.0969727	-1.42841	0.00698967	-1.51541	0	-1.70912	128.585	99.3565
1370950_PM_at	AW253995	Ppap2b	0.995498	-1.24777	0.999666	-1.15265	0.351077	-1.37837	0.0540414	-1.52763	0.00282056	-1.70831	186.95	137.441
1368354_PM_at	NM_053293	Gstt1 /// Gstt3	0.995498	1.0528	0.999666	1.146	0.655546	1.24855	0.0434209	1.59819	0.00684374	1.70774	149.743	113.721
1370333_PM_a_at	M15481	Igf1	0.995498	-1.1576	0.999666	-1.13276	0.219198	-1.40835	0.0233543	-1.55398	0.00282056	-1.70657	126.431	97.8577
1368138_PM_at	BI281170	Mapt	0.995498	-1.16961	0.999666	-1.20554	0.716829	-1.25	0.597413	-1.32474	0.0267288	-1.70608	253.291	175.211
1369701_PM_at	NM_012597	Lipc	0.995498	-1.20074	0.999666	-1.21462	0.170568	-1.53193	0.15058	-1.49929	0.014908	-1.70597	185.476	136.538
1381574_PM_at	BF403907	Agmo	0.995498	-1.08886	0.999666	-1.13106	0.448154	-1.42927	0.487308	-1.37339	0.0327348	-1.70522	195.648	142.712
1395105_PM_at	AW527267	Cwf19l2	0.995498	-1.89993	0.999666	-1.36656	0.0394879	-2.4462	0.21166	-1.92874	0.297353	-1.70461	NA	NA
1397013_PM_at	BF409867	---	0.995498	-1.39187	0.114272	-1.80718	0.162732	-1.66334	0.0147021	-1.8541	0.0532581	-1.69735	NA	NA
1373787_PM_at	AA943735	Slc6a9	0.995498	1.15657	0.999666	1.34895	0.519223	1.33089	0.0124307	1.77638	0.018779	1.69472	246.524	171.604
1369722_PM_a_at	NM_022296	Xylt2	0.995498	-1.12863	0.999666	-1.11683	0.6908	-1.22274	0.717526	-1.22306	0.0135809	-1.69393	335.383	211.546
1371497_PM_at	BF393085	Asb6	0.995498	-1.20359	0.958771	-1.45232	0.21458	-1.58706	0.032509	-1.7672	0.0439093	-1.6929	55.8979	14.5179
1371772_PM_at	AI410425	Alkbh3	0.996448	1.02834	0.999666	1.15315	0.687523	1.23196	0.0748534	1.53797	0.0104423	1.69216	179.177	132.645
1374740_PM_at	BF408740	Mef2bnb	0.995498	1.10414	0.999666	1.24733	0.564291	1.43183	0.0169695	2.00544	0.107376	1.687	NA	NA
1372029_PM_at	BI281957	LOC365559 /// Plin3	0.996448	-1.0338	0.999666	-1.03124	0.714959	1.22479	0.0553091	1.58177	0.0135809	1.68513	183.172	141.249
1394313_PM_at	AW919282	Tnfrsf11a	0.995498	-1.46867	0	-2.2045	0	-2.16716	0.132978	-1.62058	0.0563752	-1.68455	NA	NA
1387770_PM_at	NM_130743	Ifi27	0.995498	-1.06806	0.999666	-1.08761	0.191304	-1.32183	0.0147021	-1.46493	0	-1.68311	120.613	93.7763
1367617_PM_at	NM_012495	Aldoa	0.995498	1.05621	0.999666	1.20586	0.752325	1.21664	0.191809	1.52685	0.0355198	1.68136	282.853	190.37
1371189_PM_x_at	BG153272	LOC100359969 /// LOC100912231 /// Rpsa	0.995498	1.07362	0.999666	1.13887	0.794715	1.13431	0.0805875	1.44122	0	1.68123	166.199	124.451
1367802_PM_at	NM_019232	Sgk1	0.99756	1.03207	0.999666	1.6547	0.393109	1.77054	0.0169695	2.4436	0.329802	1.68009	NA	NA
1373730_PM_at	BI282077	Rbm33	0.995498	1.07071	0.26445	1.7153	0.247406	1.60545	0.00979214	1.86235	0.0710936	1.67892	NA	NA
1373436_PM_at	AI171288	RGD1306739	0.995498	-1.07138	0.999666	1.09003	0.59369	1.33465	0.181184	1.53179	0.0319161	1.67669	180.781	133.641
1386274_PM_at	AI169925	Slc17a2	0.995498	-1.18188	0.999666	1.0152	0.65852	-1.28076	0.522124	-1.33832	0.0244587	-1.67668	206.585	149.198
1397249_PM_at	BF282722	---	0.997667	1.01683	0.999666	-1.14896	0.0631806	-1.69289	0.0192216	-1.71627	0.0235189	-1.67434	69.1348	0.6149
1390292_PM_at	AW527467	Tmem8a	0.995498	-1.14156	0.999666	-1.26594	0.453994	-1.43423	0.035792	-1.76168	0.0548656	-1.67338	NA	NA
1387759_PM_s_at	J02612	Ugt1a1 /// Ugt1a2 /// Ugt1a3 /// Ugt1a5 /// Ugt1a6 /// Ugt1a7c /// Ugt1a8 /// Ugt1a9	0.995498	1.10459	0.265979	1.55444	0.164452	1.51268	0	1.8259	0.0162464	1.67297	47.7543	0.2059
1375441_PM_at	BI278468	Sars	0.995498	1.21301	0.0883376	1.65654	0.100337	1.57168	0	2.01748	0.014908	1.67254	51.2206	0.1562
1369716_PM_s_at	NM_012976	Lgals5 /// Lgals9 /// LOC100364061	0.995498	-1.36005	0.999666	-1.18542	0.0851457	-1.58596	0.0147021	-1.65428	0.014908	-1.672	244.877	170.718
1388155_PM_at	BI286012	Krt18	0.995498	-1.05379	0.999666	-1.04439	0.956562	-1.03854	0.653581	1.26124	0.0104423	1.67142	244.593	0.8745
1370259_PM_a_at	BE101119	Pth1r	0.995498	-1.16564	0.999666	-1.30148	0.205097	-1.44123	0.108973	-1.47149	0.00684374	-1.67072	71.5132	19.7475
1393108_PM_at	BM387813	---	0.995498	-1.11468	0.999666	-1.19957	0.312556	-1.40449	0.164516	-1.44777	0.00282056	-1.66739	120.292	93.5497
1374419_PM_at	AI044435	---	0.995498	-1.10714	0.999666	-1.04025	0.474565	-1.38884	0.804683	-1.22885	0.028953	-1.66617	237.518	166.721
1377726_PM_at	BI293740	Trim25	0.995498	-1.26704	0.999666	-1.25272	0.177994	-1.57569	0.00698967	-1.82489	0.0309002	-1.66565	60.3931	0.2198
1367804_PM_at	NM_017170	Apcs	0.995498	-1.09783	0.999666	-1.09729	0.604523	-1.24893	0.126736	-1.44678	0.00493096	-1.66562	131.11	101.105
1373162_PM_at	AI600085	Tmem41a	0.995498	-1.05656	0.999666	1.0195	0.973333	1.02804	0.234881	1.46701	0.0244587	1.66295	271.375	180.281
1376174_PM_at	AI137506	Serpina11	0.996924	1.01915	0.999666	-1.12528	0.434434	-1.30599	0.311792	-1.32132	0	-1.65923	145.925	111.177
1372920_PM_at	AI411345	Prodh	0.995498	-1.16622	0.999666	-1.2821	0.2315	-1.50242	0.0169695	-1.74472	0.0327348	-1.65627	67.4402	0.8145
1383056_PM_a_at	AI548910	Tmem238	0.995498	-1.0579	0.999666	-1.24341	0.283548	-1.44754	0.187158	-1.46568	0.0254992	-1.65592	214.084	153.556
1389440_PM_at	AI178476	---	0.995498	1.24974	0.999666	1.01523	0.684612	1.39535	0.0124307	2.35162	0.242375	1.65291	NA	NA
1377550_PM_at	BF405298	Slc25a23	0.999711	-1.00526	0.999666	-1.15335	0.372961	-1.45875	0.265285	-1.47141	0.0454409	-1.65285	198.623	144.492
1388103_PM_at	AF361355	Tmem37	0.995498	-1.13772	0.999666	-1.25811	0.11774	-1.53892	0.154853	-1.44486	0.00684374	-1.65102	59.9722	22.0448
1389273_PM_at	BG374362	Atg4b	0.995498	-1.15308	0.999666	-1.19515	0.564339	-1.34359	0.755298	-1.25343	0.0400663	-1.64975	308.316	202.689
1370613_PM_s_at	AF461738	Ugt1a1 /// Ugt1a2 /// Ugt1a3 /// Ugt1a5 /// Ugt1a6 /// Ugt1a7c /// Ugt1a8 /// Ugt1a9	0.995498	1.09655	0.798608	1.36753	0.292792	1.39275	0.0373844	1.53109	0.00493096	1.64828	41.0451	18.2173
1384100_PM_at	AI043947	---	0.995498	-1.23384	0.999666	-1.26699	0.473114	-1.53299	0.044775	-1.87154	0.163372	-1.64773	NA	NA
1390165_PM_at	BI288756	C2cd2	0.995498	-1.19421	0.999666	-1.24861	0.0817297	-1.61438	0.0780915	-1.56098	0.0175629	-1.64594	53.8934	0.2709
1375009_PM_at	AW254363	Nudt14	0.996448	-1.0363	0.999666	-1.17659	0.373487	-1.43789	0.25358	-1.45537	0.0335694	-1.64519	216.974	155.216
1389787_PM_at	AI549469	Ptk7	0.995498	1.08425	0.999666	-1.09842	0.903462	1.08072	0.960163	1.11562	0.0267288	1.64491	382.85	313.129
1377832_PM_at	BE109322	Plk4	0.995498	1.05215	0.999666	1.20242	0.866201	1.10063	0.708254	1.23061	0.0104423	1.64106	349.593	237.873
1387111_PM_at	NM_022297	Ddah1	0.995498	-1.06214	0.559529	1.51579	0.407447	1.42067	0.0591587	1.61979	0.0298185	1.63966	53.7072	0.032
1375964_PM_at	BF282282	Psph	0.995498	1.51453	0	2.40843	0.260537	1.6825	0	2.42529	0.16907	1.63844	NA	NA
1372639_PM_at	AA800245	Trim54	0.995498	1.06952	0.999666	1.00592	0.989188	-1.01183	0.727687	1.25091	0.0381605	1.63763	311.456	271.642
1374651_PM_at	BM386987	Dopey2	0.995498	-1.57562	0.785223	-1.53247	0.246589	-1.59422	0.0287658	-1.81997	0.0915061	-1.63631	NA	NA
1371699_PM_at	BI295739	---	0.995498	-1.18188	0.999666	-1.10592	0.637079	-1.26681	0.121354	-1.50454	0.0278157	-1.63588	161.145	121.196
1371751_PM_at	BF409807	---	0.995498	-1.22883	0.148281	-1.60225	0.0817297	-1.5927	0.027056	-1.60972	0.0235189	-1.63258	25.5898	8.63446
1393061_PM_at	AI030103	Ttc36	0.995498	-1.17298	0.816012	-1.29223	0.0943606	-1.42931	0.00698967	-1.46766	0	-1.63119	61.0841	17.3198
1370365_PM_at	L38615	Gss	0.998664	-1.01233	0.999666	-1.006	0.88496	1.08892	0.491033	1.31063	0.00875921	1.63082	192.376	0.994
1383721_PM_at	AI556075	Fzd8	0.995498	-1.2677	0.999666	-1.15737	0.661351	-1.24808	0.491033	-1.31632	0.0162464	-1.62665	283.654	190.768
1371147_PM_at	X69834	Serpina3m	0.995498	-1.04021	0.999666	-1.1331	0.382454	-1.30872	0.237545	-1.33464	0	-1.62632	144.55	110.255
1367946_PM_at	NM_017365	Pdlim1	0.995498	1.1309	0.999666	1.28038	0.524783	1.32818	0.0192216	1.73179	0.019929	1.62466	222.104	158.138
1371928_PM_at	BG380355	Cdca8	0.995498	1.08866	0.999666	-1.06827	0.68853	1.34758	0.032509	1.94971	0.201119	1.62389	NA	NA
1389455_PM_at	BG380421	Sec24b	0.996448	-1.04884	0.735337	1.71363	0.320401	1.7055	0.0434209	2.03321	0.259703	1.62328	NA	NA
1375346_PM_at	BI290002	RGD1563941	0.995498	-1.13451	0.999666	-1.20212	0.232829	-1.45186	0.256448	-1.39761	0.021183	-1.62077	193.085	141.17
1368453_PM_at	NM_031344	Fads2	0.995498	1.09977	0.184037	1.5272	0.501524	1.30373	0.0169695	1.60662	0.00875921	1.61967	13.0041	0.05902
1368907_PM_at	NM_031726	Scamp5	0.995498	1.05942	0.999666	-1.10418	0.62278	1.36692	0.044775	1.88027	0.148281	1.61931	NA	NA
1371481_PM_at	BI274372	Reep5	0.995498	1.09701	0.999666	1.12475	0.678318	1.19971	0.00391686	1.64752	0.00684374	1.61855	131.205	101.171
1391572_PM_at	BE109168	Cars	0.995498	1.21718	0.101761	1.99172	0.0874914	1.95899	0.0147021	2.15695	0.232591	1.6112	NA	NA
1374600_PM_at	BM986536	Hist1h4b /// Hist1h4m /// Hist2h4 /// LOC100360950 /// LOC100361076 /// LOC679840 /// LOC679983 /// LOC680097 /// LOC680430 /// LOC682518 /// LOC684621 /// LOC684745 /// RGD1562378 /// RGD1565073	0.995498	-1.2025	0.999666	-1.33949	0.448198	-1.36799	0.451466	-1.34592	0.0254992	-1.61076	42.7684	8.06066
1374827_PM_at	BI276137	Ndst2	0.995498	-1.20065	0.999666	-1.29722	0.382454	-1.35846	0.287359	-1.36295	0.00684374	-1.61059	256.554	176.932
1382631_PM_at	AI454735	Ildr2	0.995498	-1.09236	0.999666	-1.31238	0.326466	-1.44197	0.283082	-1.42639	0.0439093	-1.61002	99.3869	24.9244
1377048_PM_at	H31813	Dak	0.995498	-1.30758	0.162666	-1.60015	0	-1.84629	0.0124307	-1.7157	0.0254992	-1.60812	42.4064	0.2709
1389157_PM_at	BI275583	Cdc42ep1	0.995498	1.09705	0.999666	1.1927	0.683495	1.25491	0.0947582	1.55105	0.0381605	1.60755	215.596	154.426
1368295_PM_at	NM_080786	Slco2b1	0.995498	-1.11097	0.999666	-1.16003	0.364012	-1.34674	0.509805	-1.26653	0.00875921	-1.60435	200.017	145.322
1398950_PM_at	BI275914	Unc119b	0.995498	-1.16602	0.999666	-1.20337	0.157549	-1.49535	0.627608	-1.26144	0.0162464	-1.60139	252.854	174.98
1374839_PM_at	BE329255	Spg7	0.995498	1.07956	0.999666	1.08993	0.775793	1.17747	0.462199	1.33299	0.0327348	1.6011	192.571	140.859
1386888_PM_at	NM_053857	Eif4ebp1	0.995498	1.14448	0.101761	1.56294	0.108739	1.474	0	1.74119	0.0119996	1.5996	33.2157	13.4644
1370149_PM_at	NM_012503	Asgr1	0.995498	-1.08443	0.999666	-1.22351	0.432956	-1.35781	0.224834	-1.4216	0.0235189	-1.5995	185.412	136.499
1396675_PM_at	BF401461	---	0.995498	-1.31494	0.999666	-1.39684	0.198488	-1.53032	0.11174	-1.55687	0.0418138	-1.59814	32.9791	2.86069e-05
1376914_PM_at	AW253690	Depdc1	0.995498	1.09475	0.999666	1.11388	0.690811	1.29512	0.0339945	1.81821	0.124828	1.59758	NA	NA
1396035_PM_at	BF407272	Rpesp	0.995498	1.24289	0.999666	1.01241	0.637288	1.40065	0.027056	1.95486	0.225645	1.59672	NA	NA
1383581_PM_at	BI290662	LOC680531	0.995498	1.41637	0.999666	1.05574	0.653867	1.42431	0.0192216	2.17767	0.289612	1.59635	NA	NA
1387811_PM_at	NM_134432	Agt	0.995498	-1.14505	0.999666	-1.20954	0.232982	-1.32872	0.0524604	-1.40792	0	-1.59545	161.845	121.65
1375526_PM_at	AI171327	RGD1563438	0.995498	-1.12136	0.999666	-1.26949	0.131805	-1.54629	0.0914971	-1.52565	0.0235189	-1.59495	51.1759	0.7112
1367877_PM_at	NM_013173	Slc11a2	0.995498	-1.18948	0.999666	-1.1988	0.296915	-1.45607	0.386546	-1.37032	0.0429419	-1.5936	213.809	153.397
1369923_PM_at	NM_023951	Sebox	0.995498	-1.35194	0.174257	-1.68529	0.042366	-1.71285	0.027056	-1.71328	0.0586299	-1.59291	NA	NA
1388545_PM_at	BG373119	Smoc1	0.995498	-1.34019	0.999666	-1.27454	0.153773	-1.51243	0.205901	-1.4474	0.0327348	-1.59254	33.3292	1.10312e-06
1383204_PM_at	BE099804	LOC690769	0.995498	-1.05567	0.999666	-1.04087	0.654181	-1.25552	0.430809	-1.34206	0.0309002	-1.58921	173.328	128.981
1369799_PM_at	U29701	Abat	0.995498	-1.21738	0.999666	-1.14112	0.524783	-1.33006	0.389037	-1.3586	0.0335694	-1.58912	244.622	170.581
1397681_PM_at	BG663123	RGD1305793	0.995498	-1.27248	0.999666	-1.22857	0.37077	-1.3586	0.273149	-1.36651	0.0119996	-1.58831	218.762	156.238
1368574_PM_at	NM_016991	Adra1b	0.995498	-1.35839	0.836479	-1.41972	0.102095	-1.62056	0.0233543	-1.68372	0.0532581	-1.58638	NA	NA
1371486_PM_at	BG380657	LOC682020 /// LOC685273 /// Snrpc	0.995498	1.05213	0.999666	1.18706	0.690811	1.24856	0.270808	1.44133	0.0463696	1.58601	202.831	146.99
1391884_PM_at	BF416651	F12	0.995498	-1.08851	0.999666	-1.18385	0.279303	-1.30771	0.118249	-1.34832	0	-1.58557	153.674	116.319
1382221_PM_at	AI176944	---	0.995498	-1.17885	0.999666	-1.16192	0.581959	-1.27403	0.731718	-1.21651	0.014908	-1.58461	281.729	189.811
1390886_PM_at	BE111565	Ccdc39	0.995498	-1.36387	0.999666	-1.19991	0.220368	-1.80716	0.0339945	-2.05802	0.294482	-1.58453	NA	NA
1386870_PM_at	BI275294	Glul	0.995498	-1.06423	0.749931	-1.38686	0.00786338	-1.76877	0.0251324	-1.58934	0.0162464	-1.58349	96.9131	30.5288
1370433_PM_at	AB000199	Hsd3b7	0.995498	-1.07157	0.942207	-1.35333	0.110978	-1.53809	0.213268	-1.41545	0.021183	-1.5762	27.1718	0.6279
1387455_PM_a_at	NM_013155	Vldlr	0.995498	-1.13036	0.999666	1.15811	0.48431	1.48449	0.00391686	2.0434	0.178537	1.57563	NA	NA
1388898_PM_at	AI236601	Hsph1	0.995498	-1.29707	0.999666	-1.39358	0.382454	-1.52527	0.0192216	-1.89991	0.157897	-1.57374	NA	NA
1385816_PM_at	BI293456	---	0.995498	1.125	0.932965	1.43322	0.195316	1.57351	0	2.30498	0.0857978	1.57182	NA	NA
1383695_PM_at	BI301509	Vipr1	0.995498	-1.27991	0.999666	-1.13683	0.250984	-1.47089	0.199646	-1.45561	0.0372999	-1.57078	254.592	175.899
1367775_PM_at	NM_012816	Amacr	0.995498	-1.12002	0.406374	-1.39255	0.0631806	-1.48128	0.137021	-1.37712	0.00282056	-1.5688	22.8656	0.9006
1389587_PM_at	BM384966	Umps	0.995856	-1.0395	0.999666	1.13127	0.937535	1.0523	0.385359	1.36472	0.0481955	1.56708	223.859	159.13
1368566_PM_a_at	AA964381	Ndufv3	0.995498	-1.21546	0.999666	-1.24073	0.363434	-1.32386	0.00698967	-1.56737	0.00282056	-1.5668	185.957	136.833
1387019_PM_at	NM_080481	Atp5i	0.995498	-1.19864	0.999666	-1.29479	0.453994	-1.36108	0.388435	-1.35629	0.0447608	-1.5642	56.0903	8.67334
1378605_PM_at	AA818702	Sigirr	0.995498	-1.16226	0.999666	-1.19752	0.354697	-1.36887	0.0760294	-1.48524	0.0119996	-1.56213	205.985	148.846
1370892_PM_at	BI285347	C4a /// C4b	0.999711	1.00324	0.999666	-1.09062	0.642243	-1.22747	0.425995	-1.29611	0.0162464	-1.56107	202.175	146.602
1370007_PM_at	NM_053849	Pdia4	0.995498	-1.21204	0.999666	-1.33994	0.382454	-1.38088	0.359499	-1.35469	0.0400663	-1.55197	25.3501	6.02911
1387203_PM_at	NM_013120	Gckr	0.995498	-1.10901	0.999666	-1.09406	0.266074	-1.36267	0.276288	-1.32668	0.0104423	-1.55075	196.407	143.167
1398791_PM_at	NM_031614	Txnrd1	0.995498	1.45855	0.0146192	2.2859	0.696814	1.35536	0.276992	1.64327	0.301662	1.54948	NA	NA
1383418_PM_at	BG377805	Adam11	0.995498	-1.19714	0.820122	-1.50623	0.0251628	-1.94448	0.0373844	-1.7968	0.161406	-1.54822	NA	NA
1372352_PM_at	AI170666	Manf	0.995498	-1.35019	0.129746	-1.53616	0.0762588	-1.52495	0.0251324	-1.57807	0.0119996	-1.54802	14.4716	0.965737
1369011_PM_at	AF202888	Apoa5	0.995498	-1.07964	0.999666	-1.10845	0.742066	-1.17125	0.554498	-1.25161	0.014908	-1.5399	166.294	124.512
1378819_PM_at	AW435096	Aspdh	0.995498	-1.183	0.999666	-1.13967	0.306618	-1.37931	0.487308	-1.28155	0.0244587	-1.53946	250.949	173.969
1387221_PM_at	NM_024356	Gch1	0.995498	1.1778	0.174257	1.55762	0.413995	1.35742	0.0251324	1.58605	0.0381605	1.53882	12.8951	0.3141
1370079_PM_at	NM_022505	Rhd	0.995498	-1.1394	0.999666	-1.14133	0.141307	-1.46567	0.283082	-1.35874	0.018779	-1.53782	220.882	157.445
1387966_PM_at	AF329099	Asrgl1	0.995498	-1.20884	0.999666	-1.1097	0.399757	-1.32616	0.453159	-1.28855	0.019929	-1.53417	244.149	170.326
1376754_PM_at	AI176610	Cars	0.995498	1.33444	0	1.95611	0.0460182	1.68426	0.00391686	1.87436	0.0792489	1.53115	NA	NA
1387766_PM_a_at	NM_012640	Rbp2	0.995498	-1.06363	0.999666	1.12921	0.889343	1.08256	0.385359	1.33108	0.0327348	1.52997	185.386	136.483
1367786_PM_at	NM_080767	Psmb8	0.995498	-1.12607	0.999666	-1.1801	0.0251628	-1.62839	0.00391686	-1.63822	0.0244587	-1.52919	104.251	91.5878
1379234_PM_a_at	AI179539	Cdc45	0.999711	-1.00545	0.999666	1.05042	0.540077	1.46779	0.027056	2.05705	0.29928	1.52464	NA	NA
1395944_PM_at	AI548667	Mis18a	0.995498	1.27662	0.999666	1.20084	0.656484	1.26595	0.00391686	1.7989	0.0897456	1.51853	NA	NA
1392238_PM_at	AI112241	---	0.995498	-1.10301	0.537742	-1.65382	0.45539	-1.48526	0.0474499	-1.77159	0.23946	-1.51834	NA	NA
1390326_PM_at	BF564217	Ang1	0.996401	-1.02411	0.999666	-1.10367	0.404592	-1.25284	0.032509	-1.40066	0	-1.50871	112.27	87.8386
1398784_PM_at	NM_019259	C1qbp	0.995498	-1.05374	0.999666	1.14184	0.644404	1.2334	0.0793453	1.47782	0.0365114	1.50657	152.821	115.758
1370999_PM_at	AF111111	Spag5	0.995498	1.16069	0.999666	1.09694	0.497735	1.41957	0.0339945	1.8114	0.206864	1.5035	NA	NA
1368839_PM_at	AI407433	Wfs1	0.995498	-1.29351	0.296562	-1.65228	0.042366	-1.81252	0.201988	-1.51821	0.170698	-1.50338	NA	NA
1382008_PM_at	AI044348	Rnls	0.995498	-1.24675	0.999666	-1.16074	0.372961	-1.36244	0.240051	-1.38636	0.0454409	-1.50182	221.813	157.973
1371691_PM_at	BI282993	Rarres2	0.995498	-1.1067	0.999666	-1.23878	0.21458	-1.35921	0	-1.53625	0.0135809	-1.48954	NA	NA
1397350_PM_at	BE096697	LOC498029	0.995498	-1.61562	0.915749	-1.56765	0.519223	-1.48361	0.0489607	-1.88051	0.350286	-1.48685	NA	NA
1369758_PM_at	U36771	Gpam	0.996448	1.04815	0.999666	1.58893	0.675709	1.4026	0.0287658	2.16211	0.449079	1.48103	NA	NA
1384853_PM_at	AW531612	---	0.995498	-1.23413	0.884697	-1.43132	0.0460182	-1.71579	0.0989222	-1.56464	0.178537	-1.46021	NA	NA
1368377_PM_at	NM_134332	Gzmc /// LOC691695 /// RGD1563645	0.995498	-1.0752	0.999666	-1.20023	0.192632	-1.54602	0.0287658	-1.6731	0.189385	-1.45855	NA	NA
1390891_PM_at	BE116384	Kif11	0.995498	1.28358	0.999666	1.15852	0.54864	1.3903	0.0147021	1.86819	0.269268	1.45275	NA	NA
1371022_PM_a_at	M32725	Tgm4	0.995498	1.13629	0.999666	1.08996	0.81063	1.18268	0.027056	1.81936	0.2911	1.44673	NA	NA
1390481_PM_a_at	AW531714	Ube2t	0.995498	1.13243	0.999666	-1.10443	0.59722	1.40964	0	2.29831	0.383542	1.44388	NA	NA
1383684_PM_at	BI288761	Asf1b	0.996448	1.03803	0.999666	1.03444	0.833251	1.16783	0.0124307	1.9228	0.323193	1.44142	NA	NA
1383982_PM_at	BE112063	Ctns	0.995498	1.0574	0.999666	1.27244	0.00786338	1.73685	0.0147021	1.58275	0.0915061	1.43923	NA	NA
1378607_PM_at	BE098816	---	0.995498	-1.12246	0.999666	-1.28928	0.505445	-1.50253	0.0434209	-1.92425	0.453494	-1.41918	NA	NA
1372931_PM_at	AI178741	Praf2	0.995498	-1.45014	0.999666	-1.46421	0.459428	-1.46022	0.00698967	-2.0199	0.362292	-1.41116	NA	NA
1374425_PM_at	BG380534	Tle1	0.995498	1.0742	0.188721	1.73715	0.332449	1.52433	0.0214567	1.79164	0.343081	1.40988	NA	NA
1396693_PM_at	BF391854	---	0.995498	-1.50877	0.999666	-1.31561	0.0556054	-1.62686	0.0287658	-1.64757	0.222771	-1.40601	NA	NA
1394861_PM_at	BF393712	---	0.995498	-1.10634	0.999666	-1.32144	0.191304	-1.55548	0.0169695	-1.77344	0.275829	-1.40485	NA	NA
1391012_PM_at	BF283210	Fam83f	0.995498	1.09914	0.999666	1.08017	0.827419	1.18281	0.044775	1.82288	0.429403	1.40199	NA	NA
1377410_PM_at	AI231053	E2f8	0.996924	1.02112	0.999666	1.05372	0.872509	1.10665	0.032509	1.65475	0.251904	1.39868	NA	NA
1379448_PM_at	BE110883	Ttk	0.995498	1.08175	0.999666	1.1734	0.426929	1.42317	0.0434209	1.70153	0.296296	1.39298	NA	NA
1387693_PM_a_at	M95413	Slc6a9	0.995498	1.20464	0.999666	1.20986	0.346683	1.62069	0.0407466	1.93964	0.51358	1.38023	NA	NA
1379270_PM_at	AI717163	---	0.995498	-1.08102	0.999666	-1.30231	0.807014	-1.18933	0.0147021	-1.89871	0.425744	-1.37671	NA	NA
1398380_PM_at	BF413643	Vwa1	0.995498	-1.12481	0.148281	-1.73205	0.0251628	-1.83068	0.0308072	-1.73602	0.386536	-1.37288	NA	NA
1395326_PM_at	AI548193	Rbm9	0.995498	-1.15825	0.999666	-1.37199	0.219198	-1.5059	0.0339945	-1.66423	0.312807	-1.36323	NA	NA
1376693_PM_at	AA998964	---	0.995498	-1.06394	0.999666	-1.44376	0.286336	-1.57502	0.027056	-1.8412	0.470325	-1.35564	NA	NA
1378910_PM_at	BG378480	---	0.995498	-1.20708	0.999666	-1.24875	0.0798436	-1.5946	0.0373844	-1.59511	0.45958	-1.277	NA	NA
1367983_PM_at	NM_053430	Fen1	0.995498	-1.48801	0.0146192	-2.44475	0.475522	-1.58044	0.777079	-1.34281	0.748499	-1.23619	NA	NA
1380262_PM_at	AA893436	Sgk2	0.995498	-1.20915	0.750649	-1.73907	0.0203523	-2.37763	0.520834	-1.52643	0.806875	-1.1991	NA	NA
1393703_PM_at	BI288832	Hivep3	0.995498	1.0558	0.999666	1.07163	0.207946	1.61682	0.0424526	1.77768	0.803693	1.157	NA	NA
1378402_PM_at	BE109781	Grhl3	0.345989	-1.63419	0.0973094	-1.57559	0.110978	-1.50324	0.00979214	-1.62717	0.704723	-1.1567	NA	NA
1379411_PM_at	AI180253	LOC100911353	0.995498	1.69322	0	3.84675	0.390554	1.88487	0.186041	2.06004	0.950583	1.08418	NA	NA
			4		75		211		525		874

## Sheet: Table S6
Table S6. Differentially expressed genes and the BMD (L) values in rat liver in response to 25, 100, 200, 300 and 400 mg/kg/day bromobenzene (BB) administered by gavage for 14 days. The list is sorted from highest to lowest fold change in the 400 mg/kg/day treatment group. The blue indicates downregulated of genes while yellow indicates upregulation of genes. Significant (FDR adjusted p < 0.05) a…
			25 mg/kg		100 mg/kg		200 mg/kg		300 mg/kg		400 mg/kg		benchmark dose
Probe	Accession Number	Gene Symbol	FDR p-value	Fold change	FDR p-value	Fold change	FDR p-value	Fold change	FDR p-value	Fold change	FDR p-value	Fold change	BMD	BMDL	Note
1371089_PM_at	AA945082	Gsta5	0	4.98167	0	9.47311	0	23.6948	0	35.0064	0	68.149	17.5791	9.5969
1373975_PM_at	AI232716	Inmt	0.916839	1.11273	0.923232	-1.16857	0	-5.74738	0	-9.35687	0	-53.7321	131.486	88.4889
1374070_PM_at	AA800587	Gpx2	0.471862	1.64934	0	3.38407	0	17.5208	0	26.9033	0	51.2322	25.921	0.1324
1367811_PM_at	NM_031620	Phgdh	0.240504	2.89401	0	13.4411	0	31.7314	0	45.1163	0	51.1382	11.9487	7.26922
1388122_PM_at	X02904	Gstp1	0.54938	1.43918	0.122493	2.05618	0	17.91	0	24.258	0	44.62	97.6884	76.6413
1369698_PM_at	AF072816	Abcc3	0.444545	1.78868	0	6.18906	0	18.7211	0	27.8708	0	32.5545	19.7454	0.7735
1387925_PM_at	U07202	Asns	0	3.55607	0	11.7143	0	25.0207	0	32.8293	0	31.8447	6.77714	4.75537
1372665_PM_at	AI230228	Psat1	0	3.60141	0	13.2999	0	23.5596	0	31.0904	0	30.1959	8.71425	0.2989
1370902_PM_at	AI233740	Akr1b8	0.734883	1.40997	0.878066	1.25366	0.311872	2.07531	0.00528676	4.75865	0	27.7333	232.769	182.245
1368025_PM_at	NM_080906	Ddit4	0.365277	2.39808	0	3.97695	0	16.8879	0	17.4396	0	25.4022	26.1369	16.3818
1387643_PM_at	NM_130752	Fgf21	0.444545	2.06513	0	8.05926	0	21.2972	0	20.0318	0	21.1018	16.8796	0.834
1370694_PM_at	AB020967	Trib3	0.045129	3.7409	0	9.32399	0	30.3981	0	32.2557	0	20.0919	19.689	0.01799
1370695_PM_s_at	AB020967	Trib3	0	3.97286	0	8.94631	0	29.3032	0	29.7713	0	18.2958	19.4667	0.003347
1386321_PM_s_at	H31287	Trib3	0	3.29088	0	8.64327	0	22.836	0	26.107	0	17.6176	23.2006	0.1051
1389573_PM_at	AI170665	Chac1	0.450028	2.02904	0.0146192	3.48746	0	12.0416	0	10.0623	0	17.4315	43.5876	21.336
1368391_PM_at	NM_013111	Slc7a1	0.477156	1.83541	0	4.30135	0	14.0701	0	19.5677	0	16.4307	23.6161	0.7198
1370870_PM_at	M30596	Me1	0	2.41368	0	3.51232	0	6.64755	0	10.0997	0	14.8406	28.7618	17.0777
1370269_PM_at	X00469	Cyp1a1	0.993544	-1.00625	0.938563	1.086	0.294416	1.63135	0	4.57213	0	14.0398	139.444	0.906
1372808_PM_at	AW251324	Mthfd2 /// RGD1564040	0.441779	1.78538	0	3.28718	0	10.7305	0	13.4574	0	14.0033	20.4795	0.1384
1368121_PM_at	NM_013215	Akr7a3	0	2.64391	0	4.57093	0	7.36717	0	8.94206	0	12.8593	10.4222	6.47314
1367729_PM_at	NM_022521	Oat	0.807601	-1.19226	0.217324	-2.2497	0	-6.31564	0	-10.1833	0	-12.3362	34.0423	0.677
1387985_PM_a_at	AB039825	Obp3	0.947296	1.09759	0.97747	1.07347	0.696581	-1.66649	0.450189	-1.99777	0	-12.1487	313.986	239.426
1368308_PM_at	NM_012603	Myc	0.439028	2.9782	0	6.41914	0	16.5489	0	16.8838	0	11.7604	31.9561	0.3231
1383585_PM_s_at	AI043753	---	0.715372	1.33792	0.295961	2.26334	0	5.39184	0	10.8246	0	11.2239	43.9995	0.7375
1387599_PM_a_at	J02679	Nqo1	0.46078	1.631	0.227648	1.8728	0	3.82403	0	5.90631	0	10.9597	90.0653	71.5578
1386922_PM_at	AI408948	Ca2	0.444545	1.69305	0.58422	1.38281	0	3.36624	0	5.71099	0	10.8357	91.7534	72.8194
1374610_PM_at	AI599365	---	0.65936	1.41241	0.932599	1.11008	0.00793856	3.09225	0	4.57569	0	9.76369	105.903	83.2409
1377885_PM_at	BI281851	LOC685203	0.839476	1.10275	0.455916	1.44749	0	3.1916	0	4.7071	0	9.38459	53.3465	43.2361
1374198_PM_at	BF398424	Cd276	0.172994	1.91105	0.118249	1.82385	0	4.44074	0	6.11653	0	9.28735	83.5124	66.6247
1368392_PM_at	BF420160	Slc7a1	0.54797	1.53288	0.11146	2.35334	0	7.54524	0	8.90363	0	8.53306	30.8848	0.2337
1387022_PM_at	NM_022407	Aldh1a1	0	2.46759	0	3.99044	0	5.53834	0	7.08592	0	8.44445	13.8392	6.93614
1370479_PM_x_at	J00738	Obp3	0.960077	1.07257	0.974785	1.07638	0.785768	-1.45961	0.654594	-1.58291	0	-8.06877	330.593	261.766
1383434_PM_at	AA997640	---	0.510541	1.57625	0.129746	2.13642	0	4.72174	0	5.3381	0	7.79678	45.299	26.7252
1370067_PM_at	NM_012600	Me1	0.0715839	1.77317	0	2.59683	0	4.50635	0	5.01484	0	7.30294	19.2573	12.5905
1390419_PM_a_at	AI454905	Tusc3	0.478554	1.60271	0.567152	1.43109	0	3.27431	0	3.85116	0	7.14627	93.1927	73.892
1371076_PM_at	AI454613	Cyp2b1 /// Cyp2b2 /// LOC100362704	0.356929	1.63705	0	3.52128	0	6.11766	0	8.30517	0	6.95591	21.0905	0.5991
1398250_PM_at	NM_031315	Acot1	0.882901	1.13474	0.659179	1.55004	0.206583	2.07259	0.0103452	3.16158	0	6.69092	119.594	93.0563
1390839_PM_at	AW915795	Pqlc3	0.835696	1.14401	0.98175	1.02814	0.204525	1.72323	0.00388752	2.50977	0	6.54586	227.469	165.577
1367733_PM_at	NM_019291	Ca2	0.97903	1.01953	0.887781	1.15291	0.02121	2.38839	0	3.79137	0	6.42726	114.695	89.5747
1387280_PM_a_at	NM_017353	Slc7a5	0.541388	1.38501	0.0146192	2.06483	0	4.24007	0	4.73151	0	6.37154	33.7425	0.3916
1370387_PM_at	U46118	Cyp3a9	0.784785	1.23448	0.541252	-1.6474	0.00483901	-4.0326	0	-4.34635	0	-6.34265	99.7959	58.948
1395403_PM_at	BM385735	Stac3	0.716072	1.40282	0.988478	1.02276	0.145421	-2.38975	0.00938357	-3.64281	0	-6.34258	135.425	95.0987
1378133_PM_at	AW532618	Slc7a11	0.952195	1.04992	0.720633	1.38966	0	5.92024	0	7.23036	0	6.32813	111.738	93.0795
1380533_PM_at	AI408064	App	0.722468	1.24733	0.381615	1.69662	0	3.77017	0	6.65829	0	6.04045	54.7248	0.788
1368160_PM_at	NM_013144	Igfbp1	0.600738	1.47252	0.110422	2.99367	0	6.97989	0	6.74674	0	6.01657	28.3897	0.7044
1393799_PM_at	BI303989	Unc5b	0.68695	1.24303	0.439503	1.51928	0	3.48861	0	4.67213	0	5.98146	105.63	49.9712
1371572_PM_at	BM986220	App	0.638188	1.2715	0.460254	1.46959	0	3.69168	0	6.00257	0	5.98126	125.383	84.5257
1389611_PM_at	AA849857	Vldlr	0.730947	1.29046	0.762533	1.31315	0	5.39095	0	6.0769	0	5.90797	121.258	100.392
1371074_PM_a_at	U17565	Mcm6	0.73324	1.26892	0.660762	1.41451	0.00483901	2.9634	0	5.59135	0	5.86994	122.921	95.4011
1367847_PM_at	NM_053611	Nupr1	0.462671	1.61103	0	3.14584	0	5.01307	0	5.07442	0	5.78513	15.0373	0.7106
1388166_PM_at	AI411693	Igh-6	0.686772	1.26493	0.977891	1.03027	0.656378	1.26574	0.132373	1.64169	0	5.73915	293.391	252.05
1369268_PM_at	NM_012912	Atf3	0.825085	-1.28026	0.636545	1.8329	0.00643368	6.32936	0.00225645	6.17639	0.00233426	5.72851	99.9837	75.3678
1388211_PM_s_at	Y09333	Acot1 /// Acot2	0.5909	1.48148	0.566783	1.53399	0	4.48595	0	5.10395	0	5.64727	126.389	92.8264
1380383_PM_at	AI030650	Arl4d	0.658963	1.22787	0.504148	1.376	0	2.45669	0	3.17887	0	5.60939	85.4467	68.0868
1391572_PM_at	BE109168	Cars	0.224425	1.99871	0	3.14456	0	4.8588	0	6.22375	0	5.4572	15.2096	8.09817
1375654_PM_at	BI278813	Ckap4	0.791495	1.19732	0.84278	1.21193	0.0228125	2.45133	0.00126736	2.84044	0	5.29707	136.395	104.734
1377869_PM_at	BI284261	Ccrn4l	0.813646	1.35459	0.643436	1.97551	0.101253	3.6324	0.0250228	4.49119	0.00774988	5.27723	291.628	194.689
1367856_PM_at	NM_017006	G6pd	0.690245	1.2814	0.965711	-1.04666	0.343785	1.527	0.080884	1.81481	0	5.2478	286.072	224.45
1387605_PM_at	NM_130422	Casp12	0.867176	1.14474	0.65817	1.49027	0	3.4981	0	5.178	0	5.22622	118.594	73.1599
1383939_PM_at	BG378849	---	0.045129	3.15927	0	3.45632	0	5.08719	0	6.84576	0	5.18352	8.56844	2.5079
1384687_PM_at	AI071307	Enc1	0.95235	-1.04366	0.662943	1.39738	0	3.78393	0	4.27066	0	5.14832	113.71	79.1989
1397924_PM_at	AW523490	---	0.823536	1.13445	0.89152	1.12256	0.438723	1.40615	0.0184963	2.01305	0	5.06048	264.129	202.017
1383906_PM_at	BF416847	Neurl3	0.640297	1.33555	0.566783	1.45454	0.00277531	2.66478	0	3.88022	0	5.02511	96.3044	76.2013
1370894_PM_at	AJ011811	Cldn7	0.599523	1.40945	0.844049	1.19067	0.731873	1.24383	0.00985189	2.27424	0	4.99712	266.674	215.08
1367795_PM_at	NM_019242	Ifrd1	0.674247	1.35432	0.329707	1.95993	0	4.73105	0	5.5166	0	4.99518	39.1922	0.5691
1379275_PM_at	AI007889	Snx10	0.586757	1.45661	0.477491	1.63249	0	4.10558	0	6.71452	0	4.83858	59.7767	0.2699
1373026_PM_at	BI303598	Spc24-ps1	0.409021	2.07705	0.462017	1.7194	0	3.80781	0	5.04837	0	4.7654	60.7347	0.06719
1379419_PM_at	AA962979	Tmem184c	0.603529	1.38397	0.826674	1.1977	0	2.63575	0	2.7371	0	4.75983	134.458	103.409
1384639_PM_at	AI070350	Reep6	0	2.62429	0	2.83189	0	4.62805	0	4.96426	0	4.68361	7.48284	3.35276
1376051_PM_at	BI293393	Cryl1	0.338161	1.69746	0.210352	1.73079	0.00277531	2.26408	0	3.33444	0	4.67516	125.275	97.0508
1381940_PM_at	AW527798	---	0.509952	1.52222	0.154364	1.97419	0	3.09984	0	4.96071	0	4.63251	49.3974	0.5362
1385154_PM_at	BE121382	Otub2	0.637972	1.34798	0.351516	1.79142	0	3.33312	0	3.83357	0	4.63197	45.4613	0.7046
1379262_PM_at	AW525769	Acot9	0.739185	1.2774	0.798005	1.2735	0.102927	2.08228	0.0212358	2.4231	0	4.62485	137.531	105.509
1368143_PM_at	AI013902	Anxa7	0.57243	1.33551	0.364385	1.54062	0	2.34852	0	3.05703	0	4.62152	104.981	82.5703
1391032_PM_at	AI112194	Sez6	0.922815	1.06334	0.732731	-1.28782	0.00483901	-2.61444	0	-2.93017	0	-4.61217	104.386	82.1365
1388340_PM_at	BF281153	Ns5atp9	0.444545	1.95995	0.740066	1.33306	0	4.51058	0	4.62357	0	4.59324	160.802	104.7
1368155_PM_at	NM_031572	Cyp2c12	0.758398	1.28376	0.707131	1.42483	0.138631	2.13176	0.02877	2.51506	0	4.56477	199.84	145.217
1376118_PM_at	BE109604	Otub2	0.470023	1.57887	0	2.61005	0	4.08748	0	4.24672	0	4.56371	19.7496	10.7583
1369948_PM_at	NM_053401	Ngfrap1	0.615001	1.38726	0.687376	1.33226	0.0263501	2.30788	0.00312014	2.91727	0	4.55139	148.974	113.21
1369783_PM_a_at	U02319	Nrg1	0.600738	1.36657	0.666136	1.3281	0	2.8504	0	3.61315	0	4.5485	99.2955	78.4087
1370583_PM_s_at	AY082609	Abcb1a /// Abcb1b	0.96435	-1.03819	0.970096	1.0543	0.495259	1.53762	0	3.52349	0	4.53734	207.466	153.725
1395737_PM_at	AW143901	Cd276	0.687409	1.2472	0.541357	1.41523	0	2.57103	0	2.87681	0	4.47465	130	100.337
1367584_PM_at	NM_019905	Anxa2	0.570454	1.44823	0.657302	1.36012	0.0876171	1.99774	0.0406745	2.06722	0	4.4483	172.506	128.462
1381749_PM_at	AI703743	---	0.510541	1.61678	0.0719383	2.44417	0	3.65797	0	3.86902	0	4.43498	26.8491	12.3836
1388199_PM_at	BG376410	Epcam	0.754331	1.24908	0.808038	1.24758	0.0352014	2.36113	0.00312014	2.84638	0	4.43229	166.072	124.37
1367776_PM_at	NM_019296	Cdk1	0.705973	1.39836	0.761468	1.38863	0	5.48496	0	7.13691	0	4.43131	71.9923	0.1405
1398706_PM_at	BI294633	LOC100909675	0.665176	1.43596	0.299363	2.36802	0	5.64492	0	8.08437	0	4.40155	41.1336	0.5828
1369061_PM_at	NM_053906	Gsr	0.138396	1.84922	0	2.28326	0	2.94401	0	3.88042	0	4.40126	27.0887	10.5985
1388108_PM_at	BE116152	Elovl6	0.636376	1.40274	0.887073	1.1546	0.909459	1.10709	0.475473	1.4159	0	4.39912	318.143	296.753
1370336_PM_at	AY081218	Osgin1	0.333115	2.13866	0	3.81722	0	5.39659	0	5.79314	0	4.38627	41.4937	0.3715
1368278_PM_at	NM_133599	Lgals2	0.69557	1.22644	0.918722	1.087	0	3.09496	0	3.48982	0	4.38507	152.825	107.686
1388102_PM_at	U66322	Ptgr1	0.60739	1.20403	0.646441	1.19905	0	2.11578	0	3.0349	0	4.37436	86.0853	68.5684
1384180_PM_at	BE118697	Ifit2	0.550303	1.65227	0.237521	2.28765	0	3.25659	0	3.52797	0	4.35875	35.2048	13.6321
1390232_PM_at	BM388441	RGD1311946	0.532475	1.53967	0.621774	1.40223	0.02121	2.25405	0	3.47224	0	4.33772	128.009	98.9561
1377551_PM_at	BE118580	---	0.65936	1.39091	0.945853	-1.08653	0.0798001	2.18123	0.050557	2.14766	0	4.30022	219.939	137.228
1370436_PM_at	AF062389	Acsm2a	0.555066	1.63427	0.513328	1.67576	0.0830816	2.20662	0.013536	2.69276	0	4.29826	227.567	161.213
1397300_PM_at	BG371544	---	0.559296	1.71526	0.57512	1.66605	0.0389348	2.76913	0.00595555	3.61601	0	4.26815	199.919	145.264
1385029_PM_at	BE110921	---	0.648704	1.38577	0.637242	1.45518	0	3.10117	0	3.63689	0	4.26272	151.905	115.153
1395730_PM_at	AW507352	Gars /// RGD1559871	0.673038	1.3337	0.299363	1.97371	0.00483901	2.72518	0	4.68008	0	4.25682	55.6275	0.7037
1369790_PM_at	M18340	Tat	0.803486	1.15935	0.101455	2.22945	0	4.9251	0	4.81988	0	4.2294	95.5628	51.1008
1373701_PM_at	BI275605	---	0.572757	1.42965	0.880322	1.14569	0	2.65443	0	2.81556	0	4.20994	123.154	95.5652
1387818_PM_at	NM_053736	Casp4	0.497519	1.67746	0.60018	1.46217	0.00277531	3.19521	0	3.66183	0	4.1975	153.213	116.016
1379568_PM_at	AI009765	Ifit2	0.515438	1.83058	0.418203	1.94869	0.00277531	3.47856	0.00126736	3.57901	0	4.18304	63.6768	15.4492
1391924_PM_at	AI170760	Asb5	0.932964	1.05158	0.733456	1.26178	0.107552	1.75448	0	3.05861	0	4.17744	117.438	91.5283
1372059_PM_at	AA891759	RGD1309437	0.295284	2.16526	0.605668	1.40694	0.0864972	1.91781	0	2.97697	0	4.17472	214.385	153.729
1388666_PM_at	AI179988	Enc1	0.817758	1.16914	0.486842	1.61818	0	4.19188	0	5.0684	0	4.1715	107.198	80.9131
1376247_PM_at	BF403197	Pck2	0.477156	1.57397	0.611739	1.36534	0.0220844	2.07071	0	3.30338	0	4.16056	110.476	86.5489
1383315_PM_at	AW434208	Tsku	0.316202	2.23621	0	3.34454	0	4.58485	0	4.61617	0	4.15085	12.0109	4.67965
1389426_PM_at	AW528806	Ccdc92	0.563836	1.41131	0.440547	1.54968	0	2.60646	0	3.34882	0	4.14809	127.563	98.6464
1370355_PM_at	J02585	Scd1	0.908493	-1.15581	0.345137	-3.21442	0	-9.56986	0	-9.70552	0.0291882	-4.14719	33.2125	0.648
1370153_PM_at	NM_019216	Gdf15	0.790668	1.30522	0.474815	2.13778	0.0389348	3.83891	0.0600346	2.98116	0.010122	4.14311	61.106	0.4547
1372841_PM_at	BG376982	Reep6	0	2.04346	0	2.37924	0	3.45753	0	3.58243	0	4.13017	9.06242	4.74906
1376100_PM_at	BI274903	Tubb6	0.567162	1.39624	0.415496	1.56266	0	3.67484	0	4.8873	0	4.1201	50.8252	0.1941
1393508_PM_at	AI043805	---	0.999933	-1.00002	0.903385	-1.19372	0.411805	-1.78344	0.0974605	-2.35471	0.00169602	-4.08631	164.814	123.563
1377662_PM_at	AI176041	Pir	0.17896	2.39599	0.2283	2.05282	0.00643368	2.74732	0	4.36363	0	4.07584	22.5779	3.00138
1379411_PM_at	AI180253	LOC100911353	0.304366	2.32511	0.083408	2.58041	0	5.48441	0	7.10799	0	4.03785	30.7207	0.003969
1374857_PM_at	AI579023	Gar1	0.356929	2.3027	0.38862	1.90805	0.00483901	3.25511	0	5.92808	0	4.03658	60.7504	0.01533
1395557_PM_at	BF565718	---	0.89041	1.14136	0.872658	1.25375	0.0194272	3.43151	0.00312014	4.1109	0.00398962	4.00755	136.011	102.234
1389409_PM_at	AI177869	Tes	0.903758	1.07565	0.940735	-1.07383	0.188998	1.65922	0.00656422	2.24474	0	3.99914	203.41	138.725
1390667_PM_at	BF408543	Lrrc51	0.788906	1.15383	0.436235	1.52454	0	2.20733	0	2.40682	0	3.99838	128.286	99.1492
1370615_PM_at	U27518	Ugt2b7	0.869104	-1.12537	0.605319	1.50523	0	3.3564	0	4.31516	0	3.97889	111.365	70.9644
1384243_PM_at	AI111413	Spsb4	0.874215	-1.14119	0.927239	1.12954	0.0292843	2.71586	0.0130601	2.88984	0.000962863	3.93314	128.751	91.3348
1369785_PM_at	NM_057198	Ppat	0.397465	2.43212	0.277881	2.41412	0	4.32018	0	4.90161	0	3.9307	25.1459	3.86707
1372770_PM_at	BF281357	Sri	0.489196	1.43294	0.753101	1.19065	0.0194272	1.83949	0	2.8703	0	3.92743	139.533	106.87
1384842_PM_s_at	AI231531	Fas	0.522504	1.65535	0.760343	1.29423	0.124556	1.97259	0.0463956	2.13435	0	3.89357	223.528	158.943
1379402_PM_at	BE100533	Abcc4	0.575425	1.47125	0.277881	1.97412	0.00643368	2.63358	0	3.26238	0	3.89002	59.1108	22.6206
1379358_PM_at	BE108208	---	0.492091	1.84092	0.130455	2.65823	0.0250832	2.62606	0	3.7609	0	3.88966	30.4954	7.90935
1370464_PM_at	AF286167	Abcb1a	0.840002	1.15627	0.851553	1.21603	0.101503	2.08981	0.00126736	2.99556	0	3.84091	169.21	126.373
1388986_PM_at	AI598339	---	0.365277	2.20842	0.442949	1.75071	0	4.04575	0	3.80766	0	3.83145	48.7758	7.60184
1376658_PM_at	BF391087	Raph1	0.572245	1.46772	0.608198	1.42666	0	3.63931	0	4.04769	0	3.82573	122.138	98.3739
1390474_PM_at	AA859508	Nipal2	0.470023	1.53585	0.562448	1.37098	0	3.04282	0	3.16865	0	3.80874	133.238	99.5199
1374139_PM_at	BG671589	Cdr2	0.548925	1.38808	0.749533	1.21257	0	2.3439	0	3.48442	0	3.80543	155.613	113.218
1374898_PM_at	AW527473	RGD1311422	0.465905	1.58196	0.644635	1.31668	0.00483901	2.3655	0	3.02228	0	3.80152	152.359	115.453
1367787_PM_at	NM_030844	Ica1	0.827494	-1.11078	0.976554	1.02613	0.33793	1.39578	0	2.29951	0	3.78465	166.131	119.423
1367691_PM_at	NM_134449	Prkcdbp	0.436696	1.50377	0.0850792	1.78284	0	2.42539	0	3.04732	0	3.78422	43.3154	24.2305
1385687_PM_at	BI285092	Fam25a	0.821495	1.12488	0.936714	1.07099	0.934902	1.0639	0.278246	1.42899	0	3.77607	312.139	280.1
1383669_PM_at	AI556424	---	0.477156	1.52871	0.591268	1.3512	0.00643368	2.1574	0	2.50923	0	3.76919	142.774	109.061
1369590_PM_a_at	NM_024134	Ddit3	0.715327	1.27974	0.726142	1.32531	0	3.16606	0	3.36797	0	3.72954	124.749	96.8259
1372354_PM_at	BM389898	---	0.456977	1.80222	0.786704	1.25432	0	3.92174	0	4.77755	0	3.72706	172.753	105.317
1398664_PM_at	C06752	Gramd3	0.533218	1.68459	0.604233	1.529	0.0271069	2.55937	0.00938357	2.81226	0	3.72448	189.926	139.256
1375022_PM_at	AI548730	Afg3l2	0.563146	1.53737	0.9526	1.07503	0.480731	1.4789	0.00465456	2.71767	0	3.723	261.648	171.146
1376811_PM_a_at	BE108383	Cpsf6	0.665842	1.37629	0.633032	1.48035	0.0245092	2.51994	0	3.16721	0	3.72226	155.087	117.248
1397205_PM_at	BI288203	Dhrs7 /// LOC100364391 /// LOC690226	0.917038	1.1294	0.973061	1.07146	0.939737	-1.1295	0.841923	-1.2308	0.0258389	-3.69593	344.231	282.891
1389668_PM_at	AI408269	Spc25	0.918142	1.08235	0.464335	1.74815	0.00793856	2.8788	0	5.58997	0	3.69498	61.3686	0.584
1371942_PM_at	BM390378	Gstt1 /// Gstt3	0.045129	2.02289	0	2.77141	0	3.19575	0	3.53805	0	3.69177	6.65401	3.55395
1373658_PM_at	AI409259	Racgap1	0.871903	1.1195	0.670395	1.41333	0	4.53026	0	6.20082	0	3.68686	64.5196	0.3673
1373908_PM_at	AI407002	---	0.803089	1.16086	0.76926	1.24006	0	3.15618	0	3.08473	0	3.68595	124.432	99.5635
1387028_PM_a_at	M86708	Id1	0.510803	1.66182	0.607904	1.46296	0.00277531	2.87429	0	3.78604	0	3.67673	54.3192	0.03516
1383578_PM_at	AI071227	Rad51	0.949062	1.04168	0.644949	1.38571	0.0501874	2.08202	0	4.18813	0	3.62561	122.978	95.4413
1378848_PM_at	AI169831	Asb5	0.700317	1.23617	0.692687	1.28323	0.102191	1.72564	0.00465456	2.09083	0	3.61237	158.892	119.734
1391626_PM_at	BF288218	Mnd1	0.477156	1.67682	0.588094	1.45888	0.0121501	2.36068	0	3.47785	0	3.59909	184.151	135.724
1370698_PM_at	M13506	Ugt2b1	0.543353	1.30041	0	1.99172	0	3.10547	0	3.7521	0	3.59597	33.8953	0.9722
1370607_PM_a_at	U02323	Nrg1	0.881047	1.1134	0.826245	1.2366	0.0236467	2.56253	0.00225645	2.98696	0	3.57518	129.631	86.3168
1393008_PM_at	BI290317	Arpp19	0.375091	1.96595	0.340786	1.75913	0.0121501	2.42478	0	2.82419	0	3.57154	199.707	145.138
1381403_PM_at	AI575071	Me2	0.622613	1.3581	0.665858	1.34828	0.0389348	2.07764	0.0528922	1.87086	0	3.56438	177.985	131.902
1372261_PM_at	AI409067	---	0.568567	1.46891	0.368912	1.75627	0.115478	1.88371	0.0164666	2.15154	0	3.56291	183.291	135.194
1391433_PM_at	AA899721	Acot2	0.560801	1.40162	0.326278	1.68743	0	3.092	0	3.45654	0	3.55825	42.6067	0.466
1370491_PM_a_at	M38759	Hdc	0.820132	1.17598	0.50976	1.67347	0.00277531	3.63521	0.00388752	3.45145	0.00169602	3.55352	52.8741	0.6491
1382419_PM_at	BI276776	Cenpk	0.624509	1.37529	0.868186	1.16439	0.00938487	2.65711	0	3.32076	0	3.55206	164.897	109.162
1384280_PM_at	AA964152	Nusap1	0.880917	1.11592	0.589285	1.547	0	3.60591	0	4.77595	0	3.53038	56.0568	0.7639
1370828_PM_at	AF228917	Zdhhc2	0.63842	1.40913	0.733897	1.3453	0.091998	2.07374	0.0172901	2.42578	0	3.52992	175.902	130.599
1390068_PM_at	AI179123	Nfe2l1	0.394759	1.57811	0.0850792	1.77665	0	2.89293	0	2.70243	0	3.51973	42.2174	16.2961
1370030_PM_at	NM_017305	Gclm	0.374729	1.83587	0.0892003	2.11998	0	2.6489	0	3.31046	0	3.49321	29.1457	7.85083
1372104_PM_at	BF289002	---	0.595899	1.52047	0.441914	1.80775	0.0271069	2.64953	0	3.64612	0.00169602	3.49063	65.3334	0.714
1382343_PM_at	AA999037	---	0	2.83432	0	2.72757	0	3.18331	0	4.24647	0	3.48761	2.4508	5.69585e-05
1389374_PM_at	BI295100	Kifc3	0.529792	1.42163	0.43686	1.48303	0.0194272	1.9345	0.00126736	2.41431	0	3.45615	168.943	126.203
1385504_PM_at	AW524664	Rffl	0.321709	2.05881	0.055211	2.37	0	2.56554	0	3.27295	0	3.44548	13.2436	3.17997
1370323_PM_at	M61142	Thop1	0.729916	1.19349	0.659041	1.28912	0	2.23143	0	2.36226	0	3.44108	118.483	92.2701
1388484_PM_at	BI296084	Ube2c	0.820291	1.2235	0.666738	1.54746	0.00277531	5.20136	0	7.16408	0.00448781	3.44066	67.4056	0.5505
1388271_PM_at	BM383531	Mt2A	0.321936	2.14516	0	3.25531	0	3.73696	0	3.72603	0	3.43643	14.9259	3.45077
1382443_PM_at	BG376950	Pabpc4	0.418692	1.72671	0.434027	1.53489	0	2.71043	0	3.48988	0	3.42678	96.3385	32.1717
1368709_PM_at	NM_031236	Fut1	0.771066	1.183	0.509132	1.49059	0	3.16254	0	4.01817	0	3.42141	50.3042	0.5379
1376668_PM_at	BM388328	LOC100910316	0.792695	1.1277	0.899	1.09144	0.485085	1.29016	0.00388752	2.02997	0	3.41918	227.662	168.487
1371571_PM_at	BG671677	App	0.595007	1.27809	0.504148	1.36345	0	2.71788	0	3.52749	0	3.41466	123.492	86.1552
1388521_PM_at	BG380693	Aldh18a1	0.899991	-1.0812	0.770462	1.24334	0.0546298	1.97938	0	2.85489	0	3.41396	93.1727	73.8771
1368037_PM_at	NM_019170	Cbr1 /// LOC100360507	0.31734	1.81282	0.198913	1.81295	0.00793856	2.16101	0	2.76031	0	3.41258	175.517	130.358
1382261_PM_at	AW534331	RGD1311422	0.776524	1.14199	0.694975	1.2342	0.0107561	1.93064	0	3.08237	0	3.41068	111.74	87.4584
1374034_PM_at	BG379410	Cars	0.444545	1.42103	0	2.60706	0	3.18587	0	3.36418	0	3.40061	21.2436	9.63593
1381748_PM_at	BM383697	Raph1	0.49578	1.58382	0.464581	1.5503	0.00277531	2.52408	0	3.11009	0	3.39966	179.42	132.796
1379814_PM_at	AW532796	LOC100362894	0.92327	-1.08254	0.998249	1.00302	0.683252	1.35949	0.682769	1.29704	0.000962863	3.39801	335.554	251.642
1374984_PM_at	AA858925	Epb4.1l5	0.465499	1.524	0.539689	1.3758	0	2.50108	0	3.34118	0	3.39237	145.415	110.835
1391170_PM_at	BE115521	Setd5	0.627021	1.32974	0.927424	1.08841	0.00483901	2.57538	0.00465456	2.36461	0	3.37995	162.27	105.781
1391040_PM_at	AA997052	Rbbp8	0.630752	1.42229	0.641967	1.46893	0.45841	1.52765	0.0942711	1.97502	0.000962863	3.37633	189.577	139.044
1372318_PM_at	AI235528	---	0.793788	1.17934	0.98678	1.01905	0.971099	-1.03651	0.825291	1.13695	0	3.3721	329.528	303.604
1388182_PM_at	BE108911	Prim1	0.583996	1.47907	0.429394	1.73137	0.0154001	2.57141	0.00126736	3.19742	0	3.36521	89.8685	27.2226
1383675_PM_at	BG371620	LOC679127	0.650816	1.30244	0.753237	1.24712	0	2.34928	0	3.10213	0	3.35892	145.731	111.047
1395881_PM_at	BE110708	---	0.322684	1.74149	0.169668	1.83766	0	3.57436	0	4.16372	0	3.35791	40.2543	0.08153
1379366_PM_a_at	AW529938	Bspry	0.806731	1.10938	0.440813	1.38738	0	2.1295	0	2.53663	0	3.34969	93.8812	74.4041
1380229_PM_at	AW530004	Maff	0.778446	1.46042	0.291463	3.99828	0	10.9654	0	12.1695	0.0817792	3.34827	NA	NA
1379318_PM_at	BI296812	LOC498662	0.727468	1.18931	0.786199	1.18236	0.081871	1.68691	0.00388752	2.11861	0	3.32518	131.225	101.184
1388210_PM_at	Y09333	Acot2	0.483816	1.65852	0.49427	1.55921	0.00938487	2.54492	0	3.31753	0	3.32462	179.471	132.828
1388398_PM_at	BI282024	Rps4y2	0.556069	1.60311	0.474672	1.71737	0.0922407	2.1362	0.00595555	3.11588	0	3.32446	198.668	144.519
1376185_PM_at	AW253880	Kifc1	0.632451	1.35783	0.487295	1.57909	0	3.96144	0	5.40369	0	3.31412	57.2266	0.3371
1369162_PM_at	NM_013170	Gucy2c	0.814023	1.11629	0.637385	1.28444	0.858972	1.10619	0.243174	1.39598	0	3.31076	318.361	290.295
1398213_PM_at	BE116195	---	0.810662	1.20685	0.683415	1.44769	0.248787	1.84114	0.118137	1.99413	0.000962863	3.29835	200.874	145.831
1392952_PM_at	BI277131	Acsf2	0.550048	1.31746	0.291228	1.52223	0	2.34931	0	2.52418	0	3.29457	60.7619	33.1456
1368127_PM_at	NM_017130	Neu2	0.531753	1.53241	0.493005	1.53341	0.0202992	2.15594	0.00713652	2.19946	0	3.29025	217.346	155.429
1397180_PM_at	AA998484	Styxl1	0.623627	1.29725	0.580296	1.36677	0.0304051	1.91448	0.00126736	2.3879	0	3.28847	156.164	117.954
1379785_PM_at	BI275894	Slc1a4	0.650816	1.47751	0.515927	1.79616	0.0448806	2.79206	0.00312014	3.55947	0.00398962	3.28711	112.073	25.8741
1379397_PM_at	BE106199	Rora	0.629203	1.48507	0.952892	1.08431	0.0255143	2.76904	0.0139691	2.81877	0.00233426	3.28681	180.551	107.229
1375558_PM_at	BM387339	Rab34	0	2.23439	0.0146192	2.37426	0	2.45839	0	2.22579	0	3.2727	2.4508	5.69585e-05
1387669_PM_a_at	NM_012844	Ephx1	0.138396	1.57616	0	1.85692	0	2.49153	0	2.94931	0	3.26752	27.8848	12.8527
1373959_PM_at	AI411788	Ppp2r1b	0.439028	1.77954	0.455693	1.57565	0.00483901	2.38403	0.00528676	2.34085	0	3.26651	256.948	177.139
1375213_PM_at	BM384604	Pck2	0.439028	1.41283	0	1.91035	0	2.27672	0	2.60912	0	3.25859	28.5947	14.2883
1398620_PM_at	BF397903	---	0.530674	1.77993	0.495044	1.7825	0.0107561	3.17172	0	5.17467	0.000962863	3.25848	63.7184	0.2591
1389408_PM_at	BG379338	Rrm2	0.995566	1.00593	0.849118	-1.27779	0.0844857	2.62659	0.00126736	4.01971	0.0118449	3.25774	188.038	111.62
1395794_PM_at	BF395218	Tpm1	0.609443	1.42031	0.640268	1.41685	0.053267	2.14627	0.0184963	2.30873	0	3.2564	152.196	115.345
1376418_PM_a_at	AA859497	Iars	0.55603	1.63842	0.39392	1.93604	0.0395835	2.54683	0.00312014	3.25474	0.00233426	3.25416	74.8406	14.4356
1382527_PM_at	AI764706	Plcxd2	0.781304	1.21109	0.408669	1.7624	0.0316391	2.39285	0.0121587	2.43662	0	3.24947	210.094	151.246
1383228_PM_at	AA875288	---	0.84646	1.09088	0.583579	1.30556	0	2.49694	0	2.53398	0	3.24593	114.158	60.7003
1382040_PM_at	AI234919	Eprs	0.475884	1.83306	0.440547	1.77487	0.110771	2.0858	0.00126736	2.98342	0	3.24154	248.891	172.872
1383892_PM_at	AA997097	LOC100910745	0.471862	1.56865	0.448057	1.51027	0	2.51287	0	2.58187	0	3.23164	185.436	136.513
1372993_PM_at	BI299621	---	0.831697	1.1645	0.951429	-1.07781	0.462047	1.51836	0.631932	1.30845	0	3.23137	337.052	253.886
1372009_PM_at	AI407490	Yars	0.295284	1.62184	0	2.21111	0	2.83959	0	3.54786	0	3.22801	15.2364	8.01913
1368020_PM_at	NM_031062	Mvd	0.576497	1.40982	0.707609	1.29152	0.154583	1.71253	0.0144664	2.1035	0	3.21226	186.837	137.372
1381364_PM_at	BE116070	Tnpo1	0.445267	1.90674	0.716135	1.35995	0.0513322	2.2536	0.00465456	2.72961	0	3.21001	247.454	172.103
1376339_PM_at	BM385270	Wwc3	0.321936	2.02182	0.124307	2.13726	0	2.70359	0	3.20815	0	3.20613	20.0305	2.94276
1368947_PM_at	NM_024127	Gadd45a	0.969983	1.03413	0.793654	1.32443	0.00277531	3.61612	0	4.22559	0.00539671	3.20131	115.161	96.5499
1380254_PM_at	AA893529	---	0.428397	1.86566	0.303009	1.86253	0.0414496	2.11683	0.00656422	2.29731	0	3.19669	302.894	200.12
1371517_PM_at	BF283627	Grb10	0.819215	1.16318	0.743329	1.3034	0.0174938	2.52377	0	3.12731	0.000962863	3.17881	168.659	126.022
1395014_PM_at	BI282068	---	0.488515	1.45578	0.558454	1.34388	0.00483901	1.93713	0	2.43463	0	3.17408	139.198	106.643
1382233_PM_a_at	AI030449	---	0.401314	1.95331	0.590621	1.46393	0.048946	2.14183	0	3.21815	0	3.16962	211.377	151.991
1376754_PM_at	AI176610	Cars	0.444545	1.42879	0	2.41162	0	3.22437	0	3.52028	0	3.16452	27.9565	0.4568
1392964_PM_at	BF559822	---	0.444545	1.70225	0.406465	1.62405	0	2.8617	0	2.99571	0	3.16036	62.8329	16.3436
1370297_PM_at	U10188	Plk1	0.789751	1.1879	0.589285	1.4687	0	3.71803	0	5.96186	0	3.15979	67.8579	0.6309
1376958_PM_at	BI274644	LOC100911107	0.775887	1.29142	0.814492	1.32064	0.212874	2.08728	0.107666	2.21989	0.00581494	3.13645	250.172	173.555
1389439_PM_at	AI172618	LOC100912247	0.328336	1.95537	0.437788	1.57189	0	3.00337	0	3.89567	0	3.12883	63.4122	0.0498
1372773_PM_at	BM389728	Npdc1	0.527013	1.39915	0.949906	-1.05034	0	2.24517	0	2.32066	0	3.12556	175.637	112.523
1388802_PM_at	AI579422	Bex1 /// LOC100912195	0.968755	1.03286	0.873091	1.205	0.901565	1.13407	0.727158	1.2543	0.00233426	3.12417	360.952	304.226
1393620_PM_at	AI113325	Sesn3	0.481407	1.5437	0.41741	1.55224	0	2.71254	0	2.72098	0	3.12324	71.9907	24.0712
1382986_PM_at	BI288209	Gpam	0.953931	1.04451	0.91214	1.13451	0.297203	1.70847	0.00465456	2.81357	0.000962863	3.11652	181.432	134.045
1393843_PM_at	AI071911	Fem1b	0.743001	1.20752	0.64361	1.35265	0	2.43969	0	2.96267	0	3.10868	55.4226	0.5186
1381206_PM_at	BE121026	Plcxd2	0.906042	1.10472	0.736753	1.39987	0.0370042	2.73453	0.0600346	2.34394	0.00708324	3.10517	110.096	62.466
1392580_PM_at	BF282184	---	0.465499	1.47198	0.0146192	2.12389	0	2.92333	0	3.26852	0	3.10406	27.206	12.0022
1384427_PM_at	BI296301	Mdm2	0.450028	1.82085	0.440803	1.66809	0	2.82115	0	3.769	0	3.09807	68.1515	0.2392
1390755_PM_at	BE105876	Sergef	0.539355	1.38808	0.0394165	2.07097	0	2.32334	0	2.41641	0	3.09725	29.2666	12.1318
1380034_PM_at	BF289057	---	0.295356	1.92668	0.293244	1.71747	0.0342079	1.92446	0	2.49964	0	3.09152	178.254	132.07
1370385_PM_at	U51898	Pla2g6	0.664276	1.32656	0.605561	1.44089	0.046524	2.09086	0.00126736	2.54527	0	3.08675	163.601	122.782
1382497_PM_at	AA875457	---	0.397465	2.1755	0.743329	1.34134	0.300369	1.70922	0.474252	1.43909	0.00169602	3.08153	395.99	348.117
1383034_PM_at	AA998572	Rybp	0.375091	1.69366	0.293523	1.63663	0	2.60143	0	3.04736	0	3.07874	55.1806	16.378
1389698_PM_at	AI010312	---	0.805642	1.15884	0.753237	1.26135	0.0202992	2.23818	0.054349	1.87172	0	3.07446	173.248	128.93
1369187_PM_a_at	NM_012704	Ptger3	0.614209	1.37106	0.474815	1.56135	0.0154001	2.32071	0	2.77175	0	3.07386	204.433	147.934
1389103_PM_at	BM391005	Gins4	0.500123	1.6466	0.74556	1.2913	0.105692	1.90521	0.0139691	2.30789	0	3.06813	218.962	156.352
1371113_PM_a_at	M58040	Tfrc	0.669458	1.44822	0.90958	-1.1631	0.974154	1.04379	0.19879	1.94621	0.0111898	3.06645	312.93	227.608
1367993_PM_at	NM_031745	Clip1	0.619732	1.42787	0.629692	1.45353	0.162313	1.90349	0.0237137	2.35352	0	3.06378	248.878	172.865
1371817_PM_at	BI285489	Isyna1	0.794638	1.17875	0.490621	1.56741	0.0220844	2.28984	0	2.61193	0	3.05768	174.143	129.494
1378169_PM_at	BI295569	Acot3 /// Acot4	0.555314	1.41928	0.263453	1.80033	0	2.47547	0	2.7479	0	3.05751	55.1397	18.9011
1370893_PM_at	BI296153	Acaca	0.654323	1.19782	0.836446	1.12037	0.0441865	1.57569	0.00126736	1.88406	0	3.05521	109.143	0.2296
1391012_PM_at	BF283210	Fam83f	0.812033	1.12032	0.650343	1.2813	0.0121501	2.02512	0.00938357	1.94097	0	3.05492	154.654	116.964
1388112_PM_at	BG666999	Slc25a4	0.627865	1.39561	0.74323	1.3155	0.819223	1.19146	0.175308	1.71162	0	3.04424	318.201	279.356
1368306_PM_at	U08259	Grin2c	0.642865	1.30008	0.925163	1.08898	0.192615	1.61344	0.00126736	2.34746	0	3.04294	162.243	121.907
1388650_PM_at	BM385445	Top2a	0.93055	1.07461	0.773999	1.32839	0.0299311	2.58433	0.00465456	3.11823	0.00349014	3.04175	200.357	145.524
1390338_PM_at	BG373138	LOC361646	0.506724	1.57667	0.770104	1.24293	0.0250832	2.15659	0.0520173	1.88521	0	3.03445	227.653	161.261
1371530_PM_at	BF281337	Krt8	0.500123	1.34025	0.574456	1.25509	0.0142187	1.69376	0	2.19885	0	3.03268	142.51	108.883
1384310_PM_at	BM383081	---	0.778766	1.15181	0.665121	1.28547	0.503977	1.31825	0.243066	1.42938	0	3.02692	41.7095	0.9195
1376554_PM_at	BE121079	LOC690068	0.856664	1.1766	0.936682	1.1247	0.794734	1.28575	0.204864	1.96924	0.0159567	3.02675	306.985	202.061
1382004_PM_at	AI175827	Clpb	0.409021	1.77984	0.11146	2.09559	0.0220844	2.1229	0.00388752	2.20967	0	3.0252	18.8491	1.81763
1379582_PM_a_at	AA998516	Ccna2	0.822553	1.21652	0.664343	1.55541	0.00277531	4.04594	0	6.63062	0.0130907	3.02267	72.0364	0.7581
1370538_PM_at	U61261	Lama3	0.9427	1.04971	0.747184	1.28787	0.150744	1.78707	0.105793	1.7762	0	3.02177	213.42	153.173
1386669_PM_at	BF565188	LOC679127	0.517323	1.4712	0.750401	1.22727	0.0142187	2.01245	0	2.68195	0	3.0189	113.807	88.94
1369963_PM_at	NM_053654	Pafah1b3	0.571772	1.37084	0.621624	1.32967	0.0220844	2.01969	0.0647788	1.70382	0	3.01806	165.331	123.894
1391826_PM_at	AA946371	Tp53inp1	0.477156	1.78087	0.479086	1.6843	0	3.09881	0	3.1841	0.00293626	3.01665	63.5494	0.2455
1368339_PM_at	NM_012521	S100g	0.702801	1.25846	0.902933	1.11804	0.855779	1.1384	0.787456	1.15263	0	3.01473	372.98	324.323
1387848_PM_at	NM_013134	Hmgcr	0.526364	1.64387	0.57605	1.52078	0.241468	1.74953	0.00595555	2.6816	0.00169602	3.01265	268.413	183.085
1391294_PM_at	AW527582	---	0.347455	1.86959	0.124307	2.01092	0	3.13366	0	2.7231	0	3.01067	14.2969	4.72091
1388530_PM_at	BM389459	Cdc42se1	0.397465	1.57657	0.273544	1.56773	0	2.24273	0	3.0708	0	3.00782	57.162	0.115
1373282_PM_at	AI406494	Slc25a33	0.465499	1.55901	0.277345	1.7179	0	3.17776	0	3.67121	0	3.00749	49.8262	0.3927
1384797_PM_at	BF404325	Atl3	0.601473	1.40083	0.756771	1.26469	0.0236467	2.3149	0.0082977	2.37794	0	3.00598	196.426	143.179
1389355_PM_at	BF285187	Ier5	0.643842	1.32389	0.826304	1.19509	0.00643368	2.48095	0	2.74951	0.000962863	3.00551	177.156	131.384
1387060_PM_at	NM_031642	Klf6	0.744584	1.19925	0.574456	1.40037	0	2.69513	0	2.69974	0	3.00303	53.3052	0.4118
1396863_PM_at	AW535061	---	0.860043	1.13084	0.891546	1.15276	0.473319	1.47873	0.120233	1.85152	0.00169602	2.9952	227.129	137.602
1370080_PM_at	NM_012580	Hmox1	0.401314	3.07075	0	8.17381	0	7.36035	0	8.18944	0.0447316	2.99344	44.8917	0.1906
1374524_PM_at	BM384384	Scly	0.045129	1.7431	0	1.98414	0	2.36841	0	2.80723	0	2.99235	12.9122	5.48245
1389857_PM_at	BG378874	Wbp5	0.741501	1.21144	0.856033	1.16167	0.127192	1.74854	0.00938357	2.18918	0	2.9921	170.677	127.304
1384352_PM_at	AI547390	Papd4	0.622062	1.54484	0.651756	1.55807	0.122341	2.27975	0.0351438	2.64226	0.011533	2.98693	255.997	176.639
1393983_PM_at	AA998204	Xpot	0.529691	1.55484	0.38862	1.69134	0.00277531	2.67229	0	2.91722	0	2.98653	59.9818	0.4793
1384274_PM_at	BG377595	LOC367746	0.814465	-1.21285	0.270774	-2.44583	0.00483901	-3.44062	0.00388752	-3.32173	0.00809331	-2.98582	54.3295	0.9088
1374972_PM_at	BI288775	Tbc1d2	0.0943606	2.06081	0.083408	1.95914	0	2.5948	0	2.82722	0	2.97639	12.1395	0.846413
1383325_PM_at	AI712781	LOC689145 /// LOC690806	0.435276	1.62646	0.422406	1.48704	0.00643368	2.1709	0	2.79731	0	2.97448	167.153	125.061
1383238_PM_at	AI060136	Qtrt1	0.409021	1.95767	0.479256	1.61318	0.0250832	2.2922	0	3.43132	0	2.9722	208.425	150.274
1387663_PM_at	NM_031032	Gmfb	0.593673	1.39849	0.727829	1.28292	0.00938487	2.34183	0	2.76578	0	2.9685	174.262	129.569
1387438_PM_at	NM_053639	Ltc4s	0.995176	1.00577	0.372021	-2.01605	0.237242	-1.86206	0.00772297	-2.89081	0.00349014	-2.96655	224.009	159.214
1368174_PM_at	NM_019371	Egln3	0.788365	1.19342	0.853152	1.19382	0.336547	1.57914	0.0121587	2.40855	0.000962863	2.96452	177.824	131.801
1378239_PM_at	BF404337	Gaa	0.207593	1.93403	0.234626	1.74426	0	2.30951	0	3.00757	0	2.96156	25.1888	3.56931
1375895_PM_at	BI275908	LOC100360406	0.475884	1.89977	0.779366	1.30783	0.054244	2.44096	0.00388752	3.16754	0.00293626	2.95686	285.052	191.46
1377408_PM_at	AW251242	Pla2g6	0.409081	1.55241	0.18364	1.66926	0	2.3233	0	2.22163	0	2.95551	48.281	12.7503
1384816_PM_at	AI137518	Cxadr	0.711048	1.28021	0.698377	1.34152	0.0250832	2.28795	0.00388752	2.60016	0	2.95239	183.274	135.183
1374556_PM_at	BI289700	RGD1564480 /// Smox	0.510541	1.53947	0.352843	1.69145	0	3.45025	0	3.81961	0	2.95227	40.6513	0.1633
1374945_PM_at	BI281827	Trmt61a	0.429503	1.80351	0.329707	1.76978	0	2.86243	0	4.28564	0	2.94955	53.0574	0.07588
1372906_PM_at	AI008796	RGD1309540	0.841143	1.12753	0.920641	1.10073	0.208878	1.65834	0.0894233	1.78646	0	2.94736	223.9	159.153
1373868_PM_at	AI717547	Bclaf1	0.568567	1.72559	0.929551	1.13901	0.548446	1.56872	0.187082	2.00852	0.0165551	2.9406	307.486	202.298
1386890_PM_at	NM_031114	S100a10	0.648043	1.338	0.982282	-1.0246	0.717491	1.2512	0.303918	1.50344	0	2.93554	340.242	269.276
1376036_PM_at	AI180408	Flvcr2	0.609642	1.39556	0.946891	1.07337	0.00643368	2.4287	0	2.86669	0.000962863	2.93553	185.485	108.207
1367624_PM_at	NM_024403	Atf4	0.226224	1.56657	0	1.94415	0	2.49857	0	2.78152	0	2.93324	16.5746	8.12748
1393271_PM_at	AA955211	Ihh	0.776865	1.1865	0.685361	1.33088	0.221046	1.65197	0.143627	1.68225	0.000962863	2.93165	230.266	162.718
1387017_PM_at	NM_017136	Sqle	0.612976	1.56969	0.954003	-1.08873	0.958369	1.07163	0.473317	1.5252	0.00708324	2.92884	318.275	0.4321
1373554_PM_at	BE349698	---	0.534214	1.51452	0.183171	2.08431	0	3.29478	0	4.04555	0	2.92864	38.8536	0.636
1381201_PM_at	BI280967	---	0.702089	1.21607	0.50124	1.42976	0.0647515	1.7432	0.00126736	2.11943	0	2.91809	140.531	107.546
1386287_PM_at	AI407974	Slain2	0.333115	1.83456	0.990336	1.01062	0.00277531	2.26424	0.00595555	2.19796	0	2.91207	226.416	160.568
1390800_PM_a_at	BE349669	Cav2 /// LOC100362824	0.97088	-1.03421	0.148281	-2.98763	0.0681967	-2.61007	0.0984774	-2.23726	0.0154389	-2.90956	23.2801	0.2297
1377014_PM_at	BG375383	Nim1	0.707719	-1.4451	0.894654	-1.21585	0.828895	-1.27075	0.50007	-1.58195	0.026844	-2.90299	381.137	297.328
1368142_PM_at	NM_130416	Anxa7	0.839462	1.14862	0.968716	1.04825	0.673335	1.31172	0.0586078	2.01288	0.00169602	2.89825	261.946	172.516
1367667_PM_at	NM_031840	Fdps	0.553661	1.30181	0.303521	1.49902	0.0164757	1.73393	0	2.07811	0	2.89714	154.452	116.831
1388750_PM_at	BF417032	Tfrc	0.764391	1.22145	0.744588	-1.3013	0.935515	1.0779	0.17434	1.69105	0.00293626	2.89366	269.786	0.4684
1380193_PM_at	BM387449	---	0.818326	1.18278	0.860649	1.2065	0.158465	1.95226	0.00938357	2.55307	0.00398962	2.88934	168.522	125.935
1398771_PM_at	NM_019283	Slc3a2	0.409021	1.50406	0	2.148	0	2.96826	0	3.38613	0	2.88693	29.519	0.3801
1376055_PM_at	AA859768	Mcm5	0.72639	1.21927	0.692966	1.29159	0.0379413	1.97088	0	2.56334	0	2.88157	164.182	123.156
1380021_PM_at	AI059486	Dennd2d	0.961688	1.02963	0.933585	-1.0792	0.189687	1.63245	0.00465456	2.28564	0	2.88084	141.829	108.424
1380682_PM_at	BF396302	Mex3b	0.566819	1.7204	0.265845	2.64337	0.00277531	4.29972	0.0121587	3.29777	0.0202224	2.87437	50.6729	0.5638
1389368_PM_at	AW253242	Cnksr3	0.541388	1.37168	0.290934	1.58818	0.0107561	1.89928	0	2.69111	0	2.87169	140.56	107.566
1368275_PM_at	NM_080886	Msmo1	0.644574	1.37219	0.9154	1.12036	0.611004	1.3503	0.189722	1.69036	0	2.86924	334.429	237.324
1374973_PM_at	AA892531	Med25	0.489196	1.6263	0.320306	1.79598	0.0483501	2.01326	0	2.41605	0	2.86915	48.0872	8.10215
1389555_PM_at	BM387190	Tcf19	0.900723	1.07978	0.888234	1.13354	0.00277531	2.70306	0	3.13915	0	2.86595	138.698	101.792
1368905_PM_at	NM_133586	Ces2c /// LOC100365112	0.436696	1.57475	0.277345	1.62431	0.00277531	2.48169	0	3.37921	0	2.86292	51.3931	0.1537
1396225_PM_at	BG666316	---	0.718861	1.28102	0.510573	1.5957	0.0441865	2.22645	0.012612	2.36571	0	2.86091	82.6445	29.4114
1398756_PM_at	J04943	LOC300303 /// Npm1	0.60739	1.50922	0.956266	-1.0725	0.528847	1.4814	0.155907	1.88909	0.00622893	2.86081	312.626	215.602
1367742_PM_at	NM_013200	Cpt1b	0.690723	1.32158	0.608154	1.47429	0.0132647	2.67939	0	3.6327	0.000962863	2.86026	51.133	0.2301
1370688_PM_at	J05181	Gclc	0.466131	1.85136	0.303112	2.01952	0.00277531	3.04865	0	3.7725	0.00169602	2.8555	36.2165	7.30928
1393757_PM_at	BE105343	N4bp2l1	0.596061	1.44228	0.290991	2.00189	0	3.99689	0	3.21434	0.00233426	2.85497	49.0482	0.6094
1382461_PM_at	AI101582	Prmt7	0.304366	1.81634	0.277345	1.6697	0.0107561	1.93986	0	2.44863	0	2.85158	175.555	130.381
1382864_PM_at	AI231808	Palmd	0.691646	1.19746	0.438966	1.42169	0.00277531	2.0364	0	2.35163	0	2.84841	70.5924	38.9161
1392974_PM_at	BI295427	Wasf1	0.138396	2.0704	0	2.57047	0	2.96583	0	3.88314	0	2.84755	9.03445	3.02569
1367689_PM_a_at	AF072411	Cd36 /// LOC100365047 /// LOC685953 /// RGD1562323	0.679942	1.47412	0.820507	1.32421	0.256874	2.06564	0.15656	2.15637	0.0305627	2.84622	325.165	210.491
1367839_PM_at	NM_019238	Fdft1	0.510541	1.38783	0.337269	1.50149	0.0164757	1.79934	0	2.00813	0	2.84424	166.301	124.516
1389414_PM_at	BI285335	---	0.295356	1.74139	0.223284	1.67364	0	2.55289	0	2.62307	0	2.84391	29.1266	7.45821
1370286_PM_at	AF249673	Slc38a2	0.674247	1.25672	0.337269	1.66593	0	2.77972	0	2.67165	0	2.83794	48.1541	0.6992
1390157_PM_at	BI295124	Ube2h	0.723211	1.26337	0.758838	1.28047	0.0501874	2.15243	0.013536	2.2591	0	2.83691	197.757	143.975
1385240_PM_at	AW523099	Wdr33	0.977238	1.01745	0.887638	-1.13141	0.0174938	2.17633	0.00225645	2.33768	0	2.83681	177.725	108.559
1380323_PM_at	BE105023	---	0.622062	1.4585	0.946898	1.08633	0.224136	1.84016	0.0588373	2.15937	0.00708324	2.83427	246.951	171.834
1396901_PM_at	AI060274	RGD1566319	0.436696	1.75798	0.712804	1.2803	0.0335146	1.95676	0.0365396	1.88094	0	2.83233	272.563	185.201
1395018_PM_at	BE119004	Lars	0.556272	1.64745	0.703577	1.4116	0.0194272	2.77449	0.0386477	2.34258	0.00877979	2.83218	118.284	102.33
1374182_PM_at	AA965063	Smarcc1	0.429503	1.81274	0.436235	1.61112	0.0236467	2.21307	0.0321418	2.00141	0.000962863	2.83206	300.409	198.933
1385344_PM_at	AW526794	---	0.646066	1.41356	0.573021	1.57452	0.0132647	2.82164	0.00465456	3.14226	0.00539671	2.8317	56.1697	0.58
1387895_PM_s_at	U05341	Cdc20	0.788365	1.24532	0.985354	1.02538	0.0255143	2.78975	0.00126736	3.9825	0.0118449	2.83113	184.898	106.894
1384267_PM_at	BF547003	---	0.409021	2.23929	0.669686	1.46461	0.0614102	2.43487	0.138067	1.93177	0.00979214	2.82478	2.4508	5.69585e-05
1377810_PM_at	AI408104	Ralgps2	0.409021	1.77278	0.399835	1.60968	0.00643368	2.28211	0	2.71195	0	2.82294	75.8399	7.37844
1383982_PM_at	BE112063	Ctns	0.224425	1.54659	0	1.88376	0	2.42866	0	3.02558	0	2.82174	21.0703	9.82945
1391222_PM_at	AA965076	N4bp1	0.527013	1.60513	0.896704	1.13752	0.0154001	2.48303	0.00985189	2.43578	0.00233426	2.8179	171.5	107.303
1385470_PM_at	AI045606	---	0.563146	1.55637	0.963294	1.05819	0.370257	1.59715	0.0974605	1.91702	0.00233426	2.81726	219.781	156.819
1382288_PM_at	AI172553	Trip4	0.471862	1.77146	0.622721	1.44046	0.0448806	2.19623	0.00656422	2.62364	0.00169602	2.81456	201.905	146.442
1379437_PM_at	AW918480	---	0.911445	1.09066	0.811367	1.27697	0.0747614	2.28465	0.116874	1.99324	0.00493389	2.80951	203.221	147.22
1374751_PM_at	BM383668	---	0.529691	1.75798	0.59052	1.58823	0.117531	2.16786	0.118206	1.99875	0.00809331	2.80947	293.16	195.435
1387822_PM_at	NM_031033	Gna11	0.541274	1.44909	0.376949	1.6152	0.0846317	1.78898	0.00713652	2.22771	0	2.80476	161.912	121.693
1383843_PM_at	AA945568	---	0.655051	1.37631	0.918456	1.12149	0.183558	1.85554	0.233796	1.66711	0.00493389	2.80319	291.257	194.509
1378753_PM_at	AI638971	Ocln	0.475884	1.52295	0.36344	1.58363	0	2.26267	0	2.53824	0	2.80216	80.5026	19.6349
1397493_PM_at	BE101026	Papola	0.585971	1.38615	0.575823	1.41501	0.0245092	2.09082	0.0227181	1.93903	0	2.80216	207.017	149.451
1374783_PM_at	BI301183	Supt3h	0.450028	1.57793	0.496826	1.41948	0.0292843	1.9034	0.00126736	2.35491	0	2.802	211.871	152.277
1389354_PM_at	BF285490	Gipc2	0.532504	1.49702	0.572756	1.41799	0.418121	1.42269	0.168053	1.58204	0	2.80068	351.949	253.545
1379337_PM_at	BI284334	Fastkd2	0.724872	1.25945	0.892611	1.13819	0.091998	2.08849	0.0500516	2.11183	0.00581494	2.7956	188.917	138.642
1372602_PM_at	BI295979	Stbd1	0.577232	1.34218	0.45779	1.46439	0	2.78812	0	3.04525	0	2.79541	44.7274	0.2331
1374650_PM_at	BM392374	Nedd9	0.949437	-1.05916	0.995054	-1.01084	0.0379413	2.93123	0.0921919	2.29433	0.0211551	2.79257	128.625	103.88
1387021_PM_at	NM_022548	Zmat3	0.575562	1.37203	0.421519	1.55823	0.205051	1.57167	0.00225645	2.31786	0	2.79213	138.134	105.92
1393173_PM_at	BG668164	Rasa1	0.615942	1.59022	0.954003	1.09135	0.101847	2.45557	0.0538725	2.52869	0.0236934	2.79167	187.18	108.857
1389455_PM_at	BG380421	Sec24b	0.467397	1.60417	0.399262	1.60861	0	2.34861	0.00126736	2.48376	0	2.79151	71.1775	13.011
1369588_PM_a_at	NM_012915	Atpif1	0.541388	1.43324	0.681552	1.27984	0.0321228	2.02476	0.00772297	2.18214	0	2.79129	201.94	146.463
1379854_PM_at	AA996933	Abhd5	0.477156	1.60416	0.215552	1.93949	0.0255143	2.08439	0	2.72266	0	2.78412	34.7059	8.48945
1371659_PM_at	AA891940	Rhoa /// Rhoc	0.397465	1.86764	0.419678	1.62566	0.117771	1.79276	0.00887783	2.21492	0.000962863	2.78274	256.98	177.156
1382412_PM_at	BM389786	---	0.595163	1.5476	0.898627	1.16761	0.305192	1.78194	0.0351438	2.44057	0.00581494	2.78211	251.687	174.361
1379488_PM_at	BI274525	Tp53rk	0.507053	1.64106	0.627395	1.41667	0.00277531	2.77972	0	3.65616	0.000962863	2.78135	59.8249	0.07547
1368967_PM_at	NM_133609	Eif2b3	0.465499	1.66073	0.611703	1.39209	0.00277531	2.69228	0	3.02781	0	2.78094	244.723	170.635
1384115_PM_at	BF555448	Acot2	0.765275	1.17056	0.568923	1.38001	0.0142187	2.12025	0	2.42543	0	2.77832	166.596	124.705
1391215_PM_at	BF386303	---	0.555314	1.66256	0.272161	2.29777	0.0194272	2.90525	0.00938357	2.76699	0.00844279	2.77805	26.6059	6.66382
1389391_PM_at	AI411981	Slc35e3	0.247697	2.16295	0.504833	1.51888	0.044555	2.04518	0.00388752	2.45296	0	2.77773	2.4508	5.69585e-05
1369077_PM_at	NM_053407	Asah1	0.533318	1.5728	0.804061	1.23395	0.0712688	2.03456	0.00528676	2.36522	0	2.77641	240.227	168.2
1368355_PM_at	NM_017083	Myo5b	0.49407	1.7005	0.560667	1.53084	0.0107561	2.59878	0.00225645	2.77501	0.000962863	2.7758	94.2012	12.9533
1379914_PM_at	AI716050	Klf11	0.59641	1.42714	0.326278	1.857	0	2.80767	0	2.70243	0.000962863	2.77427	71.8927	16.5512
1383747_PM_at	AI578135	Ect2	0.838487	1.16373	0.669365	1.44499	0	3.68139	0	4.07394	0.00539671	2.77285	106.327	94.5306
1373122_PM_at	BI284400	Ajuba	0.616713	1.28775	0.941567	1.059	0.0316391	1.92369	0	2.82362	0	2.77167	188.965	137.23
1385194_PM_at	BG671668	Rb1cc1	0.575889	1.6651	0.890479	1.19449	0.160659	2.20751	0.201352	1.92787	0.0170283	2.7711	304.646	200.954
1372370_PM_at	AI233741	Rpusd4	0.136575	1.91255	0.226009	1.71771	0	2.49329	0	2.97475	0	2.76999	14.4078	4.03488
1372062_PM_at	BF394161	Cinp	0.601473	1.31876	0.387972	1.54847	0	2.32958	0	2.62593	0	2.76806	44.7153	0.5908
1381906_PM_at	AA944304	Tpd52	0.482511	1.58454	0.58602	1.39789	0.0164757	2.16549	0.069755	1.76901	0	2.76608	246.576	171.632
1385676_PM_at	BG379822	Cd2bp2	0.444545	1.56091	0.296962	1.64561	0.0154001	1.90867	0	2.33991	0	2.76513	200.632	145.687
1371976_PM_at	AI102758	Fam195a	0.4794	1.48168	0.30719	1.61778	0.00277531	2.18168	0	2.47226	0	2.76444	61.4145	18.511
1368032_PM_at	M94288	Nolc1	0.51448	1.60098	0.798005	1.22941	0.037561	2.10547	0.00126736	3.11894	0	2.76237	199.653	117.36
1396320_PM_at	BF396773	Cdk12	0.745499	1.20937	0.704237	1.28844	0.0389348	2.01868	0.0732419	1.77836	0.000962863	2.76171	187.892	138.017
1390507_PM_at	BI296097	Isg20	0.841836	1.11723	0.950753	1.06043	0.537765	1.33063	0.0414882	1.8137	0	2.76103	230.966	159.143
1387693_PM_a_at	M95413	Slc6a9	0.666307	1.25358	0.371109	1.58877	0	2.39161	0	3.14642	0	2.75912	46.0309	0.7237
1388786_PM_at	BF407452	---	0.445267	1.60207	0.913625	1.09333	0.0917079	1.71202	0.00772297	2.07937	0	2.75757	192.616	140.886
1372957_PM_at	BE101323	Hjurp	0.754867	1.18258	0.726142	1.24935	0.0560287	1.80651	0	2.21637	0	2.7575	162.197	121.877
1380144_PM_at	BE103512	Mob1b	0.724872	1.24251	0.914404	1.10956	0.00938487	2.31617	0.0250228	2.04367	0	2.7561	205.889	148.79
1398452_PM_at	BI298587	Naa30	0.428686	1.79684	0.376443	1.67209	0	2.90584	0	3.86145	0	2.75544	47.5622	0.02473
1387458_PM_at	NM_019182	Rnf4	0.468451	1.83438	0.277345	2.16683	0.116611	2.02277	0.00225645	3.09765	0.00493389	2.74952	26.2261	1.01994
1380032_PM_at	BF407634	Slain2	0.627405	1.26209	0.74323	1.20626	0.00277531	2.06663	0	2.15396	0	2.74931	159.741	120.286
1372916_PM_at	BI295139	Mrps27	0.32036	1.57869	0.30719	1.47041	0	2.14243	0	2.29914	0	2.74838	177.948	131.879
1373421_PM_at	BM392224	Tgif1	0.652802	1.26814	0.496032	1.45001	0.00793856	2.20235	0	3.00345	0	2.74611	50.3017	0.4698
1379356_PM_at	AI574991	Fam102b	0.702752	1.3408	0.788775	1.29692	0.593244	1.42103	0.301085	1.64076	0.00581494	2.74561	306.927	202.034
1391921_PM_at	AW530941	Rngtt	0.592827	1.42084	0.788563	1.2391	0.238842	1.64897	0.0409371	1.98039	0.00169602	2.74397	213.162	153.024
1390699_PM_at	BF390453	RGD1311595	0.646875	1.43491	0.409444	1.93171	0.202544	1.94795	0.0696215	2.21056	0.014568	2.74218	57.7645	11.5911
1389818_PM_at	AA997712	---	0.136575	2.47863	0.338224	1.89097	0.0312014	2.26124	0	3.2036	0.00233426	2.73942	2.4508	5.69585e-05
1397255_PM_at	AW533685	Ccdc86	0.465499	1.78192	0.411112	1.7627	0.142677	1.87425	0.00126736	2.96657	0.00169602	2.7356	35.1636	4.6282
1395734_PM_at	AW919178	Palmd	0.640177	1.30598	0.552692	1.43129	0.0185351	2.11372	0	2.77376	0	2.73519	172.744	128.613
1376153_PM_at	BE102621	---	0.774229	1.21503	0.820806	1.22479	0.407074	1.516	0.123632	1.7805	0.000962863	2.73464	195.864	142.842
1385931_PM_at	AW535564	Hook3	0.86865	1.15873	0.919326	1.15548	0.357259	1.81138	0.290727	1.79469	0.0223685	2.73436	250.425	173.69
1392899_PM_at	BI284262	Prc1	0.967409	-1.0273	0.878606	1.15764	0.00483901	2.74229	0	3.23427	0.000962863	2.72716	126.908	100.027
1394577_PM_at	BI279384	---	0.572249	1.72525	0.824795	1.31115	0.478796	1.66468	0.199086	1.98264	0.026844	2.7195	366.455	228.52
1373120_PM_at	BM389931	Spata2	0.289433	1.74813	0.388608	1.46044	0	2.45525	0	2.3742	0	2.71432	66.9784	8.19006
1393689_PM_at	BE097322	Ndufaf1	0.529691	1.65856	0.784095	1.28091	0.108678	2.03232	0.012612	2.51678	0.00349014	2.71273	282.682	190.285
1383380_PM_at	AA859346	Rpp38	0.531893	1.5774	0.708099	1.32479	0	3.06271	0	3.74854	0.000962863	2.71081	63.5375	0.1047
1370345_PM_at	L11995	Ccnb1	0.93836	1.07527	0.823753	1.30789	0	4.72373	0	4.68957	0.0246601	2.71058	109.477	99.8775
1371785_PM_at	BI303379	Tnfrsf12a	0.818337	1.17003	0.753668	1.30007	0.0255143	2.44684	0	3.08286	0.00233426	2.70977	57.5344	0.3919
1384275_PM_at	BI300393	LOC688328	0.70236	1.29645	0.576689	1.50821	0.0437393	2.23607	0.0082977	2.53688	0.00349014	2.709	61.0026	0.8232
1384935_PM_at	AI070621	Cstf3	0.51233	1.58647	0.880504	1.14633	0.0107561	2.3567	0.0237137	2.0906	0	2.70662	165.904	107.371
1393028_PM_at	BM383152	---	0.572757	1.37705	0.498224	1.45802	0.175601	1.61675	0	2.53556	0	2.70229	198.402	144.36
1388715_PM_at	AA818089	Gars /// RGD1559871	0.510809	1.39358	0.299915	1.56227	0	2.11835	0	2.48025	0	2.70053	66.9324	24.8663
1370281_PM_at	U13253	Fabp5	0.556279	1.48172	0.879647	1.14469	0.679638	1.26699	0.348394	1.44621	0.00169602	2.69995	365.49	298.144
1370361_PM_at	U66470	Cgref1	0.783255	1.15914	0.785899	1.20363	0.402929	1.40422	0.00388752	2.20643	0	2.69768	124.783	96.7063
1373509_PM_at	BE113288	Nsun4	0.444545	1.62631	0.654139	1.29997	0.0370042	1.88818	0	2.44929	0	2.69732	184.731	136.08
1368535_PM_at	NM_057130	Hrk	0.530309	1.46324	0.338627	1.64844	0	2.82151	0	3.31689	0	2.69564	45.7283	0.3799
1386662_PM_at	BF553981	---	0.624509	1.27733	0.336324	1.58157	0	2.30494	0	2.3558	0	2.69544	62.0716	24.5728
1372804_PM_at	AI175555	Noa1	0.383733	1.70894	0.337269	1.59078	0.0185351	1.95812	0	3.29969	0	2.69078	205.775	148.723
1373088_PM_at	BI295811	LOC100363310	0.541388	1.35211	0.39742	1.46338	0.00793856	2.01327	0	2.05244	0	2.69026	169.597	126.619
1368323_PM_at	NM_017200	Tfpi	0.658773	1.39969	0.853275	1.21938	0.0846317	2.20854	0.028139	2.39817	0.00844279	2.68629	255.028	176.129
1369195_PM_at	NM_013068	Fabp2	0.823862	1.17083	0.920058	-1.11999	0.163252	1.93022	0.064684	2.07426	0.00581494	2.68452	228.275	161.608
1370158_PM_at	AA946388	Myh10	0.629754	1.31882	0.974879	1.03316	0.285048	1.52466	0.0959137	1.68987	0	2.68296	278.409	175.243
1398643_PM_at	BF388566	Dicer1	0.541388	1.53214	0.58422	1.44902	0.0414496	2.06966	0.0103452	2.28718	0.000962863	2.67812	197.104	143.585
1377827_PM_at	AA851587	Srfbp1	0.650816	1.34737	0.971885	-1.04376	0.128868	1.88617	0.00312014	2.66543	0.00169602	2.6765	198.996	126.773
1389446_PM_at	AI576586	LOC100361269 /// LOC100364748	0.461851	1.57524	0.487116	1.45254	0.096379	1.71016	0	2.4521	0	2.67619	241.604	168.948
1376025_PM_at	BG670963	Prmt2	0.688023	1.26114	0.944796	1.06843	0.183761	1.6398	0.0237137	1.93679	0	2.67454	190.757	139.761
1370398_PM_at	AF094609	Spata7	0.701485	1.26974	0.889007	1.13583	0.189605	1.72578	0.0259138	2.16073	0.00293626	2.67182	161.557	121.463
1371850_PM_at	AA892829	Papss1	0.629203	1.32328	0.918669	1.09768	0.291177	1.52247	0.127966	1.61738	0	2.66984	222.07	158.119
1394401_PM_at	BF396857	Elovl6	0.856089	1.11231	0.937418	1.07987	0.977163	-1.02764	0.982094	-1.01536	0.000962863	2.66874	384.054	342.391
1387193_PM_a_at	M27882	Spink3	0.481407	1.93286	0.679513	1.47614	0.165194	2.09737	0.00938357	2.91641	0.014568	2.66691	245.131	170.855
1372523_PM_at	AA892770	Gclc	0.439028	1.81567	0.278518	1.91585	0.00643368	2.50006	0.00225645	2.9931	0.00169602	2.66665	24.6336	4.38366
1368544_PM_a_at	NM_053516	Nol3	0.64656	1.25097	0.776731	1.18531	0.592883	1.24809	0.140102	1.49302	0	2.66441	306.891	242.614
1379118_PM_at	AI072498	---	0.471862	1.7336	0.753101	1.2841	0.037561	2.22449	0.00312014	2.53594	0.000962863	2.66377	299.822	198.652
1379485_PM_at	BF389640	Eif3a	0.627405	1.58329	0.963378	1.07646	0.337441	1.90008	0.0615346	2.5542	0.0397271	2.66166	257.495	177.426
1389253_PM_at	BI289085	Vnn1	0.667477	1.29455	0.397433	1.66072	0	2.64177	0.00312014	2.52523	0	2.65856	57.591	0.7874
1373935_PM_at	AI102751	Pold2	0.691451	1.2741	0.836788	1.1843	0.123841	1.81445	0.00225645	2.50196	0.00169602	2.65781	167.424	125.234
1375216_PM_at	AA850909	Pvrl2	0.295356	1.80218	0.650901	1.27152	0.136218	1.55833	0	2.29817	0	2.65737	209.55	150.93
1390249_PM_at	BF558075	RGD1305464	0.499014	1.47581	0.083408	1.98421	0	2.33142	0	2.74115	0	2.65524	26.7816	10.0875
1382451_PM_at	BM385477	Hebp2	0.534214	1.36173	0.867191	1.11651	0.111243	1.54016	0.0103452	1.78703	0	2.65507	201.662	146.298
1382679_PM_at	BF396190	Wdr43	0.477156	1.55469	0.310563	1.6981	0	2.70899	0	3.0341	0	2.6544	58.5715	0.5392
1382780_PM_at	AI059229	---	0.683715	1.28843	0.314746	1.83563	0	2.74433	0.00126736	3.25252	0.000962863	2.65372	48.0633	0.9604
1388393_PM_at	BM385031	LOC685108 /// Plp2	0.526208	1.4466	0.484674	1.44391	0.0164757	1.97088	0	2.48063	0	2.65292	188.554	138.421
1383818_PM_at	BF565324	Thnsl1	0.785666	1.16582	0.710193	1.27802	0.00643368	2.26847	0.00126736	2.64363	0	2.64963	58.9774	0.4817
1397458_PM_at	AW533978	Pmm2	0.713344	1.30808	0.969756	1.04928	0.126653	2.01857	0.0215176	2.37972	0.00622893	2.64581	209.972	151.175
1368522_PM_at	NM_031340	Timeless	0.961595	1.02944	0.915599	1.10192	0.218576	1.60139	0.0671469	1.7836	0.000962863	2.64569	200.029	145.329
1391693_PM_at	BM384161	Atp8b1	0.669458	1.35433	0.854276	1.20422	0.213296	1.79138	0.155464	1.78846	0.00708324	2.64541	225.821	160.234
1389135_PM_at	AW140637	Ctps2	0.468451	1.71114	0.998686	1.00145	0.0849988	1.95278	0.013536	2.28788	0.00233426	2.64091	267.885	182.814
1397953_PM_at	AI113261	LOC687696	0.555314	1.55361	0.920904	1.11254	0.107055	1.97432	0.00225645	2.6514	0.00349014	2.64023	204.682	114.55
1384263_PM_at	AI072473	Tmem161b	0.647224	1.39328	0.671359	1.4164	0.260407	1.74683	0.318728	1.57306	0.0111898	2.63852	308.324	202.693
1379369_PM_at	AI171526	Prickle1	0.650354	1.36994	0.535302	1.56543	0	2.97899	0	3.45398	0.00448781	2.63812	49.1864	0.4351
1398375_PM_at	BM392144	Mta3	0.465499	1.41193	0.39742	1.40281	0	2.23846	0	2.55314	0	2.6337	55.8126	0.2227
1380351_PM_at	AI137310	---	0.801212	1.14089	0.96513	-1.04098	0.442002	-1.36893	0.013536	-1.98102	0	-2.63364	142.171	108.655
1391570_PM_at	AI105070	Ablim3	0.481407	1.71623	0.43586	1.69614	0.00277531	2.95666	0	3.7647	0.000962863	2.63331	57.6969	0.2518
1382579_PM_at	BE107165	Tox3	0.92663	1.07385	0.57636	1.56133	0.13779	1.98763	0.0492772	2.1587	0.00581494	2.63323	202.177	146.603
1374087_PM_at	AI411088	Slc48a1	0.222421	1.8823	0.290991	1.65081	0.0185351	1.87312	0	2.53771	0	2.63143	13.4401	4e-13
1392799_PM_at	AI013895	Acer3	0.466205	1.71687	0.568456	1.46829	0.0335146	2.18217	0.218424	1.58406	0.00293626	2.62616	300.672	199.06
1378440_PM_at	BM385137	---	0.57503	1.49488	0.692687	1.3662	0.0287097	2.36336	0.0326752	2.16058	0.00349014	2.62426	248.04	172.417
1388953_PM_at	AA892598	Gnl3	0.641696	1.3836	0.651456	1.42823	0.0352014	2.27959	0.00528676	2.6545	0.00398962	2.62341	227.34	161.086
1385101_PM_a_at	AI712625	Ccdc127	0.541388	1.82508	0.629223	1.60559	0.671062	1.4144	0.233398	1.86669	0.0287908	2.62337	511.321	281.62	BMD > highest dose: 400.0
1395571_PM_at	BF557189	Pcgf3	0.483816	1.50072	0.762919	1.20221	0.00938487	2.1188	0.00126736	2.43668	0	2.62165	173.966	129.382
1368341_PM_at	M13961	Polb	0.522334	1.40647	0.299363	1.61406	0.00483901	2.11794	0	2.81714	0	2.61979	55.5188	0.4789
1387119_PM_at	AW433971	Mvk	0.489196	1.47805	0.809138	1.17196	0.0347922	1.83669	0.00126736	2.17668	0	2.61731	190.412	139.552
1386006_PM_at	AA866456	Larp7	0.661108	1.26724	0.60536	1.35688	0.558703	1.30363	0.405846	1.34498	0.000962863	2.61694	34.0148	0.7153
1370813_PM_at	U86635	Gstm5	0.558494	1.46551	0.753668	1.25836	0.0414496	2.04776	0.0340045	1.95306	0	2.61351	255.338	176.292
1370288_PM_a_at	AF372216	Tpm1	0.575889	1.38876	0.884096	1.12686	0.0250832	2.02464	0.00126736	2.38767	0	2.61087	200.739	145.751
1375569_PM_at	BM386267	Ccdc92	0.759257	-1.18087	0.758838	1.22967	0.00938487	2.14722	0	3.05579	0	2.61008	76.1704	0.5879
1398217_PM_at	BE108367	Zbtb41	0.744419	1.24668	0.744588	1.30531	0.204989	1.75902	0.168437	1.7148	0.00293626	2.6088	209.381	150.832
1389906_PM_at	AW530769	Fdft1	0.553661	1.32952	0.573021	1.30257	0.0943606	1.55712	0.00595555	1.86907	0	2.60757	190.529	139.623
1372029_PM_at	BI281957	LOC365559 /// Plin3	0.560646	1.26469	0.743329	1.1592	0.0164757	1.67045	0.00126736	1.91513	0	2.60691	139.623	106.931
1386471_PM_at	AA850155	Mrps27	0.5557	1.37063	0.317188	1.60114	0	2.41652	0	2.99608	0	2.60633	49.721	0.6008
1383277_PM_at	H32309	Ppp1r7	0.467397	1.59919	0.753668	1.2352	0.181312	1.61259	0.0223328	1.94612	0	2.60542	243.818	170.147
1395896_PM_at	AI233009	---	0.823165	1.19076	0.997048	1.00646	0.045411	2.46592	0.049559	2.29412	0.0148625	2.60463	154.713	106.413
1371481_PM_at	BI274372	Reep5	0.615215	1.1754	0.246834	1.40036	0	1.84641	0	2.12737	0	2.60322	99.2833	78.3997
1373730_PM_at	BI282077	Rbm33	0.474862	1.46413	0.237521	1.63547	0	2.57585	0	2.58989	0	2.60113	46.6733	0.2976
1379417_PM_at	AA956668	Mdn1	0.769969	1.21463	0.98973	-1.01551	0.0236467	2.3038	0	2.68119	0.000962863	2.59999	180.47	108.032
1384766_PM_a_at	AI717644	Phf14	0.444545	1.89195	0.720478	1.33731	0.184784	1.82495	0.0632046	2.04092	0.00581494	2.59944	357.333	224.664
1388926_PM_at	AI409048	---	0.634046	1.29212	0.995131	-1.00612	0.213675	1.559	0.0117211	2.00617	0	2.5991	220.753	157.371
1387652_PM_at	BI291249	Ide	0.563319	1.45305	0.750971	1.26712	0.289815	1.57734	0.0716427	1.82563	0.000962863	2.59878	246.745	171.723
1389326_PM_at	AI103093	Rfc3	0.572245	1.42572	0.866377	-1.15543	0.180709	1.67596	0.061754	1.8198	0	2.59873	241.444	168.861
1373955_PM_at	BI280339	Ipo5	0.522334	1.41712	0.608198	1.31102	0.00277531	2.1426	0	2.36634	0	2.59797	178.296	132.096
1380555_PM_at	BI293042	Faf2	0.136575	1.78427	0.412073	1.39919	0	2.27597	0	2.77645	0	2.59383	94.6062	12.9502
1386635_PM_at	BF542301	LOC100360580	0.579349	1.41703	0.596935	1.40803	0.0142187	2.20349	0	3.37115	0	2.59382	62.0207	0.1666
1399131_PM_at	AI703580	LOC683519	0.605526	1.46923	0.879449	1.17377	0.127718	2.00342	0.0223328	2.37275	0.00622893	2.5935	260.809	179.158
1390217_PM_at	BF283227	Ralgapa1	0.696529	1.3066	0.911072	1.12729	0.313826	1.62152	0.0969676	1.87863	0.00448781	2.59327	233.412	164.462
1394243_PM_at	AI101062	RGD1559938 /// Sms	0.641807	1.30948	0.67695	1.31186	0.322453	1.49517	0.167873	1.57999	0	2.59225	231.373	163.334
1377208_PM_at	BI291457	---	0.477156	1.89865	0.617055	1.54351	0.0595444	2.4041	0.092142	2.08061	0.0165551	2.5913	27.1383	4.35603e-07
1386643_PM_at	BF552914	Fem1b	0.788365	1.14279	0.800179	1.17903	0.00643368	2.12615	0	2.27941	0	2.59104	139.032	95.7127
1384791_PM_at	AI112158	B3gnt2	0.810069	1.1232	0.97187	-1.0313	0	2.29444	0	2.5788	0	2.58862	175.824	107.317
1379046_PM_at	BI290140	Mlec	0.585971	1.34155	0.60536	1.34473	0.00643368	2.22666	0	2.36924	0	2.58845	192.765	140.976
1378309_PM_at	AW434880	Usp20	0.347455	1.81087	0	2.17179	0.0631063	1.79166	0	2.36085	0	2.58773	8.4349	0.0455033
1375495_PM_at	BG376193	---	0.556272	1.46753	0.849068	1.17635	0.0287097	2.12547	0.415226	1.3868	0	2.58604	285.717	191.789
1378997_PM_at	BM391684	Ephb6	0.962406	-1.03324	0.587439	-1.48159	0.0736355	-2.03953	0.0117211	-2.37687	0.00233426	-2.58561	197.242	143.667
1396053_PM_at	BF555968	Nedd9	0.795665	1.28684	0.866433	1.26997	0.0287097	3.33413	0.0563365	2.6961	0.0514308	2.58477	NA	NA
1374118_PM_at	AA944176	Lars	0.69217	1.30482	0.780102	1.26127	0.0658316	2.03371	0.00388752	2.54017	0.00448781	2.58236	244.933	170.748
1388027_PM_a_at	AF051335	Rtn4	0.489196	1.75625	0.861121	1.19358	0.316677	1.6486	0.0731199	1.99893	0.00664299	2.57405	324.233	210.066
1379312_PM_at	AI706508	Pprc1	0.415581	1.93101	0.64361	1.39922	0.00643368	2.64233	0.00126736	3.95864	0.00233426	2.57237	86.564	0.006567
1372043_PM_at	BI282363	Mrto4	0.321936	1.57055	0.388213	1.39578	0.00277531	1.95516	0	2.49104	0	2.57105	172.39	128.389
1395605_PM_at	BM384452	Crkl	0.275379	1.90677	0.355479	1.58792	0	2.41699	0	2.55085	0	2.57086	12.6711	1.70064
1399008_PM_at	AW434064	Ankrd17	0.65936	1.43696	0.834895	1.2612	0.3523	1.73559	0.171401	1.93916	0.027032	2.56864	339.086	216.737
1382186_PM_a_at	AI136314	Gpatch4	0.529691	1.67488	0.753101	-1.3232	0.159931	1.91376	0.0981795	1.92042	0.00664299	2.56757	296.595	197.1
1394318_PM_at	AW918228	Arpp19	0.825385	1.18032	0.865772	1.20442	0.564421	1.44751	0.0321418	2.35234	0.011533	2.56703	242.124	169.23
1378958_PM_at	AA998314	Ccdc86	0.310632	1.73971	0.277345	1.64452	0	2.29407	0	3.14275	0	2.56668	53.4025	0.01961
1368177_PM_at	NM_057107	Acsl3	0.527013	1.84254	0.725579	1.42991	0.17117	2.11679	0.0371559	2.51258	0.0258389	2.56654	282.846	190.366
1370294_PM_a_at	U05341	Cdc20	0.807601	1.19024	0.802337	1.25866	0.0132647	2.84415	0	4.35408	0.0142971	2.56625	91.3538	0.6503
1373989_PM_at	AI103943	Rassf1	0.698934	1.27538	0.442949	1.61974	0	3.2314	0	3.4025	0.00233426	2.56352	48.1135	0.6006
1381611_PM_at	BF396355	Ahctf1	0.519165	1.5645	0.698377	1.31264	0.053267	2.01746	0.00312014	2.50495	0.00169602	2.56299	229.94	162.537
1386888_PM_at	NM_053857	Eif4ebp1	0.388135	1.40733	0	1.77747	0	2.27311	0	2.49171	0	2.56252	20.0501	10.1866
1384082_PM_at	AW526768	LOC688311	0.409021	1.86988	0.416506	1.65266	0.0448806	2.06033	0	2.7482	0.000962863	2.56226	30.2954	1.35114e-06
1386901_PM_at	NM_031561	Cd36	0.765738	1.2842	0.892669	1.18202	0.406986	1.68568	0.246503	1.80373	0.0336623	2.56181	333.228	214.13
1369772_PM_at	AW141210	Slc6a9	0.675781	1.20366	0.482404	1.38009	0.00643368	2.04578	0.00126736	2.28206	0	2.56134	52.1595	0.7164
1377021_PM_at	BI303908	Trmt6	0.521475	1.59986	0.76026	1.27119	0.0943606	1.93522	0.00126736	2.72529	0.00233426	2.55919	212.519	152.652
1371646_PM_at	AI008441	LOC100360180	0.549468	1.36778	0.622987	1.29235	0.362821	1.36574	0.0749246	1.57415	0	2.55886	326.536	216.34
1383028_PM_at	BE120656	Cdv3	0.49407	1.43868	0.38862	1.49568	0.0164757	1.86617	0.00225645	2.14326	0	2.55848	177.4	131.537
AFFX-LysX-5_at		---	0.616368	1.5003	0.617055	1.53686	0.347417	-1.70824	0.0082977	-2.97444	0.0172807	-2.55758	NA	NA
1393314_PM_at	BI289840	---	0.388135	1.80412	0.39742	1.60693	0.0255143	2.05616	0	2.7002	0	2.55691	23.8387	3.12777
1393718_PM_at	BE117189	---	0.740479	1.27897	0.716761	1.37642	0.264362	1.78067	0.283105	1.64836	0.0136957	2.55485	288.577	193.197
1368497_PM_at	NM_012833	Abcc2	0.452313	1.37941	0.340639	1.38794	0	2.11026	0	2.36813	0	2.55405	50.5339	0.1359
1395118_PM_at	AW523661	Rg9mtd2	0.548165	1.38562	0.577117	1.34606	0.051936	1.75113	0.0639592	1.64951	0	2.55254	204.049	147.708
1394207_PM_at	AI236188	---	0.962303	-1.04218	0.686457	-1.46337	0.178916	-2.04288	0.0432642	-2.43656	0.0209517	-2.55185	264.573	181.11
1383312_PM_at	BF396751	Ccdc120	0.541388	1.4585	0.698536	1.28557	0	2.54329	0	2.9598	0	2.55181	143.331	102.156
1382287_PM_at	BG375343	Rnps1	0.350314	1.77433	0.314746	1.63335	0	2.29873	0	2.91228	0	2.551	33.2363	5.7963
1379351_PM_at	BM390871	Ccdc90a	0.757027	1.19826	0.488455	1.5224	0.230829	1.60425	0.0237137	2.07493	0	2.55087	204.157	147.772
1391514_PM_at	AI575440	LOC100910809	0.940469	1.0494	0.921244	1.09982	0.105363	1.83879	0.00388752	2.33856	0	2.55045	184.864	136.162
AFFX-LysX-M_at		---	0.726605	1.30233	0.640167	1.47654	0.205449	-1.86879	0.00225645	-3.1106	0.00774988	-2.54885	NA	NA
1392986_PM_at	AI227920	Strn	0.560801	1.50269	0.763265	1.27129	0.0312014	2.23356	0.0108262	2.28224	0.00349014	2.54788	240.971	168.604
1384005_PM_at	BG662895	Dr1	0.365277	2.0228	0.53179	1.52498	0.0304051	2.24055	0.00126736	2.99412	0.00293626	2.5467	28.2285	2.19866e-05
1373446_PM_at	AI102512	Phf13	0.428067	1.71542	0.539893	1.41823	0.0142187	2.15546	0.00772297	2.11313	0	2.5451	245.905	171.271
1390511_PM_at	BI285801	---	0.774865	1.23685	0.857922	1.20916	0.0996805	2.10123	0.123952	1.90638	0.0111898	2.54349	257.99	177.685
1393683_PM_at	BF415479	RGD1306148	0.796861	1.15538	0.685588	1.30441	0.27388	1.52932	0.211515	1.51521	0	2.54174	239.359	167.727
1393033_PM_at	BG669575	Yars2	0.674661	1.28309	0.559325	1.45836	0.104275	1.85839	0.00656422	2.29686	0.00233426	2.5417	210.575	151.526
1398602_PM_at	AW143296	Mad2l1	0.795518	1.14973	0.745008	1.24075	0.33793	1.45752	0.00388752	2.22543	0.000962863	2.54102	137.51	105.494
1380359_PM_at	BM385856	---	0.529691	1.70182	0.552692	1.60334	0	3.18792	0.00126736	3.01502	0.0118449	2.54069	67.7135	0.3664
1382750_PM_at	AI058503	LOC678893	0.550036	1.41022	0.229799	1.76831	0.123395	1.64546	0.0192712	1.85126	0	2.54057	240.026	168.09
1374449_PM_at	BF417638	Cdca3	0.952112	1.05072	0.878066	1.19773	0.0352014	2.60648	0.00312014	3.51774	0.0182805	2.53947	91.6145	0.8189
1376039_PM_at	AA996882	Aurka	0.906105	1.08924	0.749533	1.31985	0.02121	2.52479	0	3.86052	0.00942749	2.539	84.0668	0.9297
1374437_PM_at	BF419336	Nars	0.64656	1.25969	0.49627	1.41789	0.00793856	2.05797	0	2.44207	0	2.53789	186.834	137.37
1371189_PM_x_at	BG153272	LOC100359969 /// LOC100912231 /// Rpsa	0.439028	1.34884	0.055211	1.54624	0	1.96973	0	2.08808	0	2.53759	52.8876	20.6122
1382062_PM_at	AA943385	Gstcd	0.593103	1.41299	0.968716	1.04508	0.143918	1.80029	0.0139691	2.24572	0.00293626	2.53748	255.974	176.627
1398309_PM_at	D88364	Pigl	0.418692	1.6727	0.425904	1.50166	0.00643368	2.16312	0	2.50046	0	2.53699	83.2528	8.99451
1382604_PM_at	BE117925	Polr3g	0.541274	1.60115	0.974638	-1.03872	0.396178	1.54037	0.0742	1.96053	0.00622893	2.53637	279.695	188.796
1374784_PM_at	AI407006	Prtfdc1	0.351638	1.89008	0.76926	1.22248	0.00483901	2.46112	0	2.61788	0	2.53227	247.669	172.218
AFFX-r2-Bs-lys-5_at		---	0.691451	1.37982	0.654139	1.51882	0.429043	-1.67554	0.0409371	-2.95462	0.0629131	-2.53192	NA	NA
1373564_PM_at	AI410548	Hibch	0.677508	1.30751	0.740039	1.29622	0.31836	1.57588	0.0822411	1.8512	0.00398962	2.53065	252.613	174.852
1395613_PM_at	BF408015	---	0.533318	1.54848	0.816032	1.21299	0.0448806	2.10137	0.0239907	2.10892	0.00349014	2.53043	259.96	178.715
1388622_PM_at	AW535890	Nop56	0.529691	1.38315	0.555529	1.3305	0.00277531	2.25894	0	2.77334	0	2.53031	55.5706	0.1456
1391581_PM_at	BE104302	Arhgap5	0.584538	1.51011	0.734118	1.34569	0.12552	1.99838	0.0969676	1.94867	0.00746355	2.52645	253.344	175.24
1387440_PM_at	NM_022863	Ireb2	0.786807	1.28051	0.971641	-1.06182	0.0626871	2.92791	0.0326752	2.9325	0.0600766	2.52493	NA	NA
1391154_PM_at	BF394263	---	0.60739	1.57779	0.633222	1.58149	0.482183	1.60847	0.509301	1.49143	0.0323125	2.5209	378.65	233.569
1373552_PM_at	AW531852	Las1l	0.450028	1.55625	0.811913	1.16809	0.0185351	1.93142	0.00225645	2.07921	0	2.52045	203.618	147.454
1390294_PM_at	BE100986	Atxn7l4	0.439028	1.71697	0.699171	1.28709	0.154292	1.6632	0.0563365	1.77734	0	2.52021	341.707	217.894
1374760_PM_at	BG374448	---	0.976674	1.02804	0.857942	1.25269	0.0228125	3.22261	0.0300476	2.73789	0.0402703	2.51909	113.66	100.636
1385860_PM_at	BF543907	Rspry1	0.428686	1.71861	0.911072	1.09834	0.0846317	1.77347	0	2.36544	0.00169602	2.51734	244.638	170.59
1370931_PM_at	AA893188	Xrcc5	0.462671	1.53828	0.974603	-1.0288	0.0154001	1.95787	0	2.31645	0	2.51584	226.699	160.727
1392784_PM_at	BF555051	Gas6	0.978295	-1.0169	0.970326	1.03885	0.210485	-1.60899	0.00312014	-2.24691	0	-2.51403	162.555	122.108
1375457_PM_at	AA875011	Metap1d	0.409021	1.59555	0.373445	1.50941	0.0304051	1.79875	0	2.29998	0	2.51188	195.613	142.691
1383401_PM_at	BI288769	Tes	0.903338	-1.06892	0.615766	-1.34991	0.602489	1.28058	0.587197	1.24469	0	2.50862	231.351	0.04764
1383817_PM_at	AA817688	---	0.584538	1.41027	0.960288	-1.05408	0.0142187	2.39262	0.00126736	2.58435	0.000962863	2.50636	178.382	109.764
1372186_PM_a_at	BM385445	Top2a	0.778853	1.21591	0.736127	1.32932	0.0321228	2.34711	0	3.88637	0.00913026	2.50629	87.6576	0.5554
1382059_PM_at	BI289529	Fbxo30	0.805446	1.21014	0.908757	1.14722	0.0901892	2.2125	0	3.50916	0.0162485	2.50482	191.609	107.595
1398259_PM_at	NM_053952	Nup155	0.595163	1.42769	0.954081	-1.06417	0.318796	1.58309	0.0942711	1.8459	0.00349014	2.50475	269.841	183.815
1390366_PM_at	BI291884	Cdhr2	0.705973	1.18549	0.962906	1.03637	0.682327	1.18736	0.0520173	1.60124	0	2.50467	296.092	222.14
1370831_PM_at	AY081195	Mgll	0.623303	1.17642	0.303521	1.37659	0	1.7933	0	2.10042	0	2.50434	110.641	86.668
1386872_PM_at	BI296290	Igf2r	0.569208	1.25713	0.399617	1.37423	0.0357595	1.60242	0.00312014	1.74547	0	2.50391	169.266	126.408
1393777_PM_at	AA998104	---	0.569802	1.61673	0.761744	1.34357	0.300205	1.79243	0.308076	1.66659	0.0230586	2.5035	359.404	225.546
1373993_PM_at	AA799470	---	0.50271	1.67347	0.716738	1.32743	0.146832	1.84877	0.0215176	2.21302	0.00581494	2.50122	270.82	184.315
1383205_PM_at	BI288833	Dact2	0.444545	1.5698	0.0783371	2.09342	0	2.68182	0	2.5323	0	2.49956	15.4296	6.09099
1372850_PM_at	AA799464	LOC100151767	0.585971	1.51824	0.746317	1.33798	0.088633	2.16416	0.0786054	2.05968	0.014568	2.49829	335.948	215.344
1383933_PM_at	AI136714	RGD1308772	0.533488	1.60319	0.570234	1.51293	0.0752569	2.11908	0.0598644	2.02848	0.00664299	2.49725	296.116	196.868
1369238_PM_at	NM_031815	Inhbe	0.610739	1.31732	0.530982	1.41108	0	2.54887	0	2.57621	0.000962863	2.49582	102.644	86.7922
1382070_PM_at	AA819758	Atf7ip	0.444545	1.59933	0.757034	1.20778	0.037561	1.83864	0.00388752	2.04686	0	2.49578	227.326	161.078
1377626_PM_at	AA924350	LOC100911030	0.914065	1.08655	0.697098	-1.40789	0.143642	-2.04149	0.0121587	-2.84305	0.0167783	-2.49435	214.902	154.027
1390224_PM_at	BM387978	---	0	2.51867	0.0488455	2.20222	0.00277531	2.48944	0	3.11695	0	2.49129	2.4508	5.69585e-05
1372462_PM_at	AI412322	Acat3	0.656737	1.30783	0.691405	1.31837	0.336413	1.51841	0.0976114	1.76425	0.00233426	2.48999	263.88	180.752
1370460_PM_at	AF106657	Usp15	0.790329	1.26306	0.855936	1.26085	0.355204	1.82607	0.0592396	2.51582	0.0481815	2.48859	287.504	192.669
1383531_PM_at	AA901061	---	0.60762	1.465	0.70552	1.3685	0.217054	1.84274	0.0954959	1.97863	0.0154389	2.48545	302.234	199.806
1370026_PM_at	NM_012935	Cryab	0.553661	1.44214	0.873421	-1.13984	0.283759	1.52802	0.0234203	1.97483	0.00293626	2.48353	220.668	157.323
1394095_PM_at	AA850714	Gin1	0.664872	1.39478	0.858124	1.21483	0.0587657	2.3507	0.012612	2.654	0.0177747	2.48349	159.133	103.536
1398350_PM_at	BG380454	Basp1 /// LOC100910172	0.96319	-1.03117	0.937197	-1.08468	0.948845	-1.06129	0.788291	1.1631	0.00493389	2.48184	317.349	291.82
1371520_PM_at	BI296732	Scaper	0.627213	1.38353	0.971159	-1.04335	0.473231	1.44599	0.415498	1.42572	0.00622893	2.4813	342.747	250.501
1378022_PM_at	BE113167	Rnf20	0.560801	1.5843	0.584837	1.54696	0.459205	1.52766	0.0695261	2.03947	0.010122	2.48125	282.316	190.103
1388099_PM_a_at	AB029495	Tfpt	0.394599	1.78557	0.593269	1.38076	0.0142187	2.10436	0.00225645	2.22523	0	2.47856	206.334	149.051
1393474_PM_at	BF285952	Sult2b1	0.802644	1.13055	0.605668	1.3215	0.543307	1.28307	0.00126736	2.12901	0	2.47707	171.097	127.571
1374071_PM_at	BG670800	Fam118a	0.621542	1.34536	0.860823	1.16054	0.0250832	2.07386	0.00388752	2.32806	0	2.47645	211.522	152.075
1368213_PM_at	AI407454	Por	0.536302	1.48345	0.429394	1.58241	0.00483901	2.39673	0	2.66017	0.000962863	2.4758	67.0755	0.626
1388546_PM_at	AI013328	Ablim1	0.553661	1.55435	0.899116	1.13862	0.171166	1.82079	0.132944	1.77986	0.00746355	2.47569	285.799	191.829
1396452_PM_at	BF547340	Alkbh4	0.535179	1.53827	0.299915	1.87818	0.204237	1.6986	0.085185	1.82396	0.000962863	2.47497	36.2669	8.91182e-07
1375852_PM_at	BM390399	Hmgcr	0.533273	1.595	0.631302	1.43127	0.359175	1.56232	0.0329111	2.12576	0.00539671	2.47446	317.707	207.071
1393331_PM_at	AI575856	Heca	0.622062	1.38666	0.527979	1.53537	0.066064	2.02077	0.0223328	2.14422	0.00169602	2.47442	269.188	183.481
1374135_PM_at	AI233262	Ipo4	0.295202	1.65539	0.237821	1.55185	0.00643368	1.86168	0	2.31446	0	2.47433	186.616	137.237
1378149_PM_at	BE097616	Vps26b	0.0715839	2.32009	0.482148	1.46809	0.0107561	2.05235	0	2.62752	0	2.47424	2.4508	5.69585e-05
1381809_PM_at	BE097847	---	0.753852	1.3178	0.913024	1.16298	0.479128	1.62792	0.172966	1.98197	0.0392166	2.47329	283.701	190.791
1395533_PM_at	BF552813	Hars	0.596471	1.53648	0.495044	1.74311	0.136133	2.10253	0.111955	2.01617	0.0200082	2.47252	63.0811	3.57611
1377100_PM_at	AI172172	Pds5b	0.612807	1.51153	0.782044	1.31703	0.221387	1.91007	0.490167	1.45876	0.0180292	2.47135	372.566	231.066
1383586_PM_at	BI295793	Arpp19	0.526208	1.51035	0.735981	1.26444	0.0414496	1.92794	0.00312014	2.29888	0	2.47041	244.864	170.711
1372623_PM_at	BE101435	---	0.536055	1.44171	0.713976	1.25587	0.00938487	2.13145	0.0139691	2.07684	0	2.46962	235.007	165.343
1391187_PM_at	BI303019	Ppl	0.995492	1.00427	0.844604	1.18619	0.880793	1.12161	0.020042	2.07811	0.000962863	2.46937	212.712	152.764
1387048_PM_at	NM_053563	Ddx39a	0.312116	1.66474	0.563783	1.29635	0	2.0256	0	2.30619	0	2.46886	209.843	151.1
1393099_PM_at	BF400576	Cox11	0.256576	1.95665	0.700417	1.27198	0.00643368	2.20233	0	2.34962	0	2.46883	253.992	175.582
1372653_PM_at	BI276210	Fkbp11	0.555387	1.27184	0.361303	1.39773	0.00277531	1.85359	0	2.17884	0	2.46855	148.709	113.035
1372728_PM_at	BE103745	Sort1	0.593756	1.34579	0.606202	1.35354	0.0562796	1.83735	0.0188525	1.91726	0.000962863	2.46831	268.103	182.926
1386396_PM_at	AW528387	Dusp8	0.823536	1.17029	0.62911	1.47094	0.00277531	3.88046	0.00595555	2.92298	0.0124849	2.46683	103.643	91.9597
1386910_PM_a_at	AF311054	Apex1	0.428686	1.60559	0.455967	1.43426	0.00277531	2.12359	0	2.67205	0	2.46656	103.208	18.3226
1396845_PM_at	AW526217	Fbxl20	0.045129	2.00891	0.508932	1.37575	0	2.09927	0	2.61963	0	2.46646	11.1698	4e-13
1388900_PM_at	BG381414	---	0.439028	1.55306	0.0488455	1.97744	0	3.16035	0	3.29331	0	2.46472	32.614	0.3451
1390721_PM_at	AA817700	---	0.365277	1.92104	0.277345	1.86508	0.116848	1.8036	0.0502964	1.89397	0.00233426	2.4646	2.4508	5.69585e-05
1368475_PM_at	NM_019274	Colq	0.724872	1.26113	0.237821	2.03132	0.0734215	1.99811	0.00465456	2.46887	0.00493389	2.46303	40.3223	14.2289
1375441_PM_at	BI278468	Sars	0.490298	1.32666	0	1.94876	0	2.46226	0	2.71694	0	2.46291	30.7705	0.6065
1372510_PM_at	AI172302	Srxn1	0.526669	2.08424	0.406465	2.32153	0.00643368	4.5487	0	6.38688	0.0862986	2.46282	NA	NA
1383144_PM_at	AI454550	Trnt1	0.627255	1.52768	0.838047	1.27876	0.364951	1.77347	0.187564	1.9438	0.0393747	2.46061	338.713	216.572
1382038_PM_at	BE113064	Kpna6	0.467397	1.53888	0.530982	1.39791	0.040858	1.84239	0.00225645	2.28729	0	2.46055	215.468	154.352
1376732_PM_at	BM388733	Calr3	0.621643	1.28313	0.402029	1.52996	0.00938487	2.1618	0.107799	1.58526	0.000962863	2.45964	90.3314	18.7699
1376774_PM_at	BG380482	---	0.572757	1.60776	0.799599	1.3012	0.359175	1.70222	0.2811	1.70865	0.0262935	2.45958	365.931	228.301
1385428_PM_at	AI072630	Xpo4	0.674032	1.38784	0.951838	-1.08285	0.450336	1.57862	0.214434	1.77305	0.0216808	2.45957	296.817	197.207
1371539_PM_at	AW921151	Nhp2	0.545138	1.30087	0.269602	1.51693	0	1.83276	0	2.14002	0	2.45751	168.018	125.613
1371173_PM_a_at	Y13591	Cast	0.70837	1.30389	0.946891	-1.07964	0.497966	1.46005	0.172475	1.73692	0.00979214	2.45638	286.303	192.078
1390485_PM_at	BI290680	2015-03-05	0.531753	1.43149	0.570234	1.36666	0.00793856	2.11216	0	2.56283	0	2.45601	200.771	145.77
1376950_PM_at	BE098978	Det1	0.17896	2.30757	0.288494	1.86636	0.0164757	2.35013	0.00126736	2.75682	0.00398962	2.45589	2.4508	5.69585e-05
1385640_PM_at	AI059511	Pcsk9	0.595899	1.42837	0.873896	1.16205	0.939039	1.0736	0.304361	1.5176	0.00398962	2.45546	321.118	287.74
AFFX-PheX-M_at		---	0.653241	1.44911	0.633997	1.55188	0.37883	-1.70298	0.026242	-2.77399	0.0390866	-2.45527	NA	NA
1370719_PM_a_at	AB052921	Clcc1	0.620295	1.35497	0.665121	1.33934	0.0263501	2.11521	0.0172901	2.10606	0.00233426	2.45516	245.904	171.271
1376983_PM_at	BF417687	LOC680200	0.930503	1.08275	0.946891	1.0995	0.192615	2.10712	0.104238	2.22074	0.0445738	2.45417	242.674	169.528
1387783_PM_a_at	NM_012489	Acaa1a /// Acaa1b	0.467397	1.31004	0.0488455	1.57269	0	1.81973	0	2.13465	0	2.4537	52.6604	21.2755
1372869_PM_at	BE109202	Gtpbp4	0.575927	1.51253	0.671503	1.40312	0.0154001	2.50965	0.013536	2.48404	0.00809331	2.45353	115.073	101.157
1379425_PM_at	AI549208	Dem1	0.583284	1.3997	0.778304	1.22474	0.0271069	2.24903	0.0400264	2.00652	0.00349014	2.45179	120.906	103.07
1395540_PM_at	AW144387	Slc35e3	0.347455	1.97122	0.651977	1.35	0.0938478	1.82928	0.0117211	2.12382	0.00169602	2.4512	302.046	199.716
1385790_PM_at	BF560024	2015-03-05	0.627405	1.3028	0.657943	1.31567	0.00277531	2.14201	0	2.43843	0	2.44857	200.807	145.791
1372516_PM_at	AI317842	Kif22	0.603399	1.47683	0.602949	1.51114	0.00793856	3.02792	0	3.84183	0.0142971	2.44805	53.2037	0.208
1392026_PM_at	BF391823	---	0.967144	1.03303	0.956806	-1.07176	0.764115	1.25862	0.90387	1.09612	0.0165551	2.44737	369.67	304.665
1376088_PM_at	AA817715	Slc25a19	0.0715839	2.12008	0	2.31303	0	2.33324	0	2.86349	0.000962863	2.44586	2.4508	5.69585e-05
1369044_PM_a_at	AF202733	Pde4b	0.989313	1.00912	0.634014	1.41621	0.0926202	1.95838	0.0423351	2.02008	0.00539671	2.44464	219.227	156.503
1383849_PM_at	AW143311	Rfx7	0.630238	1.43633	0.980405	1.03592	0.37863	1.63015	0.289819	1.62831	0.0148625	2.44439	295.604	196.621
1376977_PM_at	AI411541	Ptger3	0.563146	1.3164	0.573677	1.30797	0.0142187	1.80871	0	2.20864	0	2.44413	179.591	132.902
1382364_PM_at	BI293914	RGD1310427	0.564279	1.41407	0.565059	1.41352	0.168948	1.64151	0.00126736	2.24328	0.000962863	2.44343	235.515	165.622
1386156_PM_at	AI639451	---	0.754867	1.30808	0.978603	-1.04157	0.803621	1.25814	0.350511	1.665	0.0361241	2.44233	348.32	248.273
1397409_PM_s_at	BE113999	Wee1	0.823165	1.16336	0.763367	1.29077	0.118437	1.93964	0.0130601	2.36282	0.00708324	2.44211	200.218	145.441
1374621_PM_at	AA892987	Taf1c	0.450028	1.60405	0.529356	1.41953	0.0255143	1.95666	0.00126736	2.38948	0	2.44191	254.136	175.658
1374740_PM_at	BF408740	Mef2bnb	0.586476	1.32184	0.227648	1.73973	0	2.26542	0	2.43842	0	2.44147	33.936	14.2355
1394565_PM_at	BF406339	Copz1	0.277476	1.87317	0.648479	1.30495	0.00643368	2.24226	0	2.54987	0.000962863	2.44126	257.041	177.188
1375973_PM_at	AI600108	Arih1	0.531753	1.55946	0.663533	1.36314	0.0287097	2.16719	0.00595555	2.44563	0.00293626	2.44089	242.058	169.195
1393569_PM_at	AI058532	Rbm18	0.388135	1.87037	0.604752	1.39649	0.0725006	1.87611	0.00126736	2.29486	0.00169602	2.44082	270.545	184.174
1394510_PM_at	BF290684	---	0.808347	1.19037	0.981948	-1.02966	0.392074	1.58276	0.0461639	2.16897	0.014568	2.43861	255.863	176.569
1380815_PM_at	AW523684	Gorab	0.975494	1.01859	0.931204	1.08388	0.0228125	2.0921	0.0103452	2.06608	0	2.43812	138.103	101.682
1398695_PM_at	BF389056	---	0.805263	1.1897	0.975697	1.03864	0.218576	1.77977	0.0113112	2.41744	0.00774988	2.43699	205.069	148.308
1371395_PM_at	AA851329	Cbx3 /// LOC100360453 /// LOC100365533	0.824197	1.11808	0.909771	1.09616	0.21298	1.53427	0.00772297	2.09172	0.00169602	2.43641	179.81	133.038
1372479_PM_at	AI175666	---	0.627405	1.4914	0.885354	1.18837	0.571731	1.46822	0.143081	1.96395	0.0285651	2.4331	291.188	194.475
1382389_PM_at	AI179755	Arhgef5	0.677508	1.26756	0.803861	1.20251	0.165264	1.67929	0.0386477	1.88058	0	2.43242	182.088	134.451
1372977_PM_at	BI291366	Map4k5	0.547788	1.53033	0.499286	1.56144	0.0316391	2.19029	0.00465456	2.42898	0.00398962	2.43204	93.8592	12.4624
1382372_PM_at	AA858521	---	0.824401	1.17435	0.994372	1.00929	0.327098	1.66354	0.105408	1.94604	0.0136957	2.43204	231.992	163.677
1379513_PM_at	BE108949	Tmem30b	0.616982	1.43133	0.733897	1.32963	0.963966	1.04874	0.483359	1.40233	0.0111898	2.43201	346.876	306.275
1378296_PM_at	AI012651	Ncaph	0.962406	1.02975	0.949833	1.06492	0.0107561	2.46566	0	3.1953	0.00293626	2.43115	99.3207	0.5036
1369941_PM_at	NM_022526	Dap	0.338161	1.39024	0.0146192	1.70838	0	2.09426	0	2.11736	0	2.43	19.4383	9.25209
1384296_PM_at	AI136388	---	0.439028	1.83004	0.185213	2.14776	0.00277531	2.83651	0.00126736	2.67473	0.00233426	2.42984	16.5688	1.85379
1376722_PM_at	AI409108	Nup205	0.600738	1.28603	0.962058	1.03932	0.0437393	1.72175	0.0184963	1.73116	0	2.42876	224.733	159.622
1372349_PM_at	AI703543	Haus7	0.552783	1.53991	0.839768	1.20233	0.277662	1.63283	0.0522546	1.97635	0.00448781	2.42658	258.74	178.078
1376238_PM_at	BI288733	Hus1	0.541388	1.53278	0.76026	1.26866	0.219447	1.68416	0.113421	1.75153	0.00349014	2.42554	305.438	201.329
1394440_PM_at	BI293863	Tnpo1	0.627255	1.34721	0.573021	1.44437	0.141188	1.75399	0.0148706	2.10596	0.00293626	2.42497	224.385	159.426
1382770_PM_at	BG376622	Coa5	0.70812	1.25219	0.584837	1.41784	0.0585061	1.92869	0.0310167	1.97739	0.00233426	2.42375	205.433	148.523
1389427_PM_at	BM386487	---	0.670971	1.32275	0.691405	1.3508	0.142208	1.86	0.00656422	2.58715	0.00809331	2.42357	189.953	139.273
1369661_PM_at	L24562	Dnm2	0.409936	1.53529	0.596463	1.27402	0.0121501	1.82464	0.00126736	1.92604	0	2.42255	198.039	144.144
1387243_PM_at	K02422	Cyp1a2	0.866139	-1.0757	0.393982	-1.43798	0	-1.93802	0	-2.17878	0	-2.42253	173.286	128.954
1388155_PM_at	BI286012	Krt18	0.529691	1.2989	0.639795	1.21179	0.156069	1.38983	0	1.81104	0	2.41988	150.791	114.416
1379606_PM_at	BM392291	Rab30	0.63513	1.34451	0.329943	1.79696	0.00483901	2.4541	0.00126736	2.86326	0.00293626	2.41849	55.3953	0.9252
1387759_PM_s_at	J02612	Ugt1a1 /// Ugt1a2 /// Ugt1a3 /// Ugt1a5 /// Ugt1a6 /// Ugt1a7c /// Ugt1a8 /// Ugt1a9	0.418692	1.44052	0.0146192	1.68835	0	2.03889	0	2.26828	0	2.41777	33.7436	10.8569
AFFX-r2-Bs-phe-M_at		---	0.641393	1.42506	0.617275	1.52268	0.354264	-1.70196	0.0207697	-2.8529	0.0401159	-2.41719	NA	NA
AFFX-LysX-3_at		---	0.709153	1.3332	0.619463	1.51039	0.245668	-1.81551	0.00528676	-2.74873	0.0195574	-2.4163	NA	NA
1375627_PM_at	BF407856	Akirin2	0.505698	1.60758	0.317905	1.81496	0.00643368	2.46353	0	2.96842	0.00493389	2.4162	40.2484	8.81471
1391841_PM_at	BE103537	---	0.665613	1.24173	0.804132	1.17172	0.00277531	2.08109	0	2.08502	0	2.41465	172.312	128.339
1374932_PM_at	BI282731	LOC100361444	0.665176	-1.4609	0.911847	1.16255	0.284974	1.93194	0.24144	1.84706	0.0487865	2.41426	196.389	143.156
1385804_PM_x_at	AA956841	LOC688637	0.563146	1.4762	0.601558	1.42684	0.0668842	1.99664	0.0082977	2.28094	0.00293626	2.41389	269.588	183.686
1381814_PM_at	AI044216	Srgap2	0.525964	1.57573	0.723109	1.30576	0.343785	1.52995	0.183948	1.62566	0.00708324	2.41314	308.665	202.854
1393105_PM_at	BF288164	Zfp259	0.536302	1.55491	0.926695	1.09925	0.118437	1.86629	0.00225645	2.58388	0.00581494	2.41211	211.753	116.018
1371959_PM_at	AI235236	Hist2h2aa3 /// LOC690131	0.541388	1.38248	0.501231	1.39154	0.0747614	1.66066	0.00887783	1.83472	0	2.41182	175.982	130.649
1376597_PM_at	AI100951	Zcchc10	0.497519	1.62077	0.560667	1.4748	0.00483901	2.64944	0.00985189	2.23452	0.00398962	2.41173	52.8885	8.34848
1379187_PM_at	BF418643	---	0.531552	1.50253	0.639251	1.36144	0.317456	1.51253	0.0559108	1.82039	0.000962863	2.41141	295.271	196.46
1391701_PM_at	BE111692	Kat6a	0.830236	1.1598	0.667633	1.40602	0.176661	1.83906	0.257066	1.61381	0.00979214	2.40921	309.637	203.31
1370994_PM_at	BG381386	Hip1r	0.595163	1.39773	0.62911	1.38089	0.170038	1.70363	0.00465456	2.32069	0.000962863	2.40736	233.647	164.593
1370510_PM_a_at	AB012600	Arntl	0.438145	2.07681	0.730583	1.35685	0.00483901	2.83144	0	3.65147	0.0195574	2.40692	79.6689	0.04236
1389399_PM_at	BG372451	RGD1562218	0.495759	1.52876	0.58906	1.37009	0.0395835	1.91253	0.0108262	2.02723	0	2.40624	216.931	155.192
1372840_PM_at	AI170289	Zbed4	0.546713	1.49635	0.918133	1.10394	0.0194272	2.21442	0.00985189	2.21771	0.00233426	2.40568	176.816	107.607
1374194_PM_at	AI170007	---	0.304366	1.60833	0.0892003	1.69211	0	1.98609	0	2.14901	0	2.40296	16.4365	4.51455
1395342_PM_at	AI598942	Ckap4	0.644653	1.27089	0.759012	1.21187	0.231789	1.50734	0.0234203	1.82943	0	2.40288	183.43	135.279
1368444_PM_at	NM_022703	Sgta	0.520409	1.4606	0.701815	1.25721	0.0385761	1.84386	0.00126736	2.27893	0	2.40288	230.087	162.619
1370379_PM_at	AF202076	Prss8	0.529691	1.53585	0.936682	-1.08173	0.161329	1.73548	0.0168775	2.13518	0.00539671	2.40277	241.014	168.628
1390933_PM_a_at	BF283097	Rg9mtd3	0.444545	1.83253	0.537051	1.51878	0.091998	1.94949	0.012612	2.30014	0.00622893	2.39752	20.6929	5.72816e-06
1398281_PM_at	NM_031329	Ocln	0.713736	1.27322	0.669686	1.37005	0.145414	1.81855	0.0113112	2.28722	0.00774988	2.39723	259.923	178.696
1386862_PM_at	NM_013132	Anxa5	0.577472	1.29416	0.902165	1.08739	0.331132	1.35779	0.0690618	1.55099	0	2.39585	303.147	206.105
AFFX-PheX-5_at		---	0.69217	1.35973	0.621774	1.53555	0.342436	-1.72298	0.0300476	-2.71117	0.0492648	-2.39566	NA	NA
1376762_PM_at	BE112933	Plekha1	0.846995	1.12473	0.503432	1.54352	0.0255143	2.27205	0.00388752	2.63992	0.00581494	2.39308	50.6741	0.9678
AFFX-r2-Bs-lys-M_at		---	0.622613	1.50409	0.607904	1.58886	0.374442	-1.71069	0.0219648	-2.91856	0.046989	-2.39284	NA	NA
1373049_PM_at	AI169619	RGD1562136 /// RGD1564870	0.556272	1.42466	0.662239	1.31462	0.0154001	2.04648	0	2.43301	0.00169602	2.39226	204.228	147.814
1395412_PM_at	BF546337	Caprin1	0.621542	1.42899	0.692998	1.38039	0.167512	1.92546	0.0161282	2.63349	0.0244076	2.39145	276.507	187.196
1372218_PM_at	BM384448	Wdr12	0.557665	1.40651	0.52632	1.43033	0.0316391	1.97589	0	2.57845	0	2.39078	234.639	165.14
1390373_PM_at	BE107528	Smad5	0.848475	1.11382	0.987994	1.0151	0.02121	2.13799	0.00126736	2.50325	0.00293626	2.39011	181.008	106.142
1376635_PM_at	BF283341	---	0.566493	1.41214	0.753668	1.2361	0.0840259	1.81693	0.0184963	2.00003	0.00233426	2.38955	218.33	155.992
1376685_PM_at	AW532489	---	0.900851	1.08331	0.947836	-1.07178	0.533925	1.38353	0.190466	1.63926	0.00448781	2.38923	221.231	157.643
1393956_PM_at	BI294556	Stk17b	0.823608	1.14319	0.873743	1.15386	0	2.71679	0.013536	2.23397	0.00398962	2.3892	116.86	102.243
1386586_PM_at	AA996838	Pak1ip1	0.444545	1.73898	0.340639	1.71992	0.0304051	2.06643	0	3.12556	0.00293626	2.38902	38.5821	4.63699
1368033_PM_at	BI290791	Nolc1	0.446943	1.77545	0.576915	1.46825	0.0304051	2.21898	0	2.55833	0.00493389	2.38765	31.9555	2.95883
1398264_PM_at	NM_012890	Slc30a2	0.55603	1.46189	0.422406	1.62691	0	2.65908	0	3.1098	0.00293626	2.38719	58.237	0.6021
1383941_PM_at	BF411395	LOC100365679	0.454484	1.68888	0.860882	1.15874	0.0895438	1.8604	0.0237137	1.99646	0.00293626	2.387	258.221	177.806
1387941_PM_s_at	U51898	Pla2g6	0.623439	1.32255	0.6939	1.28731	0.0556958	1.9234	0.0256405	1.97008	0.00233426	2.38482	207.244	149.584
1384609_PM_a_at	AI045965	Fam63b	0.56405	1.42058	0.918733	1.0974	0.196467	1.62914	0.133828	1.62571	0	2.38292	283.845	190.862
1377252_PM_at	BF411321	Smg8	0.321709	1.67729	0.320387	1.52479	0	2.07288	0	2.21155	0	2.38153	24.0606	3.57836
1389621_PM_at	BE113454	Fip1l1	0.597474	1.48074	0.828706	1.23655	0.256337	1.74862	0.0318447	2.27813	0.0180292	2.38104	260.584	179.04
1386632_PM_at	BF547901	Tmem55a	0.705973	1.32117	0.751423	1.32616	0.107055	2.05774	0.00985189	2.50221	0.0124849	2.38087	250.502	173.731
1372508_PM_at	BE113266	Tnrc6a	0.394759	2.24256	0.493947	1.7118	0.0801911	2.24804	0.0239907	2.39903	0.0246601	2.38083	431.013	253.95	BMD > highest dose: 400.0
1384750_PM_at	BF403834	Numb	0.488214	1.51824	0.597335	1.3558	0.00277531	2.18737	0.00772297	2.05887	0	2.38057	97.9816	17.0997
1372973_PM_at	BM390574	Lss	0.471382	1.49485	0.648512	1.28161	0.611934	1.23697	0.0533754	1.63251	0	2.38057	315.519	271.094
1387096_PM_at	NM_040669	Hps1	0.468451	1.66479	0.633492	1.38387	0.350632	1.49862	0.0889614	1.76305	0.00293626	2.3802	282.509	190.199
1373190_PM_at	AI101401	Cnot4	0.585295	1.43221	0.693799	1.33278	0.0585061	2.05392	0.0420337	1.95111	0.00349014	2.37986	230.613	162.912
1370803_PM_at	AF439397	Zwint	0.575889	1.26958	0.810792	1.13451	0.139153	1.48018	0.0284436	1.62492	0	2.37937	204.504	147.976
1376737_PM_at	BE110674	LOC100912041	0.597365	1.38905	0.89728	1.12288	0.00277531	2.69014	0	2.99782	0.00493389	2.3786	150.895	105.351
1384408_PM_at	BM386061	---	0.510173	1.77825	0.920274	1.12745	0.149236	2.02114	0.0714563	2.12838	0.0236934	2.37856	395.569	240.378
1393412_PM_at	AW920562	Fam3c	0.636651	1.3761	0.925163	1.10557	0.472462	1.46185	0.135889	1.76152	0.00844279	2.37708	297.458	197.516
1391217_PM_at	BI289843	---	0.548657	1.4432	0.525645	1.44133	0.0228125	2.07746	0.00465456	2.15701	0.000962863	2.377	257.055	177.195
1393423_PM_at	H32233	Tnks2	0.694498	1.35062	0.956822	1.07272	0.168319	1.96243	0.0227181	2.41156	0.0209517	2.37647	200.345	109.811
1382886_PM_at	BE100329	---	0.601473	1.40533	0.425904	1.65176	0.0587657	2.03242	0.0148706	2.26876	0.00664299	2.37592	53.9463	13.6662
1382178_PM_at	BI275934	Fam83h	0.365277	1.75812	0.538255	1.39559	0.0154001	2.04806	0.00126736	2.29552	0	2.37524	228.948	161.984
1375720_PM_at	AI171785	Gabbr1	0.639738	1.3613	0.755317	1.27813	0.905033	1.10741	0.292213	1.53139	0.00398962	2.3744	319.721	285.338
1377860_PM_at	BM392227	Ttc39b	0.740468	1.26484	0.997992	-1.0043	0.394433	1.55464	0.0351438	2.20567	0.0139932	2.3736	228.469	161.717
1369150_PM_at	NM_053551	Pdk4	0.444545	1.77413	0.49399	1.53693	0.0402924	2.07155	0.00126736	2.7207	0.000962863	2.37299	49.6507	3.78051e-05
1383094_PM_at	BI304048	Sri	0.73937	1.26808	0.982408	1.02786	0.616395	1.36849	0.376643	1.50991	0.0167783	2.37229	302.346	199.859
1374082_PM_at	BI275982	RGD1311578	0.467397	1.56684	0.634014	1.31781	0.0582426	1.80858	0	2.58298	0	2.37219	242.709	169.547
1376336_PM_at	BM392257	LOC100359714	0.560176	1.45775	0.915087	1.10827	0.233744	1.62079	0.299183	1.48059	0.00349014	2.37191	344.08	218.935
1391607_PM_at	BE109653	RGD1566319	0.724651	1.17031	0.340652	1.51395	0.0107561	1.86731	0.00126736	2.14056	0	2.37184	77.3069	30.2446
1369788_PM_s_at	NM_021835	Jun	0.711145	-1.32082	0.888391	1.16671	0.0402924	2.50008	0.0294395	2.3515	0.0211551	2.37155	103.865	88.919
1392505_PM_at	AI232232	Pds5a	0.635844	1.45417	0.666676	1.46511	0.170606	2.00494	0.049559	2.29386	0.0297403	2.37093	289.68	193.737
1383570_PM_at	BF547887	Phf3	0.645015	1.35185	0.628856	1.41838	0.0685332	2.04537	0.109497	1.78724	0.00913026	2.37054	83.9011	20.8318
1371735_PM_at	AI105202	---	0.444545	1.53614	0.173777	1.7658	0	2.42417	0	2.61601	0	2.37043	27.5851	8.77707
1367570_PM_at	NM_031549	Tagln	0.542503	1.62979	0.333043	2.01615	0.332659	1.65993	0.383603	1.50932	0.0202224	2.36998	402.346	243.044	BMD > highest dose: 400.0
1381217_PM_at	AI639158	Trmt6	0.52442	1.51435	0.626468	1.363	0.0185351	2.07679	0	3.0222	0	2.3685	217.014	155.239
1373823_PM_at	AA944180	Cks2	0.553661	1.4277	0.767602	1.22174	0.133343	1.66686	0.00126736	2.30529	0	2.36848	215.167	154.179
AFFX-PheX-3_at		---	0.634264	1.43339	0.595168	1.54379	0.430252	-1.57266	0.0300476	-2.43796	0.0301072	-2.36818	NA	NA
1379635_PM_at	BF399325	Syap1	0.444545	1.79513	0.682742	1.33037	0.10728	1.82618	0.012612	2.21354	0.00169602	2.36727	338.376	216.423
1383189_PM_at	AA818143	---	0.622062	1.48058	0.883554	-1.18528	0.524423	1.49508	0.154531	1.89465	0.0275161	2.36579	340.687	217.444
1378104_PM_at	AI105459	RGD1307465	0.533273	1.43899	0.928997	1.07762	0.0849988	1.73021	0.0082977	2.04767	0	2.36379	207.416	149.685
1398640_PM_at	AI044871	Rab30	0.555314	1.64829	0.403072	1.90969	0.0658316	2.33866	0.0526578	2.26592	0.0295549	2.36316	43.4219	7.51788e-06
1395122_PM_s_at	BF291194	Cdk10	0.365927	1.92003	0.367823	1.6855	0.0321228	2.03696	0.00225645	2.35381	0.000962863	2.36284	2.4508	5.69585e-05
1398920_PM_at	AI228651	LOC100294508	0.445136	1.41017	0.30719	1.4458	0.00938487	1.7577	0	1.91679	0	2.36248	164.239	123.193
1389125_PM_at	BI293704	Mrpl1	0.580753	1.37355	0.623488	1.34732	0.0477226	1.90296	0.0733634	1.72405	0.000962863	2.36126	233.424	164.469
1370365_PM_at	L38615	Gss	0.428067	1.42025	0.329943	1.39631	0.0107561	1.62873	0	1.94998	0	2.36094	167.226	125.108
1390739_PM_at	BE118828	Zfp609	0.694474	1.24013	0.509112	1.45601	0.0414496	1.91459	0.0654331	1.75189	0.000962863	2.35959	223.052	158.674
1368173_PM_at	NM_021754	Nop58	0.646914	1.46361	0.784132	1.3283	0.272649	1.86563	0.00985189	2.91241	0.0401159	2.3589	253.021	175.069
1382253_PM_at	BF419062	Fam118b	0.665656	1.25642	0.648512	1.31077	0.0579753	1.77921	0.0431236	1.73631	0	2.35784	189.754	139.151
1375540_PM_at	BF400209	Cdkn2aipnl	0.166075	1.83603	0.173777	1.73991	0.00793856	1.95597	0	2.58388	0	2.35735	10.228	0.165227
1384087_PM_at	AA925049	---	0.529691	1.60178	0.867313	1.17165	0.445243	1.46979	0.00465456	2.48238	0.00664299	2.357	217.691	197.188
1394939_PM_at	BE116933	Ppm1k	0.839462	1.1431	0.703704	1.33939	0.246387	1.68397	0.0841455	1.87792	0.0108688	2.35692	252.254	174.662
1386958_PM_at	U63923	Txnrd1	0.365277	2.00409	0.340786	1.7815	0.0174938	2.37183	0	3.27373	0.00774988	2.356	22.89	3.53079e-06
1389566_PM_at	AW253821	Ccnb2	0.894629	1.12752	0.995054	1.01059	0.0287097	3.12928	0.00312014	3.83947	0.0668593	2.35415	NA	NA
1385365_PM_at	BI289035	Extl1	0.736566	1.19266	0.431252	1.50533	0	2.47559	0	2.24259	0	2.35316	53.2844	0.6143
1381118_PM_at	AW526652	RGD1311463	0.999032	-1.00092	0.927985	1.10972	0.338402	1.64451	0.120396	1.90069	0.0177747	2.3518	190.014	139.31
1377400_PM_at	BF391890	Hrb2	0.541274	1.65896	0.918847	1.12828	0.213457	1.85726	0.0313348	2.33922	0.0204611	2.35171	282.356	190.123
1371453_PM_at	BE113146	Farsb	0.659913	1.27758	0.6939	1.28066	0.0905326	1.75166	0.015247	1.98781	0.00169602	2.35085	209.711	151.023
1395886_PM_at	H31273	Actr3	0.389238	2.16295	0.58835	1.54101	0.211632	1.83691	0.00772297	2.72149	0.0162485	2.35084	421.104	250.247	BMD > highest dose: 400.0
1398371_PM_at	AI409075	Ccdc132 /// LOC100911994	0.669497	1.4326	0.965157	1.06622	0.359798	1.73182	0.151952	1.97261	0.0380284	2.34945	329.812	212.596
1395535_PM_at	BF548555	Fam98a	0.389238	1.60717	0.580435	1.29698	0	2.03734	0	2.21514	0	2.34914	204.293	147.852
1374092_PM_at	BM392093	Wwtr1	0.452868	1.61725	0.309131	1.69689	0.0164757	2.08709	0.00388752	2.17092	0.000962863	2.34747	21.6661	4.07137
1387892_PM_at	BI285440	Tubb5	0.669458	1.22292	0.580376	1.32649	0.0121501	1.95805	0	2.29123	0	2.34497	160.598	120.842
1367826_PM_at	NM_031789	Nfe2l2	0.836898	1.17155	0.932675	1.11074	0.387817	1.63906	0.126819	1.95149	0.027032	2.34358	194.297	141.9
1392089_PM_at	AW435314	Hcfc2	0.620793	1.4051	0.920832	1.11051	0.0483501	2.15532	0.0234203	2.21335	0.00774988	2.34291	187.597	107.344
1379729_PM_at	AI071906	Cpsf6	0.593756	1.53499	0.950292	1.08416	0.292257	1.75473	0.0823161	2.08299	0.0260512	2.34179	363.313	227.2
1373045_PM_at	AI235230	Kctd13	0.462671	1.54365	0.455967	1.45733	0.136133	1.60454	0	2.21074	0	2.34163	202.98	147.077
1377836_PM_at	AI638997	Zfp280d	0.541388	1.72065	0.794166	1.31023	0.0825465	2.33923	0.0637294	2.2709	0.0397271	2.34161	312.142	204.484
1390467_PM_at	AB026259	---	0.600738	1.37535	0.960512	1.05132	0.193785	1.64946	0.0976114	1.71635	0.00233426	2.34085	233.251	164.373
1373613_PM_at	AI408827	Slc48a1	0.520409	1.38707	0.455281	1.40298	0.047144	1.68659	0.00595555	1.88037	0	2.33932	186.229	137
1378517_PM_at	AI176472	---	0.328336	2.02758	0.593778	1.43236	0.0271069	2.17461	0.00225645	2.60386	0.00622893	2.33813	2.4508	5.69585e-05
1374746_PM_at	AA891922	---	0.609279	1.32984	0.337269	1.68104	0.0279625	2.00007	0.00388752	2.32606	0.00169602	2.33659	51.5909	15.8966
1387950_PM_at	AF158186	Nip7	0.513745	1.51979	0.552282	1.42844	0.00483901	2.1638	0	2.57629	0	2.33556	66.7663	0.2496
1374770_PM_at	AA800062	Asah1	0.69195	1.30788	0.710625	1.34067	0.2997	1.62491	0.29552	1.54246	0.00942749	2.33535	293.605	195.652
1375903_PM_a_at	AI012344	Yaf2	0.401314	1.7363	0.78331	1.2064	0.00277531	2.46945	0	2.36227	0	2.33532	296.914	197.254
1387350_PM_at	NM_053671	Tmf1	0.933658	1.07061	0.973068	1.05039	0.695044	1.35042	0.215268	1.7881	0.0344062	2.33519	265.256	181.462
1373084_PM_at	BI300912	Wdr20a	0.444545	1.62371	0.50976	1.42921	0.00483901	2.08116	0.0300476	1.81469	0.00169602	2.33479	32.7398	0.000157509
1372774_PM_at	AI170570	Coq6	0.465112	1.43261	0.6001	1.26825	0.100098	1.52043	0.0161282	1.70039	0	2.33441	212.305	152.528
1373561_PM_at	AI012498	Chpf	0.433343	1.76084	0.804586	1.20148	0.0250832	2.11345	0.0814092	1.73939	0.00169602	2.33429	358.315	225.083
1373052_PM_at	BI275649	Pdcl3	0.574633	1.30019	0.847477	1.1276	0.13516	1.52373	0.0428415	1.62936	0	2.33262	239.654	167.888
1372886_PM_at	AI556917	Tacc3	0.671535	1.26984	0.747112	1.24502	0.00643368	2.4861	0	3.26996	0.00448781	2.33126	81.9712	0.3428
1375961_PM_at	AI072892	Frzb	0.541274	1.51608	0.277345	1.88759	0.409841	1.4564	0.0675076	1.82239	0.00233426	2.33099	34.2672	8.22815e-07
1389569_PM_at	AW917092	Brix1	0.627255	1.45541	0.881095	1.18319	0.382548	1.62829	0.0348586	2.33648	0.0258389	2.33048	292.766	195.244
1369756_PM_a_at	AF210250	Slc4a4	0.715372	1.21212	0.913912	1.09291	0.122844	1.65282	0.120901	1.56701	0	2.32994	192.444	140.782
1376924_PM_a_at	AI176360	Palmd	0.833604	1.10846	0.70682	1.24087	0.0697326	1.72187	0.0103452	2.00723	0	2.3295	148.994	113.224
1387646_PM_a_at	NM_022210	Max /// Max-ps1	0.566887	1.35018	0.429299	1.48282	0.00483901	2.1478	0	2.5963	0	2.32923	53.2306	0.5128
1368953_PM_at	NM_133596	Uggt1	0.476376	1.55627	0.373445	1.61062	0.17117	1.6088	0	2.47041	0.00233426	2.32902	235.843	165.802
1376978_PM_at	BM392214	---	0.468451	1.60081	0.548149	1.42055	0.0595444	1.86344	0.0161282	2.04853	0.000962863	2.3288	286.042	191.949
1374622_PM_at	BE107309	---	0.942367	1.05353	0.669894	1.39913	0.350186	1.59438	0.279528	1.59027	0.014568	2.3286	339.559	216.946
1388989_PM_at	BI302675	LOC688712 /// Rpl22l1 /// Rpl22l2	0.529691	1.35808	0.314746	1.52621	0	2.05486	0.00126736	2.06876	0	2.3267	50.947	16.2801
1390406_PM_at	AI232065	Arhgap18	0.619169	1.33615	0.998548	1.00123	0.531273	1.3388	0.096266	1.69723	0.00448781	2.32666	253.17	175.147
1398648_PM_at	AI136864	Mfhas1	0.295356	1.84741	0.742226	1.22502	0.176558	1.56049	0.0696215	1.66172	0	2.32604	340.32	217.283
1375253_PM_at	BF403837	Nfe2l1	0.600738	1.32869	0.303112	1.67251	0.0132647	2.03042	0	2.53404	0	2.32573	51.4175	17.1052
1372959_PM_at	BI289467	Decr2 /// Nme4 /// Rab11fip3	0.717967	1.2074	0.823181	1.16557	0.218562	1.52105	0.00388752	2.01738	0.00169602	2.32564	207.171	149.541
1376947_PM_at	AI178158	Rbbp6	0.603955	1.49853	0.791432	1.288	0.291021	1.74681	0.506545	1.42458	0.0287908	2.32498	331.83	213.504
1367802_PM_at	NM_019232	Sgk1	0.72639	1.26369	0.809138	1.23079	0.00793856	2.62607	0.00656422	2.51938	0.00664299	2.3249	112.154	101.06
1376098_PM_a_at	BF282304	---	0.578468	1.33746	0.520719	1.39871	0.0121501	1.98197	0.00225645	2.18533	0	2.32481	93.0182	29.5319
1367614_PM_at	NM_012904	Anxa1	0.584065	1.56554	0.870963	1.20133	0.456169	1.56819	0.494366	1.45112	0.0404631	2.32409	409.802	245.938	BMD > highest dose: 400.0
1385921_PM_at	BF550329	Zc3h15	0.500123	1.39623	0.431252	1.40832	0.0107561	1.9247	0	2.13915	0	2.32205	81.4774	25.4246
1373588_PM_at	H33457	Frmd8	0.347455	1.74007	0.387812	1.51389	0.0250832	1.87648	0	2.22712	0	2.32191	16.3869	0.000141016
1390208_PM_at	BG378579	Htatip2 /// LOC100360373	0	2.20203	0.0850792	1.95503	0.00643368	2.0267	0	2.86132	0.000962863	2.32099	2.4508	5.69585e-05
1373960_PM_at	AI235631	Tmem120a	0.489196	1.52593	0.963448	1.04322	0.589752	1.27475	0.0615346	1.72137	0	2.32008	237.808	0.1031
1380278_PM_at	AI169671	---	0.748757	1.20832	0.704775	1.29543	0.165706	1.69031	0.0565569	1.81557	0.00398962	2.31987	234.492	165.059
1388468_PM_at	BI284508	Cdc42se1	0.570835	1.24191	0.425904	1.33465	0.00643368	1.72335	0	2.16598	0	2.319	140.386	107.448
1373855_PM_at	AI171776	---	0.751569	1.24919	0.746317	1.3169	0.269549	1.70192	0.0188525	2.31145	0.0162485	2.3189	251.972	174.512
1397937_PM_at	BF409772	---	0.483312	1.69641	0.905251	1.12841	0.0821654	2.00192	0.116945	1.77274	0.00746355	2.31827	328.015	211.784
1398784_PM_at	NM_019259	C1qbp	0.333115	1.45851	0.217689	1.45783	0.00277531	1.73481	0	2.18955	0	2.31691	169.104	126.305
1384390_PM_at	BI278808	LOC681740	0.595163	1.38709	0.881586	1.14051	0.102927	1.82767	0.194538	1.5675	0.00233426	2.31634	333.494	214.249
1384381_PM_at	BF284523	Abca1	0.489196	1.65115	0.739486	1.2913	0.0871698	1.95633	0.0215176	2.156	0.0108688	2.31488	292.703	195.213
1395570_PM_at	BF548061	---	0.458291	1.66613	0.644949	1.358	0.0732472	1.86543	0.0911592	1.72364	0.00349014	2.31367	256.161	176.725
1390627_PM_a_at	BE113656	Tbx3	0.557174	1.47653	0.277163	1.90635	0.130001	1.79107	0.0800687	1.8055	0.00448781	2.31271	15.7123	4.19812
1385423_PM_at	AW521399	Immt	0.802624	1.15031	0.570145	1.40882	0.319562	1.49041	0.0873056	1.70123	0.00169602	2.31102	235.249	165.476
1371989_PM_at	BM386357	Hmgn3	0.744611	1.21827	0.945666	-1.07392	0.469947	1.41315	0.261049	1.51512	0.00539671	2.31089	307.699	203.836
1374326_PM_at	AI178019	Ppan	0.474862	1.52035	0.326278	1.62218	0	2.28014	0	3.04699	0.00169602	2.31026	54.5692	0.252
1377854_PM_at	AI406343	Tmem62	0.489196	1.45984	0.402029	1.49082	0.00938487	1.94888	0	2.54729	0	2.31009	90.9728	19.4923
1390871_PM_at	BF286230	Tcerg1	0.579349	1.35928	0.896282	-1.11113	0.117771	1.67325	0.00528676	2.11514	0	2.30949	186.272	151.259
1389015_PM_at	AI171982	Fundc2	0.573729	1.30735	0.363667	1.50657	0	2.35116	0	2.42072	0.000962863	2.30931	48.7595	0.6046
1374864_PM_at	BM390457	Spry2	0.595007	1.46281	0.989924	-1.01516	0.348098	1.59698	0.12768	1.80089	0.0118449	2.30903	304.993	201.118
1372376_PM_at	BF408879	Setd2	0.700143	1.27889	0.744588	1.28399	0.11015	1.87615	0.352071	1.45298	0.00539671	2.30875	292.162	194.95
1371005_PM_at	AI059506	Abcc1	0.894146	1.07689	0.916208	-1.09756	0.793267	1.17078	0.824029	1.11986	0.00233426	2.30872	354.58	296.414
1379862_PM_at	BF400663	Tamm41	0.600862	1.34337	0.82864	1.17203	0.225386	1.5569	0.136637	1.59203	0.00349014	2.30786	276.169	187.026
AFFX-ThrX-3_at		---	0.670623	1.42364	0.672323	1.49036	0.482557	-1.58798	0.0310167	-2.56193	0.0483575	-2.30645	NA	NA
1389157_PM_at	BI275583	Cdc42ep1	0.501026	1.34807	0.486288	1.31934	0.00483901	1.83236	0	2.04032	0	2.30623	173.103	128.839
1381464_PM_at	AA957545	Tbx3	0.593777	1.49449	0.448645	1.74337	0.360595	1.62156	0.120486	1.87828	0.0219123	2.30606	343.365	218.622
1389644_PM_at	BI289857	Wdr67	0.677114	1.35106	0.627881	1.46738	0.616395	1.37049	0.0432642	2.1669	0.0193544	2.30379	271.772	184.8
1390579_PM_at	BI294760	RGD1305222	0.757027	1.24696	0.974879	-1.04172	0.557434	1.41672	0.130613	1.86198	0.0239208	2.30378	257.17	177.256
1391423_PM_at	AA944812	Hsf2	0.595163	1.41065	0.982315	-1.02447	0.124012	1.84047	0.130537	1.70444	0.00942749	2.30283	260.147	178.813
1371777_PM_at	BM383696	Pabpc4	0.526208	1.34185	0.393982	1.41634	0.00793856	1.8567	0	2.20275	0	2.30244	178.102	131.975
1379015_PM_at	BF419783	Foxj2	0.634264	1.25505	0.329707	1.55923	0.0132647	1.90424	0	2.51644	0	2.3024	51.1153	0.6461
1389212_PM_at	BI296278	---	0.526208	1.47672	0.374223	1.61024	0.0220844	2.03125	0	2.79418	0.00169602	2.30157	57.1371	0.2376
1394761_PM_at	BE114260	Arhgap42	0.438396	1.57199	0.39742	1.47941	0.00277531	2.05505	0	2.36018	0	2.30099	67.822	9.50221
1376274_PM_at	AI233751	Btbd10	0.665918	1.29582	0.588222	1.41277	0.091998	1.79845	0.00528676	2.20621	0.00349014	2.30016	173.324	128.978
1395980_PM_at	BF393243	Atl3	0.577232	1.42643	0.9535	1.06336	0.0304051	2.09015	0.15729	1.6449	0.00448781	2.29979	163.83	110.028
1367953_PM_at	NM_017092	Tyro3	0.312116	1.9041	0.226009	1.81307	0.182949	1.57664	0.0581647	1.70751	0.00169602	2.29957	2.4508	5.69585e-05
1389247_PM_at	BI274108	Polr3a	0.322316	1.73655	0.298934	1.58691	0.00277531	2.11499	0	2.56008	0	2.29953	20.1237	2.96285
1368832_PM_at	NM_017093	Akt2	0.138396	2.04127	0.226009	1.75808	0.00483901	2.17363	0	2.31688	0	2.29938	2.4508	5.69585e-05
1371862_PM_at	AI412015	Rrm1	0.602423	1.42936	0.8628	1.17861	0.277934	1.64843	0.0273027	2.17192	0.0108688	2.29883	298.912	198.216
1372557_PM_at	AI409182	Arl6	0.578503	1.52694	0.998979	1.00161	0.543206	1.44225	0.213708	1.71839	0.0251378	2.29844	323.214	209.601
1373722_PM_at	BE111697	Kif20a	0.984326	1.01927	0.875653	1.20809	0.00643368	3.2599	0	4.74417	0.044436	2.29663	91.6015	0.8019
1390471_PM_at	BM383411	---	0.622828	1.33909	0.925343	-1.09169	0.0658316	1.9108	0.0569061	1.81778	0.00493389	2.29657	177.613	111.621
1381508_PM_at	BE098143	---	0.705442	1.32001	0.894935	1.15524	0.0493169	2.30929	0.183869	1.75393	0.0230586	2.29526	139.498	105.319
1388378_PM_at	AI412236	Eif3c	0.471862	1.34799	0.287294	1.43733	0	1.98924	0	2.03699	0	2.29514	57.4337	20.7447
1382511_PM_at	AI713319	E2f1	0.720424	1.17652	0.599585	1.2932	0.0448806	1.68519	0.0181328	1.72112	0	2.29248	169.55	126.589
1374596_PM_at	BG666593	RGD1309594	0.519165	1.51776	0.613323	1.36662	0.0738058	1.85452	0.0985805	1.68162	0.00293626	2.29245	299.149	198.329
1396051_PM_at	AI501321	---	0.495738	1.61276	0.98175	1.02631	0.233271	1.63887	0.063399	1.84034	0.00622893	2.29206	268.463	183.11
1394991_PM_at	BG376154	Irak1	0.444545	1.72335	0.693799	1.27804	0.150744	1.72284	0.0326752	2.02997	0.00398962	2.29146	297.584	197.577
1385779_PM_at	BF413917	Chd4	0.556069	1.38847	0.498009	1.43861	0.0299311	1.95461	0.00312014	2.21842	0	2.2913	219.994	156.94
1387641_PM_at	NM_022692	LOC100361891 /// Rab5a	0.616982	1.59516	0.740972	1.43869	0.143406	2.3336	0.0324498	2.7367	0.07508	2.29066	NA	NA
1368867_PM_at	BF281131	Eif2c2	0.586757	1.35977	0.755362	1.23203	0.0299311	2.01576	0.0113112	1.99379	0.00233426	2.28984	206.732	149.284
1371684_PM_at	AA799330	Pelo	0.166075	1.64248	0	1.71731	0	2.05752	0	2.21793	0	2.28979	11.3881	3.50234
1388405_PM_at	BI294780	Ckap5	0.705136	1.31556	0.72366	1.35879	0.414503	1.55436	0.481812	1.42192	0.0219123	2.28924	425.01	251.715	BMD > highest dose: 400.0
1370055_PM_at	M83681	Rab3d	0.778766	1.15642	0.984363	1.01917	0.0747614	1.73881	0.143394	1.5406	0	2.28894	215.345	154.281
1390662_PM_at	AW435169	Trim24	0.902147	1.09765	0.956266	1.07158	0.879205	1.14911	0.757342	1.21324	0.0226079	2.28878	369.853	303.148
1387455_PM_a_at	NM_013155	Vldlr	0.824633	1.11213	0.538255	1.36953	0.0480394	1.75282	0	2.16164	0	2.28874	153.074	115.924
1384943_PM_at	AI137629	RGD1563888	0.559249	1.48249	0.890193	1.13698	0.0395835	2.14585	0.00595555	2.49024	0.00942749	2.28789	189.919	107.526
1374472_PM_at	AI710526	Vps37a	0.735125	1.24567	0.924424	1.10231	0.0668842	2.04778	0.0130601	2.29597	0.0136957	2.28693	194.595	106.179
1370346_PM_at	X64589	Ccnb1	0.871057	-1.13035	0.857574	1.21873	0	3.95213	0	4.36196	0.0383568	2.28669	77.8132	0.3549
1385825_PM_at	AW920445	Secisbp2l	0.688687	1.34293	0.783452	1.28589	0.508859	1.47526	0.379615	1.512	0.0204611	2.28651	423.447	251.129	BMD > highest dose: 400.0
1385043_PM_at	AA924649	Inadl2	0.444545	1.8115	0.923343	1.10378	0.154491	1.81548	0.0748084	1.88889	0.010122	2.28509	344.509	219.124
1378137_PM_at	BG379788	Lrrc59	0.356929	1.60082	0.436235	1.3838	0.0132647	1.77604	0	2.41003	0	2.28489	209.7	151.017
1379579_PM_at	AA892081	Fam210a	0.532504	1.46911	0.507828	1.46321	0.158465	1.65568	0.0318447	1.89921	0.00293626	2.28487	228.093	161.507
1377526_PM_at	BE113239	Snx27	0.388135	1.62391	0.39742	1.46837	0.0245092	1.78613	0.00126736	2.16011	0	2.28463	220.067	156.981
1372289_PM_at	AI170792	Slc25a12	0.632184	1.29403	0.663598	1.30222	0.00793856	2.30728	0	2.45657	0.00169602	2.28461	60.3837	0.3428
1370548_PM_at	AB047324	Slc16a10	0.833719	1.14367	0.897266	-1.13251	0.0953286	-1.92668	0.0117211	-2.27962	0.00809331	-2.28401	188.963	138.67
1384367_PM_at	AI715140	Hist1h3f /// Hist2h3c /// Hist2h3c2 /// LOC100364555 /// LOC680498 /// LOC684762 /// LOC684819 /// LOC684841	0.880937	1.07374	0.735981	1.21298	0.0379413	1.77407	0.00388752	1.96308	0	2.28329	146.378	111.48
1373538_PM_at	AW525342	Usp1	0.65253	1.31182	0.883968	-1.13967	0.122844	1.78514	0.0414882	1.9331	0.00581494	2.28321	188.236	114.509
1376149_PM_at	BE100200	---	0.640281	1.36759	0.585759	1.48315	0.472325	1.45925	0.0729579	1.92172	0.0121807	2.28306	250.268	173.606
1369641_PM_at	AF016048	Pafah1b2	0.575562	1.41247	0.666081	1.33711	0.0697326	1.91397	0.00312014	2.37781	0.00448781	2.28203	258.538	177.972
1383896_PM_at	BM387943	Zfp639	0.483312	1.74218	0.644925	1.4232	0.00793856	2.80056	0.00225645	2.84611	0.0170283	2.28153	67.5877	0.1172
1373075_PM_at	BM390707	RGD1560888	0.600074	1.48353	0.767872	1.30493	0.0946846	2.09552	0.0207697	2.36539	0.0236934	2.28104	310.199	203.575
1377889_PM_at	BM388416	Urb1	0.566887	1.48474	0.58254	1.46706	0.0928598	1.95492	0.0164666	2.25536	0.0118449	2.2807	261.759	179.652
1388851_PM_at	BI282281	LOC100912578	0.560801	1.36711	0.54292	1.37639	0.0363382	1.84635	0.00595555	1.95238	0	2.28048	222.038	158.1
1372981_PM_at	BI294885	Fam207a	0.295356	1.76399	0.566942	1.3256	0.00938487	1.95904	0.0196948	1.77354	0	2.28004	288.041	192.933
1368907_PM_at	NM_031726	Scamp5	0.485678	1.46425	0.647152	1.27402	0.128297	1.58898	0	2.34433	0	2.28002	180.3	133.343
1395285_PM_at	BE108376	LOC100361684	0.60739	1.49617	0.520719	1.66776	0.156069	1.99412	0.00938357	2.66952	0.0342673	2.27979	352.238	222.48
1369160_PM_a_at	AF070475	Slc4a7	0.585971	1.27073	0.477491	1.36087	0.1538	1.4665	0.175984	1.3913	0	2.27965	216.205	154.776
1392134_PM_x_at	BE099652	Srgap2	0.645357	1.28824	0.96381	1.04266	0.610632	1.27093	0.122052	1.5926	0	2.27944	337.111	230.215
1382800_PM_at	AI234840	---	0.475884	1.46287	0.468858	1.40206	0.0271069	1.82325	0.0569061	1.612	0	2.27942	284.108	190.993
1390136_PM_at	BE109274	---	0.475812	1.64815	0.857574	1.16699	0.167916	1.70789	0.130206	1.68462	0.00493389	2.27928	323.019	209.512
1385163_PM_at	BF397033	Rnf20	0.494336	1.51096	0.496032	1.45359	0.101847	1.70708	0.0144664	1.96089	0.00233426	2.2785	246.391	171.533
1369617_PM_at	NM_053928	Ube2n	0.527013	1.54477	0.876358	1.15073	0.234883	1.63024	0.0969676	1.75377	0.00622893	2.27754	268.753	183.259
1390513_PM_at	BI291604	LOC690130	0.409021	1.90961	0.425904	1.65887	0.0292843	2.16959	0.013536	2.27289	0.00979214	2.27745	2.4508	5.69585e-05
1382434_PM_at	AI059015	Entpd5	0.397465	1.56157	0.313504	1.51657	0.134723	1.5065	0.00595555	1.79424	0	2.27708	245.865	171.25
1376037_PM_at	BF283385	Aaas	0.451683	1.63418	0.608797	1.35984	0.0292843	1.99546	0	2.54099	0.00293626	2.27684	246.981	171.85
1368068_PM_a_at	NM_130740	Pacsin2	0.445136	1.44138	0.320306	1.47578	0	2.13058	0.00225645	1.98142	0	2.27528	55.4854	12.1836
1369631_PM_at	AI012566	Myo1c	0.65253	1.22625	0.881095	1.10424	0.169867	1.48876	0.0583596	1.57909	0	2.27475	168.867	126.155
1370875_PM_at	AA851304	Ezr	0.444545	1.56868	0.735981	-1.21137	0.048946	1.74952	0.00528676	1.97588	0.000962863	2.27428	198.958	119.016
1377137_PM_at	BG379860	Tdp1	0.526208	1.44624	0.976315	-1.02717	0.680002	1.21469	0.257546	1.42048	0.000962863	2.27287	347.676	279.576
1369921_PM_at	NM_020540	Gstm3	0.759532	1.21652	0.573426	1.47522	0.00277531	2.85645	0.00713652	2.46227	0.00913026	2.27281	105.408	67.3806
1380515_PM_at	AI170730	Bbs7	0.613664	1.41745	0.758266	1.28761	0.811033	1.19301	0.209118	1.63591	0.0121807	2.27178	316.358	249.813
1381686_PM_at	BI276419	Clec16a	0.450028	1.62537	0.669365	1.30929	0.38465	1.42679	0.138775	1.59227	0.00293626	2.27145	375.066	232.098
1367551_PM_a_at	AI406693	Ccz1	0.777481	1.19567	0.902743	1.12417	0.205051	1.6869	0.167272	1.63902	0.00844279	2.27124	245.281	170.936
1367780_PM_at	NM_022391	Pttg1	0.887597	1.14239	0.767436	1.41182	0.00277531	4.13438	0	5.35698	0.0911047	2.27058	NA	NA
1388055_PM_at	U39207	Cyp4f37 /// Cyp4f5 /// LOC691320	0.510222	1.37026	0.64385	1.24287	0.169409	1.44845	0	2.07782	0	2.27058	198.182	144.229
1383512_PM_at	AW918674	Mllt10	0.541593	1.55014	0.539893	1.5217	0.154	1.81572	0.033402	2.05509	0.00774988	2.26968	281.458	189.676
1374947_PM_at	BI286041	Bcar3	0.617858	1.42275	0.76928	1.28126	0.149703	1.86238	0.0329111	2.15402	0.0170283	2.26889	307.533	202.32
1387083_PM_at	NM_017129	Ctf1	0.794821	1.14929	0.670686	1.29778	0.037561	1.88134	0.026936	1.83435	0.00169602	2.26867	229.646	162.374
1374152_PM_at	BF290018	Wdr46	0.397465	1.69075	0.337269	1.59891	0.0389348	1.84088	0	2.36969	0	2.26817	22.4247	0.188148
1393842_PM_at	BF391556	Ccdc77	0.65936	1.24352	0.692998	1.25125	0.126653	1.60119	0.0431236	1.71139	0	2.26811	212.907	152.877
1387408_PM_at	NM_134457	Siah2	0.510541	1.48959	0.36344	1.61049	0.0312014	1.90298	0.00713652	2.06172	0.00233426	2.26786	51.0622	7.1134
1388994_PM_at	AW917849	Fzd6	0.830158	1.14563	0.956457	1.06107	0.520262	1.40213	0.101294	1.82672	0.0136957	2.26728	232.275	163.834
1375547_PM_at	AI113190	Thap11	0.045129	2.04279	0.10685	1.85874	0.0953286	1.58409	0.00225645	2.06621	0	2.26714	2.4508	5.69585e-05
1388600_PM_at	AI011713	---	0.538618	1.51493	0.85123	1.17157	0.244357	1.62611	0.484608	1.33995	0.00844279	2.26631	400.118	242.172	BMD > highest dose: 400.0
1383703_PM_at	BE109151	---	0.601473	1.41015	0.736753	1.29604	0.153451	1.81116	0.0978668	1.82665	0.0133823	2.26624	265.461	181.568
1369777_PM_a_at	NM_133440	Shank2	0.647109	1.31018	0.968835	1.04045	0.293235	1.54102	0.178533	1.59047	0.00493389	2.26617	251.307	174.159
1368053_PM_at	NM_031235	Pard3	0.557733	1.34844	0.114581	1.90213	0	2.33139	0.00312014	2.15134	0	2.26555	30.9123	10.3446
1390534_PM_at	BG374727	Smc5	0.643904	1.45205	0.704775	1.42421	0.403174	1.65206	0.322694	1.65763	0.0448475	2.26512	375.069	232.099
1373913_PM_at	BF282271	Pnpt1	0.577472	1.41222	0.666676	1.33982	0.303631	1.53551	0.0329111	1.95349	0.00349014	2.26507	255.656	176.459
1375700_PM_at	BF284879	Klhl22	0.247697	1.79506	0.299363	1.58876	0	2.39484	0	2.4672	0	2.26488	20.362	5.87552e-07
1378433_PM_at	BI296242	Ankrd33b	0.671938	1.27696	0.478092	1.51769	0	2.80681	0	2.40306	0.000962863	2.26428	103.094	49.9708
1395621_PM_at	H33102	Mcart2	0.295284	2.16909	0.101455	2.2901	0.0329038	2.10921	0	2.78367	0.00664299	2.26387	2.4508	5.69585e-05
1379232_PM_at	AA955771	LOC685933	0.541388	1.43251	0.558267	1.39231	0.0951003	1.7097	0.107376	1.60645	0.00169602	2.26378	292.68	195.202
1369057_PM_at	NM_031126	Stxbp2	0.214184	1.95937	0.268239	1.72628	0.210376	1.5279	0.00595555	2.04441	0	2.2633	2.4508	5.69585e-05
1384285_PM_at	BI298096	2015-03-03	0.624509	1.40971	0.39895	1.78473	0.359442	1.57139	0.0981795	1.86662	0.0159567	2.26324	48.2062	5.3789
1375673_PM_at	AI102620	---	0.621841	1.35131	0.733897	1.27804	0.169409	1.70071	0.0256405	1.99874	0.00622893	2.26227	252.201	174.634
1388687_PM_at	BI274588	Dhdds	0.585971	1.27341	0.555529	1.30983	0.0185351	1.77225	0	2.19368	0	2.26189	168.886	126.166
1390321_PM_at	BI302848	Mms22l	0.83161	1.13146	0.847816	1.17486	0.107055	1.80966	0.0113112	2.15117	0.00581494	2.26092	211.528	152.079
1389204_PM_at	AI009647	RGD1564456	0.659361	1.3962	0.9543	1.07542	0.380927	1.61677	0.230399	1.70907	0.0277482	2.26074	271.699	184.762
1385727_PM_at	BE107623	Fgfr1op2	0.643904	1.40725	0.798005	1.26961	0.0953286	2.10405	0.0815489	2.02451	0.0241537	2.26073	285.013	191.441
AFFX-ThrX-M_at		---	0.70373	1.3408	0.610431	1.53915	0.379656	-1.65193	0.0239907	-2.63655	0.0385006	-2.26037	NA	NA
1383156_PM_at	H31899	Kif2a	0.891321	1.09804	0.590621	1.48793	0.151675	1.87756	0.186781	1.69299	0.0185611	2.26035	251.639	174.336
1389827_PM_at	AI408556	Fdx1	0.438957	1.83373	0.536543	1.48211	0.309562	1.53944	0.0573588	1.89964	0.00942749	2.26034	351.7	222.248
1397674_PM_at	AI502930	Eif3c	0.468451	1.33912	0.607746	1.2184	0	2.00804	0	2.19879	0	2.2597	141.074	105.153
1368290_PM_at	NM_031327	Cyr61	0.870699	1.10537	0.562858	1.46165	0.177974	1.70332	0.154139	1.65521	0.00622893	2.25855	218.201	155.918
1378274_PM_at	BF389658	---	0.439028	1.63918	0.649127	1.29343	0.00643368	2.26134	0	2.52432	0.000962863	2.25805	65.7329	0.01624
1388089_PM_a_at	AY050655	Rnf4	0.511496	1.57867	0.605319	1.40892	0.105363	1.82314	0	2.86942	0.00493389	2.25783	252.339	174.707
1389290_PM_at	AI172034	Dnajc10	0.533596	1.61369	0.938973	1.08932	0.563365	1.40163	0.29552	1.57178	0.0190684	2.25771	416.157	248.372	BMD > highest dose: 400.0
1368366_PM_at	NM_021668	Cml1	0.61591	1.33675	0.226009	1.92721	0.615903	1.27779	0.0507328	1.83214	0.00493389	2.25593	336.145	215.432
1374133_PM_at	BG373110	Trit1	0.554666	1.38836	0.425904	1.49626	0.0668842	1.73814	0.00656422	2.02878	0.000962863	2.25574	184.272	135.798
1374802_PM_at	AI010721	Haus4	0.665656	1.26332	0.76005	1.22394	0.116266	1.70018	0.00312014	2.39853	0.00233426	2.25549	201.191	146.019
1389156_PM_at	BM384589	LOC498606	0.0943606	1.79548	0.0394165	1.70812	0	1.88054	0	2.18049	0	2.25493	4.90161	0.000113917
1377625_PM_at	BF560079	Trmt6	0.563146	1.56848	0.944898	1.08756	0.0574701	2.27718	0.00225645	2.92535	0.0279464	2.25439	193.556	109.576
1368065_PM_at	NM_053341	Gipc1	0.428686	1.75314	0.371109	1.64619	0.122341	1.72231	0.0230994	1.97173	0.00398962	2.25301	2.4508	5.69585e-05
1385639_PM_at	AI058950	Casp8ap2	0.556069	1.59138	0.78657	1.28624	0.269599	1.73728	0.103165	1.93644	0.0248653	2.25196	278.404	188.149
1395418_PM_at	BE110637	Zfp131	0.612977	1.41839	0.798996	1.2429	0.0194272	2.48622	0.0654331	1.96461	0.0139932	2.2519	122.379	103.398
AFFX-r2-Bs-phe-5_at		---	0.610957	1.50488	0.52632	1.71431	0.43536	-1.61621	0.0418075	-2.66057	0.0749632	-2.25175	NA	NA
1382423_PM_at	AW920944	---	0.965364	-1.03616	0.802347	1.27496	0.0860911	2.15859	0.115693	1.94347	0.0323125	2.25134	106.984	75.3045
1388380_PM_at	BI278122	Samm50	0.409021	1.55608	0.277345	1.58216	0.0236467	1.74739	0.00388752	1.9485	0	2.25095	25.529	2.40116
1375859_PM_a_at	BM386823	---	0.718775	1.32874	0.826676	1.25746	0.225204	1.8869	0.068241	2.18429	0.037371	2.2509	285.063	191.465
1368567_PM_at	NM_022607	Ndufv3	0.409021	1.49534	0.304038	1.4911	0	1.87856	0.00126736	1.90091	0	2.25045	50.4362	6.81583
1380387_PM_at	BE105492	Foxp2	0.649197	1.32051	0.648779	1.36895	0.408036	1.45813	0.121566	1.70287	0.00809331	2.25029	238.848	167.448
1398319_PM_at	AI071000	---	0.729933	1.22371	0.707927	1.28523	0.144416	1.70506	0.210503	1.52773	0.000962863	2.24752	208.142	150.109
1367569_PM_at	NM_017138	LOC100359969 /// Rpsa	0.447214	1.30526	0.0850792	1.49341	0	1.76658	0	1.98586	0	2.24746	63.0905	20.784
1370287_PM_a_at	M23764	Tpm1	0.784026	1.13579	0.762919	1.18993	0.0585061	1.72836	0.0148706	1.94347	0.00169602	2.24684	163.212	122.532
1388146_PM_at	AW523578	---	0.866139	1.16395	0.841519	-1.28277	0.142797	-2.26067	0.0256405	-2.78549	0.0775193	-2.24657	NA	NA
1386668_PM_a_at	BF565188	LOC679127	0.541274	1.47413	0.973168	1.03499	0.100512	1.77761	0.00126736	2.414	0.00539671	2.24572	201.718	119.386
1380230_PM_at	AI639457	---	0.584065	1.60148	0.355479	2.11999	0.0592151	2.51705	0.0324498	2.54289	0.059525	2.24556	NA	NA
1370536_PM_at	AF059530	Prmt3	0.534214	1.5753	0.726142	1.31398	0.442447	1.47094	0.00887783	2.38477	0.014568	2.24524	235.625	165.682
1383240_PM_at	BE110753	Itga6	0.724872	1.23658	0.740704	1.26862	0.198815	1.65613	0.0256405	1.98447	0.00539671	2.24513	244.605	170.571
1394970_PM_at	BI279660	Cars	0.439028	1.64525	0.667573	1.28765	0.0299311	1.87652	0.0711406	1.64808	0.00169602	2.24455	285.286	191.576
1369358_PM_a_at	AI412750	Hap1	0.595007	1.36023	0.874538	1.14091	0.583982	1.29976	0.00312014	2.31488	0.00233426	2.24452	225.805	202.712
1378232_PM_at	BF417445	Clcn3	0.911214	1.0789	0.93234	1.0975	0.17896	1.81809	0.0440349	2.09408	0.0197775	2.24452	225.14	159.851
1370728_PM_at	AY044251	Il13ra1 /// LOC100360218	0.769743	1.2021	0.902393	1.12513	0.34361	1.53292	0.0876007	1.81657	0.0111898	2.24386	229.038	162.035
1367848_PM_at	NM_024130	Dctn1	0.550303	1.33744	0.518352	1.34345	0.184694	1.46148	0.00713652	1.80941	0	2.24289	203.316	147.276
1387206_PM_at	NM_031740	B4galt6	0.627255	1.33495	0.89918	1.11786	0.158764	1.69154	0.0401594	1.85293	0.00493389	2.24229	205.136	148.348
1391528_PM_at	AA858509	Adnp2	0.516379	1.57244	0.847816	1.18095	0.00643368	2.4904	0.027819	2.08687	0.00664299	2.24159	254.67	175.94
1378656_PM_at	BE105572	Bbs5	0.622062	1.39977	0.912417	-1.12309	0.683356	1.29789	0.193797	1.66168	0.0121807	2.24108	321.208	208.683
1387610_PM_at	NM_019190	Cd46	0.828299	1.1082	0.364385	1.53328	0.0263501	1.80184	0.0113112	1.85011	0	2.24034	195.669	142.725
1381976_PM_at	BE103004	Kif21a	0.713397	1.3124	0.96513	1.05717	0.439036	1.54473	0.385172	1.50398	0.0307761	2.23911	327.61	211.601
1382921_PM_at	AA997613	Sdad1	0.951249	1.03616	0.983908	1.02	0.184873	1.62954	0.00595555	2.27931	0.00349014	2.23905	195.423	132.815
1383815_PM_at	BF543208	Zfyve1	0	1.82327	0.185213	1.6164	0	2.19519	0	2.48832	0	2.2386	10.3006	0.651842
1375964_PM_at	BF282282	Psph	0.55603	1.38033	0.10685	1.96229	0	2.61977	0	2.39602	0	2.2383	41.4938	0.5595
1387184_PM_at	NM_024355	Axin2	0.766915	1.1858	0.440803	1.55836	0.104084	1.76824	0.199382	1.54248	0.00448781	2.23816	259.44	178.444
1370838_PM_s_at	BM387423	Sptan1	0.510541	1.40271	0.651756	1.25716	0.047144	1.68368	0	2.11942	0	2.23794	188.949	138.662
1372406_PM_at	BM383428	Mcm3	0.737823	1.17676	0.871847	1.11962	0.169526	1.55788	0.0377226	1.75195	0.00233426	2.23782	222.421	158.317
1378017_PM_at	AI408960	Pitrm1	0.575191	1.29175	0.768794	1.17114	0.0142187	1.74703	0.00126736	2.0531	0	2.23728	203.886	147.612
1381852_PM_at	AI059908	RGD1559459	0.711764	1.2938	0.800136	1.25435	0.644478	1.33523	0.132274	1.78944	0.0195574	2.23688	329.149	212.297
1370613_PM_s_at	AF461738	Ugt1a1 /// Ugt1a2 /// Ugt1a3 /// Ugt1a5 /// Ugt1a6 /// Ugt1a7c /// Ugt1a8 /// Ugt1a9	0.356929	1.45093	0.118249	1.5669	0	1.91716	0	2.02897	0	2.23655	25.7514	8.3597
1398823_PM_at	AF262357	Tsnax	0.468451	1.69732	0.581585	1.44889	0.0501874	2.03795	0.00985189	2.26233	0.00746355	2.23641	356.768	224.423
1371724_PM_at	AA799631	Rexo2	0.475812	1.28852	0.227648	1.4153	0.00277531	1.62709	0	1.7339	0	2.23584	174.576	129.767
1376171_PM_at	AA851303	Usp11	0.735278	1.23001	0.866377	1.16138	0.294655	1.56798	0.549579	1.30243	0.0108688	2.23573	298.17	197.859
1383246_PM_at	AI146111	Armc7	0.467397	1.57099	0.58053	1.37633	0.0529423	1.82798	0.0082977	2.03632	0.000962863	2.23452	237.916	166.939
1383085_PM_at	BG672648	Sh3bgrl	0.824834	1.1458	0.632444	1.39517	0.443772	1.4407	0.458718	1.36973	0.00877979	2.23404	299.898	198.689
1389485_PM_at	BE099784	Mdm1	0.788365	1.19769	0.87027	-1.17721	0.391623	1.5417	0.0368414	2.15247	0.0195574	2.23387	269.474	183.628
1390435_PM_at	AA996717	Snhg8	0.496419	1.51538	0.746025	1.23277	0.0250832	2.00286	0.0103452	2.03313	0.00233426	2.23296	272.715	185.278
1374094_PM_at	BF408129	---	0.65936	1.28068	0.478146	1.50141	0.0458992	1.94839	0.00713652	2.20545	0.00293626	2.23207	100.334	24.5369
1383379_PM_at	AI059153	LOC684112	0.477156	1.33652	0.413427	1.33889	0.00643368	1.76392	0	2.01132	0	2.23156	140.983	107.852
1390515_PM_at	AA998383	---	0.445136	1.90297	0.662194	1.42482	0.196942	1.84154	0.110355	1.87687	0.0272746	2.23143	475.26	269.687	BMD > highest dose: 400.0
1385103_PM_at	BF390999	Aktip	0.548925	1.45732	0.879022	1.13807	0.105363	1.7484	0	2.47673	0.00349014	2.23064	206.177	118.827
1398759_PM_at	NM_013043	Tsc22d1	0.956034	1.02908	0.422291	-1.50512	0.00277531	-2.24196	0	-2.69282	0	-2.23054	44.7705	0.6491
1382427_PM_at	BG373237	Cggbp1	0.220175	1.80346	0.2283	1.64164	0	2.49566	0	2.89302	0	2.23036	19.1412	3.12161
1395645_PM_at	BF408105	LOC100912083	0.827735	1.15408	0.991962	-1.01131	0.554579	1.40079	0.182359	1.70864	0.0265026	2.23027	292.751	195.237
1370308_PM_at	AY029335	Dctpp1	0.690103	1.17094	0.507207	1.31458	0.0316391	1.707	0	1.94756	0	2.23019	186.119	136.932
1383625_PM_a_at	BF288164	Zfp259	0.462671	1.40725	0.227648	1.55024	0.00483901	1.81819	0	2.21602	0	2.22987	67.5936	14.1553
1372779_PM_at	BG373352	B3gnt2	0.838147	1.1141	0.772438	1.21252	0.00483901	2.22982	0	2.52207	0.00169602	2.22848	132.208	100.191
1391838_PM_at	BE106639	---	0.735494	1.29942	0.974638	-1.04458	0.241954	1.83418	0.230008	1.7314	0.0429941	2.22842	302.045	199.716
1389314_PM_at	AW915489	Nvl	0.458291	1.69464	0.649127	1.36088	0.122844	1.79592	0.0117211	2.21383	0.00708324	2.22647	261.659	179.6
1395465_PM_at	BF419215	Rae1	0.409021	1.8287	0.581585	1.42131	0.0909397	1.84106	0.00938357	2.16256	0.00622893	2.2255	343.842	218.831
1393652_PM_at	BF398438	Zbtb1	0.477156	1.76555	0.773524	1.28289	0.179323	1.86125	0.0368414	2.15474	0.0244076	2.22508	333.552	214.275
1387111_PM_at	NM_022297	Ddah1	0.438145	1.46172	0.129746	1.64065	0	2.0805	0	2.14429	0	2.22486	28.3385	8.39358
1370842_PM_at	BI277527	Bckdk	0.461851	1.42253	0.277345	1.52422	0.00483901	1.88084	0	2.14901	0	2.22398	52.9211	12.7372
1389765_PM_at	BI276730	Nle1	0.520409	1.43594	0.434753	1.48063	0.0255143	1.8424	0	2.53	0	2.22361	93.5661	20.1083
1378061_PM_at	AI043888	Ift122	0.489196	1.52412	0.845837	-1.15656	0.39891	1.39483	0.0798641	1.67598	0	2.22306	330.501	212.906
1394363_PM_at	H34775	Riok3	0.500123	1.46287	0.568305	1.35521	0.00483901	2.13404	0	2.39816	0	2.2228	69.4639	0.2821
1368702_PM_at	U05989	Pawr	0.597474	1.296	0.536543	1.3635	0.00938487	1.95663	0.00465456	1.98275	0	2.22273	96.5931	29.2617
1384194_PM_at	BF411054	---	0.54938	1.35638	0.669365	1.25559	0.270996	1.42123	0.033684	1.68341	0	2.22251	188.552	138.42
1377562_PM_at	AI711257	---	0.545042	1.38768	0.823401	1.15844	0.00643368	2.01814	0.573615	1.22474	0.000962863	2.22247	328.633	212.063
1395214_PM_at	BM391078	RGD1562012	0.316782	1.6559	0.626911	1.26495	0.00277531	1.96903	0	2.15653	0	2.22158	256.366	176.833
1389858_PM_at	BM389006	Tk1	0.295284	1.72562	0.237821	1.60017	0.00483901	1.97754	0	2.13074	0	2.22128	11.5024	4e-13
1381998_PM_at	AW519820	---	0.563146	1.45627	0.532273	1.49593	0.117771	1.82135	0.0679044	1.8515	0.00664299	2.2199	256.634	176.974
AFFX-r2-Bs-phe-3_at		---	0.721188	1.30835	0.67523	1.42607	0.340495	-1.70565	0.026242	-2.6967	0.0561638	-2.21931	NA	NA
1389221_PM_at	BI296275	Mmd2	0.541388	-1.47655	0.619824	-1.36762	0.520976	-1.35093	0.0717698	-1.76243	0.00448781	-2.21895	367.486	228.952
1375122_PM_at	AI233235	Yaf2	0.462555	1.61294	0.568305	1.40006	0.231028	1.56341	0.0284436	1.91125	0.00169602	2.21839	291.76	194.754
1388742_PM_at	AA945877	---	0.44885	1.73432	0.318087	1.82022	0.0738058	1.94528	0.00388752	2.38322	0.00844279	2.21811	19.7104	3.41154e-06
1379439_PM_at	AA850609	Zbtb44	0.563836	1.43023	0.639251	1.36106	0.0299311	2.04799	0.00388752	2.21274	0.00493389	2.21794	245.304	170.948
1371022_PM_a_at	M32725	Tgm4	0.510541	1.40159	0.403072	1.45557	0.00483901	2.00677	0	2.73776	0	2.21769	50.4368	0.1081
1370390_PM_at	AF140359	Coro6	0.563146	1.3973	0.465794	1.49378	0.0705891	1.79401	0.00985189	2.05699	0.00233426	2.2165	249.884	173.402
1373988_PM_at	BM387458	LOC690073	0.551169	1.28735	0.931899	1.05445	0	1.80117	0.00713652	1.66286	0	2.21631	191.634	140.292
1386928_PM_at	NM_022400	Bcat2	0.409021	1.74973	0.236017	1.8244	0.0483501	1.91017	0.00126736	2.36064	0.00398962	2.21527	17.3809	0.000334882
1382620_PM_at	BF523248	Ankrd11	0.858199	1.11675	0.920176	-1.10231	0.142797	1.77228	0.0525081	1.91357	0.00877979	2.2152	227.223	161.02
1387376_PM_at	NM_019363	Aox1	0.409936	1.65768	0.385968	1.53459	0.0202992	1.90092	0.00388752	2.01652	0	2.21512	21.1161	1.66216e-05
1383719_PM_at	AW531489	Map7	0.744419	1.24466	0.931002	1.09844	0.266093	1.67285	0.0744556	1.9282	0.0202224	2.21502	226.284	160.494
1369642_PM_at	BM392366	Pafah1b2	0.574318	1.3505	0.478146	1.44483	0.0220844	1.94331	0	2.27361	0	2.21496	95.2281	23.509
1393998_PM_at	BF408529	Gabpb1 /// Gabpb1l	0.913889	1.07746	0.810867	1.24008	0.0202992	2.46045	0.013536	2.39615	0.0200082	2.21495	106.518	96.2145
1378120_PM_at	BI280303	Mrto4	0.529691	1.50875	0.938973	1.07487	0.625138	1.2835	0.161682	1.59994	0.00581494	2.21397	344.02	251.533
1385723_PM_at	BE097133	---	0.452088	1.7014	0.445174	1.58577	0.399684	1.45223	0.580618	1.27874	0.00708324	2.21328	2.4508	5.69585e-05
1396228_PM_at	BG380184	RGD1308958	0.532475	1.45377	0.63003	1.33004	0.0263501	1.94714	0.00126736	2.19501	0.00169602	2.21315	253.007	175.061
1377765_PM_at	AA848723	Clic4	0.35792	1.79217	0.364711	1.60183	0.0727238	1.74793	0	2.45198	0.000962863	2.21312	15.6257	4e-13
1372873_PM_at	BM385705	Fbxo38	0.555314	1.4698	0.519234	1.4921	0.12312	1.77773	0.0830686	1.76153	0.00877979	2.21207	308.438	202.747
1371527_PM_at	BI275741	Emp1	0.552783	1.55878	0.502527	1.61042	0.320965	1.60785	0.462232	1.40406	0.0230586	2.21202	2.4508	5.69585e-05
1382792_PM_at	BF412158	---	0.563146	1.35421	0.436235	1.4692	0	2.56745	0	3.05009	0	2.21198	50.1025	0.2136
1383955_PM_at	BF554586	---	0.374729	1.8292	0.573021	1.40314	0.0304051	1.99494	0.0442315	1.83819	0.00398962	2.21063	2.4508	5.69585e-05
1388790_PM_at	BM384998	Coq5	0.466131	1.39959	0.277881	1.52022	0.0312014	1.67217	0	2.0459	0	2.21026	197.823	144.015
1369915_PM_at	NM_139186	---	0.541388	1.47844	0.861468	1.15875	0.603605	1.29978	0.145262	1.62175	0.00664299	2.2101	336.553	225.734
1393118_PM_at	BI295562	Armc1	0.321936	1.79833	0.433441	1.50231	0.00483901	2.10136	0	2.42606	0.000962863	2.20982	24.7124	4.61798e-13
1379409_PM_at	AW915474	Atxn7	0.742783	1.2003	0.580588	1.38629	0.602043	1.28093	0.523886	1.28225	0.00293626	2.20941	378.837	304.971
1395555_PM_at	AW916706	Gosr1	0.825606	1.14312	0.936682	-1.08237	0.248345	1.61532	0.0121587	2.1063	0.00581494	2.20827	208.459	150.294
1390109_PM_at	BI303073	LOC100909889	0.68293	1.27086	0.476779	1.52749	0.00483901	2.33564	0	2.69738	0.00746355	2.20808	60.2748	0.8454
1387373_PM_at	NM_022382	Pde4dip	0.534214	1.50064	0.555529	1.43808	0.401694	1.43835	0.291662	1.46551	0.00493389	2.20805	380.352	234.264
1391577_PM_at	BI293450	Pgam5	0.527013	1.456	0.642479	1.31537	0.0142187	2.00576	0	2.5579	0.00233426	2.20796	218.791	156.255
1367803_PM_at	NM_017361	Nup54	0.595781	1.49844	0.920927	-1.12007	0.206865	1.84505	0.0798641	2.01103	0.034608	2.20792	316.299	206.419
1386977_PM_at	NM_019292	Car3	0.738936	1.23792	0.981948	-1.02571	0.93818	-1.07154	0.233951	-1.57995	0.0118449	-2.20747	172.013	0.5283
1388458_PM_at	BI291451	Rfc4	0.696553	1.26947	0.753668	1.26177	0.473522	1.41118	0.105408	1.75689	0.010122	2.2068	232.717	164.078
1368888_PM_a_at	AJ242963	Rtn4	0.547788	1.66337	0.940061	1.0972	0.599788	1.41352	0.14839	1.88941	0.0389173	2.20667	419.896	249.79	BMD > highest dose: 400.0
1374545_PM_at	AA945202	Mex3c	0.789751	1.17206	0.805444	1.21128	0.176344	1.69522	0.0623711	1.84156	0.00844279	2.20615	247.64	172.203
1384940_PM_at	AI136655	Zfp518a	0.743001	1.2334	0.847816	1.19083	0.429584	1.46989	0.424784	1.4073	0.0156911	2.20595	295.507	196.574
1378181_PM_at	BI279714	Rpp40	0.545042	1.4288	0.771366	1.21707	0.0889381	1.74759	0.0275444	1.85753	0.00169602	2.20587	279.809	188.853
1395376_PM_at	BE104111	---	0.678	1.27802	0.883554	1.13832	0.585877	1.32078	0.167209	1.61054	0.00774988	2.20568	317.239	206.855
1396274_PM_at	AI111884	LOC682431	0.597872	1.3985	0.760343	1.26037	0.473319	1.41395	0.528965	1.31985	0.00774988	2.20542	379.42	288.244
1373150_PM_at	AW251225	Comtd1	0.666415	1.17326	0.299363	1.47236	0.0448806	1.59086	0	1.83545	0	2.20515	163.028	122.413
1373850_PM_at	AW251315	Smpdl3b	0.510222	1.43772	0.573021	1.33211	0.0493169	1.7293	0.0550311	1.63609	0.000962863	2.20443	269.14	183.457
1398429_PM_at	AA893184	Pdhx	0.603284	1.26225	0.520719	1.33928	0.0854092	1.58533	0.00126736	2.04364	0	2.20373	188.509	138.393
1373431_PM_at	AI101427	Lrrc8d	0.5818	1.30644	0.528685	1.36061	0.0352014	1.80127	0.00126736	2.08194	0	2.20363	184.346	135.843
1380619_PM_at	AI177390	RGD1305537	0.789238	1.23164	0.98195	-1.03395	0.433363	1.60038	0.0805388	2.10995	0.0454393	2.20312	243.676	170.07
1392504_PM_at	BI297184	Yae1d1	0.623439	1.37655	0.857574	1.17733	0.0441865	2.20792	0.0207697	2.23714	0.0175484	2.20306	256.743	177.031
1383527_PM_at	BF418522	---	0.466131	1.72307	0.477491	1.58102	0.226846	1.67108	0.0550311	1.93927	0.0133823	2.20268	350.236	221.615
1369967_PM_at	NM_130755	Cs	0.439028	1.39348	0.441914	1.29973	0	1.78306	0	2.08955	0	2.20188	165.67	124.112
1399125_PM_at	BI275516	Inpp1	0.62771	1.30846	0.692439	1.28254	0.0458992	1.85146	0.0113112	2.00277	0.000962863	2.2016	233.842	164.7
1370195_PM_at	AI408945	Snap23	0.715372	1.299	0.902708	1.14435	0.33965	1.62828	0.0836609	1.9543	0.0235011	2.19956	285.103	191.485
1368871_PM_at	NM_053887	Map3k1	0.53856	1.44598	0.303112	1.7043	0.172555	1.62142	0.20106	1.50398	0.00233426	2.19909	72.9525	2.78828e-07
1376905_PM_at	BI304147	---	0.375091	1.77815	0.6749	1.28521	0.267508	1.50337	0.131172	1.5737	0.000962863	2.19711	311.715	204.285
1373556_PM_at	AI237593	Ptrhd1	0.721795	1.2374	0.759484	1.25202	0.248335	1.60496	0.233398	1.53585	0.00809331	2.19696	292.596	195.161
1374158_PM_at	BF398160	---	0.560176	1.48908	0.913388	-1.11684	0.517027	1.40028	0.142793	1.71982	0.0136957	2.19665	291.727	194.738
1382275_PM_at	AI236989	Pak1ip1	0.670623	1.33711	0.862062	1.18276	0.229035	1.72302	0.00938357	2.38828	0.0177747	2.19628	244.006	170.249
1384181_PM_at	AI547486	---	0.915053	-1.07296	0.954147	1.06558	0.247387	1.66138	0.559582	1.32145	0.014568	2.19617	263.913	180.768
1378079_PM_at	BI295829	Golga3	0.826608	1.14911	0.937418	1.08591	0.276078	1.61258	0.0724491	1.86279	0.0130907	2.19581	225.324	159.955
1384088_PM_at	AI070289	LOC680222 /// RGD1566325	0.597474	1.40563	0.736525	1.28586	0.226409	1.65493	0.0776581	1.82805	0.0118449	2.19541	298.074	197.813
1367617_PM_at	NM_012495	Aldoa	0.467397	1.4222	0.217324	1.60998	0.00643368	1.85712	0	2.31453	0	2.19531	34.1736	10.781
1385596_PM_at	BF392191	Tbc1d15	0.579261	1.48441	0.949833	1.07539	0.322581	1.61208	0.0466099	2.0387	0.0197775	2.19525	298.886	198.203
1382568_PM_at	BE098457	---	0.500123	1.47482	0.589435	1.33969	0.00483901	2.15357	0	2.59577	0.000962863	2.19509	65.5336	0.1759
1384423_PM_at	AW140661	LOC100363253 /// LOC100364597	0.665918	1.25227	0.800064	-1.18365	0.119481	1.64618	0.00312014	2.11834	0	2.19432	198.879	121.405
1367714_PM_at	NM_032058	Eif2b2	0.552743	1.29078	0.453509	1.34821	0.0164757	1.7183	0.00126736	1.99033	0	2.19397	189.666	139.098
1394682_PM_at	BF290030	Aff4	0.72639	1.24852	0.962906	-1.0522	0.199943	1.6873	0.153406	1.66974	0.0124849	2.19327	244.743	170.646
1395587_PM_at	BF389646	Acer3	0.877468	1.10203	0.826703	1.20103	0.549652	1.35972	0.0823161	1.80193	0.010503	2.19298	241.436	168.857
1376117_PM_at	BI289103	Slc44a4	0.65936	1.22248	0.669865	1.2452	0.797518	1.13304	0.129899	1.47307	0	2.19264	303.098	252.626
1374531_PM_at	AA926305	---	0.770838	1.24467	0.453012	-1.75896	0.278611	-1.75988	0.350985	-1.55627	0.0368807	-2.19221	283.124	190.504
1389302_PM_at	BI289482	Ino80c	0.487663	1.50164	0.708099	1.24827	0.044555	1.8369	0	2.22736	0.00169602	2.19132	238.95	167.504
1384098_PM_at	AA925710	Rnf125	0.666951	1.37698	0.496826	1.67354	0.0560287	2.30391	0.0237137	2.3575	0.034608	2.19058	77.0824	0.9196
1381757_PM_at	AA965058	Wdpcp	0.577951	1.38004	0.75716	1.23082	0.255153	1.53301	0.358282	1.38162	0.00233426	2.19046	291.617	194.684
1382151_PM_at	AI145625	Trub1	0.616161	1.30938	0.777825	1.20171	0.677023	1.22428	0.0565569	1.71844	0.000962863	2.19005	234.608	165.123
1397824_PM_at	BG665671	RGD1562407	0.683745	1.32143	0.76026	1.29052	0.106097	1.95086	0.00938357	2.49385	0.0221558	2.19001	299.068	198.29
1378147_PM_at	BE109576	RGD1561878	0.749888	1.20453	0.991369	1.01091	0.306298	1.51823	0.217552	1.52334	0.00581494	2.18981	224.316	159.387
1385893_PM_at	AA874903	---	0.475884	1.46212	0.364711	1.51004	0.00938487	1.93668	0.00595555	1.94462	0	2.18979	43.0575	8.27641
1379560_PM_at	BE099674	Nsd1	0.428067	1.70289	0.687521	1.28084	0.0805805	1.74409	0.118206	1.59534	0	2.18881	338.842	216.629
1377145_PM_at	BI296089	RGD1562101	0.31139	2.27396	0.332228	1.87371	0.391362	1.52981	0.0239907	2.22206	0.0182805	2.18764	2.4508	5.69585e-05
1368086_PM_a_at	D45252	Lss	0.559296	1.33497	0.555623	1.33297	0.21957	1.46471	0.306011	1.34145	0	2.18747	319.252	207.783
1384890_PM_at	AA998678	Ezh1	0.688023	1.24317	0.477568	1.48427	0.494748	1.3435	0.153011	1.55315	0.00398962	2.18745	264.908	181.282
1388244_PM_s_at	BG153272	LOC100359969 /// Rpsa	0.563146	1.23925	0.224344	1.48207	0.00483901	1.73869	0	1.9635	0	2.18721	69.7429	24.0426
1384163_PM_at	BE103875	---	0.753296	1.24352	0.857574	1.19294	0.0685332	2.11999	0.0798641	1.94678	0.0226079	2.1868	121.517	103.109
1371336_PM_at	AA942716	Hn1	0.653263	1.18292	0.373445	1.39231	0.0352014	1.58801	0	1.94677	0.000962863	2.18608	156.28	118.03
1392811_PM_at	BI289490	Usp40	0.557559	1.43098	0.896268	1.11567	0.387237	1.43677	0.0538725	1.8054	0.00448781	2.18538	265.145	181.405
1375209_PM_at	AA893228	Osbpl11	0.510222	1.6217	0.425893	1.66886	0.150536	1.79882	0.0316374	2.05621	0.0142971	2.18457	37.1419	8.88075e-07
1393491_PM_at	BF398496	Tbl1x	0.394759	1.71744	0.552692	1.37505	0.140477	1.60413	0.0972867	1.59855	0.00169602	2.18412	2.4508	5.69585e-05
1387812_PM_at	NM_012999	Pcsk6	0.797802	1.12939	0.494977	1.41874	0.0437393	1.83393	0.00225645	2.13579	0.00448781	2.18263	201.228	146.041
1383485_PM_at	BF548539	Mdm2	0.567898	1.42551	0.735501	1.26895	0.246387	1.58354	0.015247	2.07597	0.00581494	2.18149	252.31	174.692
1387897_PM_at	L16532	Cnp	0.513148	1.34077	0.683566	1.20201	0.0570776	1.55763	0.0177335	1.63965	0	2.18052	207.383	149.665
1389274_PM_at	AA800803	Dcakd	0.774696	1.14492	0.995316	1.00562	0.220472	1.47026	0.108879	1.52766	0	2.18041	165.149	123.778
1384573_PM_at	BE108853	Papola	0.636306	1.25636	0.634923	1.2908	0.0255143	1.86625	0.0896884	1.58336	0.000962863	2.18007	223.775	159.082
1381543_PM_at	BI288751	Slc38a7	0.553661	1.35735	0.573021	1.32966	0.0304051	1.79556	0.012612	1.81385	0.000962863	2.17974	237.47	166.695
1393161_PM_at	AW916962	Snapc3	0.54226	1.49011	0.76926	1.24299	0.248209	1.5923	0.0223328	2.06415	0.00708324	2.17939	258.807	178.113
1370156_PM_at	BI278802	Prnp	0.960975	1.03334	0.968117	-1.04609	0.960104	1.05038	0.533536	1.33843	0.0211551	2.17939	263.949	0.9832
1392061_PM_at	BF397898	Mcm10	0.619733	1.32605	0.437459	1.55375	0	2.57389	0	3.10991	0.00664299	2.17916	51.2077	0.5291
1388645_PM_at	AI175494	Ola1	0.624509	1.28843	0.751423	1.21483	0.239512	1.49971	0.0607606	1.68437	0.00233426	2.17701	233.609	164.572
1386581_PM_at	AW141214	Itgav	0.571295	1.48171	0.891546	1.14268	0.395016	1.5124	0.0649293	1.92991	0.0172807	2.17683	350.988	221.94
1370163_PM_at	BF281299	Odc1	0.444545	1.49736	0.504148	1.33908	0.0658316	1.58277	0	2.13807	0	2.17603	232.861	164.158
1397528_PM_at	BE112252	Scaf11	0.526208	1.57925	0.566377	1.48114	0.211847	1.70183	0.118815	1.75523	0.0162485	2.17572	346.537	220.009
1389362_PM_at	AI317821	Ptpn3	0.731833	1.24146	0.847816	1.18553	0.362501	1.52227	0.199086	1.60398	0.011533	2.17558	273.827	185.842
1384439_PM_at	BM385726	---	0.913646	1.08296	0.928259	-1.10885	0.943569	1.07494	0.83529	1.14986	0.0323125	2.17541	379.27	315.678
1387046_PM_at	NM_053792	Ift172	0.650816	1.30247	0.87169	1.14669	0.31836	1.51233	0.180802	1.57887	0.00539671	2.17525	281.522	189.708
1382635_PM_at	BF289119	Scyl1	0.595899	1.32732	0.504148	1.42802	0.107823	1.67872	0.0820278	1.64744	0.00169602	2.17469	258.077	177.731
AFFX_rat_5S_rRNA_at		---	0.678352	1.35666	0.777825	1.29474	0.384294	1.59654	0.414992	1.48629	0.0383568	2.17419	NA	NA
1377037_PM_at	AI411493	Acot3 /// Acot4	0.550618	1.34814	0.237821	1.63505	0.0299311	1.76264	0	2.11481	0	2.17384	33.9837	11.5255
1376102_PM_at	BI292351	Tmbim1	0.846982	-1.11251	0.753237	-1.23905	0.18566	1.63538	0.0401594	1.86663	0.00877979	2.17324	188.487	112.011
1398451_PM_at	BI296494	---	0.601473	1.50052	0.987168	-1.02093	0.251793	1.81437	0.045477	2.28078	0.0476004	2.17294	366.66	228.607
1376010_PM_at	BM384201	Prpf4b	0.719947	1.23911	0.440813	1.57786	0.0979025	1.82146	0.295357	1.46753	0.00746355	2.17256	86.9731	14.8156
1390227_PM_at	AI101017	Pcp4l1	0.880895	1.11553	0.690613	-1.39057	0.14117	-1.96831	0.0103452	-2.55424	0.027032	-2.1723	68.6086	0.7238
1367938_PM_at	NM_031325	Ugdh	0.506652	1.4426	0.58835	1.32414	0.32328	1.39992	0.0406745	1.67272	0	2.17199	272.196	185.015
1389733_PM_at	BM384125	Mars	0.510541	1.41451	0.310563	1.56462	0.00277531	2.0208	0	2.22924	0	2.17189	47.6023	12.0273
1388397_PM_at	BI281160	Ebna1bp2	0.601473	1.34597	0.876358	1.13431	0.221046	1.5698	0.0386477	1.82948	0.00349014	2.17178	254.113	175.646
1387312_PM_a_at	NM_012565	Gck	0.913695	1.07267	0.930432	-1.09253	0.624275	-1.31872	0.121315	-1.74792	0.0156911	-2.17176	213.354	153.135
1371555_PM_at	AI599411	Snx12	0.73807	1.20036	0.887212	1.12154	0.486381	1.34798	0.23975	1.46551	0.00349014	2.17153	311.589	204.226
1385342_PM_at	AA998932	Twistnb	0.555813	1.57216	0.92632	1.11004	0.222159	1.77076	0.0139691	2.39016	0.0297403	2.17098	204.514	118.011
1388825_PM_at	BE119400	---	0.626062	1.41336	0.986861	-1.02036	0.543307	1.42495	0.495286	1.39755	0.0378725	2.17088	380.648	234.385
1369430_PM_at	NM_053648	Bcmo1	0.627405	1.31166	0.744257	1.24547	0.868165	1.11878	0.503339	1.29574	0.00349014	2.17073	335.559	304.063
1389862_PM_at	AI407064	Nol12	0.365277	1.68519	0.574456	1.32823	0.0335146	1.78178	0	2.20125	0.00169602	2.17012	249.215	173.045
1397753_PM_at	BG371999	Pigq	0.529691	1.44545	0.862955	1.13771	0.443926	1.36093	0.0611122	1.69252	0.000962863	2.16996	265.538	181.608
1374273_PM_at	BG665433	---	0.891403	1.08063	0.96397	1.04665	0.50528	1.36058	0.169909	1.57469	0.00622893	2.16981	207.48	149.722
1379288_PM_at	BM389308	RGD1559786	0.569208	1.38359	0.964913	-1.04243	0.0347922	1.90776	0.00126736	2.34023	0.00398962	2.16959	191.778	112.718
1390114_PM_at	BM384017	Mpzl1	0.397465	1.57134	0.902126	1.08696	0.0347922	1.71959	0.00713652	1.81929	0	2.16874	236.478	166.151
1397200_PM_at	BF412612	Chd4	0.650366	1.26511	0.475928	1.45883	0.0712688	1.73784	0.00528676	2.05752	0.00169602	2.16823	215.792	154.538
1382776_PM_at	AI716936	Mboat1	0.552783	1.52397	0.891749	-1.13911	0.311467	1.5885	0.054349	1.94658	0.0124849	2.16797	355.95	224.073
1390527_PM_at	BE099470	RGD1562114	0.462671	1.48746	0.585452	1.31511	0.0132647	1.88438	0	2.13042	0	2.16732	222.033	158.098
1370690_PM_at	S75280	Hspa9	0.587854	1.41271	0.745057	1.26889	0.0828816	1.92799	0.013536	2.20139	0.0148625	2.16675	259.214	178.326
1368525_PM_at	NM_024001	Mrs2	0.830158	1.15724	0.973345	1.04217	0.670719	1.31657	0.0861128	1.93843	0.0287908	2.16665	291.315	194.537
1381989_PM_at	BI280114	---	0.677747	1.30384	0.899829	1.12438	0.683948	1.27682	0.31624	1.52181	0.0461737	2.16551	360.861	226.164
1373347_PM_at	BF419134	Acbd3	0.640281	1.23269	0.605668	1.28807	0.0529423	1.67584	0.00772297	1.89596	0.000962863	2.16539	201.011	145.912
1398062_PM_at	BF404303	Smap2	0.444545	1.56964	0.730452	1.22004	0.583844	1.25051	0.0117211	1.84046	0.00169602	2.16533	253.8	175.481
1398438_PM_at	BE118548	Gtpbp3	0.41439	1.71637	0.403072	1.56607	0.0725006	1.7644	0.00126736	2.27184	0.00293626	2.16503	15.5821	9.91825e-05
1394398_PM_at	AI556697	LOC100909912	0.563094	1.3524	0.764174	1.19928	0.40248	1.35525	0.0512323	1.65301	0	2.16485	286.627	192.238
1378266_PM_at	BF564168	Fbxo46	0.304366	1.79565	0.430913	1.46321	0.0132647	1.91528	0.00312014	1.99143	0	2.16462	2.4508	5.69585e-05
1370819_PM_at	AB063114	Csnk1d	0.388135	1.55366	0.259996	1.55045	0	2.16766	0	2.21632	0	2.16458	25.7889	6.34473
1382009_PM_at	AA955721	Chd1	0.690132	1.34534	0.903117	1.15028	0.218927	1.83204	0.314416	1.58617	0.0402703	2.16395	332.274	213.702
1390035_PM_at	BI297073	Diexf	0.555314	1.42554	0.893398	1.11391	0.13414	1.65748	0.0184963	1.9453	0.00448781	2.16372	245.847	171.24
1369499_PM_at	NM_019179	Tyms	0.743286	1.17445	0.874124	1.12027	0.470075	1.32056	0.668094	1.17649	0.000962863	2.16364	379.353	308.901
1393848_PM_at	AA957260	Rrm2	0.808513	1.19092	0.499473	1.67697	0.256516	1.7821	0.00126736	3.25783	0.0472014	2.16353	69.9393	0.2809
1370282_PM_at	U44948	Csrp2	0.563319	1.26981	0.694214	1.189	0.0164757	1.82118	0.00388752	1.87265	0	2.16308	180.52	133.479
1395503_PM_at	BF564382	Ears2	0.548213	1.2633	0.270774	1.44643	0.00277531	1.73646	0	2.01668	0	2.16292	58.507	23.9374
1370393_PM_at	BF418951	Haus1	0.467397	1.72242	0.919326	1.10686	0.441186	1.46556	0.0284436	2.09018	0.0154389	2.16228	368.124	229.219
1389298_PM_at	AI412864	---	0.652043	1.30003	0.771471	1.23267	0.066064	1.90677	0.0310167	1.91688	0.00774988	2.16125	245.843	171.239
1383443_PM_at	AI146079	LOC498685	0.526208	1.57693	0.549724	1.4863	0.128297	1.84872	0.00126736	2.4988	0.0156911	2.16087	331.796	213.488
1383790_PM_at	BE105979	---	0.53491	1.59222	0.978216	1.0335	0.697222	1.28815	0.0654331	1.97369	0.0209517	2.16078	360.891	226.177
1372964_PM_at	BI294751	---	0.555627	1.45968	0.864743	1.15608	0.0347922	2.12445	0.035722	1.95185	0.00809331	2.16044	158.555	107.282
1373386_PM_at	AI179953	Gjb2	0.477156	1.34619	0.457294	1.31487	0.103122	1.45156	0	1.94033	0	2.15934	184.336	135.838
1384377_PM_at	BI284877	Ddx28	0.63266	1.24031	0.659586	1.24882	0.0363382	1.68112	0.00595555	1.84869	0	2.15902	228.805	161.905
1379188_PM_at	BI289741	Arid2	0.541388	1.49572	0.596463	1.41512	0.214479	1.64533	0.390653	1.40008	0.0130907	2.15833	336.232	215.471
1383779_PM_at	BF566806	Rrp1b	0.409021	1.66707	0.4049	1.52055	0.088633	1.68815	0.00126736	2.17606	0.00169602	2.15756	17.95	0.000201279
1373378_PM_at	BF410522	Agtpbp1	0.784366	1.18366	0.989674	1.01437	0.760043	1.21516	0.624074	1.26146	0.00979214	2.15716	359.039	282.632
1370183_PM_at	BI303285	Dyrk1a	0.555314	1.33351	0.689636	1.22537	0	2.2219	0	2.10497	0	2.15715	117.197	102.307
1378479_PM_at	BI285912	Cln3	0.560801	1.38741	0.815791	1.17313	0.0132647	2.05681	0.0641133	1.68477	0.00169602	2.15538	281.387	189.64
1390269_PM_at	BF418593	Tbc1d25	0.207593	1.94347	0.442949	1.47387	0.00277531	2.31776	0.00126736	2.47451	0	2.15523	8.25743	4e-13
1386882_PM_at	NM_031318	Dynlt1	0.563146	1.45913	0.995499	1.00619	0.253668	1.61647	0.0362222	2.01753	0.0162485	2.15515	282.622	190.255
1368509_PM_at	NM_053618	Bbs2	0.627213	1.41853	0.87169	1.18201	0.123669	1.98738	0.0259138	2.26962	0.0319638	2.15466	200.581	106.697
1398324_PM_at	BI279866	Rpl18a	0.444545	1.28497	0.124307	1.41924	0	1.77076	0	1.91102	0	2.15445	51.8912	21.811
1377405_PM_at	BM387133	---	0.546285	1.46635	0.669365	1.32148	0.0194272	2.12583	0	2.57027	0.00979214	2.15375	61.6877	0.1045
1383451_PM_at	AA848210	Wsb2	0.472981	1.6309	0.933666	1.08112	0.435979	1.414	0.00388752	2.34595	0.00708324	2.15367	239.32	204.116
1392838_PM_at	BF398054	RGD1309995	0.646733	1.3911	0.92634	1.11437	0.6691	1.32801	0.829674	1.14964	0.0307761	2.15286	398.025	354.512
1371849_PM_at	BI285551	Nt5dc2	0.674661	1.2499	0.574139	1.37562	0.037561	1.8564	0.00595555	2.02512	0.00233426	2.15284	231.733	163.533
1383250_PM_at	BE105819	Utp14a	0.572757	1.52643	0.711393	1.35853	0.0931443	2.03752	0.0520173	2.07761	0.027032	2.15272	293.183	195.447
1389450_PM_at	BF392737	Wbscr22	0.265013	1.62296	0.377801	1.39859	0.00793856	1.791	0	2.01268	0	2.15259	20.7505	0.528368
1398791_PM_at	NM_031614	Txnrd1	0.138396	2.12275	0.0146192	2.30277	0	2.35666	0	2.76588	0.00448781	2.15251	2.4508	5.69585e-05
1379398_PM_at	BM385853	---	0.715372	1.18382	0.87782	1.11101	0.0395835	1.73964	0.026242	1.73694	0.00233426	2.15232	164.267	123.211
1388428_PM_at	BF283222	Dtd1	0.563962	1.26398	0.504148	1.30798	0.181312	1.40453	0.00388752	1.73817	0	2.15212	205.191	148.38
1385090_PM_at	BF389852	Rad17	0.600862	1.47034	0.991567	1.01313	0.146995	1.94408	0.0440349	2.19774	0.0356523	2.149	192.994	111.364
1372576_PM_at	AI232347	Exd2	0.436696	1.63622	0.968769	1.03575	0.149078	1.58005	0.0253629	1.80795	0.00349014	2.14831	290.069	193.928
1393619_PM_at	AI045762	Cnot6l	0.506785	1.8148	0.724243	1.38858	0.114033	2.14228	0.0181328	2.67149	0.056043	2.14797	NA	NA
1369758_PM_at	U36771	Gpam	0.905583	-1.0701	0.956503	1.05357	0.743322	1.20338	0.0108262	2.11961	0.00877979	2.14755	221.764	157.945
1382268_PM_at	AW526712	Akap13	0.52763	1.4291	0.866216	1.12921	0.105915	1.64131	0.150998	1.51847	0	2.1474	324.893	210.367
1370537_PM_at	AB066102	Xrcc6	0.444545	1.64456	0.997775	1.00371	0.416379	1.3828	0.115427	1.59921	0.00622893	2.14692	378.567	233.535
1386507_PM_at	AA799858	---	0.616713	1.44664	0.499286	1.63074	0.443926	1.51877	0.159114	1.77166	0.0297403	2.14629	368.683	229.452
1390098_PM_at	AA955687	N6amt2	0.461851	1.43627	0.40152	1.41383	0.00277531	1.90239	0	2.02565	0	2.14547	74.9374	13.3433
1373787_PM_at	AA943735	Slc6a9	0.989434	1.00548	0.237821	1.50575	0	1.83886	0.00595555	1.72343	0	2.14451	24.1165	0.1957
1378096_PM_at	AA924572	Kif5b	0.776184	1.2327	0.933666	1.10206	0.759027	1.25886	0.0909533	1.97701	0.0395512	2.14435	289.768	193.78
1379286_PM_at	BM383184	Rnf152	0.575191	1.45577	0.962326	1.05283	0.234135	1.66549	0.0487753	1.93494	0.014568	2.14413	264.576	181.111
1373996_PM_at	AI236940	Gtlf3b	0.585295	1.2816	0.418285	1.44859	0.0304051	1.79284	0.00528676	1.96397	0.000962863	2.14379	69.575	21.8303
1397564_PM_at	BF286959	---	0.474862	1.59481	0.293244	1.77832	0.102342	1.76336	0.146997	1.5905	0.00493389	2.14378	15.6848	1.53131e-05
1379516_PM_at	AW253651	RGD1559896	0.783404	1.15482	0.828706	1.16379	0.455432	1.35129	0.0294395	1.83691	0.00169602	2.14324	190.404	139.547
1368799_PM_at	NM_022274	Birc5	0.675387	1.23091	0.562282	1.36275	0.0194272	1.95596	0	2.69932	0.00169602	2.14249	58.3107	0.3776
1374533_PM_at	AI234190	Gabpb1	0.707694	1.24954	0.530982	1.47802	0.0263501	2.08742	0.0130601	2.17354	0.010122	2.14225	60.9149	0.8815
1394042_PM_at	AI011673	LOC681371 /// LOC687994	0.945816	1.04552	0.894846	1.13277	0.229949	1.65044	0.136569	1.69288	0.010503	2.14193	165.065	123.724
1381687_PM_at	BE109434	RGD1309077	0.823165	1.15909	0.95218	1.06915	0.450923	1.4737	0.0313348	2.14766	0.0235011	2.14115	222.915	158.596
1371625_PM_at	AA800190	Pygb	0.322316	1.83141	0.638845	1.30917	0.21201	1.53244	0.026936	1.81662	0.00169602	2.13871	363.201	227.153
1373711_PM_at	BI296681	Orc5	0.688915	1.24681	0.893241	1.11636	0.0529423	1.88489	0.0348586	1.84533	0.00581494	2.13866	209.766	151.056
1372599_PM_at	BI290559	Mgst2	0.333115	1.4684	0.0783371	1.56405	0	1.73024	0	1.87298	0	2.13799	21.7443	5.29668
1370127_PM_at	NM_021662	Pold1	0.862246	1.09853	0.786199	-1.20288	0.823825	1.14494	0.206593	1.49536	0.00293626	2.1379	238.035	0.4725
1373506_PM_at	AA944568	LOC687750	0.585971	1.3938	0.844272	1.17496	0.535163	1.34776	0.0406745	1.90125	0.0139932	2.13765	312.1	204.465
1385455_PM_at	BF397666	Prpf38b	0.575562	1.45852	0.753101	1.27876	0.0312014	2.21435	0.00595555	2.4475	0.0148625	2.13725	278.042	187.967
1391016_PM_at	AI235914	Wars2	0.506601	1.56963	0.887729	1.12895	0.289263	1.54276	0.156633	1.61685	0.00877979	2.13711	304.042	200.667
1381958_PM_at	BE107587	Topbp1	0.986315	1.01106	0.706903	-1.29709	0.960141	-1.04623	0.527303	-1.30647	0.00942749	2.13646	385.684	356.64
1375922_PM_at	BI296988	Cox15	0.558544	1.37581	0.811979	1.17043	0.0567195	1.78635	0.00528676	2.08354	0.00448781	2.13644	247.437	172.094
1384177_PM_at	BI281497	Gramd3	0.806731	1.16285	0.844776	1.18515	0.680447	1.26892	0.0113112	2.1444	0.010122	2.13548	261.258	179.391
1395036_PM_at	BF386788	Impad1	0.438957	1.63683	0.516948	1.40615	0	2.33937	0.00126736	2.33094	0.00169602	2.13472	70.0222	0.1282
1378240_PM_at	AI031007	Fancd2	0.811733	1.14414	0.722085	1.27354	0.37235	1.44922	0.282446	1.45702	0.00539671	2.13434	315.137	205.88
1389687_PM_at	BI273981	---	0.623439	1.33433	0.902285	1.11418	0.810221	1.16432	0.381613	1.39343	0.00913026	2.13399	353.866	283.244
1369209_PM_at	NM_134398	Aagab	0.436696	1.52755	0.384073	1.45311	0	2.21764	0	2.05892	0	2.13382	31.9434	7.17881
1378982_PM_at	AI145793	---	0.691895	1.41798	0.885957	-1.20508	0.359442	-1.78321	0.0148706	-3.032	0.0954434	-2.13291	NA	NA
1382348_PM_at	AI230216	Dhodh	0.482511	1.51472	0.634344	1.31575	0.0477226	1.80265	0	2.15252	0.00169602	2.13217	225.414	160.006
1377685_PM_at	AW435161	Esco1	0.841107	1.14439	0.754635	1.29942	0.359493	1.57455	0.215447	1.6628	0.0283961	2.13198	260.601	179.049
1373606_PM_at	AI411964	Zfand2b	0.693782	1.24928	0.623811	1.35799	0.535253	1.33175	0.0130601	2.0049	0.00448781	2.13185	219.407	156.606
1397551_PM_at	BG373974	Ddx27	0.563218	1.45201	0.70537	1.30307	0.364981	1.48628	0.0219648	2.08382	0.0133823	2.13161	314.928	205.783
1369669_PM_at	NM_053970	Nln	0.537766	1.56364	0.90223	1.11386	0.323141	1.57335	0.117567	1.83538	0.0377062	2.13144	312.236	204.529
1382171_PM_at	AI454310	Tsc22d2	0.703156	1.28406	0.952472	-1.06776	0.0529423	2.10531	0.0886069	1.86164	0.0236934	2.13075	154.05	110.121
1368503_PM_at	AA859496	Gch1	0.226224	1.81292	0.11146	1.83203	0.00277531	2.16246	0	2.94214	0.000962863	2.13037	10.9766	1.59051
1370197_PM_a_at	AW533298	Prkcz	0.557665	1.32819	0.797999	1.15705	0.322619	1.36944	0.0184963	1.73919	0.00233426	2.13034	190.811	139.793
1394348_PM_at	BF545496	Arhgef12	0.560801	1.41196	0.902933	1.1084	0.19436	1.60939	0.0432642	1.81812	0.00809331	2.13021	283.471	190.677
1387266_PM_at	NM_080905	Siah1a	0.721834	1.28755	0.808712	1.24481	0.165194	1.86907	0.0840333	1.93224	0.0336623	2.12947	321.279	208.715
1375247_PM_at	BG372713	Mgll	0.547788	1.27753	0.183171	1.56865	0	1.82737	0	2.04103	0	2.12931	47.4012	15.8503
1390290_PM_at	BF396659	Surf6	0.439028	1.51201	0.383259	1.45203	0	2.01329	0	2.4397	0	2.12905	48.1905	0.02012
1383668_PM_at	AA997466	Mmp15	0.495902	1.4383	0.681708	1.24357	0.320965	1.39025	0.173396	1.44391	0	2.12886	328.712	212.099
1375928_PM_at	BI285329	---	0.922025	1.05862	0.50976	1.47014	0.0727238	1.83252	0.0929411	1.68623	0.00664299	2.12848	242.538	169.455
1374580_PM_at	AW535691	Senp6	0.685498	1.35028	0.815584	1.25554	0.304972	1.69379	0.125207	1.87836	0.0422457	2.12787	255.438	176.345
1379948_PM_at	BM392001	---	0.489223	1.42715	0.340786	1.52071	0.0652769	1.63657	0.134814	1.47249	0	2.1278	29.1742	0.000105616
1374799_PM_at	AI407418	Ncapd2	0.565314	1.46313	0.766006	1.25629	0.00793856	2.44193	0	2.91758	0.0170283	2.12773	64.021	0.09601
1382745_PM_at	BE108581	---	0.53504	1.39181	0.89902	1.09501	0.0370042	1.78353	0.00312014	1.91788	0.000962863	2.12756	205.279	148.432
1391087_PM_at	AI236588	Lrrc56	0.622613	1.25847	0.624016	1.28304	0.395459	1.33101	0.0525081	1.61096	0	2.1268	225.22	159.896
1367671_PM_at	NM_022381	Pcna	0.559669	1.37733	0.674946	1.27206	0.115181	1.64609	0.00713652	1.98488	0.00169602	2.12679	226.049	160.362
1367502_PM_at	BI287857	Mrpl21	0.444545	1.46293	0.705459	1.18715	0.00643368	1.7592	0	2.07904	0	2.12604	203.896	147.618
1383856_PM_at	AI547624	---	0.530674	1.4052	0.87342	1.12195	0.0304051	1.79495	0.00528676	1.93899	0	2.12603	201.245	146.051
1371188_PM_a_at	AI407688	Ubtf	0.679583	1.28614	0.931935	-1.0879	0.066064	2.00109	0.0401594	1.99695	0.0142971	2.1254	176.961	110.572
1367958_PM_at	NM_024397	Abi1	0.673288	1.23577	0.719351	1.23812	0.177513	1.56159	0.0607606	1.67091	0.00398962	2.12539	189.978	139.288
1395595_PM_at	BG667615	Mki67ip	0.584065	1.37553	0.665121	1.31966	0.0379413	1.96582	0.00225645	2.2703	0.00809331	2.12531	238.383	167.194
1385624_PM_at	BF566725	Supt3h	0.450028	1.5002	0.649028	1.2646	0.0292843	1.76996	0.0321418	1.66234	0	2.12493	217.286	155.395
1391658_PM_at	BF414061	Arcn1	0.444545	1.53126	0.4551	1.41616	0.0107561	1.90125	0	2.14446	0.00169602	2.12493	77.7184	7.23495
1371722_PM_at	BI274676	Rrp7a	0.476208	1.45775	0.524213	1.35281	0.00793856	1.97381	0.00126736	2.20456	0.000962863	2.12484	114.843	17.5902
1371445_PM_at	BF285649	Lrrc59	0.475884	1.3646	0.579487	1.2507	0.0655558	1.51262	0	1.87085	0	2.1243	196.523	143.237
1385393_PM_at	BE099283	---	0.783255	1.18015	0.975644	1.03352	0.315663	1.53781	0.754512	1.17261	0.0133823	2.12421	395.965	253.688
1373678_PM_at	BE098848	Clic4	0.46078	1.46374	0.364927	1.47738	0.00643368	1.98459	0.00126736	2.02648	0	2.12295	53.817	8.88775
1370427_PM_at	L06238	Pdgfa	0.60312	1.32749	0.827632	1.16753	0.211632	1.55342	0.112081	1.60988	0.00233426	2.12204	227.715	161.296
1375071_PM_at	BE119719	Nup133	0.538618	1.47917	0.965488	-1.04402	0.053267	1.94322	0.0188525	2.06372	0.00746355	2.12202	193.314	112.7
1397573_PM_at	BM391779	LOC100912383	0.580753	1.42305	0.647389	1.37111	0.469475	1.41015	0.126287	1.69907	0.0124849	2.12112	265.404	181.538
1384328_PM_at	AW524820	Tom1	0.538618	1.45173	0.633167	1.34252	0.00643368	2.43349	0.00126736	2.45804	0.00493389	2.12078	59.9471	0.1687
1375697_PM_at	AI407016	Mlec	0.35792	1.53556	0.566783	1.27573	0.0342079	1.62631	0.00312014	1.75438	0	2.12025	231.824	163.584
1393809_PM_at	BE115919	Traf6	0.526208	1.44734	0.621563	1.3258	0.00793856	2.1077	0.109945	1.5753	0.00233426	2.11998	78.4303	6.60007
1374235_PM_at	AI138048	Rcan2	0.446943	1.56659	0.422406	1.4944	0.0379413	1.80855	0.00528676	2.03319	0	2.11955	35.5282	1.50548e-05
1381297_PM_at	BI292668	Arhgef5	0.580753	1.35649	0.879022	1.12586	0.0761176	1.7366	0.0103452	2.05676	0.00493389	2.11955	232.015	163.69
1376594_PM_at	AW524517	Vezf1	0.964434	1.03386	0.879025	-1.16946	0.354264	1.5921	0.430591	1.44296	0.0307761	2.11881	235.918	165.843
1371888_PM_at	AA892843	mrpl24	0.471382	1.33716	0.403072	1.3378	0.0245092	1.55404	0.00225645	1.82038	0	2.11877	178.576	132.27
1389043_PM_at	AI101347	Adck4	0.321709	1.58589	0.568254	1.27131	0.00483901	1.90778	0.00225645	1.84037	0	2.11876	241.433	168.856
1373731_PM_at	AI409901	RGD1564300	0.46078	1.80826	0.883554	-1.15365	0.670853	1.29737	0.509301	1.36315	0.0285651	2.11846	411.416	343.544	BMD > highest dose: 400.0
1367589_PM_at	NM_024398	Aco2	0.563146	1.22271	0.406465	1.30488	0	1.74751	0	1.87227	0	2.11791	162.151	121.847
1368226_PM_at	NM_133525	RGD620382	0.472628	1.43281	0.441517	1.40305	0.0458992	1.68468	0.00126736	1.95168	0	2.11789	239.746	167.938
1390429_PM_at	BF398114	---	0.651187	1.31927	0.615766	1.40094	0.0922407	1.86012	0.0475838	1.91048	0.0156911	2.11753	81.9025	20.7074
1377924_PM_at	BE113414	---	0.9277	1.07458	0.986399	1.02198	0.391215	1.61234	0.227051	1.72055	0.0495671	2.11729	254.18	175.681
1387161_PM_at	NM_032065	Slc1a6	0.627405	1.34367	0.786704	1.22595	0.0142187	2.27365	0.0432642	1.91899	0.00913026	2.11726	125.159	103.786
1375060_PM_at	BE112912	Apitd1	0.641489	1.27434	0.940735	1.06486	0.202544	1.54461	0.069159	1.68104	0.00349014	2.11609	199.918	145.263
1370528_PM_at	L07578	Csnk1d	0.444545	1.51504	0.985748	-1.01373	0.471564	1.29015	0.0447621	1.62558	0	2.11591	333.976	242.449
1389056_PM_at	BF394168	Trmt1	0.526208	1.34506	0.558016	1.29198	0.154979	1.451	0.00225645	1.96003	0	2.11543	188.197	138.203
1377327_PM_at	AI008151	---	0.467397	1.5195	0.654527	1.28326	0.00483901	2.10564	0.00126736	2.0823	0.00169602	2.11535	280.889	189.392
1386123_PM_at	BF553538	---	0.579349	1.37728	0.650343	1.32327	0.0825465	1.78693	0.00656422	2.17511	0.00233426	2.11487	225.376	159.984
1372297_PM_at	AI234527	Gsta4 /// LOC100365881 /// RGD1564906	0.572249	1.30355	0.686084	1.22919	0.243594	1.4171	0.00595555	1.83535	0.000962863	2.11474	224.914	159.724
1377770_PM_at	AI168965	---	0.439028	1.58431	0.52253	1.37486	0.0121501	1.9494	0	2.26108	0.000962863	2.11369	83.2363	6.61844
1385025_PM_a_at	AI235734	Gpr137b	0.475884	1.57598	0.685361	1.29014	0.386403	1.42507	0.112625	1.63523	0.00398962	2.11355	310.107	203.531
1386949_PM_a_at	AJ132046	Mta1	0.489196	1.40609	0.377801	1.46288	0	2.41356	0	2.10726	0	2.11323	45.8541	0.06755
1373380_PM_at	AI169085	Zc3h15	0.651187	1.2554	0.608198	1.32336	0.078703	1.70321	0.0164666	1.91221	0.00169602	2.11294	225.851	160.251
1392262_PM_at	BF402235	---	0.585295	1.37539	0.733456	1.26195	0.0635624	1.84713	0.294145	1.43717	0.00622893	2.11276	259.027	178.228
1383068_PM_at	BI290898	Dtymk	0.617858	1.20697	0.546582	1.26601	0.0220844	1.62567	0	2.03354	0	2.11255	145.537	110.917
1384330_PM_at	AI763467	Thg1l	0.616551	1.2836	0.92387	1.07575	0.0347922	1.80338	0.0196948	1.78715	0.000962863	2.11224	197.931	144.079
1375716_PM_at	AI602715	Ifngr2	0.520409	1.46351	0.640268	1.3132	0.0846317	1.73999	0.0108262	2.03437	0.00448781	2.11219	270.971	184.392
1372664_PM_at	BM384229	Traf2	0.045129	2.05018	0.772112	1.18164	0.0335146	1.74852	0.00528676	1.84204	0	2.11205	2.4508	5.69585e-05
1383793_PM_at	BI274808	Tmcc1	0.551169	1.40608	0.417311	1.52825	0	2.51827	0	2.81152	0.00398962	2.11204	41.7761	0.2114
1389203_PM_at	BM387541	Sh3bp5l	0.467397	1.5246	0.887073	1.10896	0.237242	1.48313	0.0492772	1.69092	0.000962863	2.11189	294.263	195.971
1376659_PM_at	BF282469	Nubpl	0.409021	1.93063	0.845837	1.18805	0.108897	1.87625	0.0273027	2.07637	0.0200082	2.11177	359.29	225.497
1391046_PM_at	BM384217	Smyd3	0.454484	1.67186	0.838561	1.17667	0.128868	1.75706	0.0725733	1.76753	0.0111898	2.11145	358.787	225.284
1388535_PM_at	BF403698	RGD1306820	0.730947	1.22101	0.953712	1.05796	0.154583	1.6904	0.0858546	1.72894	0.00844279	2.11118	242.105	169.22
1392453_PM_at	AI763523	Clcn3	0.883261	1.08545	0.752141	1.24101	0.130562	1.72883	0.307013	1.43081	0.00809331	2.10862	276.928	187.408
1376291_PM_at	BI282331	Wdr4	0.489081	1.56328	0.58254	1.38599	0.00277531	2.44876	0.00126736	2.40985	0.00448781	2.108	114.576	101.246
1387077_PM_at	NM_031660	Arpp19 /// LOC100360828	0.61682	1.25149	0.469946	1.37961	0.300205	1.37294	0.0121587	1.78245	0.000962863	2.10749	207.96	150.002
1376598_PM_at	AI179993	Paxip1	0.579349	1.40518	0.65437	1.34849	0.053267	1.93446	0.0307351	1.93817	0.00746355	2.10739	278.489	188.192
1395229_PM_at	BG375118	---	0.322684	1.7355	0.226009	1.69981	0.0228125	1.85291	0	2.24181	0	2.10696	11.7666	4e-13
1395813_PM_at	AW144176	Krcc1	0.769743	1.23453	0.962058	1.05981	0.253071	1.74178	0.0654331	2.04326	0.037371	2.10678	264.535	181.09
1375819_PM_at	BI299678	RGD1307254	0.61642	1.40042	0.751423	1.28419	0.17682	1.77061	0.0727166	1.9015	0.0221558	2.10573	300.75	199.097
1391827_PM_at	AI013675	Flnb	0.321936	1.5225	0.377801	1.37285	0.0271069	1.56989	0	2.37419	0	2.10561	211.738	152.2
1391264_PM_at	AA875301	---	0.571295	1.51045	0.968751	1.04918	0.430437	1.50879	0.218861	1.64641	0.0299075	2.10554	361.566	226.462
1368072_PM_at	NM_019290	Btg3	0.73937	1.21761	0.808244	1.20095	0.0981658	1.82616	0.275933	1.48356	0.010122	2.10554	284.42	191.147
1388473_PM_at	BF418041	---	0.444545	1.65257	0.669865	1.29323	0.00793856	2.07456	0.039742	1.796	0.00622893	2.1055	27.392	4.65923e-05
1396383_PM_at	BF412690	Aldh3b1	0.665842	1.24089	0.869388	1.12528	0.61157	1.24396	0.0509914	1.67968	0.00233426	2.10545	222.521	158.374
1394511_PM_at	BF419160	Mysm1	0.646733	1.3268	0.590311	1.4307	0.445014	1.43543	0.104145	1.74375	0.0136957	2.10438	348.398	220.819
1394467_PM_at	AI511367	---	0.444545	1.63671	0.340786	1.64321	0.332666	1.45648	0.0239907	1.8864	0.00448781	2.10413	314.696	205.675
1374213_PM_at	BM384718	Arfgef2	0.673718	1.20563	0.867874	-1.11234	0.104084	1.55659	0.0380324	1.63191	0.000962863	2.10365	194.156	141.815
1389582_PM_at	AI407405	Nup43	0.572249	1.38631	0.700784	1.27118	0.162811	1.65442	0.0362222	1.85541	0.00774988	2.10223	260.415	178.952
1373138_PM_at	AA858886	Nudt5	0.538751	1.3664	0.672323	1.24508	0.0655558	1.65951	0.0181328	1.75956	0.000962863	2.1022	263.611	180.612
1383891_PM_a_at	AA997097	LOC100910745	0.542873	1.3048	0.800101	1.13869	0.0132647	1.70116	0.0215176	1.59905	0	2.10218	211.602	152.122
1388136_PM_at	BF282660	Timm9	0.629827	1.26876	0.411112	1.49155	0.0142187	1.97075	0	2.317	0.000962863	2.10128	55.9602	0.8186
1391307_PM_at	AW251406	Zfp259	0.572245	1.36529	0.317188	1.64344	0.332286	1.42347	0.216693	1.45879	0.00169602	2.10124	357.382	224.685
1373880_PM_at	AI408513	RGD1306286	0.506724	1.49785	0.82582	1.1705	0.13787	1.65063	0.0797001	1.66721	0.00293626	2.10118	305.08	201.16
1389634_PM_at	AI101470	Metap1	0.516003	1.37323	0.440803	1.39648	0.0121501	1.78273	0	2.02859	0.000962863	2.1005	237.469	166.694
1385157_PM_at	BF389675	Cbx1	0.635605	1.38096	0.776383	1.26785	0.390115	1.54332	0.164601	1.71287	0.0295549	2.10032	365.686	228.198
1374374_PM_x_at	BF393390	Shroom1	0.514673	1.70604	0.601386	1.51121	0.457816	1.52377	0.239706	1.67054	0.0457473	2.10008	551.721	294.133	BMD > highest dose: 400.0
1387018_PM_at	NM_053770	Sorbs2	0.734984	1.19956	0.849462	1.1533	0.0931443	1.71644	0.0316374	1.82283	0.00233426	2.10006	226.284	160.494
1368195_PM_at	NM_134419	Hspbap1	0.541388	1.59254	0.674804	1.1725	0.0992795	2.00716	0.109236	1.89835	0.0279464	2.09988	293.441	195.572
1374540_PM_at	AA859235	Cdca7	0.960865	-1.03285	0.920832	-1.10338	0.616395	1.31362	0.136929	1.69472	0.0200082	2.0998	251.17	174.086
1377387_PM_a_at	BF414330	Ece2 /// LOC100363561	0.312812	1.76013	0.666738	1.26371	0.0185351	1.87217	0	2.28817	0.00233426	2.09979	296.871	197.233
1376957_PM_at	AI178922	Lzic	0.694474	1.25778	0.53223	1.46916	0.199475	1.6404	0.00528676	2.33488	0.00877979	2.099	222.468	158.344
1378203_PM_at	BE102273	---	0.538618	1.45043	0.900057	1.10819	0.0736355	1.78887	0.012612	2.01868	0.00664299	2.09823	253.606	175.378
1392644_PM_s_at	AA964146	LOC498662	0.615942	1.28948	0.477491	1.42777	0.306276	1.4181	0.00772297	1.90499	0.00233426	2.09791	214.788	153.961
1393267_PM_at	BI276726	Psip1	0.567248	1.52665	0.626938	1.45445	0.145406	1.90035	0.117567	1.83388	0.0332485	2.09742	353.88	223.186
1380448_PM_at	AI112926	Alkbh	0.587854	1.28901	0.532273	1.34661	0.00643368	1.93138	0.0113112	1.79159	0	2.09705	92.8751	23.7802
1369933_PM_at	AF268468	Vdac2	0.528378	1.27693	0.359114	1.35815	0.0202992	1.56129	0	1.94562	0	2.09687	169.42	126.506
1373278_PM_at	BM391303	---	0.409081	1.40095	0.390613	1.33922	0.00483901	1.7092	0.00126736	1.78633	0	2.09654	171.167	127.615
1387205_PM_at	NM_022921	RT1-M3-1	0.467397	1.55559	0.998249	1.00232	0.267508	1.48077	0.0461639	1.74182	0.00581494	2.09651	294.07	195.878
1390847_PM_at	BF558827	Tmem86a	0.474969	1.64532	0.666136	1.33305	0.0448806	2.03515	0.0082977	2.2996	0.0172807	2.09649	305.923	201.559
1372989_PM_at	BI296586	Zdhhc14	0.438145	1.82802	0.613685	1.41344	0.13787	1.78491	0.0824529	1.80748	0.014568	2.09643	397.522	241.15
1384252_PM_at	AI603103	RGD1309095	0.730293	1.18727	0.955058	-1.04797	0.0357595	1.82883	0.0103452	1.96761	0.00398962	2.09636	182.507	109.627
1371051_PM_at	BG664035	Polr2m	0.477156	1.53941	0.723996	1.25047	0.0202992	2.05825	0.00126736	2.35158	0.00349014	2.09607	283.223	190.554
1398374_PM_at	BE101274	Lrrc57	0.524254	1.70686	0.589003	1.53661	0.551555	1.43597	0.12618	1.88509	0.0474539	2.09575	480.622	271.51	BMD > highest dose: 400.0
1382376_PM_at	BI297220	Bag4	0.575562	1.40765	0.759024	1.2464	0.175495	1.67182	0.0629909	1.799	0.00942749	2.09505	244.877	170.719
1376182_PM_at	BM383074	Falz	0.600738	1.45628	0.977735	1.03558	0.310284	1.6408	0.172908	1.73128	0.0365556	2.09486	298.145	197.847
1384765_PM_at	BI289371	Rhbdf2	0.449399	1.64756	0.869342	1.14169	0.0154001	2.04689	0.00126736	2.63454	0.00448781	2.09459	198.907	110.482
1379023_PM_at	BF406975	---	0.428686	1.81667	0.551778	1.4604	0.306836	1.53486	0.427846	1.37746	0.011533	2.09444	2.4508	5.69585e-05
1386282_PM_x_at	AA964809	Snrk	0.446943	1.60842	0.366469	1.59921	0.0631063	1.81084	0.0450017	1.76187	0.00581494	2.09426	28.1183	7.5571e-06
1379234_PM_a_at	AI179539	Cdc45	0.986048	1.00995	0.629223	1.31345	0.386033	1.38707	0.00388752	2.16446	0.00539671	2.09397	183.955	135.603
1374949_PM_at	BM385443	Zfyve19	0.572249	1.34586	0.561523	1.36376	0.0220844	1.86603	0.00465456	2.00501	0.00233426	2.09396	227.273	161.048
1397313_PM_at	AI716841	Pnrc2	0.911141	1.09377	0.98034	-1.03697	0.366607	1.67852	0.02877	2.50231	0.0674928	2.09383	NA	NA
1379565_PM_at	AA956791	Creb3l2	0.439028	1.67562	0.738569	1.23805	0.610163	1.26596	0.0735633	1.69169	0.00774988	2.09342	319.837	227.129
1382435_PM_at	AA996835	Fzr1	0.380905	1.70214	0.860823	1.13294	0.049755	1.76508	0.0117211	1.87097	0.00169602	2.09271	280.028	188.962
1377864_PM_at	BF393865	RGD1305225	0.541388	1.40406	0.759068	1.20444	0.304507	1.43654	0.108795	1.56454	0.00169602	2.0926	277.853	187.873
1382052_PM_at	BF284373	---	0.475884	1.72668	0.990485	-1.0132	0.066577	2.09399	0.116298	1.7977	0.0294016	2.09249	166.566	114.849
1383764_PM_at	BF567482	Chic2	0.599311	1.39678	0.421053	1.65636	0.0595444	2.01291	0.0103452	2.29717	0.0162485	2.09231	41.3199	10.7932
1376655_PM_at	AA850435	---	0.603529	1.45779	0.755604	1.30295	0.466621	1.48525	0.128589	1.82704	0.0372306	2.09216	338.716	216.573
1372044_PM_at	AI410321	RGD1310348	0.436696	1.56511	0.499286	1.38018	0.0681967	1.65417	0.0168775	1.77734	0.000962863	2.09138	258.606	178.008
1397902_PM_at	BF548780	Cox15	0.539221	1.63117	0.861468	1.19343	0.0690733	2.182	0.00985189	2.5089	0.0402703	2.09123	345.404	219.515
1372134_PM_at	AW918650	Chchd6	0.585971	1.26449	0.530784	1.31419	0.0202992	1.7317	0.00713652	1.7688	0	2.09101	219.134	156.45
1378608_PM_at	BF417283	---	0.902894	1.07043	0.530784	1.43118	0.244357	1.54428	0.322694	1.4048	0.00774988	2.0907	212.301	152.526
1384182_PM_at	BE128738	Fermt2	0.738581	1.191	0.672323	1.28531	0.345643	1.42916	0.097762	1.61966	0.00349014	2.09054	256.092	176.689
1368067_PM_at	NM_031615	Zfp148	0.670623	1.3587	0.801719	1.26008	0.264251	1.73826	0.674205	1.26633	0.0499001	2.08999	461.511	264.932	BMD > highest dose: 400.0
1397386_PM_at	AI715727	Aff4	0.975494	1.02065	0.745596	-1.27779	0.10578	1.88126	0.090258	1.79298	0.0167783	2.08972	170.446	110.729
1382400_PM_at	BE104395	Rlf	0.316782	2.09236	0.615766	1.41834	0.0643046	1.9739	0.0621351	1.88204	0.0162485	2.08947	2.4508	5.69585e-05
1375059_PM_at	AI178854	Zfp652	0.380055	1.65019	0.797545	1.16772	0.00938487	1.94985	0	2.20631	0.00169602	2.08944	268.775	183.27
1375157_PM_at	AA943117	Mllt6	0.444545	1.53629	0.293523	1.57548	0.142033	1.5317	0.0714563	1.55709	0	2.08929	25.2114	2.46391e-06
1381043_PM_at	AI639256	---	0.61779	1.42869	0.842327	1.21213	0.163252	1.88204	0.41544	1.4496	0.0378725	2.0884	349.392	221.25
1390147_PM_at	AI549079	RGD1559904	0.742344	1.22427	0.931128	-1.09248	0.376423	1.49485	0.0555168	1.87699	0.0133823	2.08837	245.676	171.148
1383076_PM_at	AA901203	Swt1	0.49407	1.56854	0.640268	1.35888	0.172057	1.66138	0.0709917	1.76151	0.00979214	2.08832	303.663	200.487
1384406_PM_at	AW527186	Ccrl1	0.444545	1.7533	0.918404	1.10586	0.269549	1.5962	0.159951	1.63823	0.0159567	2.08818	444.37	258.835	BMD > highest dose: 400.0
1386859_PM_at	NM_022592	Tkt	0.338161	1.4296	0.244103	1.41392	0.00793856	1.60776	0	1.82062	0	2.08783	193.194	141.236
1368074_PM_at	NM_080783	Gale	0.809725	1.15264	0.880162	-1.14413	0.909459	1.09222	0.374664	1.41457	0.0148625	2.08707	278.404	0.7538
1392720_PM_at	BG376949	Cyp4f17	0.527013	1.46018	0.744133	1.23075	0.269969	1.4906	0.194163	1.50025	0.00581494	2.08683	324.572	210.221
1367708_PM_a_at	AI179334	Fasn	0.833159	1.14973	0.849118	-1.19894	0.832252	-1.17597	0.751346	1.19662	0.0324629	2.08607	328.895	0.7735
1389523_PM_at	BM386127	Zfp598	0.57821	1.27385	0.425904	1.39923	0.0316391	1.68362	0.00312014	1.9063	0	2.08565	87.179	26.3761
1383656_PM_at	BM387554	---	0.489196	1.59404	0.529711	1.48033	0.153357	1.73191	0.0392426	1.93206	0.0156911	2.08559	20.6536	1.06269e-05
1383981_PM_at	BE102377	Tp53bp2	0.606294	1.33067	0.651977	1.31864	0.0996805	1.74769	0.00225645	2.21823	0.00774988	2.08494	220.847	157.425
1389671_PM_at	AW252088	Trpc2	0.619911	1.32153	0.93053	1.08036	0.570749	1.30464	0.131876	1.60663	0.00774988	2.08444	278.197	188.045
1399157_PM_at	AA849312	Uri1	0.542503	1.34349	0.755105	1.17894	0.100512	1.59432	0.033402	1.70159	0.000962863	2.08355	198.589	144.472
1375969_PM_at	BI296555	Tor1aip2	0.408896	1.76845	0.820507	1.18118	0.149236	1.64892	0.0821866	1.67543	0.010122	2.08307	377.769	233.208
1377072_PM_at	BE115516	LOC100361376	0.564279	1.44461	0.393565	1.6845	0.269639	1.58759	0.118274	1.69451	0.0172807	2.08297	32.9078	1.1347e-05
1395989_PM_at	BF409121	Gfm2	0.506724	1.49058	0.499286	1.44227	0.135943	1.65698	0.0394709	1.78852	0.00448781	2.08291	281.609	189.751
1383687_PM_at	AW435306	---	0.482625	1.60728	0.589285	1.40701	0.13944	1.7364	0.153011	1.61071	0.0111898	2.08224	24.5313	7.15597e-05
1391995_PM_at	BG377975	Trim37	0.857162	1.09159	0.724016	1.22611	0.914241	1.07267	0.127237	1.51643	0.00233426	2.08186	308.096	255.649
1398352_PM_at	AI412927	Pias4	0.312116	1.64993	0.329707	1.50345	0.00277531	1.93744	0.00772297	1.80266	0	2.08134	12.3847	4e-13
1384483_PM_at	BI274216	---	0.489196	1.56283	0.537051	1.44081	0.0304051	2.02152	0.0526578	1.79301	0.00877979	2.08076	67.86	4.21663e-05
1398468_PM_at	BF553076	---	0.828742	-1.14885	0.224344	-2.05001	0.13771	-1.83717	0.00225645	-2.58374	0.0209517	-2.08074	58.7493	0.2807
1378170_PM_at	AI556957	Aff4	0.533488	1.47752	0.867856	1.14636	0.0174938	2.0791	0.0567231	1.78406	0.00913026	2.08067	343.217	218.557
1385809_PM_at	AI070105	Fastkd5-ps1	0.503642	1.57291	0.784498	1.22515	0.0357595	2.01888	0.0502964	1.85496	0.0139932	2.0806	314.463	205.567
1387388_PM_at	AB070350	Chp /// RGD1564956 /// RGD1565588	0.600738	1.36966	0.78657	1.22	0.0716677	1.84978	0.0266265	1.95099	0.0111898	2.07983	293.419	195.561
1396253_PM_at	BE116294	---	0.812033	1.12865	0.900057	1.10267	0.0647515	1.77065	0.0420337	1.77175	0.00539671	2.07977	211.33	151.964
1375893_PM_a_at	BI296175	---	0.17896	2.02958	0.0146192	2.12879	0	2.34359	0	2.68965	0.00493389	2.0797	62.5137	0.05132
1392623_PM_at	AA926097	---	0.910708	-1.05773	0.964096	-1.04098	0.545029	1.28929	0.362432	1.35048	0.00169602	2.0796	283.63	181.297
1377842_PM_at	AW533281	Twistnb	0.807155	1.16431	0.82864	1.20111	0.250322	1.64203	0.0463956	1.95926	0.020711	2.07867	202.703	146.914
1374113_PM_at	BM387384	Baz1a	0.666951	1.31072	0.950365	1.06771	0.124556	1.8173	0.0692751	1.8777	0.0172807	2.0785	233.248	164.372
1367611_PM_at	BG667093	Tkt	0.726605	1.22501	0.591041	1.39472	0.0107561	2.12157	0.222411	1.51231	0.00774988	2.07804	108.618	21.4536
1373456_PM_at	BI300764	Rnf111	0.542349	1.36092	0.59052	1.30918	0.00277531	1.98095	0	2.04062	0	2.07767	221.575	157.838
1382972_PM_at	BE103344	Utp15	0.501942	1.55095	0.277345	1.79865	0.0729867	1.84187	0.00528676	2.21087	0.010503	2.07701	23.2963	2.19905
1397220_PM_at	AW534601	LOC100911266	0.574952	1.37589	0.416506	1.56247	0.163326	1.63478	0	2.81232	0.00448781	2.07683	111.486	20.6376
1397642_PM_at	BM389108	---	0.566664	1.40361	0.644949	1.33846	0.225825	1.56866	0.0550311	1.78221	0.00746355	2.07678	257.836	177.605
1374216_PM_at	BI280277	---	0.584065	1.26105	0.667625	1.21725	0.0352014	1.67492	0.00938357	1.80113	0	2.07613	173.718	129.226
1371711_PM_at	AA800689	Reep5	0.498997	1.38902	0.950518	1.04588	0.00643368	1.80687	0.00225645	1.88785	0	2.07593	243.458	169.953
1387072_PM_at	NM_053794	Wnk1	0.585863	1.33788	0.664244	1.28925	0.182282	1.56395	0.11533	1.56532	0.00493389	2.07526	269.147	183.461
1371399_PM_at	AA818196	Tomm6	0.388135	1.53391	0.325848	1.4732	0.00793856	1.85642	0	2.05302	0	2.0751	31.7502	4.28551
1383055_PM_at	AW143805	---	0.627213	1.34457	0.589215	1.4277	0.345354	1.50919	0.105408	1.72955	0.0197775	2.07441	281.499	189.696
1372080_PM_at	BI287936	Immt	0.681563	1.20053	0.811979	1.14962	0.0626871	1.61025	0.0362222	1.62734	0	2.07436	223.952	159.182
1379235_PM_x_at	AI179539	Cdc45	0.556272	1.38944	0.729885	1.23974	0.100258	1.68199	0.0103452	1.99913	0.00169602	2.07429	222.687	158.468
1381205_PM_at	AW531791	Snapc5	0.69159	1.30526	0.861101	1.18641	0.435527	1.48921	0.0749246	1.92769	0.0260512	2.07409	301.491	199.451
1373786_PM_at	AA924756	Zfp703	0.560176	1.42894	0.477491	1.51434	0.0922407	1.79756	0	2.35381	0.00664299	2.07407	81.9242	12.7141
1378416_PM_at	AA892565	Ttc8	0.813528	1.17707	0.913912	-1.12587	0.75301	1.2509	0.702735	1.24004	0.0389173	2.07347	354.168	272.851
1375559_PM_at	BI283479	LOC686323	0.451716	1.43024	0.299363	1.50183	0.00277531	1.9871	0.00126736	2.03747	0	2.07335	34.6433	9.21468
1373999_PM_at	AI406350	---	0.538998	1.51951	0.753237	1.26273	0.12703	1.7688	0.0426355	1.90922	0.0148625	2.07335	271.999	184.915
1396035_PM_at	BF407272	Rpesp	0.555627	1.39904	0.974737	-1.03043	0.375529	1.40247	0.0507328	1.73131	0.00349014	2.07334	204.763	148.129
1367834_PM_at	NM_053464	Srm	0.477156	1.37918	0.277345	1.49321	0.00643368	1.83345	0	2.25909	0	2.07319	51.0768	14.5177
1391078_PM_at	BM391856	Rfc1	0.612977	1.33007	0.798947	1.19574	0.17072	1.61422	0.15739	1.55048	0.00581494	2.07314	251.114	174.057
1368724_PM_a_at	NM_019131	Tpm1	0.578174	1.35561	0.653611	1.30612	0.282752	1.4814	0.0164666	1.9047	0.00169602	2.07226	226.955	160.87
1374004_PM_at	BM387902	Prepl	0.585971	1.40027	0.957864	1.05468	0.285048	1.56886	0.0463956	1.90294	0.0156911	2.07218	301.825	199.611
1385020_PM_at	BM387790	LOC499339 /// RGD1308750	0.510229	1.54473	0.451568	1.55432	0.255449	1.56445	0.00938357	2.08459	0.00913026	2.07168	343.81	218.817
1388513_PM_at	BI281612	Fam125b	0.676431	1.20375	0.607904	1.28208	0.0825465	1.58905	0.0103452	1.80409	0.000962863	2.07158	176.613	131.044
1394486_PM_at	BE116701	Rab43	0.507062	1.54317	0.566783	1.42552	0.206245	1.61851	0.0177335	1.96324	0.00942749	2.07094	329.731	212.559
1385462_PM_at	AI555657	Map4k2	0.471072	1.60202	0.351516	1.67972	0.267508	1.53831	0.0108262	2.08708	0.00844279	2.0708	29.2628	1.14633e-05
1389152_PM_at	AI412984	Zfyve27	0.654527	1.22068	0.647608	1.25456	0.169526	1.48766	0.026936	1.67926	0.000962863	2.07073	202.742	146.937
1391005_PM_at	AA997732	Fbxl4	0.72682	1.26138	0.988103	1.01746	0.583064	1.36424	0.38556	1.45446	0.0260512	2.07045	389.683	238.035
1368453_PM_at	NM_031344	Fads2	0.295202	1.49382	0.0276791	1.65314	0.00277531	1.67176	0.00126736	1.62259	0	2.07015	9.91746	1.40213
1374231_PM_at	AI103472	Klf16	0.380055	1.71508	0.462056	1.44781	0.100098	1.65233	0.00528676	2.06008	0.00448781	2.06959	296.835	197.216
1382544_PM_at	AI058746	---	0.524929	1.38409	0.779366	1.16995	0.111243	1.55232	0.0082977	1.81803	0	2.06867	216.573	154.986
1393692_PM_at	AA965160	Pcf11	0.557174	1.47565	0.812428	1.20683	0.479137	1.41085	0.215031	1.56343	0.0162485	2.06854	331.865	213.519
1371577_PM_at	AI171362	Ndufs1	0.63793	1.34499	0.653376	1.37456	0.129489	1.79691	0.0184963	2.08773	0.0170283	2.06827	309.423	203.21
1392038_PM_at	BF387389	Arl6ip1	0.802694	1.17437	0.851654	1.18987	0.497114	1.43019	0.100548	1.85803	0.034608	2.06796	293.176	195.443
1375958_PM_at	BF412297	---	0.727297	1.22125	0.875056	1.14276	0.59205	1.30514	0.253119	1.49013	0.00809331	2.06789	262.514	180.044
1394965_PM_at	BE099701	Clint1	0.522334	1.54308	0.73977	1.26965	0.104084	1.79271	0.00126736	2.43173	0.0108688	2.06789	290.968	194.368
1382588_PM_at	AW532202	LOC679578	0.31139	1.83501	0.336842	1.61234	0.156352	1.5786	0.0161282	1.91006	0.00448781	2.067	2.4508	5.69585e-05
1393164_PM_at	AI137642	Mrps27	0.620322	1.35761	0.930432	1.08671	0.0316391	2.08425	0.039742	1.93116	0.0133823	2.06667	150.032	107.006
1398323_PM_at	L81136	---	0.581457	1.48893	0.657022	1.42034	0.405649	1.53931	0.120094	1.83012	0.0380284	2.06641	420.228	249.916	BMD > highest dose: 400.0
1371778_PM_at	BI296773	Rnf146	0.615647	1.37047	0.861121	1.16421	0.0483501	2.04451	0.028139	2.01029	0.0165551	2.0659	157.369	105.725
1390591_PM_at	AI169163	Slc17a3	0.510541	1.43072	0.649375	1.27299	0.294566	1.41259	0.0906062	1.55233	0.00169602	2.06586	285.247	191.556
1391193_PM_at	BI288564	---	0.51448	1.71681	0.765433	1.30468	0.0908286	2.1313	0.119913	1.91152	0.0491238	2.06564	403.262	243.402	BMD > highest dose: 400.0
1385728_PM_at	BE108006	---	0.874841	1.11093	0.876588	1.16602	0.0710768	2.03542	0.0117211	2.3418	0.0317833	2.06503	149.2	101.634
1374375_PM_at	AI406903	RGD1560925	0.429503	1.68586	0.67578	1.28108	0.0389348	1.87885	0.0130601	1.96753	0.00398962	2.06456	248.085	172.441
1393106_PM_x_at	BF420770	Gtf2f1	0.52869	1.47439	0.97538	-1.0301	0.194932	1.59452	0.0845578	1.69273	0.00877979	2.06409	282.427	190.158
1385616_PM_a_at	AI137136	Asf1a	0.701562	1.30296	0.876072	1.16905	0.0579753	2.13282	0.00312014	2.65735	0.0317833	2.06407	195.632	105.135
1380774_PM_at	AI227918	---	0.563146	1.46694	0.974892	1.03535	0.0671884	1.95794	0.693227	1.21752	0.0209517	2.06249	374.198	231.74
1375551_PM_at	BG379782	Ccdc86	0.849313	1.10932	0.821845	1.18052	0.106973	1.74848	0.0246674	1.9215	0.00708324	2.06157	216.209	154.778
1384101_PM_at	BM388523	Wasl	0.612976	1.27244	0.642662	1.27217	0.215334	1.46829	0.00126736	2.12741	0.000962863	2.0614	189.142	138.779
1388515_PM_at	BE112952	---	0.548879	1.43507	0.860187	1.14711	0.0370042	1.9592	0.00465456	2.34955	0.00493389	2.05964	194.895	107.522
1377661_PM_at	AW524539	Frs2	0.533273	1.59737	0.854908	1.19236	0.152899	1.85426	0.190597	1.67388	0.0361241	2.05937	384.906	236.113
1385086_PM_at	BF388785	Bub1	0.888214	1.09151	0.804586	1.22546	0.0603859	1.99479	0.0275444	2.07113	0.0232846	2.05934	235.786	165.771
1368180_PM_s_at	NM_017013	Gsta2 /// LOC494499	0.431475	1.31961	0.110422	1.45607	0	1.60208	0	1.75045	0	2.05925	49.6192	13.3625
1376091_PM_at	AA963616	Adsl	0.467397	1.40263	0.691907	1.19717	0.0279625	1.66104	0	2.00402	0	2.059	212.699	152.756
1397302_PM_at	BF543495	Zmynd11	0.545042	1.44938	0.973347	-1.03359	0.216119	1.58462	0.0212358	1.98159	0.0108688	2.05845	199.941	155.279
1387810_PM_at	BF414210	Keap1	0.516756	1.45818	0.717285	1.24265	0.0830816	1.7039	0.00126736	2.42303	0.00448781	2.05828	219.957	156.919
1391262_PM_at	BE105606	LOC686268 /// LOC690251 /// Senp5	0.717262	1.20496	0.518733	1.41035	0.0860911	1.71218	0.101196	1.597	0.00493389	2.05786	253.011	175.063
1373778_PM_at	BE349670	---	0.541274	1.34971	0.929809	1.06449	0.321036	1.36382	0.0832872	1.50982	0.000962863	2.05784	251.833	174.439
1386711_PM_a_at	BF566761	Dnajc11	0.575562	1.36916	0.522291	1.42979	0.259319	1.50422	0.151158	1.55575	0.00746355	2.05733	358.726	225.258
1390717_PM_at	BM391963	Crls1	0.615704	1.33354	0.753237	1.23668	0.360638	1.45111	0.0625132	1.75416	0.0111898	2.05627	312.834	204.808
1370779_PM_x_at	AB039828	Mup5	0.532475	1.63703	0.878066	1.17541	0.694995	1.30112	0.986986	-1.01235	0.0399024	-2.05626	332.74	301.083
1371211_PM_a_at	U02315	Nrg1	0.759932	1.18504	0.626911	1.35418	0.146832	1.66558	0	2.53464	0.00539671	2.05588	205.303	148.446
1376660_PM_at	BG672127	Manea	0.886432	1.09216	0.79886	1.22193	0.198499	1.67281	0.101294	1.73504	0.0175484	2.05575	190.992	139.904
1378638_PM_a_at	BM384709	RGD1311747	0.69822	1.23688	0.903826	1.1062	0.2765	1.50733	0.0450017	1.79057	0.00664299	2.05568	285.726	191.793
1398753_PM_at	NM_031000	Akr1a1	0.548879	1.22594	0.282353	1.36991	0.0107561	1.54052	0	1.73626	0	2.05435	144.034	109.909
1385011_PM_at	BM385181	Smarca4	0.524929	1.4186	0.846382	1.14203	0.14955	1.55468	0.00887783	1.89866	0.000962863	2.05429	248.453	172.638
1373904_PM_at	AI103948	Lysmd2	0.526208	1.52959	0.722143	1.28232	0.0132647	2.18631	0.00126736	2.41297	0.0111898	2.05408	297.112	197.349
1382272_PM_at	BE349785	Agtrap	0.487663	1.47272	0.277345	1.66485	0.163233	1.54579	0.119774	1.52883	0.00233426	2.05327	18.3514	1.38572e-06
1375297_PM_at	AI168968	Apoo	0.563146	1.37702	0.798557	1.18378	0.078703	1.72408	0.00465456	2.08682	0.00169602	2.05278	263.613	180.613
1386611_PM_at	BG667175	Klhl24	0.579349	1.43818	0.77771	1.2469	0.0562796	2.00937	0.0392426	1.99177	0.0221558	2.05275	315.841	206.207
1389484_PM_at	BI274693	Coq4	0.526208	1.54791	0.838982	1.18345	0.471404	1.40547	0.045477	1.91624	0.0200082	2.05215	281.127	189.511
1367883_PM_at	NM_022509	Smn1	0.487849	1.37741	0.490637	1.33485	0.0185351	1.721	0	2.10116	0	2.05186	191.867	140.433
1373557_PM_at	AI145081	Mcm4	0.890082	1.10634	0.902552	-1.14611	0.399161	1.57617	0.279553	1.62693	0.0497284	2.05183	270.879	184.345
1369433_PM_at	NM_021741	Cep78	0.686858	1.20562	0.383259	1.48599	0.238475	1.44029	0.0432642	1.64098	0.000962863	2.05177	253.673	175.413
1389179_PM_at	BF284899	Cidea	0.723211	1.23614	0.948973	-1.06352	0.404124	1.4425	0.121315	1.68499	0.0182805	2.05135	289.29	193.546
1395135_PM_at	AW528720	RGD1307782 /// Wbscr27	0.351638	1.8909	0.736884	1.25684	0.02121	2.07162	0.00887783	2.11757	0.0111898	2.05125	2.4508	5.69585e-05
1378761_PM_at	BF392783	---	0.510541	1.60487	0.937861	1.08377	0.506935	1.39484	0.398762	1.41575	0.0202224	2.05104	413.351	247.301	BMD > highest dose: 400.0
1398867_PM_at	AB020022	Prpf19	0.444545	1.42448	0.226009	1.52653	0.0250832	1.60602	0	1.88063	0	2.05073	32.2249	6.24602
1379515_PM_at	AW144664	Pigt	0.445267	1.70207	0.403195	1.63221	0.0639753	1.9021	0	2.8954	0.0142971	2.05057	28.0223	0.308802
1395129_PM_at	BE107340	---	0.894414	1.07597	0.934144	1.0781	0.529217	1.33908	0.0326752	1.90457	0.0121807	2.05024	240.477	168.336
1395063_PM_at	AA851300	---	0.660742	1.34193	0.568923	1.49312	0.343491	1.57222	0.495422	1.36655	0.0305627	2.05017	369.895	229.957
1387325_PM_at	NM_024143	Slc27a5	0.871262	-1.05518	0.486179	-1.27347	0	-1.90422	0	-2.12459	0	-2.04974	46.3568	0.586
1371190_PM_at	BG153272	---	0.420953	1.43585	0.191798	1.52489	0.0228125	1.61085	0.1538	1.33947	0	2.04966	17.0034	0.000146401
1371809_PM_at	BM389296	Mrps18b	0.388135	1.45614	0.463876	1.30385	0.00938487	1.61836	0	2.06623	0	2.04871	196.505	143.226
1380538_PM_at	BG379218	LOC100910668	0.585295	1.32705	0.905141	1.09647	0.0879269	1.703	0.0310167	1.78244	0.00293626	2.04821	208.956	150.584
1399152_PM_at	BF559107	Eps15	0.563146	1.35139	0.903609	1.09467	0.136218	1.5788	0.00656422	1.94334	0.000962863	2.04799	210.923	151.728
1375656_PM_at	AI717725	Tecpr1	0.529691	1.41238	0.698377	-1.24523	0.519818	1.29511	0.126925	1.52285	0.00293626	2.0477	251.798	0.003114
1394548_PM_at	BF282781	Cpm	0.60424	1.25527	0.753237	1.17725	0.996776	1.00236	0.0457606	1.58051	0.000962863	2.04739	295.028	255.916
1371392_PM_at	BI283882	Gpi	0.397465	1.42657	0.30719	1.40505	0.00793856	1.66311	0	1.77005	0	2.04722	189.983	139.291
1373389_PM_at	BM391807	Acad9	0.397465	1.44947	0.539893	1.25318	0.02121	1.62051	0	2.09031	0	2.04701	192.272	140.678
1394078_PM_at	AW921158	---	0.465499	1.68871	0.887697	1.13718	0.130867	1.79253	0.00985189	2.25881	0.0214259	2.047	350.581	221.764
1378100_PM_at	BG380660	Yeats4	0.529691	1.38278	0.242974	1.64517	0.0132647	1.90976	0.00126736	1.95779	0.000962863	2.04642	30.9778	8.34938
1382865_PM_at	BM390858	Cep41	0.616189	1.26858	0.839516	1.13755	0.1833	1.48592	0.267024	1.36619	0.00293626	2.04617	215.976	154.644
1387081_PM_at	NM_017132	Rcn2	0.517323	1.56579	0.989924	-1.01273	0.718373	1.23392	0.156989	1.63527	0.0230586	2.04591	358.759	267.23
1391427_PM_at	AW254563	Dimt1	0.541388	1.49776	0.583244	1.42304	0.282752	1.56236	0.020042	2.05566	0.0172807	2.04479	303.902	200.6
1371980_PM_at	BI277552	Atad3a	0.295356	1.68588	0.532014	1.30893	0.0292843	1.70438	0.00528676	1.78554	0	2.04445	2.4508	5.69585e-05
1396912_PM_at	BE102712	Med20	0.397465	1.63249	0.671229	1.24923	0.15745	1.51897	0	2.35714	0.00169602	2.044	223.633	159.002
1384124_PM_at	AW534915	Snhg4	0.949328	-1.0451	0.851501	1.191	0.0809681	2.00615	0.0144664	2.32846	0.0354837	2.04372	67.693	0.5499
1395015_PM_at	BE116550	F8	0.772364	1.18344	0.941022	-1.07067	0.888082	1.10808	0.180692	1.56926	0.011533	2.04307	223.9	0.2411
1376650_PM_at	BF399323	Golga5	0.627405	1.30933	0.848773	1.1617	0.104893	1.7266	0.0318447	1.84757	0.00664299	2.04201	247.511	172.133
1373980_PM_at	AW916138	LOC688393	0.321709	1.80807	0.92387	-1.08003	0.0727238	1.68976	0.0117211	1.91308	0.00398962	2.04135	364.39	227.654
1385592_PM_at	BI289386	Bcor	0.623439	1.27638	0.555529	1.35817	0.0448806	1.80383	0.00225645	2.26953	0.00493389	2.04131	65.5546	0.5705
1373875_PM_at	BG381541	Llph	0.715372	1.29712	0.813503	-1.24147	0.707445	1.29038	0.251469	1.63383	0.0470955	2.04126	320.504	208.359
1381816_PM_at	BE119617	Rnls	0.388135	1.55276	0.37645	1.42522	0	2.00637	0	1.95796	0	2.04125	26.9825	3.26028
1390888_PM_a_at	AI233704	Hemk1	0.371446	1.67338	0.38862	1.50054	0.00483901	2.05647	0.072344	1.58795	0.000962863	2.04106	2.4508	5.69585e-05
1383626_PM_at	BI274049	Zfp259	0.724651	1.20666	0.984229	1.01933	0.259835	1.4998	0.00713652	2.04428	0.00708324	2.03901	207.477	158.043
1383606_PM_at	BI302544	Tc2n	0.737465	1.24378	0.596463	1.45278	0.24725	1.66538	0.241678	1.58032	0.0294016	2.03879	267.559	182.647
1375148_PM_at	AW252880	Zfpm1	0.721673	1.2065	0.270025	1.72526	0	2.63527	0.033684	1.79718	0.00398962	2.03859	52.7555	0.1383
1375862_PM_at	BM384701	Pxdn	0.721673	1.20058	0.686084	1.26491	0.208711	1.52097	0.0172901	1.89268	0	2.03855	189.344	138.902
1389780_PM_at	AI009783	Tfpi	0.831416	1.13791	0.923343	1.09954	0.331124	1.53431	0.56335	1.29783	0.0204611	2.03846	261.411	179.471
1378399_PM_at	BE111635	LOC498145	0.863838	1.10485	0.762598	1.23751	0.132334	1.72557	0.00388752	2.31433	0.0136957	2.03823	247.561	172.16
1393562_PM_at	BF564312	Ap3m1	0.621841	1.36987	0.930266	1.09089	0.28543	1.58777	0.133608	1.69339	0.0214259	2.03723	340.416	217.325
1394935_PM_at	AI175684	Wasf2	0.564438	1.38513	0.860187	1.14283	0.129848	1.65672	0.0157179	1.94645	0.00746355	2.03718	197.763	143.979
1377598_PM_at	AJ225648	Coq2	0.467397	1.50425	0.523972	1.37759	0.0529423	1.72244	0.0103452	1.88122	0	2.03686	284.077	190.977
1389459_PM_at	BE116947	Yae1d1	0.693295	1.31506	0.890857	1.14835	0.223112	1.75425	0.0748084	1.96155	0.0433603	2.03682	274.204	186.033
1389609_PM_at	BG378884	Tm7sf3	0.439028	1.53428	0.994086	1.00561	0.0721063	1.61363	0.0548397	1.58085	0	2.0368	293.827	195.76
1392896_PM_at	AI111675	---	0.365927	1.63253	0.226009	1.64776	0.00483901	1.95702	0.00985189	1.82165	0	2.03658	31.7177	0.07621
1383709_PM_at	AW144630	Rab8b	0.220175	1.80997	0.346271	1.53596	0.0551261	1.68483	0	2.47521	0.000962863	2.03656	2.4508	5.69585e-05
1391227_PM_at	AW530423	---	0.560646	1.3722	0.601386	1.33358	0.0279625	1.94333	0.0117211	1.95181	0.00581494	2.03647	68.9457	0.3065
1379571_PM_at	AA819847	Pkp4	0.467397	1.40859	0.325785	1.46994	0.0132647	1.78068	0.00887783	1.69607	0	2.03643	31.0597	6.41664
1380547_PM_at	BI288519	Clcn3	0.85715	1.09708	0.784937	1.19446	0.132334	1.65811	0.280412	1.4268	0.010122	2.03625	217.21	155.352
1383961_PM_a_at	AI556478	Dnajc11	0.471382	1.46014	0.653376	1.2576	0.0744729	1.62137	0	1.92328	0.00169602	2.03621	262.861	180.224
1385810_PM_at	BF546013	Lrrc51	0.706209	1.1502	0.58254	1.24446	0.0857734	1.47066	0.0103452	1.62318	0	2.03558	184.209	135.759
1378260_PM_at	AA817761	Adh1	0.734011	1.20346	0.998249	1.00223	0.944459	-1.05521	0.659906	-1.20493	0.00398962	2.03551	391.022	365.657
1372738_PM_at	BE109600	Rexo1	0.435276	1.67643	0.389084	1.58122	0	2.43411	0.00656422	2.12316	0.00448781	2.03521	17.5745	0.298083
1388839_PM_at	AI233143	Rgl2	0.694498	1.20902	0.908372	1.08892	0.731451	1.17799	0.21828	1.42432	0.00233426	2.03495	321.192	237.311
1398425_PM_at	AI101458	Fam110b	0.617858	1.30729	0.651801	1.30171	0.102731	1.69165	0.0371559	1.8042	0.00398962	2.03459	219.498	156.658
1397708_PM_at	BI289555	LOC288978	0.694346	1.23926	0.857574	1.14627	0.259319	1.55176	0.0822411	1.74033	0.0167783	2.03434	226.312	160.51
1395386_PM_at	BF411881	---	0.475812	1.50534	0.451224	1.45644	0.0194272	1.9078	0.0318447	1.75246	0.00293626	2.03406	24.4261	2.30939
1372116_PM_at	AI008955	Mrps2	0.5723	1.30585	0.830938	1.13796	0.045411	1.67098	0	2.02139	0.000962863	2.03397	204.614	148.041
1369066_PM_at	NM_053585	Madd	0.166075	1.84615	0.749533	1.19882	0.0142187	1.84899	0.00126736	2.04607	0.000962863	2.03386	2.4508	5.69585e-05
1394931_PM_at	AI180361	Mbnl2	0.560801	1.5218	0.672323	1.37949	0.194286	1.77482	0.0284436	2.14325	0.0382026	2.03348	274.543	186.205
1368488_PM_at	NM_053727	Nfil3	0.803295	1.14955	0.448057	1.59244	0.0299311	2.23577	0.0442315	1.98884	0.0344062	2.03348	57.0474	0.7904
1388947_PM_at	BI291654	Eif5b	0.58673	1.45776	0.864514	1.17666	0.350077	1.57683	0.366819	1.47908	0.0481815	2.03314	380.416	234.29
1391145_PM_at	BE112120	---	0.650816	1.28921	0.72719	1.25983	0.2717	1.52723	0.123952	1.62371	0.00877979	2.03295	299.389	198.445
1370054_PM_at	NM_131902	Cdkn2c	0.575562	1.38116	0.470844	1.49711	0.00483901	2.23883	0.00388752	2.28398	0.010122	2.03258	56.3159	0.5604
1377475_PM_at	BI296694	---	0.788365	1.17526	0.987168	1.01644	0.192748	1.67625	0.385328	1.40993	0.0187802	2.03257	251.964	174.508
1388464_PM_at	AI598527	LOC680835	0.511011	1.3727	0.877756	1.10145	0.2096	1.426	0.0440349	1.56967	0.000962863	2.0324	243.836	170.157
1393427_PM_s_at	BF287675	Egfl7	0.458942	1.55659	0.952892	1.05241	0.0379413	1.86421	0.00985189	1.96949	0.00539671	2.03228	195.501	112.012
1373649_PM_at	AI453889	LOC691853	0.444545	1.51758	0.519483	1.34829	0.0142187	1.83149	0	2.09097	0.00169602	2.03104	237.768	166.858
1368129_PM_at	NM_031647	Sfmbt1	0.608798	1.33996	0.617275	1.35602	0.129178	1.69526	0.0215176	1.98025	0.010503	2.03074	317.38	206.92
1374373_PM_at	BF393390	Shroom1	0.484736	1.71391	0.742226	1.30788	0.387004	1.54341	0.168437	1.71333	0.0429941	2.03055	432.692	254.571	BMD > highest dose: 400.0
1396223_PM_at	AW252930	---	0.572245	1.3225	0.433441	1.45154	0.0643046	1.68516	0.0103452	1.8463	0.00169602	2.03041	264.491	181.067
1385681_PM_at	BG668520	Babam1	0.388872	1.98975	0.377801	1.75726	0.110935	1.87743	0.00126736	2.71001	0.0299075	2.03027	2.4508	5.69585e-05
1388895_PM_at	AI175791	LOC290577	0.645015	1.32283	0.881892	1.14073	0.298441	1.54889	0.313251	1.46351	0.0182805	2.02968	281.143	189.519
1392847_PM_at	BE118227	Cbll1	0.559281	1.51213	0.981408	1.02889	0.450923	1.46398	0.191161	1.66587	0.0380284	2.02953	380.724	234.416
1389638_PM_at	BG380701	Fam160a2	0.572878	1.35508	0.758736	1.21327	0.0716677	1.72093	0.00465456	2.1102	0.00493389	2.0295	234.355	164.983
1368024_PM_at	AB044285	Qsox1	0.441566	1.60503	0.545181	1.37051	0.142677	1.57636	0.00126736	2.15179	0.00233426	2.02933	263.772	180.695
1393045_PM_at	BF556405	---	0.65936	1.26977	0.729633	1.24944	0.745074	1.19256	0.633141	1.21849	0.00844279	2.0292	385.57	330.75
1377680_PM_at	BG377887	Gfra3	0.538618	1.51334	0.937574	1.07911	0.0895438	1.86377	0.0466099	1.87644	0.0148625	2.02908	217.451	112.019
1376239_PM_at	BF283053	Atp6v1c2	0.54226	1.37807	0.888265	1.09582	0.27634	1.44023	0.200661	1.44078	0.00877979	2.029	270.757	184.283
1388644_PM_at	AI713204	Mgll	0.563146	1.24353	0.399129	1.35556	0.00277531	1.73507	0	1.82612	0	2.02884	82.4096	27.1475
1374948_PM_at	BI275815	Tmem106a	0.876682	-1.09529	0.759692	-1.2428	0.919814	-1.08305	0.352724	1.41442	0.0162485	2.02841	267.905	0.8253
1372905_PM_at	AW433888	Vcl	0.594301	1.3446	0.926047	1.08097	0.21228	1.56952	0.0823161	1.68927	0.00942749	2.02781	269.122	183.448
1384570_PM_at	BI296108	Plekha4	0.81164	1.13106	0.765117	1.21197	0.259434	1.49652	0.067251	1.67417	0.00349014	2.0278	212.892	152.868
1368563_PM_at	NM_024399	Aspa	0.444545	1.57826	0.943781	1.05981	0.1496	1.57328	0.101674	1.56553	0.00349014	2.02762	336.201	215.457
1398574_PM_a_at	AI170800	Cdk13	0.718478	1.22423	0.688948	1.28844	0.145421	1.67842	0.0181328	1.97425	0.00913026	2.02743	210.614	151.548
1374542_PM_at	AI409904	Fam13c	0.959409	1.02234	0.963294	-1.03345	0.567601	1.22082	0.0883969	1.47155	0	2.0273	169.472	0.8561
1385171_PM_s_at	BE115612	Smtnl2	0.582093	1.43929	0.967204	-1.04715	0.521141	1.39268	0.0797001	1.83607	0.026844	2.0266	313.974	205.339
1390053_PM_at	BE099903	LOC684996	0.708296	1.26684	0.416506	1.66751	0.040858	2.12168	0	2.70765	0.0239208	2.02658	47.3705	0.6888
1375573_PM_at	BE120038	---	0.593673	1.40753	0.948717	-1.06786	0.805178	1.17842	0.967337	1.028	0.0277482	2.02535	392.601	356.335
1376380_PM_at	BF398757	---	0.51989	1.41344	0.853275	1.13057	0.0316391	1.82033	0.0082977	1.95807	0.00293626	2.02518	248.623	172.729
1384851_PM_at	AI548449	Smarcad1	0.428686	1.59263	0.448161	1.42751	0.100258	1.59701	0.155362	1.46324	0.00169602	2.02518	367.063	228.775
1370251_PM_at	AI010260	Avpi1	0.665166	1.31334	0.522291	1.51135	0.432052	1.45318	0.104145	1.77127	0.0258389	2.02484	336.739	215.696
1380446_PM_at	BF396749	Mllt10	0.665035	1.2029	0.626911	1.25448	0.0228125	1.7045	0.0316374	1.60165	0.000962863	2.02452	230.842	163.039
1384161_PM_at	BF398627	Csnk1e	0.477156	1.65379	0.52265	1.51629	0.0738058	1.96411	0.0528922	1.92115	0.0266622	2.02447	21.7892	3.48109e-05
1386505_PM_at	AI639214	---	0.582164	1.38424	0.390613	1.62104	0.878324	1.11273	0.0215176	2.02002	0.0121807	2.02442	314.011	227.79
1388969_PM_at	BM387366	Acsf3	0.310632	1.54433	0.246936	1.48271	0	1.91875	0	1.81034	0	2.02404	17.6394	1.42773
1388059_PM_a_at	AF029757	Slc11a2	0.365277	1.71892	0.501221	1.39465	0.00277531	1.98764	0.00528676	1.94846	0.00169602	2.02347	20.0228	3.05945e-07
1386857_PM_at	NM_017166	RGD1565395 /// Stmn1	0.826748	1.1333	0.996944	-1.00521	0.0132647	2.08209	0	2.4958	0.011533	2.0227	180.606	106.45
1392592_PM_at	AI137045	---	0.507053	1.60535	0.910495	1.11533	0.0609387	1.98539	0.00465456	2.42795	0.0200082	2.02217	314.98	205.807
1389131_PM_at	BF412799	Nt5c3l	0.737889	1.1552	0.678289	1.22669	0.0685332	1.62761	0.0121587	1.79589	0	2.02212	220.79	157.392
1372456_PM_at	AI171229	Mrps31	0.754978	1.2488	0.608154	-1.48472	0.700807	1.29872	0.303218	1.57408	0.0454393	2.02188	343.365	248.269
1378787_PM_a_at	BI294701	Dgcr14	0.409021	1.644	0.885354	1.11282	0.0202992	1.92291	0.0082977	1.91531	0.00349014	2.02101	271.635	184.73
1375181_PM_at	AI170643	Rpl12	0.555387	1.21589	0.329707	1.33241	0.00277531	1.68463	0	1.85415	0	2.02063	68.4298	30.4184
1375353_PM_at	BI296696	Cables1	0.438957	1.71852	0.529131	1.4442	0.47514	1.36799	0.104238	1.66328	0.0108688	2.02047	450.236	260.943	BMD > highest dose: 400.0
1385711_PM_at	AW507178	Dimt1	0.444545	1.76647	0.640597	1.38549	0.126918	1.82063	0.00225645	2.39844	0.0241537	2.02029	373.546	231.471
1389144_PM_at	AA818759	Commd6	0.572249	1.36179	0.570059	1.36971	0.147105	1.60552	0.0108262	1.95318	0.00622893	2.0201	245.282	170.937
1382155_PM_at	AA875055	Cox15	0.601858	1.33915	0.587211	1.37692	0.0132647	2.08786	0	2.45823	0.00913026	2.01964	58.2292	0.3906
1370160_PM_at	AI178742	Xpnpep1	0.365277	1.47431	0.430574	1.32843	0.0321228	1.54454	0.00312014	1.71087	0.000962863	2.01945	220.225	157.072
1382436_PM_at	BM386497	Chmp1b /// RGD1566265	0.49197	1.58239	0.906645	1.1113	0.599624	1.30851	0.0653601	1.81211	0.0177747	2.01922	332.56	213.831
1370258_PM_at	BI303268	Bzw2	0.471862	1.59926	0.682742	1.30272	0.220472	1.58286	0.0117211	2.11362	0.0127724	2.01885	289.843	193.817
1394136_PM_at	AI176017	Mtpap	0.468451	1.61357	0.800064	1.19893	0.149078	1.68317	0.0438368	1.86595	0.0136957	2.01857	354.759	223.563
1367904_PM_at	NM_019278	Resp18	0.674661	1.29213	0.940449	1.0777	0.395216	-1.46597	0.347473	-1.44364	0.0223685	-2.0184	220.597	157.283
1385155_PM_at	BI276243	Lrrfip1	0.522334	1.48357	0.992228	1.00886	0.333223	1.45558	0.23756	1.47553	0.0108688	2.01807	292.505	195.117
1376670_PM_at	AW434026	Yipf2	0.557665	1.40003	0.790171	1.19391	0.054244	1.84036	0.0500516	1.75277	0.00844279	2.01743	282.933	190.41
1394436_PM_at	BF560163	Spag9	0.49407	1.60357	0.959345	1.05516	0.127877	1.79079	0.0117211	2.21739	0.020711	2.0174	203.311	114.782
1374142_PM_at	BE113624	Prr15	0.728042	1.22743	0.665121	1.32899	0.502107	1.36841	0.132274	1.63849	0.0142971	2.01734	289.519	193.659
1372305_PM_at	AA893634	Copz2	0.527013	1.33267	0.375935	1.41871	0.00938487	1.74602	0.00225645	1.77482	0	2.01725	77.6584	13.9184
1382120_PM_at	AI535147	Epc2 /// Epc2l1	0.60217	1.46056	0.647237	1.43965	0.396584	1.55705	0.0815489	1.95627	0.0461737	2.01724	348.431	220.833
1387296_PM_at	NM_023025	Cyp2j4	0.51448	1.33521	0.340639	1.44101	0.00793856	1.68347	0	1.96024	0	2.01688	91.0853	16.2324
1370413_PM_at	L26398	Nr2c1	0.557665	1.32206	0.775079	1.16944	0.044555	1.67173	0.00225645	1.87969	0.00169602	2.01686	208.684	150.425
1377211_PM_at	BI279696	LOC288913	0.394599	1.65806	0.604657	1.31969	0.00793856	1.99095	0	2.40442	0.00349014	2.01676	69.5756	0.01339
1375962_PM_at	BE102925	---	0.869104	1.09932	0.823181	1.19178	0.539941	1.34714	0.534696	1.29664	0.0211551	2.01671	282.378	190.134
1388104_PM_at	BI300274	Lgr4	0.541388	1.57183	0.841797	1.20388	0.0299311	2.30365	0.0440349	2.0585	0.0383568	2.01656	334.676	214.777
1373097_PM_at	BF282125	Ercc6	0.595595	1.43404	0.937916	1.08623	0.290124	1.62333	0.0300476	2.10148	0.034608	2.0153	201.386	130.927
1383176_PM_at	BF561368	Akip1	0.365277	1.7795	0.98778	-1.01399	0.290124	1.47483	0.050557	1.73657	0.00493389	2.01521	363.239	227.169
1376599_PM_at	AW915567	Atad2	0.889842	1.10341	0.983222	1.02838	0.679524	1.3128	0.147518	1.80301	0.049427	2.01472	271.854	184.841
1370923_PM_at	AI014074	Nme6	0.321936	1.68518	0.682742	1.24124	0.0292843	1.7567	0.00126736	2.12683	0.000962863	2.01401	270.396	184.099
1384975_PM_at	BM387447	Ermp1	0.507062	1.37735	0.2397	1.58295	0.211796	1.41787	0	2.06307	0	2.01393	264.058	180.843
1375745_PM_at	BE117491	---	0.64859	1.27498	0.73059	1.24302	0.108603	1.6796	0.107108	1.61205	0.00622893	2.0135	258.192	177.791
1367753_PM_at	NM_033021	Sec31a	0.475884	1.44675	0.277345	1.57732	0.00277531	2.06528	0.00126736	1.931	0.000962863	2.01306	27.5818	6.42895
1377188_PM_at	BI296291	---	0.821091	1.09667	0.68869	1.20751	0.781875	1.12749	0.178533	1.37604	0	2.01202	325.876	237.106
1373185_PM_at	BE329347	Ssr2	0.489196	1.33452	0.384337	1.37392	0.0228125	1.608	0	1.76434	0	2.01166	203.254	147.24
1390704_PM_at	BF394953	Sdad1	0.510541	1.48868	0.771366	1.2112	0.12703	1.66843	0.0168775	1.91482	0.00774988	2.01166	291.529	194.641
1383831_PM_at	BI280298	Qrsl1	0.868168	1.11035	0.974638	-1.03596	0.736727	1.2379	0.690283	1.22266	0.0279464	2.01141	378.338	283.64
1369146_PM_a_at	AF082125	Ahr	0.959686	-1.03365	0.974737	1.03535	0.188416	1.7171	0.142512	1.69237	0.0316366	2.01139	273.366	185.609
1386689_PM_at	BF563120	Hook2	0.510541	1.49707	0.50551	1.44411	0.189687	1.58219	0.0230994	1.92088	0.00942749	2.01137	309.018	203.02
1371486_PM_at	BG380657	LOC682020 /// LOC685273 /// Snrpc	0.398055	1.49132	0.278518	1.48174	0.00793856	1.72331	0	1.9021	0	2.01124	23.045	3.7114
1375459_PM_at	BE113419	Srpk2	0.444545	1.39113	0.538013	1.25512	0.00483901	1.70064	0.00595555	1.62012	0	2.01124	215.892	154.596
1372369_PM_at	AI172075	Tmem109	0.466354	1.44383	0.464581	1.37766	0.0727238	1.59309	0	2.02818	0	2.01106	213.009	152.936
1390365_PM_at	BI296415	Leng1	0.560801	1.38539	0.599585	1.34787	0.148387	1.61083	0.118931	1.57912	0.00539671	2.01034	304.07	200.68
1379186_PM_at	BF414701	Tomm70a	0.575562	1.40594	0.669868	1.32391	0.133696	1.73126	0.0586078	1.80892	0.0175484	2.00999	301.009	199.221
1395390_PM_at	BM384238	---	0.831037	1.09055	0.862062	1.10676	0.493813	1.24975	0.0692751	1.49721	0	2.00943	201.591	146.256
1370521_PM_at	U35245	Vps33b	0.450028	1.54505	0.831935	1.14898	0.113175	1.61723	0.0103452	1.90853	0.00493389	2.00911	275.995	186.938
1372471_PM_at	BI283728	---	0.582871	1.24431	0.551778	1.27013	0.0370042	1.59043	0.015247	1.63098	0	2.00893	206.09	148.908
1387865_PM_at	AI411157	Dut	0.572245	1.31583	0.611252	1.29155	0.100258	1.59083	0.00595555	1.89765	0.00233426	2.00882	218.906	156.32
1382923_PM_at	AI072424	Syncrip	0.698738	1.31604	0.7987	1.2581	0.193785	1.81833	0.0181328	2.38705	0.0508456	2.00841	NA	NA
1390793_PM_at	BI295759	Ttc33	0.510541	1.64086	0.678019	1.36543	0.149286	1.8422	0.090258	1.85781	0.0382026	2.00831	395.601	240.391
1386952_PM_a_at	NM_053880	Dync1i2	0.550303	1.53711	0.677136	1.35629	0.333345	1.5732	0.192663	1.64263	0.0334828	2.00804	425.833	252.023	BMD > highest dose: 400.0
1388909_PM_at	AA891742	Oxnad1	0.51448	1.40466	0.615766	1.28836	0.0292843	1.7887	0.0121587	1.8385	0.00233426	2.00793	281.583	189.738
1374285_PM_at	AW531275	---	0.617649	1.40969	0.988009	-1.01822	0.354931	1.55934	0.275591	1.56471	0.0367092	2.00785	349.786	221.42
1372619_PM_at	AI172185	Mrpl49	0.572757	1.33552	0.627395	1.30426	0.440153	1.33688	0.0556524	1.6508	0.00349014	2.00775	301.535	199.472
1394820_PM_at	AI704849	Clpb	0.571149	1.47991	0.886395	1.14943	0.181873	1.76351	0.428996	1.41537	0.0382026	2.0077	378.771	233.619
1377472_PM_at	BE110173	Extl1	0.752867	1.15091	0.634061	1.26671	0	2.32928	0	2.2503	0.000962863	2.00749	104.561	94.3097
1368354_PM_at	NM_053293	Gstt1 /// Gstt3	0.527013	1.28962	0.332694	1.39453	0.0220844	1.59736	0.00225645	1.79122	0	2.00749	72.0446	21.0651
1386482_PM_at	AI639024	---	0.560801	1.67782	0.578901	1.64507	0.145421	2.16829	0.0275444	2.59792	0.105453	2.00704	NA	NA
1372857_PM_at	AI407930	Pacsin2	0.650816	1.2759	0.776012	1.21054	0.179169	1.5936	0.0331847	1.81037	0.00493389	2.00647	238.311	167.155
1373973_PM_at	AI169082	Sap30bp	0.579349	1.33997	0.651456	1.29214	0.17896	1.55413	0.0121587	1.90126	0.00398962	2.00627	231.646	163.485
1390000_PM_at	BE118720	Kdm6b	0.541388	1.39685	0.422406	1.49753	0.00643368	2.06625	0.00225645	2.08537	0.00349014	2.00594	59.4565	0.4897
1377999_PM_at	BE103242	---	0.463093	1.80184	0.771592	1.27447	0.507588	1.43508	0.121177	1.82005	0.0407978	2.00512	2.4508	5.69585e-05
1374107_PM_at	AI229668	Elac2	0.456025	1.41671	0.58422	1.26509	0.0805805	1.51228	0.00528676	1.7075	0	2.00494	228.758	161.879
1377151_PM_at	AI102833	---	0.726884	1.27271	0.894246	-1.14882	0.713828	1.27843	0.413914	1.45161	0.0466686	2.00486	345.45	248.277
1370879_PM_at	D90401	Dlst	0.520409	1.35674	0.666676	1.22409	0.0917079	1.54875	0.00887783	1.79449	0.00233426	2.00447	241.56	168.924
1371790_PM_at	BI277658	Mrpl45	0.482511	1.3147	0.423757	1.31133	0.0185351	1.56782	0	1.70027	0	2.00425	179.008	132.539
1390697_PM_at	BI278125	Gemin8	0.474862	1.41374	0.704775	1.20054	0.00938487	1.82767	0	1.91979	0	2.00419	263.923	180.774
1381298_PM_at	AI103253	---	0.754867	1.28343	0.818051	1.27158	0.258045	1.84076	0.0380324	2.41191	0.0892173	2.00402	NA	NA
1388611_PM_at	AW252817	Tcea3	0.625654	1.22939	0.896704	1.08632	0.559534	1.22767	0.0853583	1.47877	0.000962863	2.00352	325.104	215.401
1373769_PM_at	AI176913	Pgm2	0.617571	1.40261	0.862226	-1.17739	0.439644	1.47893	0.396772	1.4434	0.0388241	2.00339	376.009	232.486
1367910_PM_at	AB010954	Smad4	0.675207	1.28888	0.50976	1.51894	0.103122	1.85978	0.0418075	1.96821	0.0258389	2.00308	356.234	224.195
1373499_PM_at	BF287008	Gas5	0.526829	1.55167	0.629336	1.38898	0.0727238	1.94734	0.00772297	2.22749	0.0277482	2.00289	354.965	223.652
1383269_PM_at	BF556833	Rnf2	0.555314	1.55218	0.879449	1.16275	0.168775	1.83437	0.163071	1.73179	0.0453678	2.00271	389.055	237.783
1368710_PM_at	NM_021699	Mark2	0.619424	1.29846	0.30719	1.63841	0.211632	1.52296	0.057951	1.66816	0.00349014	2.00255	64.3442	8.22866
1372517_PM_at	BI283851	Ppil1	0.598075	1.29427	0.751894	1.19976	0.122844	1.58978	0.0184963	1.79933	0.000962863	2.00114	265.156	181.41
1367911_PM_at	NM_053638	Idh3a	0.706073	1.28722	0.896282	1.13859	0.381364	1.53454	0.341786	1.49573	0.0406455	2.00105	320.469	208.343
1390692_PM_at	BE105721	Ctps	0.909974	1.07593	0.888406	-1.13963	0.538122	1.3793	0.0192712	2.15509	0.0297403	2.00081	210.351	173.742
1373094_PM_at	AW917124	Gtf2h1	0.575562	1.44703	0.595168	1.43554	0.0701412	1.96778	0.00225645	2.57158	0.0236934	2.00054	67.6361	0.3099
1382795_PM_at	AI228346	---	0.582093	1.41687	0.681472	1.32655	0.186846	1.68513	0.199517	1.57421	0.0239208	2.00013	367.904	229.127
1385471_PM_at	BF396345	Ddx27	0.821495	1.09691	0.68126	1.21628	0.0599864	1.60244	0.0362222	1.59616	0	2.00007	177.853	131.82
1376323_PM_at	BM389562	LOC687192	0.538618	1.46071	0.530273	1.44093	0.0901892	1.75631	0.0708226	1.71577	0.00844279	1.99979	348.128	220.701
1391703_PM_at	BF414253	Orc4	0.714592	1.26962	0.995788	1.00687	0.32321	1.57657	0.107242	1.78352	0.0328222	1.99975	245.548	171.08
1379831_PM_at	AW252506	Utp6	0.723211	1.27753	0.934404	1.09639	0.55462	1.40039	0.119048	1.80626	0.0451914	1.99968	307.856	202.472
1382280_PM_at	BF290998	Uqcrc2	0.72639	1.2689	0.906364	1.13017	0.583064	1.36977	0.0719551	1.94111	0.0424311	1.99946	331.459	213.337
1371347_PM_at	BI279371	Tmem50b	0.650816	1.22583	0.761744	1.1807	0.0801911	1.59151	0.0394709	1.63524	0.000962863	1.99883	213.369	153.144
1386259_PM_a_at	AI104152	RGD1306772	0.512345	1.49324	0.602743	1.35625	0.414731	1.38931	0.0470992	1.76596	0.0111898	1.99883	341.559	217.828
1373451_PM_at	BG380780	Rnaseh2b	0.621643	1.26238	0.707286	1.22276	0.151818	1.5317	0.00772297	1.90958	0.00169602	1.99883	216.469	154.927
1387872_PM_at	BF396270	Hnrnpa1	0.72682	1.24732	0.991962	-1.01058	0.317014	1.56827	0.054349	1.92399	0.0314186	1.99777	312.617	204.707
1390979_PM_at	AI409884	LOC100910231 /// LOC499124	0.789029	1.18113	0.746873	1.27752	0.792616	1.19563	0.173711	1.63948	0.0283961	1.99759	337.731	216.137
1383543_PM_at	AW918220	Golt1b	0.473742	1.62441	0.336842	1.72952	0.347417	1.48103	0.00388752	2.43366	0.0180292	1.99754	14.1899	1.81613e-06
1383341_PM_at	BG662592	Cab39l	0.62652	1.30325	0.645223	1.32186	0.187913	1.58905	0.0445369	1.80901	0.0108688	1.99736	297.992	197.773
1391815_PM_at	BG664098	Rpusd3	0.547167	1.41545	0.688284	1.27145	0.159308	1.60249	0.120486	1.58816	0.00774988	1.9973	283.205	190.545
1374555_PM_at	AI501425	Acbd6	0.5818	1.3088	0.578377	1.32362	0.0582426	1.70159	0.00887783	1.84023	0.00169602	1.99662	244.891	170.726
1391733_PM_at	BE116541	---	0.503642	1.5064	0.789807	1.19606	0.041964	1.88091	0.028139	1.84476	0.010122	1.99644	285.974	191.916
1393796_PM_at	BG375986	Cep152	0.547788	1.56522	0.89078	-1.14792	0.606416	1.35304	0.200733	1.65318	0.0422457	1.99612	371.464	230.609
1379074_PM_at	BE329032	Oraov1	0.633425	1.39309	0.715031	1.34075	0.173432	1.83141	0.0345852	2.14512	0.049427	1.99601	268.667	183.215
1378501_PM_at	BE113386	Gemin5	0.625904	1.28042	0.878066	1.12071	0.0992795	1.67207	0.035722	1.75327	0.00581494	1.99574	259.134	178.284
1375929_PM_at	BI289109	Mnt	0.599984	1.36378	0.840274	1.17286	0.287624	1.52095	0.00388752	2.27075	0.0154389	1.99529	271.897	184.863
1370618_PM_at	AB069907	Optn	0.450028	1.59021	0.982537	-1.02073	0.373268	1.40338	0.0291061	1.81576	0.00774988	1.99462	312.087	204.459
1367854_PM_at	NM_016987	Acly	0.646837	1.26407	0.8675	-1.13346	0.913973	-1.07589	0.757342	1.14338	0.00398962	1.99439	328.703	0.2698
1390517_PM_at	BM392260	---	0.530674	1.45282	0.804092	1.18718	0.256639	1.51418	0.187323	1.50906	0.00844279	1.99437	352.595	222.633
1386647_PM_at	BF563299	Map7	0.66474	1.27881	0.887698	1.12257	0.166768	1.6442	0.0196948	1.9646	0.0121807	1.99423	245.191	170.888
1372631_PM_at	AI170596	Tk1	0.665166	1.23386	0.899928	1.09468	0.0830816	1.6382	0.00126736	2.07309	0.000962863	1.99408	201.664	110.62
1383138_PM_at	AI578268	Ssh3	0.552783	1.46051	0.997775	1.00422	0.185218	1.63825	0.519265	1.30006	0.0142971	1.99399	296.723	197.161
1373638_PM_at	BG380827	---	0.444545	1.65857	0.742191	1.24307	0.256639	1.52721	0.367382	1.37957	0.00942749	1.99387	434.159	255.112	BMD > highest dose: 400.0
1392499_PM_at	H32997	Pfas	0.579349	1.29809	0.507219	1.36436	0.0773747	1.61446	0.0157179	1.75793	0.000962863	1.99276	238.06	167.018
1383375_PM_at	BI293584	Tmem55a	0.7066	1.25897	0.552692	1.4663	0.134581	1.80653	0.0172901	2.20771	0.0309884	1.99253	118.275	23.9457
1398585_PM_at	BE111456	Fbxo21	0.350314	1.58366	0.749533	1.17488	0.0202992	1.66635	0	1.88449	0	1.99238	282.766	190.327
1393817_PM_at	AI070991	---	0.572249	1.4602	0.973159	1.03838	0.893705	1.11561	0.216864	1.58902	0.0332485	1.99229	320.416	227.961
1373162_PM_at	AI600085	Tmem41a	0.48609	1.36513	0.623957	1.2357	0.0437393	1.59389	0	1.9058	0	1.99185	207.969	150.008
1383711_PM_at	BE126380	Nmt1	0.710809	1.25729	0.919326	1.10143	0.303137	1.54583	0.0259138	2.01002	0.0219123	1.99148	300.639	199.044
1368264_PM_at	NM_057125	Pex6	0.446943	1.46874	0.340639	1.49197	0.0342079	1.70252	0.00985189	1.76839	0	1.9911	23.7969	2.41535
1376630_PM_at	AI599509	Tarsl2	0.506621	1.56036	0.539689	1.46355	0.0477226	1.95472	0.0473583	1.84481	0.0193544	1.99096	43.8218	8.6697e-05
1378802_PM_at	AI105366	Pyroxd2	0.428686	1.57819	0.876486	1.1122	0.777876	1.14812	0.336549	1.328	0.00169602	1.98998	372.749	319.18
1373208_PM_at	BE113371	---	0.69217	1.28957	0.883554	1.14931	0.275007	1.61191	0.220802	1.59101	0.0323125	1.98965	245.14	170.86
1398325_PM_at	AI172464	Tspan3	0.586757	1.38728	0.827934	1.18323	0.444423	1.40572	0.227184	1.52116	0.0148625	1.9896	359.171	225.447
1383455_PM_at	BF553211	Eprs	0.711553	1.19935	0.670492	1.26623	0.119715	1.60738	0.114549	1.52989	0.00233426	1.98951	209.353	150.815
1397508_PM_at	BE106682	Ddx18	0.812562	1.14984	0.898467	1.12249	0.355252	1.49419	0.122673	1.68727	0.0214259	1.98903	272.533	185.186
1371510_PM_at	AA944494	Hcfc1r1	0.450028	1.34767	0.217689	1.44971	0.0352014	1.49186	0	1.81807	0	1.98896	224.363	159.414
1378057_PM_at	BE103354	Flrt3	0.45805	1.49758	0.406698	1.45727	0.4005	1.3302	0.422793	1.27864	0	1.9887	2.4508	5.69585e-05
1371983_PM_at	AA945181	Josd1	0.321936	1.50969	0.0146192	1.71644	0	1.88767	0	1.99712	0	1.98839	12.7109	3.43194
1372632_PM_at	BF418703	2015-03-09	0.585971	1.28747	0.747112	1.1914	0.215597	1.45095	0.00312014	1.9124	0.00233426	1.98823	199.983	145.302
1372140_PM_at	BI295141	Ccdc28a	0.49197	1.50669	0.401174	1.55103	0.0132647	2.03739	0.00985189	1.94856	0.00877979	1.98768	34.207	2.3206
1390003_PM_at	BE103960	Zfp57	0.574952	1.39624	0.97811	-1.02837	0.45971	1.3855	0.425568	1.35457	0.0124849	1.98752	422.018	250.591	BMD > highest dose: 400.0
1393248_PM_at	BF407833	Nmd3	0.744584	1.22571	0.931877	1.08967	0.21982	1.672	0.0575033	1.90279	0.0332485	1.98734	248.512	172.669
1373447_PM_at	BF281350	Hn1l	0.730796	1.17797	0.740704	1.20644	0.449247	1.3176	0.127524	1.50794	0.00349014	1.98698	232.679	164.058
1383596_PM_at	AA956300	Isy1	0.409021	1.67849	0.440547	1.47436	0.0693629	1.74071	0.0259138	1.79794	0.00448781	1.98692	2.4508	5.69585e-05
1383728_PM_at	BM387529	LOC686240	0.933482	1.05725	0.877632	-1.15889	0.926381	1.08542	0.538438	1.33165	0.0340726	1.9868	262.345	0.8038
1390558_PM_at	AI502229	Stau2	0.803295	1.16403	0.877862	1.15327	0.71891	1.24076	0.193797	1.59259	0.0236934	1.98664	347.187	220.292
1387910_PM_at	AB019256	Epb41l1	0.458291	1.58762	0.50344	1.4424	0.118675	1.6724	0.0313348	1.8285	0.00774988	1.98664	21.0379	3.20028e-05
1372105_PM_at	BF284932	Efha1	0.621841	1.37671	0.989674	1.01469	0.434568	1.46095	0.110355	1.7693	0.031217	1.9865	339.93	217.11
1379651_PM_at	BE109884	Foxp1	0.68483	1.30267	0.963406	1.05438	0.421364	1.48613	0.149039	1.71121	0.0385006	1.98647	303.348	200.337
1384504_PM_at	BI286449	Magi1	0.817758	1.16021	0.999658	-1.00054	0.169526	1.75654	0.180501	1.65211	0.0368807	1.98611	330.894	213.083
1368379_PM_at	NM_054001	Scarb2	0.74528	1.12741	0.928264	1.05405	0.00938487	1.79735	0.00126736	1.94731	0.000962863	1.98598	174.478	104.978
1391649_PM_a_at	AW915522	---	0.77846	1.17064	0.974621	-1.03228	0.665351	1.24996	0.0637294	1.74422	0.0108688	1.9858	232.702	164.07
1399077_PM_at	AI411253	Mtx1	0.524929	1.31409	0.425904	1.36228	0.0250832	1.63326	0.00388752	1.73673	0	1.98569	206.842	149.349
1370829_PM_at	M69056	Fntb	0.600738	1.31653	0.931204	1.07365	0.102927	1.66178	0	2.29456	0.00664299	1.98555	196.479	143.819
1373816_PM_at	BM383443	Ap1g1	0.492091	1.44235	0.978129	1.0237	0.218773	1.47231	0.0121587	1.81503	0.00448781	1.98543	267.276	182.501
1374018_PM_at	AA851212	Ascc2	0.665166	1.21121	0.963334	1.03587	0.14035	1.49641	0.26673	1.34551	0	1.98525	238.606	167.316
1383339_PM_at	BF567255	Uri1	0.63513	1.2708	0.696732	1.2531	0.165952	1.55715	0.0653601	1.65732	0.00622893	1.98521	222.119	158.146
1398328_PM_at	BM389797	Foxk2	0.759156	1.14105	0.849118	1.12173	0.02121	1.73197	0.0230994	1.66419	0	1.98511	171.751	127.985
1395440_PM_at	AW915843	MGC125086	0.431475	1.63039	0.72736	1.22698	0.433273	1.34209	0.145123	1.50488	0.00493389	1.9849	414.802	247.855	BMD > highest dose: 400.0
1394049_PM_at	BE108839	Dcun1d1	0.822783	1.15218	0.999658	1.0004	0.488145	1.42504	0.4168	1.4157	0.0348896	1.98474	337.738	216.14
1381513_PM_at	AI058295	---	0.321936	2.15765	0.664244	1.36851	0.509265	1.40045	0.277924	1.53586	0.0429941	1.9847	840.366	363.647	BMD > highest dose: 400.0
1396336_PM_at	AI112744	---	0.71818	1.20159	0.410347	1.52344	0.141188	1.61252	0.0204036	1.93487	0.00746355	1.98463	106.48	22.575
1383012_PM_at	BE115155	Rhpn2	0.783255	1.1714	0.681337	1.31292	0.385292	1.4538	0.0821866	1.75055	0.0230586	1.98459	285.076	191.472
1398679_PM_at	AI639098	---	0.452088	1.77593	0.784534	1.25119	0.76699	1.22025	0.323451	1.50199	0.0372306	1.9843	511.429	281.655	BMD > highest dose: 400.0
1370376_PM_a_at	AA866458	Csda	0.533318	1.2671	0.518732	1.25525	0.00643368	1.67658	0	1.78667	0	1.98418	156.374	118.091
1384950_PM_at	AI060149	Pi4k2b	0.875001	1.09437	0.990482	-1.01128	0.167228	1.66556	0.20106	1.54359	0.0167783	1.98409	263.651	180.633
1371904_PM_at	BI294698	Smyd2	0.533488	1.3072	0.65817	1.21214	0.269169	1.34357	0.0898531	1.44038	0.000962863	1.984	261.798	179.672
1383248_PM_at	AI454611	Fmo5	0.577249	1.40255	0.608797	1.3849	0.375529	1.46068	0.394107	1.3878	0.0228452	1.98398	491.128	275.032	BMD > highest dose: 400.0
1373982_PM_at	BM385377	RGD1306595	0.575562	1.44614	0.988478	1.01628	0.210211	1.67815	0.0326752	1.99659	0.0319638	1.9839	323.107	209.552
1383067_PM_a_at	AW141143	Dtymk	0.526669	1.31233	0.326278	1.43338	0.0236467	1.63732	0.00126736	1.83807	0	1.98384	66.4402	15.047
1380960_PM_at	BF412996	Coro2a	0.79547	1.12152	0.59052	1.29816	0.0562796	1.66296	0.496328	1.23757	0.000962863	1.983	251.925	174.487
1369032_PM_at	NM_133582	Blcap	0.587854	1.38796	0.441106	1.56471	0.02121	2.126	0.00225645	2.42026	0.0180292	1.98274	50.5342	0.529
1393356_PM_at	AA818098	---	0.702066	1.23752	0.692966	1.28495	0.194156	1.61675	0.281086	1.45181	0.0177747	1.98258	315.969	206.266
1370940_PM_at	BG378746	Tjp2	0.694474	1.21806	0.933666	-1.07014	0.0639753	1.73252	0.0239907	1.82186	0.00293626	1.98253	185.209	110.887
1375864_PM_at	BI274151	Cc2d1b	0.477156	1.44075	0.608797	1.28571	0.0721063	1.62908	0.00713652	1.8781	0.00169602	1.9825	231.133	163.201
1374793_PM_at	BE113663	Wdr3	0.548879	1.51207	0.883562	1.1444	0.272649	1.60052	0.0103452	2.25116	0.0266622	1.98239	308.124	202.599
1374692_PM_at	BE107598	Snx14	0.582305	1.47403	0.94439	1.08276	0.599788	1.36324	0.244607	1.60987	0.0481815	1.98234	367.512	228.963
1367879_PM_at	NM_024488	Cdk5rap3	0.477156	1.36481	0.429394	1.35464	0.0228125	1.60091	0.00225645	1.80811	0	1.9821	192.98	141.106
1394625_PM_at	AI234811	Tmem144	0.627255	1.38602	0.995868	-1.00713	0.180805	1.77439	0.313419	1.52066	0.0411496	1.98193	391.375	238.711
1388891_PM_at	BG374285	Parvb	0.643604	1.28616	0.956503	1.05134	0.357311	1.43147	0.0526578	1.74864	0.00844279	1.98112	263.041	180.317
1383427_PM_at	AI229831	Man1b1	0.800883	1.13589	0.803388	1.17732	0.0493169	1.78621	0.020042	1.83372	0.00493389	1.9811	230.783	163.006
1374397_PM_at	BE107498	Eif2s2	0.790353	1.1715	0.735573	1.27738	0.317235	1.53238	0.0873056	1.74806	0.0228452	1.98078	245.338	170.967
1373200_PM_at	AI600237	Eef1e1	0.627405	1.32362	0.779025	1.22001	0.0501874	1.89994	0.00938357	2.09695	0.0154389	1.98053	270.143	183.97
1399123_PM_at	BI302415	Ints6	0.877693	1.09453	0.790566	1.21865	0.332257	1.50244	0.311269	1.44759	0.0200082	1.98053	257.792	177.582
1372902_PM_at	BI289064	Alg12	0.520409	1.37953	0.735981	1.19488	0.040858	1.6873	0.00225645	1.90677	0.00169602	1.98047	232.349	163.875
1391534_PM_at	BG666735	Elovl2	0.728042	1.22795	0.751894	1.25181	0.336032	1.49764	0.118815	1.67324	0.0246601	1.98039	320.061	208.156
1373852_PM_at	AA859922	Srd5a3	0.547088	1.42408	0.605601	1.34927	0.547233	1.30248	0.0742	1.67257	0.00979214	1.98011	307.629	202.365
1372212_PM_at	BI285445	Paox	0.439028	1.46222	0.399835	1.40218	0.0164757	1.72104	0.0273027	1.57898	0	1.97945	40.8465	3.84202e-06
1384550_PM_at	AW917943	RGD1565685	0.629203	1.39342	0.903826	1.13627	0.708524	1.2816	0.159631	1.72722	0.0470955	1.97904	364.01	227.494
1368279_PM_at	NM_053718	Mllt3	0.563146	1.43098	0.504148	1.49734	0.56125	1.33174	0.0933254	1.71632	0.0211551	1.97882	320.871	208.528
1395363_PM_at	AI102047	Mars	0.530674	1.50725	0.796799	1.21398	0.198319	1.63941	0.00656422	2.17803	0.0170283	1.97872	260.15	178.814
1384589_PM_at	BF401682	Spata2L	0.949985	-1.04868	0.528794	1.61022	0.285942	1.71859	0.0273027	2.32331	0.0708131	1.97816	NA	NA
1368405_PM_at	NM_031093	Rala	0.702049	1.203	0.880211	1.11179	0.263067	1.44113	0.143454	1.48583	0.00398962	1.97781	225.934	160.297
1390874_PM_at	BE109206	---	0.67708	1.35651	0.672323	1.42279	0.112115	2.03992	0.0414882	2.21262	0.0656792	1.97702	NA	NA
1398980_PM_at	AW253429	Supt16h	0.670623	1.31495	0.749738	1.28308	0.261659	1.64446	0.351385	1.46577	0.0347356	1.97688	374.416	231.83
1369249_PM_at	NM_053714	Ankh	0.477156	1.52173	0.880504	1.12318	0.256219	1.50094	0.0896884	1.61357	0.00774988	1.97641	408.074	245.271	BMD > highest dose: 400.0
1383920_PM_at	BF408907	Amt	0.409021	1.49292	0.11146	1.66717	0.0437393	1.57926	0.00772297	1.74811	0	1.97625	13.8993	4.73564e-06
1395634_PM_at	AI576190	---	0.584065	1.40524	0.963542	1.04788	0.181518	1.66719	0.0148706	2.05434	0.020711	1.9762	210.814	114.398
1389538_PM_at	AW672589	Nfkbia	0.67217	1.21568	0.479256	1.40442	0.0761176	1.62829	0.0377226	1.66484	0.00293626	1.97616	84.1789	22.0496
1375699_PM_at	BM389190	---	0.444545	1.50832	0.423249	1.42581	0.0228125	1.74687	0.0108262	1.76937	0.00169602	1.97613	19.1711	1.17903
1374967_PM_at	BI282726	---	0.465499	1.49923	0.468671	1.41181	0.0335146	1.77916	0.026242	1.70655	0.00233426	1.97521	32.3577	1.24333e-06
1384113_PM_at	AI044541	---	0.944791	1.0446	0.743071	1.26512	0.256516	1.58187	0.0619171	1.8115	0.0202224	1.97512	167.905	125.541
1367863_PM_at	NM_080897	Bnip1 /// Bnip1l1	0.445267	1.44122	0.751356	1.17002	0.0483501	1.59099	0.00312014	1.83987	0.00293626	1.97478	220.696	157.339
1383083_PM_at	AI575458	Banp	0.365277	1.86701	0.83897	1.17634	0.118249	1.7403	0.193726	1.55182	0.0180292	1.97432	2.4508	5.69585e-05
1390650_PM_at	BI290593	Nup85	0.380905	1.5839	0.51372	1.33872	0.0271069	1.71117	0.0082977	1.78097	0	1.97421	21.5242	3.67413e-05
1379647_PM_at	BI295140	Gramd1c	0.658812	1.27736	0.68869	1.2854	0.154	1.66144	0.0475838	1.80527	0.0151761	1.97406	220.709	157.347
1377135_PM_at	AA944958	---	0.538618	1.36546	0.589003	1.30507	0.276034	1.41094	0.0318447	1.66362	0.00169602	1.97358	262.154	179.857
1368270_PM_at	NM_012907	Apobec1	0.533488	1.52758	0.861101	1.14435	0.129178	1.8441	0.0732419	1.89315	0.0429941	1.97353	316.93	206.711
1376689_PM_at	BF282636	Ikbip	0.743001	1.18056	0.711861	1.24188	0.873135	1.10363	0.730263	1.15479	0.00539671	1.97325	372.345	315.09
1368960_PM_at	NM_053862	Lgals8	0.584065	1.38308	0.618675	1.36702	0.0953286	1.82977	0.0351438	1.94208	0.0236934	1.97316	336.881	215.759
1372792_PM_at	BI279648	Alkbh6 /// LOC100912458	0.593335	1.28714	0.495956	1.38041	0.304554	1.38649	0.013536	1.77913	0.00169602	1.97315	216.506	154.948
1377938_PM_at	AA859585	Fam100a	0.397465	1.60256	0.287197	1.58252	0.0121501	1.95092	0	2.31828	0.00233426	1.97274	20.7359	2.01885
1398094_PM_at	BE102480	RGD1311343	0.791361	1.1505	0.487425	1.47335	0.584126	1.28731	0.154579	1.56292	0.0127724	1.97272	256.877	177.101
1383420_PM_at	BM390554	Lace1	0.444545	1.49964	0.308165	1.54244	0.0321228	1.72853	0.0164666	1.73957	0.00293626	1.97209	25.8502	4.06292e-05
1389389_PM_at	BF420168	Ddx56	0.471862	1.48469	0.34711	1.54042	0.106698	1.59636	0.00126736	2.08773	0.00233426	1.97151	30.7639	3.24438
1370663_PM_at	D31838	Wee1	0.98303	-1.0167	0.762919	1.3069	0.434986	1.54113	0.0184963	2.42539	0.066249	1.9714	NA	NA
1394452_PM_at	BM391487	---	0.737889	1.20465	0.73977	1.2448	0.404302	1.40808	0.381099	1.3675	0.0111898	1.97138	249.258	173.068
1389702_PM_at	AI013041	Ubox5	0.787698	-1.18982	0.971159	-1.0421	0.618341	1.32689	0.667406	1.24314	0.0368807	1.9712	315.351	205.979
1373142_PM_at	AA858928	Ghitm	0.533488	1.39332	0.661634	1.27071	0.0250832	1.82423	0	2.10271	0.00349014	1.97089	273.864	185.861
1380824_PM_at	AI501458	---	0.744419	1.23482	0.950365	1.06841	0.464498	1.4377	0.63043	1.26862	0.0397271	1.97062	380.483	234.318
1392725_PM_at	AA924588	A2ld1	0.494732	1.5254	0.861468	1.14399	0.162811	1.62734	0.19339	1.50641	0.00942749	1.9705	396.915	240.911
1394839_PM_at	AA850773	---	0.506621	1.66581	0.82582	1.21684	0.138396	1.87068	0.0273027	2.18359	0.0454393	1.97005	398.165	241.403
1383107_PM_at	BG670306	Snrpd1	0.667742	1.31314	0.714922	-1.30761	0.507124	1.40249	0.370202	1.4459	0.0377062	1.96996	323.639	230.131
1392960_PM_at	AI713860	RGD1309906	0.5723	1.2799	0.522291	1.32262	0.0321228	1.69188	0.00388752	1.93538	0.000962863	1.96979	195.926	142.879
1384198_PM_at	BF288648	Enox2	0.563146	1.4367	0.855164	1.16698	0.0142187	2.24831	0.292273	1.47148	0.0219123	1.96979	369.466	229.778
1371789_PM_at	AI411601	Clpp	0.409021	1.46732	0.181866	1.58167	0.00793856	1.72576	0.00126736	1.88802	0	1.96925	13.5792	3.90316
1374112_PM_at	BI296251	Mapk1ip1	0.545042	1.47754	0.76926	1.23572	0.0738058	1.88945	0.0284436	1.98124	0.0216808	1.96904	281.423	189.659
1375439_PM_at	BF417010	Wdr18	0.452088	1.47254	0.479086	1.37497	0.113478	1.5466	0.013536	1.74792	0	1.96849	280.645	189.271
1389578_PM_at	AA850740	Yrdc	0.467397	1.61381	0.711861	1.26452	0.02121	2.17631	0.00312014	2.29846	0.0175484	1.96821	332.238	213.686
1378177_PM_at	BM385007	Gemin5	0.568168	1.2752	0.425904	1.38366	0.168775	1.43205	0.0148706	1.67028	0.00169602	1.96756	160.636	120.867
1383476_PM_at	AW528065	---	0.519165	1.51569	0.683566	1.30227	0.147426	1.69527	0.134814	1.62119	0.0202224	1.96734	349.916	221.477
1399070_PM_at	AI180081	Setd5	0.436696	1.65609	0.364711	1.58452	0.179618	1.57454	0.0522546	1.71873	0.00809331	1.96732	2.4508	5.69585e-05
1389110_PM_at	AI639387	LOC100360017	0.452088	1.43734	0.698377	1.20101	0.14508	1.46796	0.00528676	1.77506	0.000962863	1.96717	232.943	164.203
1393505_PM_x_at	AI045965	Fam63b	0.80954	1.16955	0.967613	1.04728	0.577297	1.36527	0.985385	-1.01368	0.0386436	1.96688	398.033	367.571
1371772_PM_at	AI410425	Alkbh3	0.526208	1.29404	0.592614	1.23094	0.0647515	1.48976	0	1.86468	0	1.96577	172.161	128.244
1397768_PM_at	BI282074	---	0.934498	1.05702	0.804586	1.23169	0.0164757	2.37865	0.0227181	2.22979	0.0442563	1.96566	106.237	95.6616
1393295_PM_at	BF290301	LOC498662	0.946565	-1.03429	0.978578	-1.02298	0.976299	1.02247	0.604591	1.20095	0.00349014	1.96539	342.635	275.834
1384382_PM_at	BF393066	Osgepl1	0.732637	1.24343	0.974638	-1.03602	0.936217	1.07292	0.41544	1.41071	0.034608	1.96529	286.4	0.6107
1372049_PM_at	BM385462	Rhbdd3	0.429503	1.68989	0.429441	1.53142	0.0975909	1.73613	0.069159	1.70338	0.011533	1.96478	391.114	238.607
1377848_PM_at	AW535219	Fam175a	0.731725	1.25563	0.982074	1.02734	0.535253	1.40112	0.092142	1.83787	0.0440658	1.9647	315.683	206.134
1377708_PM_at	BF281491	LOC499339 /// RGD1308750	0.674661	1.21706	0.985071	-1.01585	0.390952	1.3493	0.0934838	1.53864	0.00293626	1.96426	252.069	157.084
1390709_PM_at	AI102364	Trio	0.783975	1.16253	0.98175	-1.02427	0.346734	1.45409	0.178398	1.54229	0.0139932	1.9642	247.01	171.865
1392586_PM_at	AI704512	Mudeng	0.600738	1.42587	0.950365	1.07077	0.453202	1.46952	0.411572	1.43105	0.0433603	1.96419	431.086	253.977	BMD > highest dose: 400.0
1372290_PM_at	BI275979	Rdbp	0.444545	1.61103	0.662149	1.28355	0.0587657	1.78177	0.013536	1.91672	0.00746355	1.9641	292.153	194.946
1368889_PM_at	NM_023101	Vti1a	0.674661	1.23443	0.882696	1.11653	0.100098	1.70851	0.0705748	1.68057	0.0111898	1.96399	204.791	148.145
1376468_PM_at	AI411501	Hars	0.626723	1.39358	0.883609	1.15555	0.483363	1.4493	0.350693	1.49327	0.0481815	1.96389	405.298	244.195	BMD > highest dose: 400.0
1376843_PM_at	BE118651	Bmpr2	0.976594	-1.0146	0.82903	-1.14502	0.224966	1.46878	0.0490102	1.64919	0.00233426	1.9637	204.823	148.164
1377998_PM_at	BI288705	Cpox	0.747915	1.1892	0.562743	1.39166	0.189468	1.58837	0.0303473	1.83372	0.00942749	1.96365	226.918	160.849
1375873_PM_at	AI231506	RGD1561149	0.462671	1.51402	0.535227	1.36732	0.0316391	1.81839	0.00465456	1.94194	0.000962863	1.9635	59.2584	0.000253036
1398261_PM_at	NM_017267	Timm44	0.489196	1.49286	0.566783	1.36718	0.00938487	2.08367	0.0732419	1.64981	0.00809331	1.96345	31.4756	1.19077
1398301_PM_at	AI009003	LOC100359616 /// LOC100360439 /// LOC100361060 /// LOC100361079 /// LOC100361644 /// LOC100363921 /// Rpl36	0.590707	1.26224	0.66214	1.22871	0.396143	1.29864	0.00772297	1.73725	0.000962863	1.96332	274.536	186.201
1389257_PM_at	BI288578	---	0.58499	1.37437	0.682742	1.29931	0.153155	1.66224	0.158945	1.56798	0.0180292	1.96302	269.912	183.851
1372730_PM_at	BF282327	LOC684304	0.649687	1.23199	0.7689	1.17878	0.225859	1.44194	0.0724491	1.54996	0.000962863	1.96272	235.468	165.596
1374756_PM_at	BI295129	RGD1311188	0.506724	1.53281	0.800179	1.20177	0.295096	1.50583	0.0575033	1.78297	0.0151761	1.96247	307.045	202.09
1385527_PM_at	AA955194	Usp7	0.468451	1.60365	0.971127	1.03745	0.0846317	1.79543	0.00312014	2.22835	0.0151761	1.96245	201.848	114.696
1373708_PM_at	BG378168	Tut1	0.409021	1.46239	0.411112	1.35829	0	1.87955	0	1.99826	0	1.96245	60.8479	8.53149
1380219_PM_at	BE117902	LOC100911553	0.697459	1.29147	0.982408	-1.02531	0.235627	1.68773	0.171548	1.67728	0.0426159	1.96194	331.815	213.496
1393142_PM_at	BF562621	Cep70	0.97618	1.01891	0.984543	-1.02094	0.790925	1.18675	0.707936	1.20107	0.0348896	1.96157	342.699	255.134
1387023_PM_at	NM_031154	Gstm7	0.625361	1.23614	0.819056	1.13896	0.806616	-1.12129	0.120396	-1.45724	0	-1.96144	235.569	163.827
1380319_PM_at	BI296604	Invs	0.541388	1.50126	0.684357	1.32456	0.403483	1.458	0.0760485	1.79753	0.0221558	1.96132	293.533	195.617
1374588_PM_at	BM389462	Sumf1	0.450028	1.71896	0.615838	1.39493	0.420533	1.44181	0.0573588	1.86503	0.0241537	1.96122	457.055	263.366	BMD > highest dose: 400.0
1392535_PM_at	AI169002	Pycrl	0.811733	1.09778	0.533719	1.29678	0.0999853	1.50084	0.00985189	1.72601	0	1.96116	162.209	121.885
1396086_PM_at	H31931	Tmem97	0.462671	1.35568	0.422406	1.32955	0.0379413	1.52172	0	1.73742	0	1.96068	210.912	151.722
1378685_PM_at	AI235586	---	0.638929	1.36159	0.786704	1.2491	0.274665	1.64425	0.591301	1.30054	0.0426159	1.96058	473	268.914	BMD > highest dose: 400.0
1394567_PM_at	AW535805	Qsox2	0.891245	-1.07691	0.725608	1.25553	0.277241	1.50455	0.0121587	1.97652	0.00809331	1.96037	193.924	141.675
1399124_PM_at	AI598517	RGD1310427	0.658489	1.32104	0.932283	1.09005	0.357736	1.5144	0.154926	1.652	0.0317833	1.96032	324.423	210.153
1384834_PM_at	AI028942	Cobl	0.703877	1.20435	0.584837	1.3285	0.0744729	1.6793	0.0294395	1.7393	0.00398962	1.96029	238.099	167.039
1373688_PM_at	AA849532	LOC498145	0.592103	1.348	0.774529	1.20669	0.094221	1.76583	0.0144664	2.06796	0.0180292	1.96025	231.557	163.436
1389968_PM_at	BG376953	Eif3a	0.663058	1.26945	0.607904	1.3588	0.400838	1.40976	0.155621	1.55573	0.014568	1.95997	287.261	192.55
1398486_PM_at	BF400868	LOC683007	0.695302	1.21855	0.86734	1.13064	0.203942	1.53021	0.342126	1.36126	0.00913026	1.95991	301.416	199.415
1378191_PM_at	AI549102	Ncbp1	0.736023	1.25133	0.879025	1.15711	0.283314	1.64457	0.21194	1.62423	0.0483575	1.95983	328.067	211.807
1372910_PM_at	AI408770	---	0.690247	1.24987	0.818784	1.18276	0.247524	1.54037	0.724591	1.17412	0.0127724	1.9594	397.761	262.908
1387396_PM_at	NM_053469	Hamp	0.933482	1.05172	0.982408	1.02232	0.890547	-1.10436	0.514445	-1.29614	0.0209517	-1.95931	341.048	244.609
1393730_PM_at	BI277836	Adamts4	0.397465	1.67085	0.36228	1.54996	0.0357595	1.79984	0.102245	1.55552	0.00448781	1.95869	2.4508	5.69585e-05
1375117_PM_at	AI102030	Akt1s1	0.444545	1.52182	0.384337	1.47795	0.0292843	1.7631	0	2.33521	0.00398962	1.95866	40.0844	5.403
1370678_PM_s_at	D00688	Maoa	0.674126	1.26244	0.751356	1.23884	0.29362	1.50602	0.219068	1.49499	0.0127724	1.95841	295.313	196.48
1383152_PM_at	BF544427	Chid1	0.321936	1.5221	0.453509	1.31257	0	1.75304	0	1.90096	0	1.95824	225.793	160.218
1395120_PM_at	BF403704	---	0.953931	1.03746	0.691406	1.31775	0.408494	1.45572	0.154139	1.6403	0.0241537	1.95817	219.542	156.683
1372125_PM_at	BF408445	Gpx7	0.545814	1.401	0.998249	1.0027	0.644443	1.23712	0.0362222	1.77263	0.00877979	1.95803	279.255	188.576
1375956_PM_at	AI104569	Mnat1	0.66807	1.35912	0.845238	1.21307	0.405528	1.55185	0.033402	2.17832	0.064033	1.95716	NA	NA
1377623_PM_at	AA925355	Mex3d	0.649197	1.3995	0.698536	1.3864	0.105692	2.04175	0.00887783	2.56277	0.0712992	1.95711	NA	NA
1393057_PM_at	BF404098	Zfp772	0.58284	1.4038	0.589135	1.41212	0.227281	1.6068	0.131976	1.66013	0.027032	1.95702	355.004	223.668
1382911_PM_at	BE105150	---	0.474862	1.63235	0.237821	1.88586	0.053815	2.01233	0.076241	1.75716	0.0211551	1.95694	21.4571	0.000176104
1373263_PM_at	AW523737	Wdr74	0.454484	1.43853	0.474672	1.35056	0.0304051	1.64408	0	1.98531	0	1.95605	213.354	153.135
1383337_PM_at	AA963875	---	0.385353	1.76067	0.785899	1.19835	0.13787	1.65145	0.00887783	2.07153	0.00942749	1.95584	368.293	229.289
1367573_PM_at	NM_017160	Rps6	0.560801	1.29828	0.653611	1.23903	0.0943606	1.52173	0.00887783	1.72696	0	1.95582	224.166	159.303
1376379_PM_a_at	AW252141	RGD1309906	0.467397	1.53234	0.491107	1.42848	0.0164757	1.94235	0	2.24547	0.00844279	1.95575	47.747	4.97252
1373602_PM_at	BE113234	---	0.62554	1.35808	0.982315	-1.02484	0.204525	1.65999	0.085185	1.80873	0.0295549	1.95496	262.234	179.898
1368899_PM_at	NM_030849	Bmpr1a	0.532475	1.55474	0.706903	1.3141	0.314385	1.56297	0.273767	1.52926	0.0344062	1.95489	468.436	267.342	BMD > highest dose: 400.0
1394568_PM_at	BE108086	RGD1563365	0.754978	1.2513	0.896704	1.15276	0.610163	1.37856	0.0432642	2.20813	0.0742586	1.9548	NA	NA
1388859_PM_at	BI289532	Cby1	0.409081	1.67733	0.728475	1.23846	0.118249	1.628	0.093575	1.61518	0.00809331	1.95431	376.528	232.699
1368692_PM_a_at	AW140851	Chka	0.388135	1.60768	0.316355	1.53605	0	2.44425	0	2.28626	0	1.95384	50.8825	0.0729
1394580_PM_at	BF396742	Nprl2	0.444545	1.69617	0.542061	1.43659	0.0250832	2.01572	0.00388752	2.18453	0.0156911	1.9537	33.2029	6.55762e-07
1383751_PM_at	AI555007	Snx8	0.526208	1.41046	0.359357	1.53189	0.656194	1.21261	0.00772297	1.86791	0.00398962	1.95364	302.009	199.699
1389587_PM_at	BM384966	Umps	0.450028	1.39168	0.441914	1.33103	0.0363382	1.57908	0	2.04644	0	1.95363	192.567	140.857
1396468_PM_at	BF556949	Gstt2	0.640281	1.328	0.785502	1.22849	0.350632	1.50062	0.350115	1.43672	0.0295549	1.95346	414.215	247.631	BMD > highest dose: 400.0
1368928_PM_at	NM_031786	Trim3	0.540838	1.4361	0.432486	1.52621	0.0202992	1.98172	0.0259138	1.83614	0.010122	1.95322	39.2855	4.97815
1371237_PM_a_at	AF411318	Mt1a /// Ttr	0.356929	1.48747	0	1.79449	0	1.87359	0	1.93417	0	1.95257	12.0742	3.17953
1388693_PM_at	BF418174	Trabd	0.560801	1.26044	0.148281	1.5802	0	1.86547	0	2.22203	0	1.95237	44.0705	0.6515
1389309_PM_at	AW251323	Sbno1	0.863725	1.11274	0.884104	1.14343	0.472325	1.42005	0.468278	1.36622	0.0338588	1.95237	302.37	199.87
1382141_PM_at	BI291928	Setdb1	0.452868	1.56081	0.560667	1.35977	0.0556958	1.76743	0.015247	1.89251	0.00708324	1.95229	343.043	218.481
1373436_PM_at	AI171288	RGD1306739	0.738056	1.14594	0.493005	1.33836	0.441808	1.27316	0.0326752	1.59059	0.00293626	1.95206	217.83	155.706
1383025_PM_at	BE097791	Mgea5	0.903338	1.07589	0.237521	1.89476	0.186649	1.65808	0.0432642	1.87904	0.0228452	1.95199	79.4502	0.3582
1370318_PM_at	U39572	Pi4ka	0.475812	1.37735	0.549835	1.27383	0	1.75089	0.00938357	1.6495	0	1.95199	251.633	174.333
1382643_PM_at	BE102993	Snx16	0.520409	1.45755	0.464299	1.46752	0.10647	1.66602	0.0883969	1.62085	0.00664299	1.95151	24.4649	4.74952e-06
1374249_PM_at	AI168962	RGD1304580	0.500123	1.52805	0.201128	1.92682	0.189961	1.61327	0.0857249	1.68252	0.0133823	1.9512	22.9577	4e-13
1392738_PM_at	AI602954	Prrc2c	0.538618	1.54073	0.947572	-1.072	0.166238	1.76881	0.307609	1.49425	0.0389173	1.95114	397.326	241.073
1388399_PM_at	BE106597	Mast2	0.454433	1.46421	0.58254	1.29356	0.0798001	1.58124	0.0130601	1.75012	0.00169602	1.95013	245.352	170.974
1370512_PM_at	AF275151	Tnrc6b	0.639851	1.36765	0.920809	-1.11028	0.424711	1.49671	0.670324	1.25084	0.0487865	1.94989	458.749	263.963	BMD > highest dose: 400.0
1392543_PM_at	BI293462	LOC100912102 /// Rbbp4 /// RGD1563620	0.444545	1.39066	0.270443	1.45812	0.0142187	1.68443	0.00388752	1.71429	0	1.94974	24.352	6.16355
1370392_PM_at	AB040807	Trpm4	0.630238	1.33597	0.538734	1.467	0.321846	1.52395	0.230854	1.53021	0.0275161	1.94957	346.634	220.051
1375643_PM_at	BM384259	Ckap4	0.666937	1.23464	0.669365	1.262	0.558991	1.26653	0.142336	1.4993	0.00622893	1.94922	253.055	175.086
1387807_PM_at	NM_031763	Pafah1b1	0.687523	1.21225	0.62911	1.29269	0.0402924	1.76758	0.00528676	2.00746	0.00398962	1.94869	222.282	158.238
1374451_PM_at	AI577156	Hand2	0.667742	1.27129	0.641389	1.33746	0.74826	1.19926	0.131573	1.6049	0.0187802	1.94851	323.784	209.861
1367946_PM_at	NM_017365	Pdlim1	0.575562	1.24102	0.0276791	1.68203	0	1.92915	0	2.09355	0.000962863	1.94839	46.6386	0.7677
1367812_PM_at	NM_019167	Sptbn2	0.563146	1.24497	0.288494	1.43345	0.00793856	1.72093	0	1.89203	0	1.94802	64.3438	19.1458
1370144_PM_at	NM_053689	Gtpbp4	0.877285	1.12991	0.809138	1.27795	0.400262	1.62293	0.0230994	2.42891	0.0969301	1.94786	NA	NA
1394557_PM_at	AW535242	---	0.749888	1.19652	0.516438	1.47442	0.318796	1.49405	0.476779	1.3221	0.0253549	1.94775	380.338	234.258
1371987_PM_at	BI274697	Papd7	0.937992	1.04185	0.986151	1.01512	0.287624	1.45554	0.0463956	1.7415	0.00622893	1.94735	279.649	188.773
1369402_PM_at	NM_022681	Adnp	0.719947	1.27195	0.923975	1.10719	0.256699	1.67624	0.110693	1.79128	0.0454393	1.94718	315.735	206.158
1374640_PM_at	BE112158	Them4	0.860043	1.122	0.964963	-1.05153	0.464148	1.44023	0.3001	1.51022	0.0377062	1.94644	295.788	196.71
1390039_PM_at	AA800535	Zdhhc3	0.475884	1.50285	0.486842	1.42308	0.054244	1.74391	0.0463956	1.68123	0.00664299	1.94641	27.1411	1.59876e-06
1368584_PM_a_at	NM_053878	Cplx2	0.572245	1.32791	0.735981	1.21271	0.352405	1.37687	0.0692751	1.59899	0.00581494	1.94637	261.317	179.422
1394434_PM_at	BF414439	Snf1lk2	0.572245	1.46181	0.821167	1.20815	0.17072	1.74036	0.298547	1.50485	0.0367092	1.94605	410.751	246.303	BMD > highest dose: 400.0
1389518_PM_at	AI009763	Tomm5	0.521641	1.35413	0.562743	1.29383	0.0263501	1.69934	0.00985189	1.74446	0.000962863	1.94589	217.332	155.421
1388536_PM_at	BM391608	Prrc2a	0.529691	1.39923	0.38862	1.49924	0.0551261	1.70496	0.0082977	1.85176	0.00539671	1.94569	36.0287	6.65471
1398626_PM_s_at	AW920881	Actr2	0.743001	1.14666	0.672323	1.21957	0.471564	1.2639	0.439851	1.24075	0.00169602	1.94537	368.287	259.073
1387484_PM_at	NM_017256	Tgfbr3	0.842685	1.13405	0.504148	1.56683	0.279195	1.62878	0.130613	1.76369	0.0474539	1.94484	322.475	209.263
1382832_PM_at	AI236185	Rcc2	0.860714	1.11096	0.841519	1.18205	0.0202992	2.26618	0.0331847	1.99827	0.0283961	1.94478	114.712	101.245
1370414_PM_at	M94043	Rab38	0.646915	1.26488	0.829263	1.16071	0.417308	1.36547	0.111155	1.58093	0.00942749	1.94474	305.588	201.4
1386858_PM_at	NM_031101	LOC100360491 /// Rpl13	0.527013	1.23282	0.484094	1.2366	0.00643368	1.54087	0	1.71962	0	1.94434	154.063	116.576
1384117_PM_at	BF555676	RGD1564887	0.444545	1.70247	0.607797	1.38533	0.204992	1.61949	0.0219648	1.98903	0.0177747	1.94427	2.4508	5.69585e-05
1387201_PM_at	NM_053588	Rnf138	0.601473	1.33882	0.741633	1.24069	0.00277531	2.25173	0	2.33415	0.014568	1.94424	116.725	102.133
1370249_PM_at	AI008680	Tspo	0.57243	1.32469	0.678645	1.24972	0.514692	1.28272	0.0575033	1.62171	0.00398962	1.94416	258.887	178.155
1383158_PM_at	AI575747	Agfg1	0.572757	1.41036	0.750745	1.24765	0.0263501	2.03813	0.0259138	1.94564	0.0197775	1.94413	333.449	214.229
1367926_PM_at	NM_031851	Phb	0.540296	1.32307	0.496826	1.33732	0.0529423	1.619	0.0108262	1.74538	0.000962863	1.9437	264.253	180.944
1374313_PM_at	BI294383	Map1s	0.760341	-1.15451	0.768794	1.19066	0.162552	1.54087	0.0207697	1.79274	0.00293626	1.94318	170.521	127.206
1391491_PM_a_at	BG377084	Rad23b	0.582093	1.47767	0.954081	1.06728	0.124012	1.91736	0.045963	2.04597	0.0555748	1.94318	NA	NA
1380069_PM_at	BF389717	---	0.808347	1.13684	0.824795	1.17132	0.20071	1.57294	0.169642	1.5304	0.0121807	1.94316	237.965	166.966
1376155_PM_at	BE113295	Fam151b	0.51448	1.43739	0.879527	1.11815	0.0697326	1.70788	0.033402	1.74876	0.00398962	1.94306	339.026	216.71
1368102_PM_at	NM_017081	Hsd11b2	0.9272	1.05033	0.716007	-1.2486	0.0618788	-1.76282	0.0368414	-1.78258	0.00774988	-1.94278	59.4764	0.5885
1381503_PM_at	AI073168	---	0.450148	1.71475	0.464581	1.56462	0.0738058	1.91188	0.0117211	2.17189	0.0314186	1.9426	19.7598	5.75823e-05
1385521_PM_at	AI603505	---	0.509952	1.52035	0.549097	1.40807	0.23148	1.559	0.0234203	2.00996	0.0209517	1.94206	298.494	198.015
1386947_PM_at	NM_031334	Cdh1	0.665656	1.22283	0.807962	-1.15858	0.790266	1.13969	0.0979713	1.51932	0.00169602	1.94176	257.298	0.3179
1382758_PM_at	AA955094	Slc10a7	0.556272	1.40185	0.448057	1.49632	0.0154001	1.99457	0.0329111	1.80169	0.00979214	1.9414	67.9849	5.3884
1374958_PM_at	AA819640	Adpgk	0.435276	1.46872	0.055211	1.81617	0	1.80324	0	2.1013	0	1.94118	13.1893	4.08338
1390475_PM_at	AI412632	Rngtt	0.6357	1.31222	0.857922	1.15531	0.192171	1.63272	0.159114	1.5916	0.0193544	1.94095	298.751	198.138
1395152_PM_at	BI294261	Mak16	0.489196	1.62825	0.946891	1.07075	0.0764818	1.88346	0.00225645	2.4296	0.0301072	1.94047	209.755	113.849
1389658_PM_at	BI283104	Nsun2	0.606035	1.30019	0.889369	1.10805	0.139779	1.58419	0.00772297	1.92736	0.00539671	1.94037	246.422	171.549
1369912_PM_at	NM_019302	Crk	0.902233	1.07642	0.920603	1.09611	0.571191	1.33075	0.463772	1.34723	0.0260512	1.94026	335.477	215.135
1368139_PM_s_at	Y00714	Alpl	0.73807	1.18203	0.768838	1.198	0.406369	1.35901	0.186127	1.46551	0.00774988	1.94008	235.05	165.366
1369104_PM_at	NM_019142	Prkaa1	0.541388	1.50222	0.592589	1.42491	0.176344	1.70835	0.027819	1.99982	0.0317833	1.93946	51.1147	5.63803e-07
1393965_PM_at	BE113438	---	0.452088	1.55942	0.701285	1.24956	0.193484	1.53827	0.00388752	2.05063	0.010122	1.93919	308.742	202.89
1368181_PM_at	NM_022508	Mthfd1	0.616161	1.25243	0.821751	1.14023	0.216435	1.42835	0.0354547	1.63044	0.000962863	1.93877	281.331	189.612
1375818_PM_at	BI300400	Lactb	0.670623	1.27969	0.822394	1.18955	0.172775	1.6884	0.0888167	1.76414	0.0342673	1.9386	296.297	196.956
1374425_PM_at	BG380534	Tle1	0.674661	1.2047	0.621563	1.27357	0.02121	1.77846	0.00312014	1.91019	0.00293626	1.93846	60.818	0.6203
1371377_PM_at	BG668512	LOC100360843 /// LOC100362339 /// RGD1562153 /// Rps19	0.528378	1.23385	0.441914	1.25264	0.00483901	1.58793	0	1.67777	0	1.93822	156.871	118.416
1379377_PM_at	BG371655	Gdap2	0.533273	1.46489	0.583357	1.38308	0.0357595	1.94507	0.0772983	1.69919	0.0170283	1.93774	72.8018	3.82597e-06
1387297_PM_at	NM_031649	Klrg1	0.630752	1.3188	0.432225	1.57877	0.194156	1.62085	0.0348586	1.89109	0.0197775	1.93737	380.229	234.214
1374575_PM_at	BI304123	Creb3l1	0.586724	1.42974	0.474267	1.59634	0.0546298	2.0454	0.0677063	1.8797	0.0463567	1.9373	41.2466	4.89167
1389652_PM_at	AI171655	---	0.751254	1.20216	0.842995	1.16914	0.286909	1.53512	0.0841455	1.74051	0.0232846	1.93716	241.16	168.707
1389001_PM_at	AW433944	Kpna4	0.602886	1.40594	0.50976	1.54328	0.297895	1.58396	0.0716427	1.84568	0.0365556	1.93626	70.4301	0.000122632
1372903_PM_at	AI410054	Kif18b	0.769206	1.17898	0.873421	1.14147	0.0357595	1.98926	0	2.33369	0.0167783	1.93618	88.2126	0.4074
1374506_PM_at	BI296403	Ddx31	0.576099	1.38577	0.90871	-1.10471	0.984537	1.01842	0.0658412	1.76141	0.0226079	1.93611	293.995	218.097
1385615_PM_at	BF550268	Ube4a	0.542391	1.41971	0.783872	1.20035	0.0551261	1.81491	0.0184963	1.90456	0.0111898	1.93581	333.818	214.394
1373640_PM_at	AW525211	Pycr2	0.848284	1.1008	0.983222	1.02011	0.866205	1.11121	0.540827	1.25215	0.00774988	1.93504	365.47	286.417
1380513_PM_at	BE095638	Rpap2	0.794821	1.18518	0.746147	1.29152	0.289102	1.60657	0.242343	1.58118	0.0473385	1.93493	335.144	214.986
1385967_PM_at	BF389767	Foxk2	0.690247	1.23037	0.317905	1.6421	0.152642	1.59437	0.0121587	1.95673	0.011533	1.93464	80.9781	15.7264
1372655_PM_at	BG380323	---	0.796177	1.14248	0.937574	1.06922	0.345931	1.41879	0.345728	1.36486	0.00664299	1.93459	286.842	192.344
1372642_PM_at	BE113397	LOC100912749	0.546713	1.52919	0.507373	1.54311	0.0727238	1.97963	0.00465456	2.39352	0.0451914	1.93434	47.4795	4.17554
1373475_PM_at	BM390469	Ccdc58	0.565158	1.39067	0.868186	1.13862	0.327511	1.45915	0.0980983	1.66881	0.0175484	1.93429	351.68	222.239
1397726_PM_at	AI178632	Taok3	0.732756	1.15092	0.486288	1.33703	0.00277531	1.87155	0	1.87119	0	1.93388	51.1551	0.7235
1372350_PM_at	BI297676	Supv3l1	0.583254	1.23421	0.49316	1.30119	0.0154001	1.63888	0.00225645	1.71736	0	1.93356	202.553	146.825
1386894_PM_at	NM_022229	Hspd1	0.638601	1.22788	0.751423	1.18239	0.0981658	1.545	0.015247	1.70716	0.00169602	1.9335	213.414	153.169
1392972_PM_at	BF554226	Trio	0.792328	1.12037	0.735691	1.19403	0.291359	1.38655	0.17728	1.40736	0.00169602	1.93318	207.845	149.935
1387921_PM_at	AB032932	Zc3h14	0.558544	1.35424	0.679985	1.25183	0.049755	1.73011	0.0234203	1.75637	0.00493389	1.93279	250.489	173.724
1372356_PM_at	BI285307	Usp54	0.489196	1.5006	0.453012	1.47377	0	2.18779	0.026242	1.84421	0.00844279	1.93252	27.6652	3.44426
1375084_PM_at	BF419780	Serinc2	0.572249	1.245	0.101455	1.63846	0.406665	1.25496	0.172533	1.34357	0	1.93239	338.164	216.329
1377267_PM_at	BF402385	Magee1	0.627213	1.29427	0.490366	1.44783	0.0834574	1.71368	0	2.29862	0.0118449	1.93219	65.8066	0.471
1395697_PM_at	BF561171	Ezh2	0.927866	1.0492	0.962326	1.04327	0.374486	1.39681	0.0435745	1.75494	0.010122	1.93208	210.967	151.753
1373153_PM_at	AI230720	---	0.694474	1.24125	0.904824	1.10668	0.346104	1.45396	0.0475838	1.80404	0.0197775	1.93175	205.285	148.435
1368616_PM_at	NM_012557	Fancc	0.851487	1.09479	0.86734	1.12239	0.241204	1.46772	0.0795152	1.60341	0.00581494	1.93169	241.725	169.014
1381836_PM_at	BF420334	Rab20	0.398055	1.79846	0.844776	1.16725	0.505221	1.35321	0.0699268	1.74651	0.0204611	1.93161	478.471	270.781	BMD > highest dose: 400.0
1379611_PM_at	BF416979	---	0.575927	1.44393	0.436235	1.64952	0.0292843	2.21137	0	2.80142	0.0372306	1.93157	58.4204	0.5148
1381220_PM_at	BM383968	Acvr2a	0.475884	1.55921	0.474815	1.48603	0.0857734	1.74507	0.00938357	2.08844	0.0156911	1.93146	22.5801	4.0488e-05
1371573_PM_at	AW142090	RGD1561267 /// RGD1562886 /// Rpl36a /// Rpl36a-ps4 /// Rpl36al	0.575562	1.22257	0.50314	1.26733	0	1.63425	0.00225645	1.68788	0	1.93142	153.821	116.416
1392768_PM_at	AA900944	Asf1a	0.825075	1.12541	0.933666	-1.07591	0.269334	1.5256	0.478134	1.30836	0.0200082	1.93123	265.074	181.368
1380141_PM_at	AW526109	Nsun4	0.909188	1.05529	0.698377	1.22971	0.172114	1.51024	0.00388752	1.93517	0.00349014	1.9306	162.708	122.207
1370031_PM_at	NM_031685	Gosr2	0.484736	1.38744	0.490637	1.33772	0.0626871	1.58103	0.00528676	1.77733	0.000962863	1.93058	276.116	186.999
1371623_PM_at	AI411896	LOC685888	0.46078	1.55806	0.669365	1.27538	0.27634	1.46378	0.0929411	1.60514	0.00844279	1.93038	388.806	237.683
1374447_PM_at	BG672082	Usp9x	0.726605	1.24793	0.850659	1.18394	0.698105	1.26176	0.436004	1.39143	0.0383568	1.92972	364.44	227.675
1389841_PM_at	BI296641	---	0.965128	1.02071	0.742226	1.19777	0.458121	1.29528	0.743529	1.13041	0.000962863	1.92964	381.678	303.21
1395520_PM_at	AW530017	Rbm28	0.674492	1.25555	0.777709	1.20952	0.182541	1.60102	0.0494104	1.75974	0.0151761	1.92951	251.937	174.494
1398303_PM_s_at	BI295970	Tpm3	0.526208	1.46095	0.860187	1.14528	0.163617	1.59756	0.0362222	1.80499	0.011533	1.92928	368.345	229.311
1387202_PM_at	NM_012967	Icam1	0.565158	1.35051	0.730532	1.22831	0.214799	1.50138	0.0177335	1.82571	0.00708324	1.92914	268.659	183.211
1376900_PM_at	BM390531	Aptx	0.665677	1.27629	0.987145	1.01506	0.216119	1.59577	0.0172901	2.08523	0.020711	1.92854	198.511	121.131
1379476_PM_at	AA963457	Nup35	0.462671	1.47326	0.493947	1.37546	0.0107561	1.89078	0.00312014	2.00809	0.000962863	1.92852	55.3232	6.37302
1387221_PM_at	NM_024356	Gch1	0.284932	1.55129	0.0146192	1.69462	0	2.02205	0	2.6018	0	1.928	17.1655	5.08275
1388313_PM_at	BM389289	LOC685085 /// LOC691532 /// Rps25	0.621615	1.29051	0.78208	1.18936	0.0898444	1.66091	0.0531428	1.69875	0.00581494	1.92797	251.151	174.076
1398858_PM_at	D37934	Psmd2	0.6018	1.2304	0.691406	1.1932	0.14508	1.43228	0.0130601	1.62246	0	1.92779	210.225	151.322
1382558_PM_at	AI045720	Tcf7l1	0.625904	1.26282	0.756359	1.19542	0.409232	1.3392	0.0438368	1.66099	0.00349014	1.92714	189.502	138.998
1371300_PM_at	AA892367	Rpl3	0.597243	1.19266	0.629497	1.18996	0.0132647	1.60141	0.00126736	1.78826	0	1.92674	183.425	135.276
1383835_PM_at	BI303704	---	0.802898	1.16733	0.998548	-1.0017	0.451952	1.43702	0.587197	1.28481	0.0383568	1.92652	391.152	238.622
1384769_PM_a_at	AI136549	Zxdb	0.445267	1.64691	0.552692	1.41648	0.351908	1.44807	0.020042	2.02099	0.0177747	1.92621	2.4508	5.69585e-05
1382140_PM_at	AI012247	Thoc2	0.477156	1.67878	0.862062	1.17555	0.180502	1.74963	0.500067	1.35577	0.0419231	1.92618	525.774	286.196	BMD > highest dose: 400.0
1385180_PM_at	BF397451	---	0.930398	-1.05756	0.689745	-1.32616	0.726731	-1.23897	0.432352	-1.38351	0.0372306	-1.92605	291.958	194.851
1390628_PM_at	AI010275	---	0.684859	1.23832	0.461123	1.47339	0.156956	1.61196	0.0641133	1.67524	0.0118449	1.92585	79.8194	15.7843
1368159_PM_at	NM_080582	Abcb6	0.503642	1.39816	0.464335	1.38459	0.355252	1.33972	0.0184963	1.7101	0.000962863	1.92584	321.677	208.898
1368098_PM_a_at	M29294	LOC688682 /// Snrpn	0.526126	1.46113	0.898627	1.10671	0.249713	1.5118	0.176773	1.50996	0.0151761	1.92581	340.094	217.182
1374043_PM_at	AI317841	Gramd3	0.651187	1.34366	0.81777	1.21864	0.273184	1.63034	0.133828	1.74328	0.0451914	1.92571	358.776	225.279
1368132_PM_at	NM_133317	Tob1	0.887979	1.09198	0.835638	1.18912	0.599788	1.32665	0.208528	1.5827	0.0358105	1.9253	270.056	183.925
1369023_PM_at	NM_031052	Mipep	0.450028	1.35844	0.16362	1.5063	0	1.81603	0	2.00683	0	1.92507	37.6664	10.1356
1372194_PM_at	AI172035	Akap10	0.711628	1.23127	0.997048	-1.00443	0.348496	1.45742	0.227681	1.49361	0.0211551	1.92491	354.308	223.37
1376419_PM_at	BE116226	---	0.565158	1.36901	0.967204	1.03857	0.427122	1.36814	0.40626	1.32962	0.0124849	1.9245	345.344	219.488
1382826_PM_at	AI230741	Zfp385a	0.477156	1.56978	0.277345	1.77375	0.132334	1.69471	0.0561507	1.77654	0.0127724	1.92401	10.9748	4e-13
1374067_PM_at	AA852011	RGD1308127	0.738936	1.18296	0.842327	1.15006	0.178396	1.54938	0.00887783	1.94435	0.00774988	1.92377	217.444	155.485
1371330_PM_at	BI284252	Rpl11	0.555627	1.26177	0.569548	1.24631	0.096964	1.44456	0.00312014	1.69178	0	1.92366	194.035	141.743
1372028_PM_at	AA893215	Nop16	0.444545	1.46825	0.532273	1.30367	0.145414	1.45841	0.00126736	1.8034	0.000962863	1.92362	236.152	165.972
1390160_PM_at	AW534222	RGD1562012	0.627177	1.27248	0.787087	1.18172	0.313938	1.41448	0.153904	1.48534	0.00622893	1.92361	287.977	192.902
1390152_PM_at	BE095882	Tmed7	0.489196	1.44866	0.217689	1.71109	0.0676935	1.66879	0.0148706	1.80825	0.00349014	1.9232	40.023	5.414e-06
1390490_PM_at	AI501092	Mllt1	0.431475	1.47877	0.505814	1.3219	0.0142187	1.69638	0.00312014	1.72611	0.000962863	1.92286	268.549	183.155
1387948_PM_at	D26178	Ick	0.46078	1.46095	0.481812	1.36921	0.136218	1.52032	0.0414882	1.6166	0.00233426	1.92265	321.308	208.728
1375530_PM_at	BG374612	Gnpnat1	0.691033	1.30981	0.764068	1.27646	0.185506	1.77263	0.0284436	2.14484	0.0522733	1.92249	NA	NA
1370506_PM_at	U46149	Coq7	0.513545	1.42536	0.729073	1.21725	0.0477226	1.73142	0.102103	1.53897	0.00708324	1.92221	346.911	220.172
1374743_PM_at	BE115056	Inadl2	0.585295	1.33591	0.940879	1.06421	0.162811	1.58754	0.0818893	1.62282	0.010122	1.92144	270.423	184.112
1372506_PM_at	AI233766	Aoc3 /// G6pc /// Psme3	0.452088	1.37133	0.409444	1.34146	0	1.79376	0.00126736	1.84356	0	1.92139	68.0445	0.2508
1393911_PM_at	AI502300	---	0.70434	1.23957	0.986005	1.01771	0.524635	1.33488	0.240274	1.48113	0.0195574	1.92138	298.648	198.089
1373791_PM_at	BI289399	RGD1359127	0.491992	1.35787	0.507817	1.30926	0.0562796	1.54984	0.00126736	1.76985	0	1.9212	186.038	136.882
1371752_PM_at	AI105088	Rangrf	0.396066	1.52093	0.571204	1.27639	0.233132	1.37287	0.0253629	1.58154	0.000962863	1.92102	295.591	196.615
1397895_PM_at	BI290793	---	0.375091	1.52767	0.487351	1.32256	0.00277531	1.85984	0	2.03925	0.000962863	1.92082	59.2989	2.92083
1384331_PM_at	H31896	Srxn1	0.845395	1.20351	0.72308	1.50712	0.0973251	2.81254	0	5.83652	0.220624	1.9203	NA	NA
1372114_PM_at	BE099433	Fam53c	0.444545	1.40404	0.241338	1.47523	0	1.80577	0	1.88562	0	1.92023	28.8605	7.12985
1392324_PM_at	AI137983	Eps8l2	0.658812	1.23185	0.651756	1.27046	0.535163	1.27102	0.00126736	2.05309	0.00493389	1.92021	221.932	201.64
1385433_PM_at	AI576354	Mtss1	0.929797	1.05078	0.663523	1.30778	0.311177	1.46932	0.0507328	1.77133	0.0130907	1.92007	236.985	166.429
1372385_PM_at	AA957292	---	0.827922	1.15765	0.956997	1.06491	0.0321228	2.31914	0.0234203	2.22546	0.0583033	1.91932	NA	NA
1368936_PM_at	NM_080887	Txnl1	0.583545	1.27127	0.561523	1.29884	0.0917079	1.54449	0.00528676	1.79378	0	1.91898	231.059	163.16
1382306_PM_at	AW919478	Arih1	0.617571	1.31704	0.457007	1.50241	0.187492	1.58277	0.0204036	1.93722	0.0165551	1.91897	92.2477	12.4932
1389333_PM_at	AI407074	Fbxo3	0.63793	1.31332	0.698191	1.29183	0.421857	1.41458	0.322213	1.4304	0.0230586	1.91887	393.945	239.734
1393946_PM_at	BG377118	Srsf10	0.444545	1.97486	0.524815	1.60949	0.21957	1.79836	0.0215176	2.45559	0.0787312	1.91858	NA	NA
1374288_PM_at	BG374267	Ftsj3	0.477156	1.57124	0.709718	1.27623	0.269169	1.53409	0	2.3188	0.0182805	1.91835	325.718	210.742
1377945_PM_at	AI111512	Ddx18	0.585971	1.27282	0.711816	1.20159	0.103122	1.52969	0.00225645	1.94149	0.00169602	1.9181	215.583	154.419
1380943_PM_at	BI301460	RGD1311648	0.677433	1.25484	0.957977	1.05109	0.479393	1.35727	0.17784	1.53095	0.0180292	1.91806	330.086	212.719
1372949_PM_at	BG663067	---	0.444545	1.59661	0.824891	1.15798	0.0228125	1.90361	0.0184963	1.86633	0.00913026	1.91797	365.598	228.161
1392807_PM_at	AA875471	Lig3	0.541388	1.44679	0.888666	1.12139	0.302558	1.48009	0.0981795	1.64884	0.0182805	1.91792	385.34	236.288
1393927_PM_at	AA997477	---	0.489196	1.58036	0.519483	1.47313	0.200887	1.63563	0.0600346	1.78861	0.0248653	1.91788	21.4632	1.34074e-06
1383224_PM_at	BF525012	Pard6b	0.560801	1.29258	0.499772	1.33526	0.0154001	1.77337	0.00465456	1.84283	0	1.91777	90.5074	20.6374
1379310_PM_at	AI101880	---	0.513344	1.45673	0.978707	-1.02427	0.0844857	1.68118	0.270097	1.40501	0.00746355	1.91758	171.13	114.802
1370953_PM_at	BE113639	Ccdc58	0.567965	1.42472	0.48486	1.52008	0.445926	1.4095	0.19339	1.56259	0.0285651	1.91721	40.7298	5.42446e-05
1373355_PM_at	BI299014	LOC100359967	0.533318	1.46582	0.616482	1.35874	0.0736355	1.82309	0.0401594	1.83378	0.0187802	1.91718	58.8834	1.08417
1396013_PM_at	BI293141	Letm1	0.541388	1.33675	0.432894	1.40649	0.0228125	1.771	0.00528676	1.87689	0.00293626	1.91696	77.6819	13.3144
1389983_PM_at	AA848782	Noc2l	0.624509	1.29463	0.890981	1.11297	0.105915	1.66953	0.00465456	2.00339	0.00942749	1.91634	196.8	108.818
1370316_PM_at	AF187860	Hspbp1	0.538618	1.27745	0.425904	1.32978	0.237571	1.32531	0.00528676	1.69232	0	1.91612	211.565	152.1
1370725_PM_a_at	U07993	G6pc	0.803174	1.16747	0.326338	1.82597	0.0639753	1.96927	0.00388752	2.45021	0.037539	1.91589	47.7713	0.6561
1376609_PM_at	BG672064	Trappc8	0.701445	1.2581	0.919326	1.09903	0.34361	1.50463	0.339807	1.4391	0.0332485	1.91566	328.239	211.885
1376916_PM_at	AW529183	Zbtb2	0.612454	1.35473	0.722943	1.27805	0.0582426	1.9087	0.109839	1.67647	0.0253549	1.91561	277.594	187.742
1368260_PM_at	NM_053749	Aurkb	0.811363	-1.18153	0.909526	1.13275	0.0437393	2.25989	0.00528676	2.80975	0.0741405	1.91544	NA	NA
1376761_PM_at	BF419085	Hdac4	0.586757	1.33545	0.986167	1.01543	0.344716	1.42023	0.677574	1.18544	0.011533	1.91544	392.279	298.346
1388539_PM_at	BE113268	Pkp2	0.686862	1.20284	0.976962	1.02381	0.205959	1.46952	0.0428415	1.63571	0.00493389	1.91525	238.214	167.102
1376612_PM_at	BF284184	Dtwd1	0.550733	1.46603	0.52265	1.47275	0.350632	1.47685	0.0253629	2.00957	0.0316366	1.91522	338.371	216.421
1393203_PM_at	BG665886	Fam136a	0.627255	1.28561	0.89902	1.10281	0.179618	1.56397	0.00713652	1.95092	0.00809331	1.91464	281.57	189.731
1393967_PM_at	AI764726	---	0.409021	1.69912	0.360862	1.59521	0.0316391	1.89484	0	2.336	0.010122	1.91451	24.4337	1.5037e-06
1390177_PM_at	AI233857	---	0.510541	1.6266	0.880504	-1.15467	0.241129	1.67417	0.37804	1.44852	0.0487083	1.91438	445.597	259.278	BMD > highest dose: 400.0
1377779_PM_at	AI137175	Pdcl3	0.7874	1.18591	0.930167	1.09494	0.454935	1.44483	0.154804	1.67454	0.0433603	1.91437	258.087	177.736
1368596_PM_at	NM_021693	Sik1	0.475884	1.55569	0.566783	1.38956	0.100098	1.71405	0.00225645	2.20026	0.0133823	1.91436	315.161	205.891
1388594_PM_at	BG371453	Creld1	0.439028	1.39294	0.438225	1.30947	0.0255143	1.54306	0.00126736	1.76755	0	1.91425	194.784	142.193
1368190_PM_at	J02941	Ren	0.450028	1.46388	0.055211	1.79251	0.0676935	1.58113	0.0386477	1.59993	0.000962863	1.91423	23.2658	4e-13
1383288_PM_at	BE117716	Mdm2	0.579349	1.38982	0.70861	1.28297	0.0879269	1.80464	0.0117211	2.11132	0.0241537	1.91416	248.506	172.666
1372386_PM_at	AW530777	Senp2	0.655051	1.29325	0.885052	1.1307	0.113781	1.75484	0.027819	1.93963	0.0246601	1.91402	305.591	201.402
1383450_PM_at	BF556790	Cnot6	0.62803	1.32517	0.973075	-1.03543	0.264526	1.56185	0.0641133	1.78391	0.0262935	1.91379	254.974	176.1
1388709_PM_at	BF284695	Wdr43	0.658812	1.39154	0.854947	1.21212	0.0587657	2.3114	0.0239907	2.3596	0.094815	1.91364	NA	NA
1374150_PM_at	AA875425	---	0.690247	1.24896	0.538627	1.43727	0.277934	1.52532	0.055292	1.80041	0.026844	1.91361	214.629	153.87
1390767_PM_at	BF391148	Ssr1	0.444545	1.39089	0.326278	1.40619	0.00793856	1.70146	0.00126736	1.80799	0	1.91349	49.5986	7.73609
1387282_PM_at	NM_053612	Hspb8	0.154591	1.8367	0.183171	1.68908	0.00277531	1.96572	0	2.54481	0.00349014	1.91324	2.4508	5.69585e-05
1382843_PM_at	AI113219	Sgpl1	0.474862	1.52332	0.653611	1.29292	0.0255143	1.90988	0	2.42416	0.00774988	1.9132	74.0716	0.09241
1390241_PM_at	BI296888	---	0.444545	1.67673	0.883376	1.12391	0.287624	1.49961	0.0751196	1.69903	0.0193544	1.91306	320.147	208.195
1371455_PM_at	AI411429	Pmm1	0.440086	1.62983	0.718533	1.24473	0.10728	1.6636	0.0545948	1.70093	0.00942749	1.91292	415.438	248.098	BMD > highest dose: 400.0
1374796_PM_at	AI413058	Sgcb	0.747915	1.16364	0.920603	1.07639	0.391754	1.34162	0.184983	1.42841	0.00448781	1.9129	216.551	154.974
1388154_PM_at	U31668	E2f5	0.589531	1.44439	0.698377	1.34389	0.049755	2.13527	0.0259138	2.21361	0.0544706	1.91269	NA	NA
1388712_PM_at	BM389186	Cyth3	0.522165	1.47016	0.634297	1.326	0.416605	1.38511	0.0810456	1.66268	0.0139932	1.91261	362.388	226.81
1373135_PM_at	AW531123	Aarsd1	0.716256	1.20246	0.944071	-1.06072	0.608975	1.25275	0.217729	1.43849	0.00746355	1.91253	302.036	199.711
1369088_PM_at	NM_017218	Erbb3	0.526208	1.46813	0.919326	1.08986	0.293146	1.48133	0.0303473	1.82615	0.0130907	1.91248	304.396	200.835
1370474_PM_at	J03819	Thrb	0.718133	1.22222	0.986861	1.0159	0.163252	1.64967	0.447644	1.3236	0.0195574	1.91232	350.176	221.589
1370446_PM_at	AF202049	Nme7	0.754867	1.21254	0.957028	-1.05695	0.778352	1.19773	0.458829	1.36049	0.0328222	1.91206	378.576	233.539
1386985_PM_at	M28241	Gstm1	0.247697	1.40231	0	1.59828	0	1.71336	0	1.7906	0	1.91199	11.1374	4.44698
1374911_PM_at	AW251534	RGD1303142	0.321936	1.83197	0.568456	1.37584	0.0363382	1.85505	0.00225645	2.14606	0.0139932	1.91189	465.223	266.227	BMD > highest dose: 400.0
1380525_PM_at	AA849862	Arse	0.760111	1.19703	0.665121	1.34179	0.194932	1.64362	0.013536	2.05643	0.0244076	1.91136	106.369	34.0398
1392518_PM_at	AI577870	Tmem184b	0.444545	1.41446	0.669868	1.20565	0.0582426	1.52592	0.00528676	1.67463	0	1.91087	265.154	181.409
1383677_PM_at	AA925701	Rnf168	0.838147	1.12768	0.853708	1.17	0.540085	1.3518	0.437913	1.36376	0.0266622	1.91082	309.044	203.032
1382265_PM_at	AI070061	Fam190b	0.799088	1.15384	0.986755	-1.01657	0.29755	1.50884	0.288843	1.44535	0.0197775	1.91081	284.822	191.346
1393102_PM_at	BI276707	Gtpbp6	0.451716	1.4824	0.432968	1.42237	0.0562796	1.66309	0.0326752	1.65357	0.00664299	1.91059	32.6761	5.38109e-06
1393906_PM_at	AA962978	Fam149a	0.756819	1.17036	0.918456	1.08648	0.311737	1.43618	0.273483	1.40826	0.0124849	1.91042	306.397	201.783
1385084_PM_at	AI059671	---	0.321936	1.69009	0.610733	1.28778	0.195976	1.46408	0.0635739	1.56876	0.00233426	1.91021	416.142	248.366	BMD > highest dose: 400.0
1389551_PM_at	AI008160	Lactb2	0.600253	1.3152	0.540175	1.38141	0.218927	1.51275	0.0234203	1.83147	0.0111898	1.91017	240.528	168.364
1391849_PM_at	BF547270	Mizf	0.488545	1.53296	0.751894	1.22603	0.250741	1.51424	0.0130601	2.00526	0.0121807	1.91015	308.882	202.956
1375612_PM_at	AA965147	---	0.575562	1.43347	0.939884	-1.07832	0.71691	1.24118	0.386385	1.41126	0.034608	1.9101	376.169	287.712
1371313_PM_at	AI172199	Rpl23a	0.630752	1.20426	0.741379	1.16659	0.0299311	1.6314	0.0303473	1.57223	0	1.90987	205.891	148.791
1395686_PM_at	BE096030	---	0.784492	-1.1555	0.827933	1.1676	0.0255143	2.02896	0.00312014	2.22736	0.014568	1.9098	109.914	87.5353
1395973_PM_at	AI236099	Atl3	0.726605	1.20153	0.634061	1.31995	0.311003	1.44845	0.60296	1.22164	0.0151761	1.90969	331.693	213.442
1398882_PM_at	BI282255	Rps5	0.467397	1.29099	0.299363	1.34326	0	1.60377	0	1.8927	0	1.90965	84.0676	24.0076
1378972_PM_at	AI071547	Wwc1	0.572245	1.42099	0.570059	1.4322	0.531423	1.35129	0.12292	1.67266	0.0294016	1.90876	354.757	223.562
[truncated: 2,792 more rows]

## Sheet: Table S7
Table S7. Differentially expressed genes and the BMD (L) values in rat liver in response to 25, 100, 200, 300 and 400 mg/kg/day bromobenzene (BB) administered by gavage for 28 days. The list is sorted from highest to lowest fold change in the 400 mg/kg/day treatment group. The blue indicates downregulated of genes while yellow indicates upregulation of genes. Significant (FDR adjusted p < 0.05) a…
			25 mg/kg		100 mg/kg		200 mg/kg		300 mg/kg		400 mg/kg		benchmark dose
Probe	Accession Number	Gene Symbol	FDR p-value	Fold change	FDR p-value	Fold change	FDR p-value	Fold change	FDR p-value	Fold change	FDR p-value	Fold change	BMD	BMDL	Note
1371089_PM_at	AA945082	Gsta5	0	5.23021	0	10.8653	0	20.8977	0	30.6782	0	46.3347	8.77523	5.19606
1367811_PM_at	NM_031620	Phgdh	0.943202	1.36142	0	9.43781	0	32.8843	0	56.2518	0	36.2759	12.9014	0.3032
1373975_PM_at	AI232716	Inmt	0.977354	-1.24165	0.999898	-1.14487	0	-9.94934	0	-13.2548	0	-35.9499	110.844	86.4334
1388122_PM_at	X02904	Gstp1	0.966038	1.1585	0.999898	1.20463	0	17.855	0	23.2403	0	34.2184	11.2513	9e-05
1387925_PM_at	U07202	Asns	0.593124	2.60448	0	10.926	0	27.5235	0	46.8158	0	33.5792	15.9665	0.182
1387643_PM_at	NM_130752	Fgf21	0.995975	1.06568	0	12.5946	0	21.8481	0	37.6655	0	33.2227	37.601	23.8031
1370694_PM_at	AB020967	Trib3	0.880903	1.71188	0	8.37778	0	24.4724	0	53.7208	0	30.7363	18.1877	0.6245
1374070_PM_at	AA800587	Gpx2	0.989556	1.07474	0	3.08632	0	12.7786	0	24.5021	0	30.4423	28.2271	0.6967
1369698_PM_at	AF072816	Abcc3	0.982116	1.11764	0	7.37455	0	18.0007	0	25.7531	0	26.4604	35.8099	22.8709
1370695_PM_s_at	AB020967	Trib3	0.891087	1.55441	0	6.89127	0	20.6687	0	44.5308	0	25.5578	19.0295	0.6049
1368391_PM_at	NM_013111	Slc7a1	0.990131	-1.08824	0	5.15454	0	17.913	0	39.6978	0	24.1086	18.3779	0.01389
1372665_PM_at	AI230228	Psat1	0.68921	2.34886	0	10.9905	0	22.1521	0	33.7392	0	24.073	7.62216	0.7919
1386321_PM_s_at	H31287	Trib3	0.91958	1.42717	0	6.14205	0	16.0846	0	33.5613	0	20.6072	20.3297	0.5763
1389573_PM_at	AI170665	Chac1	0.961391	1.25426	0.0230659	4.15429	0	13.4136	0	17.8645	0	18.6871	17.833	0.4765
1368025_PM_at	NM_080906	Ddit4	0.975501	-1.21301	0	3.75522	0	11.2631	0	16.2211	0	17.6855	59.1649	37.7241
1370355_PM_at	J02585	Scd1	0.846074	-3.40522	0.361435	-5.3004	0	-15.1238	0	-13.7071	0	-14.7042	29.2114	9.06213
1370870_PM_at	M30596	Me1	0.691978	1.84898	0	3.59958	0	8.37043	0	12.6291	0	13.4984	20.0032	0.3576
1367729_PM_at	NM_022521	Oat	0.919763	-1.40181	0.0610569	-2.75815	0	-8.63095	0	-11.2747	0	-13.0089	28.5733	0.5823
1372808_PM_at	AW251324	Mthfd2 /// RGD1564040	0.967764	1.16384	0	2.87644	0	9.21945	0	15.6515	0	11.8733	26.6552	0.7871
1395403_PM_at	BM385735	Stac3	0.886952	-1.86335	0.999898	-1.87129	0	-8.42656	0	-8.61673	0	-11.6695	111.594	90.8691
1398566_PM_at	AW526014	---	0	6.36633	0	20.1602	0	13.4496	0	14.5662	0	11.4936	6.71351	0.2187
1368392_PM_at	BF420160	Slc7a1	0.979296	1.13491	0	2.86197	0	8.53222	0	15.2433	0	11.051	25.7265	0.7955
1368160_PM_at	NM_013144	Igfbp1	0.998551	-1.00902	0.398579	2.72822	0	6.63927	0	14.2171	0	10.193	31.8083	0.2928
1368121_PM_at	NM_013215	Akr7a3	0	2.18924	0	3.3854	0	5.81689	0	8.37433	0	9.90497	18.1063	11.0139
1383585_PM_s_at	AI043753	---	0.996848	-1.03166	0.999898	1.93132	0	6.67641	0	16.3867	0	8.65003	57.3395	0.9346
1369268_PM_at	NM_012912	Atf3	0.938624	1.58537	0.904289	3.44857	0.0122114	6.6171	0	19.4079	0	8.57416	51.898	0.4506
1371076_PM_at	AI454613	Cyp2b1 /// Cyp2b2 /// LOC100362704	0.779283	1.5745	0	3.78689	0	6.7586	0	10.1633	0	8.34469	17.3866	0.5572
1368308_PM_at	NM_012603	Myc	0.9013	1.9294	0.999898	3.11339	0	11.2081	0	19.5768	0	8.16351	41.6975	0.36
1370269_PM_at	X00469	Cyp1a1	0.996252	1.04277	0.999898	1.29985	0	4.86526	0	8.06137	0	8.13326	110.109	89.1741
1370387_PM_at	U46118	Cyp3a9	0.942746	-1.34701	0.921013	-2.23664	0	-8.08244	0	-7.61362	0	-7.91875	98.9342	76.1652
1371412_PM_a_at	BE107450	Nrep	0.712634	-2.45952	0.230659	-3.00247	0	-5.23511	0	-5.17745	0	-7.73371	23.3393	8.21826
1384274_PM_at	BG377595	LOC367746	0.779283	-2.40848	0	-5.08978	0	-5.57317	0	-5.24637	0	-7.49217	15.7347	5.6368
1370902_PM_at	AI233740	Akr1b8	0.950674	-1.37478	0.999898	-1.04109	0.77707	1.64501	0.0167537	4.40928	0	7.4283	129.456	0.3822
1377885_PM_at	BI281851	LOC685203	0.947816	-1.17138	0.999898	1.30344	0	2.9584	0	6.11661	0	6.98745	105.465	75.0471
1378133_PM_at	AW532618	Slc7a11	0.982913	-1.14377	0.999898	1.21137	0	6.63695	0	13.138	0	6.91884	82.1938	0.358
1370336_PM_at	AY081218	Osgin1	0.593124	2.45434	0	4.12488	0	5.7987	0	9.72129	0	6.44821	16.2094	7.11994
1367847_PM_at	NM_053611	Nupr1	0.995975	-1.0435	0	3.25036	0	4.92156	0	7.95061	0	6.32774	49.0762	28.883
1374198_PM_at	BF398424	Cd276	0.996252	-1.03234	0.999898	1.52276	0	3.24312	0	5.77824	0	6.24388	44.0424	0.7306
1387599_PM_a_at	J02679	Nqo1	0.966038	1.16633	0.999898	1.5448	0	3.02062	0	4.61647	0	6.2296	69.0164	55.3126
1371572_PM_at	BM986220	App	0.992212	1.04949	0.999898	1.5577	0	3.98383	0	7.11711	0	6.13497	46.7972	0.8166
1367733_PM_at	NM_019291	Ca2	0.923904	1.36776	0.999898	1.11079	0	3.2363	0	6.00826	0	5.98644	183.77	127.407
1370067_PM_at	NM_012600	Me1	0.880903	1.34303	0	1.9695	0	3.91556	0	4.90401	0	5.93064	27.0496	0.5252
1389611_PM_at	AA849857	Vldlr	0.99038	1.07381	0.999898	1.41664	0	4.99101	0	9.46943	0	5.85666	76.1731	0.7663
1386922_PM_at	AI408948	Ca2	0.966038	1.16174	0.999898	-1.05271	0	2.67816	0	5.25928	0	5.69525	170.019	132.651
1393799_PM_at	BI303989	Unc5b	0.921506	-1.27701	0.999898	1.02974	0	2.61936	0	6.10199	0	5.61619	181.76	111.838
1388166_PM_at	AI411693	Igh-6	0.996848	-1.02842	0.999898	-1.00766	0.275915	1.87054	0.0387872	1.98959	0	5.43678	211.977	145.433
1374610_PM_at	AI599365	---	0.973591	1.20643	0.999898	1.52143	0.534874	1.93298	0	5.60677	0	5.39591	143.348	108.9
1383906_PM_at	BF416847	Neurl3	0.948134	1.21508	0.999898	1.05305	0.0067841	3.02588	0	5.78753	0	5.32008	186.268	129.737
1383434_PM_at	AA997640	---	0.97619	-1.14748	0.999898	1.67497	0.0122114	2.78839	0	4.6819	0	5.28859	108.665	84.8718
1380533_PM_at	AI408064	App	0.970285	-1.16669	0.999898	1.00422	0	3.96257	0	6.21083	0	5.06977	137.337	104.576
1391572_PM_at	BE109168	Cars	0.852014	1.56829	0	2.83678	0	4.40502	0	5.55983	0	5.05143	29.7343	0.6907
1387280_PM_a_at	NM_017353	Slc7a5	0.996252	-1.03391	0.886767	1.67544	0	4.58036	0	4.90602	0	4.94675	25.6376	0.0084
1395737_PM_at	AW143901	Cd276	0.996252	1.03291	0.999898	1.30348	0.0176926	2.45251	0	3.92342	0	4.94439	78.984	62.9404
1367795_PM_at	NM_019242	Ifrd1	0.947816	-1.26773	0.999898	1.86132	0	3.96286	0	7.84485	0	4.92121	48.4609	0.2009
1369666_PM_at	BG378763	Gpd2	0.866897	1.73915	0.121096	2.84005	0	3.72122	0	4.72654	0	4.89193	38.1256	12.4199
1387022_PM_at	NM_022407	Aldh1a1	0.672756	1.83346	0	2.9142	0	3.27982	0	5.04582	0	4.8043	14.5752	7.71759
1379275_PM_at	AI007889	Snx10	0.974236	-1.17137	0.999898	1.5614	0	3.80264	0	6.26814	0	4.8019	56.3274	0.6089
1382278_PM_at	BI278180	---	0.207593	3.03075	0	6.14029	0	4.65043	0	5.22918	0	4.66644	22.1501	2.43906
1379411_PM_at	AI180253	LOC100911353	0.789439	2.0554	0.999898	1.78399	0	4.31602	0	7.94769	0	4.65207	70.5177	0.02721
1391012_PM_at	BF283210	Fam83f	0.984713	-1.07452	0.999898	1.39705	0	2.68851	0	4.00866	0	4.61042	89.207	57.9183
1381940_PM_at	AW527798	---	0.947816	1.20762	0.999898	1.71813	0	2.91024	0	4.53466	0	4.57719	38.2071	0.6819
1398706_PM_at	BI294633	LOC100909675	0.996848	-1.03873	0.999898	2.38253	0.0122114	4.72819	0	12.5873	0.0136575	4.55804	55.9413	0.2524
1371517_PM_at	BF283627	Grb10	0.961391	1.20981	0.999898	1.68315	0	3.7818	0	7.39821	0	4.53404	62.2492	0.7096
1384687_PM_at	AI071307	Enc1	0.996252	-1.04588	0.999898	1.56429	0	3.23798	0	6.49401	0	4.38592	65.6429	0.798
1384180_PM_at	BE118697	Ifit2	0.996252	1.04918	0.999898	1.66766	0.0544095	2.97747	0	5.29574	0	4.35311	51.295	0.5448
1388666_PM_at	AI179988	Enc1	0.984713	-1.10502	0.999898	1.42347	0	3.58526	0	6.45891	0	4.32297	66.9958	0.864
1388271_PM_at	BM383531	Mt2A	0.722425	2.04766	0.0432486	2.98881	0	3.52327	0	5.12268	0	4.29311	14.1332	6.14117
1370108_PM_a_at	AF090134	Lin7a	0.852014	-1.77554	0.923432	-1.98781	0	-3.99622	0	-2.98684	0	-4.29002	47.8009	12.9714
1369590_PM_a_at	NM_024134	Ddit3	0.97619	1.16281	0.999898	1.98779	0.177861	2.33969	0	5.56986	0	4.27255	50.152	0.07395
1371571_PM_at	BG671677	App	0.998143	1.00822	0.999898	1.36806	0	2.74004	0	4.81232	0	4.26026	61.5013	0.9981
1388211_PM_s_at	Y09333	Acot1 /// Acot2	0.982076	1.13852	0.999898	1.97424	0	3.76574	0	4.77103	0	4.21768	37.4964	0.8939
1390800_PM_a_at	BE349669	Cav2 /// LOC100362824	0.833323	-2.35448	0.999898	-1.77731	0.0067841	-4.09872	0.0371494	-2.89671	0.0116299	-4.20008	327.71	209.879
1387267_PM_at	NM_031073	Ntf3	0.897245	-1.55724	0.862113	-2.17384	0	-3.4058	0	-4.26911	0	-4.1702	41.7543	17.1808
1390474_PM_at	AA859508	Nipal2	0.986249	1.07451	0.999898	1.45214	0	2.64951	0	4.15627	0	4.10639	50.6649	0.988
1393757_PM_at	BE105343	N4bp2l1	0.886364	1.63833	0.141541	2.6764	0.0067841	3.34267	0	6.60711	0	4.08563	38.9585	0.07556
1370153_PM_at	NM_019216	Gdf15	0.984076	1.15938	0.999898	2.94093	0.752951	1.7371	0.00798436	5.21296	0.054112	4.07456	NA	NA
1388340_PM_at	BF281153	Ns5atp9	0.886952	1.60925	0.999898	1.42557	0.069455	2.65617	0	4.07481	0	3.99295	170.536	126.512
1368143_PM_at	AI013902	Anxa7	0.880903	1.46067	0.429234	1.84138	0	2.61801	0	3.82889	0	3.93984	26.9398	0.02851
1379568_PM_at	AI009765	Ifit2	0.981959	1.16959	0.999898	1.61909	0.129361	2.82442	0.0015632	4.15279	0.00661125	3.91901	58.7937	0.8674
1380230_PM_at	AI639457	---	0.916204	1.52297	0.515404	2.73403	0.277221	2.43941	0	5.10579	0.00369383	3.88536	44.7907	14.7514
1387438_PM_at	NM_053639	Ltc4s	0.886518	-1.78065	0.999898	-2.19452	0.41072	-2.15635	0.0856699	-2.28146	0.00661125	-3.82454	242.528	168.281
1373701_PM_at	BI275605	---	0.996848	1.02365	0.999898	1.14276	0.179141	2.05365	0	4.69528	0	3.81497	132.207	101.374
1380682_PM_at	BF396302	Mex3b	0.851591	2.15992	0.0230659	5.13713	0.0228125	3.79085	0	8.95532	0.0136575	3.78983	47.8981	0.02096
1397924_PM_at	AW523490	---	0.939414	-1.25376	0.999898	1.05167	0.639784	1.51276	0	2.80173	0	3.78925	122.569	94.716
1367776_PM_at	NM_019296	Cdk1	0.930248	1.47868	0.999898	1.15492	0.0384432	3.44909	0	5.17144	0.00369383	3.78171	184.179	106.978
1369030_PM_at	NM_012635	Prss1	0.983778	-1.16293	0.999898	-1.00432	0.929499	-1.1728	0.994229	1.00956	0.0480381	3.74597	385.466	318.449
1376754_PM_at	AI176610	Cars	0.831828	1.47056	0	2.43048	0	3.18116	0	4.72081	0	3.72151	26.4268	0.1608
1368947_PM_at	NM_024127	Gadd45a	0.902768	1.61264	0.999898	1.41471	0.0384432	3.22795	0	4.88771	0	3.68758	194.497	104.286
1370615_PM_at	U27518	Ugt2b7	0.91958	-1.40263	0.999898	-1.07305	0.512047	1.88716	0	5.06437	0	3.68329	197.085	144.604
1372841_PM_at	BG376982	Reep6	0.593124	1.64735	0	2.21465	0	2.42074	0	3.29203	0	3.67949	9.9249	0.291
1380383_PM_at	AI030650	Arl4d	0.996848	1.02308	0.999898	1.04023	0.0483798	1.95093	0	3.15274	0	3.66892	158.091	116.142
1373908_PM_at	AI407002	---	0.936959	-1.28049	0.999898	-1.04525	0	2.72361	0	4.23769	0	3.59309	151.76	107.981
1368709_PM_at	NM_031236	Fut1	0.99913	-1.00215	0.999898	1.57877	0	4.14425	0	7.50994	0	3.56553	62.6896	0.9936
1376247_PM_at	BF403197	Pck2	0.947774	-1.20931	0.999898	1.64024	0	2.49938	0	2.87622	0	3.55206	71.4476	41.7808
1376100_PM_at	BI274903	Tubb6	0.886364	1.49485	0.999898	1.58668	0	2.66446	0	4.63756	0	3.52213	67.6965	0.1702
1392784_PM_at	BF555051	Gas6	0.96086	-1.18272	0.999898	1.00602	0.154292	-2.03502	0.0216534	-2.17108	0	-3.50093	146.1	110.732
1382532_PM_at	BF284283	Cela3b	0.998948	1.00678	0.999898	1.14191	0.840315	1.28497	0.423234	1.52595	0	3.49649	367.076	257.929
1368306_PM_at	U08259	Grin2c	0.996848	1.02188	0.999898	-1.025	0.203523	1.91478	0	3.75736	0	3.49566	105.885	82.8706
1391032_PM_at	AI112194	Sez6	0.988476	-1.08114	0.999898	-1.20771	0	-2.87108	0.0015632	-2.70842	0	-3.48374	123.288	96.9345
[truncated: 2,060 more rows]

## Sheet: Table S8
Table S8. Differentially expressed genes and the BMD (L) values in rat liver in response to 25, 100, 200, 300 and 400 mg/kg/day bromobenzene (BB) administered by gavage for 90 days. The list is sorted from highest to lowest fold change in the 400 mg/kg/day treatment group. The blue indicates downregulated of genes while yellow indicates upregulation of genes. Significant (FDR adjusted p < 0.05) a…
[truncated: 7,746 more rows]
