# Supplementary material for: Recommended approaches in the application of toxicogenomics to derive points of departure for chemical risk assessment
Source: Arch Toxicol. 2016 Dec 7;91(5):2045–65. doi: 10.1007/s00204-016-1886-5 (PMC5399047; doi:10.1007/s00204-016-1886-5)
Supplement: Supplementary file 5 — Supplementary material 5 (XLS 6703 kb) [file 204_2016_1886_MOESM5_ESM.xls]

## Sheet: Table S9
Table S9. Differentially expressed genes and the BMD (L) values in rat liver in response to 10, 25, 50, 100, or 200 mg/kg/day 2,3,4,6-tetrachlorophenol (TCP) administered by gavage for 5 days. The list is sorted from highest to lowest fold change in the 200 mg/kg/day treatment group. The blue indicates downregulated of genes while yellow indicates upregulation of genes. Significant (FDR adjusted …
			10 mg/kg		25 mg/kg		50 mg/kg		100 mg/kg		200 mg/kg		benchmark dose
Probe	Accession Number	Gene Symbol	FDR p-value	Fold change	FDR p-value	Fold change	FDR p-value	Fold change	FDR p-value	Fold change	FDR p-value	Fold change	BMD	BMDL	Note
1370269_PM_at	X00469	Cyp1a1	0	9.31753	0	37.9251	0	95.9637	0	101.481	0	124.393	3.39366	1.54716
1368013_PM_at	NM_080399	Ddit4l /// LOC100363484 /// LOC100364537	0.999933	1.21662	0.999967	-1.14592	0.999931	1.33234	0.172994	3.05413	0	23.7324	60.8985	43.2552
1371089_PM_at	AA945082	Gsta5	0.999933	1.43093	0.999967	1.52405	0	4.27868	0	7.32833	0	13.5133	13.9979	0.1267
1370153_PM_at	NM_019216	Gdf15	0.999933	1.91319	0.999967	4.12175	0.999931	2.49991	0.999879	4.67873	0	12.7277	82.4069	63.7304
1380229_PM_at	AW530004	Maff	0.999933	-1.02111	0.999967	-1.0244	0.999931	1.15496	0	3.7244	0	11.935	73.0441	51.6533
1372510_PM_at	AI172302	Srxn1	0.999933	1.07766	0.999967	1.4475	0.999931	2.48442	0	4.45919	0	11.4347	15.5629	0.7919
1369698_PM_at	AF072816	Abcc3	0.999933	1.31279	0.999967	1.00428	0.999931	1.9946	0	3.54694	0	11.282	39.4836	32.1938
1384331_PM_at	H31896	Srxn1	0.999933	1.12382	0.999967	1.10032	0.999931	2.0259	0.999879	2.62664	0	8.13341	41.182	33.5244
1379785_PM_at	BI275894	Slc1a4	0.999933	1.00943	0.999967	1.57566	0.999931	1.75115	0.849245	2.88826	0	7.84288	49.1786	39.7048
1383315_PM_at	AW434208	Tsku	0.999933	1.97816	0.999967	2.88295	0.999931	3.15255	0	5.55118	0	7.52908	19.1049	7.90935
1387969_PM_at	U22520	Cxcl10	0.999933	1.67765	0.999967	2.27077	0.999931	2.68785	0.296562	5.15123	0	7.22143	20.8558	10.0711
1386321_PM_s_at	H31287	Trib3	0.999933	1.08118	0.999967	-1.031	0.999931	2.14214	0.999879	2.53677	0	7.15408	51.3632	41.3679
1387643_PM_at	NM_130752	Fgf21	0.999933	1.75684	0.999967	1.558	0.999931	2.486	0.999879	2.21961	0.0329513	6.87816	104.096	77.9243
1370694_PM_at	AB020967	Trib3	0.999933	1.03593	0.999967	-1.04021	0.999931	2.41304	0.999879	2.66506	0	6.68169	55.6782	44.6194
1368308_PM_at	NM_012603	Myc	0.999933	-1.02109	0.999967	-1.27677	0.999931	1.03481	0.999879	2.77089	0	6.67302	75.8138	56.3679
1385132_PM_at	AI044253	---	0.999933	-1.12044	0.999967	1.84881	0.999931	1.9521	0.999879	2.64035	0	6.66876	59.852	47.7215
1372665_PM_at	AI230228	Psat1	0.999933	1.19541	0.999967	1.28212	0.999931	1.59049	0.999879	2.44854	0	6.33721	65.5623	51.8958
1370695_PM_s_at	AB020967	Trib3	0.999933	1.20885	0.999967	-1.19388	0.999931	1.99965	0.999879	2.46321	0	6.28233	56.819	45.4715
1382314_PM_at	BE096523	Isg15	0.999933	2.39777	0	4.04867	0	5.51825	0	4.66243	0	5.61543	8.45983	0.5356
1398620_PM_at	BF397903	---	0.999933	1.06804	0.999967	1.18016	0.999931	2.09841	0.999879	2.25371	0	5.40051	58.2099	46.5062
1385053_PM_at	BE108648	---	0.999933	-1.61277	0.999967	-1.5314	0.999931	1.0199	0.999879	1.88899	0.0195843	5.13566	68.534	54.0357
1398265_PM_at	NM_013040	Abcc9	0.999933	-2.42423	0.999967	-1.94439	0.999931	-2.28761	0.999879	-3.56971	0.0444843	-5.04013	34.7324	6.91931
1379358_PM_at	BE108208	---	0.999933	1.22449	0.999967	1.19883	0.999931	1.85692	0.999879	2.00119	0	4.78753	66.1888	52.3488
1368121_PM_at	NM_013215	Akr7a3	0.999933	1.14979	0.999967	1.38495	0.999931	1.30879	0	2.78852	0	4.75004	72.7071	57.0032
1374883_PM_at	BF392344	Mtmr7	0.999933	-1.04095	0.999967	-1.37392	0.999931	-1.34488	0.999879	-1.53439	0.0195843	-4.7492	126.769	76.0839
1387022_PM_at	NM_022407	Aldh1a1	0.999933	1.23037	0.999967	1.18214	0.999931	1.75172	0.999879	2.33	0	4.71761	56.2202	45.0247
1387925_PM_at	U07202	Asns	0.999933	1.17774	0.999967	-1.20524	0.999931	1.76392	0.999879	2.52967	0.0444843	4.63554	79.9652	62.0593
1375852_PM_at	BM390399	Hmgcr	0.999933	1.19468	0.999967	1.10582	0.999931	1.98409	0.999879	2.4532	0	4.46298	22.9575	0.2084
1370615_PM_at	U27518	Ugt2b7	0.999933	-1.12243	0.999967	-1.0048	0.999931	1.21848	0.999879	2.02058	0.0329513	4.44385	88.8682	68.0801
1387583_PM_at	NM_130408	Cyp26a1	0.999933	-1.0193	0.999967	1.4524	0.999931	1.70687	0.999879	2.10896	0	4.37726	40.3737	0.9296
1384068_PM_at	BI295150	Ckap2	0.999933	1.52114	0.999967	1.15436	0.999931	1.13542	0.999879	2.02849	0	4.33079	122.189	88.9095
1370080_PM_at	NM_012580	Hmox1	0.999933	1.06616	0.999967	-1.05224	0.999931	1.44351	0.999879	1.85955	0	4.17792	53.6095	43.0662
1371152_PM_a_at	Z18877	Oas1a	0.999933	1.7052	0.999967	2.75482	0	3.81191	0.172994	3.4826	0.0195843	4.14809	12.3095	0.9427
1387848_PM_at	NM_013134	Hmgcr	0.999933	1.05577	0.999967	1.01986	0.999931	1.71592	0.999879	2.22635	0	4.04243	73.6197	57.6463
1383939_PM_at	BG378849	---	0.999933	-1.00132	0.999967	1.32155	0.999931	1.77568	0.999879	2.0982	0	3.96821	53.7445	43.1678
1395881_PM_at	BE110708	---	0.999933	1.10173	0.999967	-1.03985	0.999931	1.71381	0.999879	2.013	0.0329513	3.82761	61.6218	49.024
1397300_PM_at	BG371544	---	0.999933	1.07173	0.999967	-1.26426	0.999931	1.05073	0.999879	1.90657	0.0444843	3.74081	70.5271	55.4585
1379402_PM_at	BE100533	Abcc4	0.999933	1.14799	0.999967	1.00094	0.999931	1.25124	0.999879	1.81526	0	3.49759	62.1128	49.3839
1373445_PM_at	BI296198	Nol8	0.999933	1.20154	0.999967	1.0424	0.999931	1.37766	0.999879	1.68619	0	3.47774	67.0103	52.9412
1373786_PM_at	AA924756	Zfp703	0.999933	1.10831	0.999967	1.23556	0.999931	1.59077	0.999879	1.90305	0	3.45093	61.9148	49.2388
1389034_PM_at	BI295179	Usp18	0.999933	1.66133	0.999967	2.34373	0.444843	3.39855	0.947709	2.72612	0.0195843	3.42102	8.98018	0.8996
1367729_PM_at	NM_022521	Oat	0.999933	-1.2551	0.999967	-1.2529	0.999931	-1.36615	0.999879	-1.88414	0.0195843	-3.35867	62.6279	49.7609
1368391_PM_at	NM_013111	Slc7a1	0.999933	-1.0257	0.999967	1.00836	0.999931	1.21409	0.999879	1.74984	0.0329513	3.35548	65.2603	51.677
1387599_PM_a_at	J02679	Nqo1	0.999933	1.28388	0.999967	1.24622	0.999931	1.88023	0.999879	2.47659	0.0444843	3.33975	77.2687	60.1964
1387287_PM_a_at	D83598	Abcc9 /// LOC100360403	0.999933	-1.92428	0.999967	-1.75377	0.999931	-2.02588	0.642551	-2.51539	0	-3.30965	21.3903	3.91964
1383564_PM_at	BF411036	Irf7	0.999933	1.52456	0.999967	2.12902	0.172994	3.27896	0.576648	2.72005	0.0444843	2.87341	11.7186	0.9559
1386958_PM_at	U63923	Txnrd1	0.999933	1.00127	0.999967	1.00077	0.999931	1.14293	0.999879	1.58112	0	3.23622	56.9829	45.5937
1388900_PM_at	BG381414	---	0.999933	-1.22359	0.999967	1.07615	0.999931	1.4593	0.999879	1.66379	0	3.21487	63.5745	50.452
1383486_PM_at	AA926109	---	0.999933	-1.16405	0.999967	-1.19165	0.999931	-1.41161	0.999879	-1.67729	0.0444843	-3.15981	73.9195	0.9145
1367795_PM_at	NM_019242	Ifrd1	0.999933	1.42493	0.999967	1.29207	0.999931	1.92641	0.345989	2.38373	0	3.13563	67.9241	53.5984
1383675_PM_at	BG371620	LOC679127	0.999933	-1.08523	0.999967	1.03229	0.999931	1.30733	0.999879	1.36991	0.0195843	3.10622	60.4797	48.1843
1398791_PM_at	NM_031614	Txnrd1	0.999933	1.02161	0.999967	1.03672	0.999931	1.21686	0.999879	1.57085	0	3.06429	54.2538	43.551
1370144_PM_at	NM_053689	Gtpbp4	0.999933	1.14917	0.999967	1.16488	0.999931	1.55019	0.999879	1.93326	0	3.04129	65.3965	51.7757
1375900_PM_at	AI236084	Tnfrsf9	0.999933	-1.02797	0.999967	-1.21109	0.999931	1.08382	0.999879	-1.72059	0.0329513	-2.9142	85.7177	65.9722
1380351_PM_at	AI137310	---	0.999933	-1.39278	0.999967	-1.31205	0.999931	-1.53811	0.999879	-2.17085	0.0329513	-2.90713	83.6359	64.5658
1374857_PM_at	AI579023	Gar1	0.999933	1.24133	0.999967	1.1811	0.999931	1.43926	0.999879	1.95775	0.0329513	2.88879	60.2047	47.9817
1374540_PM_at	AA859235	Cdca7	0.999933	1.02211	0.999967	1.10511	0.999931	1.09499	0.999879	1.50568	0	2.84341	92.2975	70.3465
1374493_PM_at	H35017	---	0.999933	-1.07347	0.999967	1.19317	0.999931	-1.39788	0.999879	-1.13378	0.0329513	-2.82461	147.185	87.3947
1391617_PM_at	AI171103	---	0.999933	1.0357	0.999967	-1.16331	0.999931	1.02132	0.999879	1.18771	0	2.81871	82.8069	0.4439
1390208_PM_at	BG378579	Htatip2 /// LOC100360373	0.999933	-1.08295	0.999967	1.07799	0.999931	1.33059	0.999879	1.73546	0	2.72213	62.6776	49.7972
1382186_PM_a_at	AI136314	Gpatch4	0.999933	1.1651	0.999967	-1.07871	0.999931	1.11087	0.999879	1.53674	0.0444843	2.70664	63.0108	50.0407
1381499_PM_at	BM390226	---	0.999933	-1.47648	0.999967	-1.44703	0.999931	-1.34978	0.999879	-1.87943	0	-2.67586	89.4641	68.4761
1369783_PM_a_at	U02319	Nrg1	0.999933	1.09072	0.999967	1.14741	0.999931	1.45979	0.999879	1.96557	0	2.63839	79.5017	61.7404
1387243_PM_at	K02422	Cyp1a2	0.999933	1.62439	0	2.08496	0	2.44632	0	2.48969	0	2.63656	2.71198	1.25274
1370067_PM_at	NM_012600	Me1	0.999933	1.13917	0.999967	1.15984	0.999931	1.1115	0.103797	2.35275	0.0195843	2.50543	81.1382	57.4511
1368991_PM_at	NM_053605	Smpd3	0.999933	-1.50684	0.999967	-1.55039	0.999931	-1.21295	0.999879	-1.85682	0	-2.47064	108.492	80.6627
1398264_PM_at	NM_012890	Slc30a2	0.999933	-1.77919	0.999967	-1.83918	0.999931	-2.08106	0.999879	-1.83516	0.0329513	-2.41859	3.31842	3.21546e-06
1368905_PM_at	NM_133586	Ces2c /// LOC100365112	0.999933	1.0318	0.999967	1.11023	0.999931	1.55023	0.999879	1.72333	0.0329513	2.36167	61.3588	48.8309
1390591_PM_at	AI169163	Slc17a3	0.999933	1.23121	0.999967	1.22316	0.999931	1.16626	0.999879	1.61957	0.0195843	2.32236	86.4427	66.4595
1370613_PM_s_at	AF461738	Ugt1a1 /// Ugt1a2 /// Ugt1a3 /// Ugt1a5 /// Ugt1a6 /// Ugt1a7c /// Ugt1a8 /// Ugt1a9	0.999933	1.16353	0.999967	1.16932	0.999931	1.33391	0.999879	1.53986	0.0195843	1.89988	59.0905	47.1588

## Sheet: Table S10
Table S10. Differentially expressed genes and the BMD (L) values in rat liver in response to 10, 25, 50, 100, or 200 mg/kg/day 2,3,4,6-tetrachlorophenol (TCP) administered by gavage for 14 days. The list is sorted from highest to lowest fold change in the 200 mg/kg/day treatment group. The blue indicates downregulated of genes while yellow indicates upregulation of genes. Significant (FDR adjuste…
			10 mg/kg		25 mg/kg		50 mg/kg		100 mg/kg		200 mg/kg		benchmark dose
Probe	Accession Number	Gene Symbol	FDR p-value	Fold change	FDR p-value	Fold change	FDR p-value	Fold change	FDR p-value	Fold change	FDR p-value	Fold change	BMD	BMDL	Note
1370269_PM_at	X00469	Cyp1a1	0	36.2276	0	79.7495	0	93.8964	0	126.528	0	125.491	0.542854	0.275568
1368013_PM_at	NM_080399	Ddit4l /// LOC100363484 /// LOC100364537	0.999965	1.18417	0.999926	1.53794	0	7.89107	0	26.3184	0	23.9353	27.2976	21.6641
1368990_PM_at	NM_012940	Cyp1b1	0.999965	1.02458	0.999926	1.55851	0.996666	3.77351	0	9.46488	0	19.3612	24.8815	15.282
1369698_PM_at	AF072816	Abcc3	0.999965	1.28973	0.999926	1.59104	0	4.30014	0	13.5415	0	15.5009	27.0901	19.4414
1371089_PM_at	AA945082	Gsta5	0.999965	2.36095	0	3.58674	0	8.21847	0	17.7838	0	13.4184	10.8973	0.319
1372510_PM_at	AI172302	Srxn1	0.999965	1.65876	0.259492	3.16222	0	4.74449	0	13.0576	0	12.4692	9.80315	0.4187
1380229_PM_at	AW530004	Maff	0.999965	-1.05976	0.999926	1.069	0.996666	1.85658	0	14.8286	0	12.4506	35.7887	0.9688
1368171_PM_at	NM_017061	Lox	0.999965	-2.56267	0.999926	-1.75322	0.996666	-4.3159	0	-12.9089	0	-12.1953	24.5283	0.3699
1368308_PM_at	NM_012603	Myc	0.999965	1.35152	0.999926	1.73322	0.377442	4.18239	0	10.7531	0	10.9897	13.4303	0.7462
1370695_PM_s_at	AB020967	Trib3	0.999965	1.07422	0.999926	2.47794	0.996666	2.59077	0	11.162	0	10.7736	14.1362	0.05358
1370694_PM_at	AB020967	Trib3	0.999965	-1.13025	0.999926	2.41863	0.996666	2.2518	0	11.3287	0	10.204	15.4213	0.0114
1379785_PM_at	BI275894	Slc1a4	0.999965	1.2099	0.999926	2.76695	0.103797	3.5173	0	11.2601	0	9.94098	11.1341	0.1938
1384331_PM_at	H31896	Srxn1	0.999965	1.15001	0.999926	1.64283	0.996666	2.5586	0	8.38257	0	8.42974	16.0643	0.8661
1386321_PM_s_at	H31287	Trib3	0.999965	-1.25984	0.999926	1.73216	0.996666	2.09306	0	8.52297	0	8.24139	19.0584	0.04524
1385132_PM_at	AI044253	---	0.999965	1.27877	0.999926	1.55992	0.996666	2.18291	0.304857	4.08171	0	8.20917	72.7805	55.1356
1372665_PM_at	AI230228	Psat1	0.999965	1.82503	0.999926	2.61559	0.996666	3.13209	0.0309841	5.03501	0	8.18615	20.4033	8.31474
1368172_PM_a_at	BI304009	Lox	0.999965	-2.941	0.999926	-1.72929	0.996666	-3.50156	0	-7.06176	0.0262776	-8.05507	28.4476	0.1291
1367811_PM_at	NM_031620	Phgdh	0.999965	1.5772	0.999926	2.36764	0.996666	2.10001	0	4.92536	0	6.84924	44.5968	14.6983
1379358_PM_at	BE108208	---	0.999965	1.5405	0.999926	1.78627	0.996666	2.60922	0	5.5265	0	6.41835	18.1778	0.7752
1387212_PM_at	NM_012863	Bhlha15	0.999965	-1.21743	0.999926	1.31578	0.996666	2.3314	0.0167414	5.11961	0	6.18218	21.4825	0.5613
1398620_PM_at	BF397903	---	0.999965	1.49225	0.999926	1.46837	0.996666	2.62112	0	5.02728	0	6.09913	15.9077	0.4764
1387925_PM_at	U07202	Asns	0.999965	1.49697	0.999926	1.91287	0.996666	2.26806	0	4.7445	0	6.04335	26.0657	0.8212
1387123_PM_at	NM_012753	Cyp17a1	0.999965	-1.6732	0.999926	-1.83685	0.996666	-2.39544	0.0750337	-3.98616	0	-5.77249	25.5076	11.6867
1385053_PM_at	BE108648	---	0.999965	1.04725	0.999926	1.33478	0.996666	2.10508	0	6.27257	0	5.48832	23.6196	0.9854
1368520_PM_at	NM_012737	Apoa4	0.999965	-1.41391	0.999926	-1.23972	0.996666	-1.56572	0.698326	-2.30704	0	-5.45214	47.2904	37.3451
1377161_PM_at	BG378317	---	0.999965	1.03674	0.999926	1.22863	0.996666	1.08341	0	3.30468	0	5.37354	90.8147	57.4175
1383906_PM_at	BF416847	Neurl3	0.999965	1.53702	0.999926	1.87222	0.996666	2.15741	0.149707	4.24469	0.015492	5.29775	23.5526	0.6459
1387022_PM_at	NM_022407	Aldh1a1	0.999965	2.37615	0.999926	2.58081	0.103797	3.34267	0	5.01303	0	5.26982	6.58231	2.8467
1373786_PM_at	AA924756	Zfp703	0.999965	1.2634	0.999926	1.6174	0.996666	1.5197	0	3.87192	0	5.06938	20.8642	0.08712
1372808_PM_at	AW251324	Mthfd2 /// RGD1564040	0.999965	1.44274	0.999926	1.43352	0.996666	1.59136	0	3.71602	0	5.05878	25.7647	0.2662
1383315_PM_at	AW434208	Tsku	0.999965	1.0596	0.999926	2.56355	0.593124	3.63976	0	4.95442	0	5.05295	16.7283	10.0862
1370080_PM_at	NM_012580	Hmox1	0.999965	1.25595	0.999926	1.34956	0.996666	1.60484	0	6.82872	0	4.88476	52.4621	48.3951
1385082_PM_at	BE120904	---	0.999965	1.2041	0.999926	1.17312	0.996666	1.55347	0.200615	3.69606	0.015492	4.7449	59.0196	37.902
1388122_PM_at	X02904	Gstp1	0.999965	1.10022	0.999926	1.00705	0.996666	1.55483	0.285817	3.8178	0.041938	4.73731	100.992	72.5857
1384910_PM_at	AI454016	Lrtm2	0.999965	-2.04396	0.999926	-1.77545	0.996666	-1.909	0	-9.96675	0.143618	-4.72928	NA	NA
1368047_PM_at	NM_022866	Slc13a3	0.999965	-1.07972	0.999926	-1.16437	0.996666	-1.63142	0	-3.96147	0	-4.70397	29.4031	0.9764
1387583_PM_at	NM_130408	Cyp26a1	0.999965	1.5151	0.999926	1.57502	0	3.3931	0	4.52955	0	4.52745	14.2291	0.1896
1397300_PM_at	BG371544	---	0.999965	1.23455	0.999926	1.45754	0.996666	1.28141	0	4.75179	0.0342187	4.39992	57.7676	51.1857
1368391_PM_at	NM_013111	Slc7a1	0.999965	-1.00446	0.999926	1.09387	0.996666	1.04754	0.0420797	3.07971	0	4.39854	79.1463	56.8784
1371288_PM_at	J02582	---	0.999965	1.07937	0.999926	1.38757	0.996666	1.81379	0	3.33403	0	4.29303	16.2379	0.8317
1387599_PM_a_at	J02679	Nqo1	0.999965	1.56476	0.999926	2.29137	0.996666	2.28568	0	3.91277	0	4.06694	7.35599	4.19617
1383939_PM_at	BG378849	---	0.999965	1.47745	0.999926	1.985	0.996666	2.21805	0	4.18607	0	3.91629	13.2829	0.1664
1369259_PM_at	NM_021653	Dio1	0.999965	-1.22762	0.999926	-1.44196	0.996666	-1.31647	0.240808	-3.29755	0.041938	-3.88576	69.2065	49.5666
1368121_PM_at	NM_013215	Akr7a3	0.999965	1.18402	0.999926	2.07776	0.432486	2.43621	0	4.10884	0	3.87067	11.5889	0.1543
1385923_PM_at	AA944139	Id4	0.999965	-1.10767	0.999926	-1.53443	0.996666	-1.61447	0.107376	-3.14312	0	-3.80327	24.7116	0.6943
1398390_PM_at	AA892854	Cxcl13	0.999965	-1.57885	0.999926	-3.51625	0.996666	-2.50203	0.0420797	-4.57919	0.152642	-3.68212	NA	NA
1370870_PM_at	M30596	Me1	0.999965	1.22921	0.999926	1.86007	0.996666	1.78508	0	3.7011	0	3.67252	21.8694	0.4008
1368565_PM_at	NM_019225	Slc1a3	0.999965	-2.13001	0.999926	-2.13245	0.996666	-2.12713	0.706797	-1.80382	0.041938	-3.6668	9.98643	4.18818e-05
1374929_PM_at	AI010233	Ccdc126 /// LOC100363180	0.999965	-1.45664	0.999926	-1.79979	0.996666	-2.23536	0.706797	-2.17968	0.0262776	-3.55479	22.6515	7.16961
1378133_PM_at	AW532618	Slc7a11	0.999965	-1.05614	0.999926	1.12354	0.996666	1.15992	0.124105	3.05037	0.041938	3.54672	71.3218	51.0742
1396851_PM_at	AI556069	---	0.999965	1.19967	0.999926	1.38233	0.996666	2.94972	0	4.69715	0.0626359	3.54527	NA	NA
1375852_PM_at	BM390399	Hmgcr	0.999965	1.11376	0.999926	1.68081	0.996666	1.8106	0	3.66422	0.015492	3.53121	15.5912	0.3227
1388900_PM_at	BG381414	---	0.999965	1.0439	0.999926	1.2627	0.996666	1.80691	0	3.48609	0	3.51325	17.5358	0.59
1387848_PM_at	NM_013134	Hmgcr	0.999965	1.3529	0.999926	2.02961	0.996666	1.99805	0	4.47953	0.015492	3.5013	15.2596	0.1108
1390097_PM_at	BI281738	Tspyl4	0.999965	-1.47518	0.999926	-2.09388	0.996666	-1.59329	0.706797	-2.00371	0.015492	-3.47225	80.2105	59.9537
1368947_PM_at	NM_024127	Gadd45a	0.999965	1.13035	0.999926	1.79772	0.996666	1.78998	0	4.11353	0.0262776	3.45272	20.2427	0.3667
1383585_PM_s_at	AI043753	---	0.999965	1.34918	0.999926	1.49469	0.996666	1.15681	0	3.95413	0.0262776	3.43895	70.8636	53.1136
1372381_PM_at	BM383457	---	0.999965	-1.61366	0.999926	-1.72854	0.996666	-1.52652	0.706797	-2.14005	0	-3.42531	73.638	55.7
1369783_PM_a_at	U02319	Nrg1	0.999965	1.14445	0.999926	1.2808	0.996666	1.64637	0.0420797	2.45615	0	3.35488	20.0194	0.9857
1386958_PM_at	U63923	Txnrd1	0.999965	1.06201	0.999926	1.41164	0.996666	1.76488	0	3.75688	0.015492	3.35253	14.6856	0.5
1373767_PM_at	AI406908	Zfand2a	0.999965	1.02817	0.999926	-1.03643	0.996666	1.36892	0.0420797	3.69121	0.0823783	3.33089	NA	NA
1368745_PM_at	NM_017222	Slc10a2	0.999965	-1.70733	0.999926	-1.88418	0.996666	-2.6604	0.0420797	-3.736	0.0556054	-3.31611	NA	NA
1380351_PM_at	AI137310	---	0.999965	-1.12075	0.999926	-1.04361	0.996666	-1.65869	0.128408	-2.4882	0	-3.28331	39.8001	25.438
1387243_PM_at	K02422	Cyp1a2	0	2.29547	0	2.70008	0	2.81131	0	3.29756	0	3.17978	1.71809	0.0007646
1374857_PM_at	AI579023	Gar1	0.999965	1.21	0.999926	1.2689	0.996666	1.78308	0	3.15092	0.015492	3.16583	15.7492	0.4823
1370108_PM_a_at	AF090134	Lin7a	0.999965	-1.212	0.999926	-1.38777	0.996666	-1.96639	0.0632907	-2.9939	0.0342187	-3.15306	20.7845	0.9847
1379402_PM_at	BE100533	Abcc4	0.999965	-1.11293	0.999926	1.09168	0.996666	1.27013	0.0420797	3.13929	0.0556054	3.1468	NA	NA
1382314_PM_at	BE096523	Isg15	0.999965	2.74816	0.830373	3.44878	0.899571	3.0339	0.507134	2.51183	0.0342187	3.11368	3.39529	0.2314
1379076_PM_at	BE328961	---	0.999965	-1.23305	0.999926	-1.85333	0.996666	-2.18866	0.0309841	-3.59055	0.163276	-3.10739	NA	NA
1389786_PM_at	AA946272	---	0.999965	-1.42216	0.999926	-1.45192	0.996666	-1.5937	0.552738	-2.16107	0	-2.99487	34.4055	15.5653
1367795_PM_at	NM_019242	Ifrd1	0.999965	1.02568	0.999926	1.15676	0.996666	1.302	0	3.12876	0	2.98018	52.0631	46.5463
1390208_PM_at	BG378579	Htatip2 /// LOC100360373	0.999965	1.29481	0.999926	1.84746	0.479062	2.2409	0	3.54504	0	2.97678	9.0539	0.2485
1370067_PM_at	NM_012600	Me1	0.999965	1.04071	0.999926	1.51425	0.996666	1.56585	0	2.87286	0	2.95508	21.0478	0.4824
1398706_PM_at	BI294633	LOC100909675	0.999965	1.25667	0.999926	1.07976	0.996666	1.10746	0	3.75089	0	2.94498	64.4149	51.9564
1373445_PM_at	BI296198	Nol8	0.999965	1.19054	0.999926	1.02388	0.996666	1.67343	0.161885	2.53113	0.015492	2.93006	48.4421	32.5816
1381350_PM_at	AI317824	---	0.999965	-1.10531	0.999926	-1.45933	0.996666	-1.50664	0.706797	-1.69785	0.049427	-2.92613	73.2871	55.4693
1394948_PM_at	BI303527	---	0.999965	-1.50541	0.999926	-1.02038	0.996666	-1.49289	0.594287	-2.07227	0	-2.90373	66.7645	51.1136
1374869_PM_at	AA943361	---	0.999965	-1.2326	0.999926	-1.50896	0.996666	-1.70773	0.168319	-2.39872	0.0262776	-2.89704	26.3736	11.7082
1385569_PM_at	BF559640	---	0.999965	1.30936	0.999926	1.48195	0.996666	1.89705	0.0167414	3.23515	0.116088	2.87742	NA	NA
1374493_PM_at	H35017	---	0.999965	-1.05647	0.999926	-1.08552	0.996666	-1.27392	0.706797	-1.90744	0.0262776	-2.87313	60.6019	46.8801
1392870_PM_at	AI406729	---	0.999965	-1.37878	0.999926	-1.52541	0.103797	-2.51495	0.0632907	-2.35974	0.015492	-2.82549	9.43352	0.3362
1370144_PM_at	NM_053689	Gtpbp4	0.999965	1.25817	0.999926	1.1657	0.996666	1.82306	0	3.2127	0.015492	2.81455	48.3003	32.5294
1376848_PM_at	AI137988	---	0.999965	-1.57542	0.999926	-1.97958	0.996666	-1.96244	0.247515	-2.49991	0.041938	-2.80389	8.20536	3.15067
1374326_PM_at	AI178019	Ppan	0.999965	1.09532	0.999926	1.18076	0.996666	1.44616	0.0420797	2.48581	0	2.79749	22.2861	0.9061
1367934_PM_at	NM_012875	LOC100359719 /// LOC100361661 /// LOC100361880 /// LOC100362239 /// LOC100363220 /// LOC100363244 /// LOC100363391 /// LOC100363901 /// LOC100364361 /// LOC100364645 /// Rpl39	0.999965	1.01301	0.999926	1.21908	0.996666	1.48486	0.706797	2.00116	0.049427	2.77912	78.7149	58.997
1392397_PM_at	BF389365	---	0.999965	-1.23812	0.999926	-1.85718	0.996666	-1.88675	0.136299	-2.54002	0.041938	-2.77607	15.1079	6.43361
1372103_PM_at	BM386931	Dnaja4	0.999965	-1.38006	0.999926	-1.48652	0.996666	-1.83324	0.161885	-2.47381	0.049427	-2.75674	20.9237	8.88536
1382003_PM_at	AI704067	Slc16a13	0.999965	-1.56414	0.999926	-1.91482	0.996666	-1.82465	0.0309841	-2.88347	0.0885088	-2.7429	NA	NA
1395981_PM_at	AW919934	---	0.999965	1.15031	0.999926	1.14407	0.996666	1.57577	0.706797	1.49884	0.0342187	2.71869	63.6431	48.9837
1367733_PM_at	NM_019291	Ca2	0.999965	1.37825	0.999926	1.2171	0.996666	1.53403	0.0309841	3.24473	0.152642	2.70092	NA	NA
1379587_PM_at	AI717097	Rdh5	0.999965	-1.15274	0.999926	-1.31973	0.996666	-1.32892	0.706797	-1.97568	0.0342187	-2.68034	31.4649	18.7589
1386901_PM_at	NM_031561	Cd36	0.999965	1.51402	0.999926	1.16212	0.996666	1.57565	0	3.15239	0.108122	2.65616	NA	NA
1381186_PM_at	AW527770	---	0.999965	-1.32436	0.999926	-1.4195	0.996666	-1.80169	0.706797	-1.82977	0.0262776	-2.65164	25.9584	9.83696
1398791_PM_at	NM_031614	Txnrd1	0.999965	1.024	0.999926	1.39348	0.996666	1.66008	0	3.16193	0	2.63238	14.5811	0.3367
1398272_PM_at	NM_022860	B4galnt1	0.999965	-1.26748	0.999926	-1.30586	0.996666	-1.44753	0.706797	-1.79901	0.015492	-2.63223	75.3254	56.8043
1374475_PM_at	AI105131	Abhd1	0.999965	-1.09615	0.999926	-1.15916	0.996666	-1.55151	0.706797	-1.84046	0.0262776	-2.59053	20.4721	0.6317
1374945_PM_at	BI281827	Trmt61a	0.999965	-1.15387	0.999926	-1.03126	0.996666	1.35431	0.0309841	2.95803	0.102335	2.58635	NA	NA
1393009_PM_at	AI535126	Fv1	0.999965	1.01961	0.999926	1.05283	0.996666	1.28671	0.514431	2.08753	0.0342187	2.52455	57.9426	36.0348
1378943_PM_at	AI501626	---	0.999965	-1.4454	0.999926	-1.39654	0.996666	-1.55348	0.706797	-1.48415	0	-2.47333	85.4053	63.226
1373963_PM_at	BF284337	Hdhd3	0.999965	1.132	0.999926	1.02121	0.996666	-1.39116	0.410624	-1.9532	0.049427	-2.44178	31.4694	0.6963
1373578_PM_at	BM386413	Trim2	0.999965	-1.08992	0.999926	-1.21042	0.996666	-1.51827	0.706797	-1.8484	0.0262776	-2.4376	20.0742	0.905
1398759_PM_at	NM_013043	Tsc22d1	0.999965	1.06931	0.999926	-1.16429	0.996666	-1.22834	0.376263	-2.05632	0.0342187	-2.4099	27.8226	0.3758
1394022_PM_at	BE116009	Id4	0.999965	-1.04611	0.999926	-1.19752	0.996666	-1.38494	0.706797	-1.58405	0.0262776	-2.40479	64.2363	49.3907
1382907_PM_at	BI289723	Fam46c	0.999965	-1.37113	0.999926	-1.79232	0.996666	-1.76645	0	-3.38169	0.259492	-2.37887	NA	NA
1391617_PM_at	AI171103	---	0.999965	1.14862	0.999926	1.03671	0.996666	1.17049	0	2.82371	0.041938	2.36156	54.3583	50.2468
1372062_PM_at	BF394161	Cinp	0.999965	-1.00635	0.999926	1.151	0.996666	1.30778	0.552738	1.85406	0.049427	2.35701	71.2916	54.1503
1368173_PM_at	NM_021754	Nop58	0.999965	1.02991	0.999926	1.28305	0.996666	1.3209	0.0532291	2.39909	0.0342187	2.34697	23.8883	0.2938
1387725_PM_at	NM_022220	Gulo	0.999965	1.01605	0.999926	1.04075	0.996666	-1.16322	0.706797	-1.43537	0.0342187	-2.3427	57.905	44.9912
1383497_PM_at	AA997772	Proc	0.999965	-1.11951	0.999926	-1.37806	0.996666	-1.51125	0.698326	-1.68993	0.041938	-2.312	27.1695	12.538
1367577_PM_at	NM_031970	Hspb1	0.999965	-1.77574	0.999926	-1.313	0.996666	-2.073	0	-4.02995	0.456427	-2.30263	NA	NA
1390455_PM_at	AI013474	Abhd2	0.999965	-1.07028	0.999926	-1.09723	0.996666	-1.63124	0.625725	-1.82009	0.049427	-2.2749	20.9931	0.2624
1367673_PM_at	NM_080892	Selenbp1	0.999965	1.01106	0.999926	1.15913	0.996666	1.48405	0	2.27055	0	2.25929	15.8008	0.47
1398771_PM_at	NM_019283	Slc3a2	0.999965	1.08603	0.999926	1.40384	0.996666	1.39494	0	2.55017	0.0262776	2.20688	6.11121	0.1413
1369837_PM_at	J03536	Gulo	0.999965	-1.00385	0.999926	-1.05955	0.996666	-1.34444	0.706797	-1.49843	0.0262776	-2.20325	58.9651	45.7363
1387759_PM_s_at	J02612	Ugt1a1 /// Ugt1a2 /// Ugt1a3 /// Ugt1a5 /// Ugt1a6 /// Ugt1a7c /// Ugt1a8 /// Ugt1a9	0.999965	1.14852	0.999926	1.46558	0.996666	1.67745	0	2.17395	0	2.18892	14.4403	0.6075
1389230_PM_at	AA818910	---	0.999965	-1.26562	0.999926	-1.00371	0.996666	-1.32993	0.706797	-1.60849	0.0342187	-2.15024	75.063	56.6331
1387672_PM_at	NM_017084	Gnmt	0.999965	-1.42313	0.999926	-1.3807	0.996666	-1.51576	0.693105	-1.72119	0	-2.14293	5.15302	0.04274
1369785_PM_at	NM_057198	Ppat	0.999965	1.11619	0.999926	1.19091	0.996666	1.43067	0	2.46267	0.163276	2.05053	NA	NA
1369438_PM_at	NM_022857	N5	0.999965	-1.30532	0.999926	-1.58097	0.996666	-1.26877	0.245189	-1.90056	0.0342187	-2.03598	23.3799	6.36888
1367624_PM_at	NM_024403	Atf4	0.999965	1.02728	0.999926	1.44894	0.996666	1.37892	0	2.21715	0.0342187	2.03042	14.8799	0.01825
1370613_PM_s_at	AF461738	Ugt1a1 /// Ugt1a2 /// Ugt1a3 /// Ugt1a5 /// Ugt1a6 /// Ugt1a7c /// Ugt1a8 /// Ugt1a9	0.999965	1.17779	0.999926	1.50896	0.996666	1.51374	0	2.02044	0.101455	1.82625	NA	NA

## Sheet: Table S11
Table S11. Differentially expressed genes and the BMD (L) values in rat liver in response to 10, 25, 50, 100, or 200 mg/kg/day 2,3,4,6-tetrachlorophenol (TCP) administered by gavage for 28 days. The list is sorted from highest to lowest fold change in the 200 mg/kg/day treatment group. The blue indicates downregulated of genes while yellow indicates upregulation of genes. Significant (FDR adjuste…
			10 mg/kg		25 mg/kg		50 mg/kg		100 mg/kg		200 mg/kg		benchmark dose
Probe	Accession Number	Gene Symbol	FDR p-value	Fold change	FDR p-value	Fold change	FDR p-value	Fold change	FDR p-value	Fold change	FDR p-value	Fold change	BMD	BMDL	Note
1368990_PM_at	NM_012940	Cyp1b1	0.999803	1.60038	0.992399	2.87975	0	13.28	0	62.9568	0	177.079	8.08466	0.5355
1370269_PM_at	X00469	Cyp1a1	0	28.6404	0	42.2084	0	59.3066	0	77.1823	0	92.6673	0.682536	0.370772
1368013_PM_at	NM_080399	Ddit4l /// LOC100363484 /// LOC100364537	0.999803	1.02563	0.992399	1.21126	0	5.26846	0	18.2444	0	35.7798	26.6261	20.4518
1370694_PM_at	AB020967	Trib3	0.999803	1.30428	0.992399	1.91621	0	7.81145	0	15.2808	0	31.3197	17.7583	11.2744
1368130_PM_at	NM_031972	Aldh3a1	0.999803	1.11639	0.995282	1.03893	0.997975	1.22079	0.0906961	3.16991	0	28.5719	41.3609	0.4447
1370695_PM_s_at	AB020967	Trib3	0.999803	1.21457	0.992399	1.75898	0	7.77884	0	14.6027	0	28.2565	20.8162	13.6607
1380229_PM_at	AW530004	Maff	0.999803	1.24905	0.992399	1.18988	0.997975	2.57156	0	7.11932	0	24.0543	33.3766	20.245
1371089_PM_at	AA945082	Gsta5	0.999803	1.74084	0.830373	3.16537	0	5.71373	0	11.0294	0	23.0131	10.2246	6.65864
1386321_PM_s_at	H31287	Trib3	0.999803	1.44411	0.992399	1.66018	0	6.92356	0	13.4489	0	22.2497	24.2783	15.1585
1369698_PM_at	AF072816	Abcc3	0.999803	1.33641	0.992399	1.16523	0.319374	2.954	0	8.658	0	21.5205	35.6798	23.0413
1390227_PM_at	AI101017	Pcp4l1	0.999803	4.83559	0.992399	4.90224	0.247135	5.99354	0	18.4264	0	21.3562	9.97797	3.79718
1379888_PM_at	AA945268	LOC100912602	0.999803	-2.92549	0.992399	-1.92286	0.997975	-1.71817	0.623444	-2.07176	0.0285763	-15.7626	116.632	103.016
1379785_PM_at	BI275894	Slc1a4	0.999803	1.55136	0.992399	2.54776	0	4.82575	0	9.87351	0	15.6378	11.2637	0.6659
1383906_PM_at	BF416847	Neurl3	0.999803	1.64521	0.992399	2.35902	0.429503	4.14436	0	7.89585	0	14.633	13.693	8.52938
1390912_PM_at	BE101168	Pcp4l1	0.999803	3.57416	0.992399	3.59731	0.700627	4.54766	0	12.0796	0	14.5608	14.0508	5.23721
1377161_PM_at	BG378317	---	0.999803	1.28421	0.992399	1.48505	0.0648729	3.22507	0	6.76002	0	14.3067	12.9418	0.5559
1372510_PM_at	AI172302	Srxn1	0.999803	1.05542	0.992399	1.78133	0.319374	3.11841	0	7.0395	0	13.3959	12.5124	0.7383
1370051_PM_at	NM_031659	Tgm1	0.999803	2.1335	0.992399	1.46964	0.997975	1.89389	0.309914	3.58753	0	12.2155	63.5302	48.9061
1372665_PM_at	AI230228	Psat1	0.999803	-1.39477	0.992942	-1.06934	0.663145	3.73415	0	7.50837	0	12.1724	32.5762	24.4808
1383585_PM_s_at	AI043753	---	0.999803	1.19437	0.992399	1.14945	0.997975	1.45899	0.0589754	3.22513	0	12.0863	31.7655	25.5843
1368308_PM_at	NM_012603	Myc	0.999803	1.24496	0.992399	-1.55691	0.997975	2.76607	0	6.9504	0	11.9924	47.581	35.0936
1387925_PM_at	U07202	Asns	0.999803	-1.04443	0.999056	-1.01838	0.333632	4.12056	0	7.20611	0	11.8555	34.7949	25.5349
1384331_PM_at	H31896	Srxn1	0.999803	1.25295	0.992399	1.65696	0.503257	2.8574	0	5.66305	0	11.3849	14.6222	0.9846
1370615_PM_at	U27518	Ugt2b7	0.999803	1.16426	0.992399	1.17522	0.997975	1.35402	0.618226	2.46997	0	10.9369	71.2617	45.0651
1385053_PM_at	BE108648	---	0.999803	-1.5724	0.992399	1.66275	0.700627	3.44065	0	8.13636	0	10.807	18.9948	0.2163
1385082_PM_at	BE120904	---	0.999803	-1.19919	0.992399	1.51729	0.997975	3.23154	0	7.39155	0	10.6112	28.3286	17.9549
1378133_PM_at	AW532618	Slc7a11	0.999803	1.00109	0.992399	1.07231	0.997975	1.85355	0.0284374	3.84193	0	10.426	33.1482	26.6574
1368391_PM_at	NM_013111	Slc7a1	0.999803	1.1647	0.992399	1.11233	0.997975	2.06565	0	3.76197	0	10.3436	31.8285	25.6332
1397300_PM_at	BG371544	---	0.999803	1.72513	0.992399	1.70383	0.997975	2.02984	0	6.40932	0	10.3307	21.1814	0.1193
1387599_PM_a_at	J02679	Nqo1	0.999803	2.28494	0.992399	2.67166	0.45411	3.07426	0	5.4429	0	9.92805	21.1877	8.79443
1373188_PM_at	AI137995	Scn4b	0.999803	1.03463	0.992399	1.09108	0.997975	1.19198	0.618226	1.64432	0	9.69182	73.3746	57.9735
1387839_PM_at	NM_012646	RT1-N1 /// RT1-N2	0.999803	-1.11193	0.992399	-2.42818	0.997975	-2.50083	0.744631	1.58268	0.042134	-9.27048	179.532	0.7633
1398620_PM_at	BF397903	---	0.999803	1.35239	0.992399	1.83327	0.270774	3.35534	0	5.39506	0	9.14902	15.8234	0.7541
1367811_PM_at	NM_031620	Phgdh	0.999803	-1.24507	0.992399	-1.42465	0.997975	2.40148	0	5.07996	0	8.76103	36.6702	0.2719
1388122_PM_at	X02904	Gstp1	0.999803	1.122	0.992399	1.1794	0.997975	1.19986	0.351853	3.48607	0	8.48896	64.5718	49.6204
1369921_PM_at	NM_020540	Gstm3	0.999803	1.36602	0.992399	2.00828	0.997975	2.68046	0	7.19624	0	8.29885	22.7755	0.8997
1379358_PM_at	BE108208	---	0.999803	1.16049	0.992399	1.69309	0.997975	2.82976	0	4.64677	0	7.93291	16.229	0.8453
1377497_PM_at	BF419319	Oasl	0.999803	3.7039	0.992399	3.96071	0	5.94998	0	8.03118	0	7.76586	2.67383	1.28549
1388900_PM_at	BG381414	---	0.999803	1.50893	0.992399	1.67966	0.11533	2.78127	0	3.76309	0	7.73231	22.6623	12.9363
1387969_PM_at	U22520	Cxcl10	0.999803	1.26073	0.992399	1.49246	0.893134	3.59278	0.015492	5.81503	0	7.63874	17.7481	0.615
1382137_PM_at	BG662490	Abhd3	0.999803	2.61089	0.992691	1.16308	0.997975	2.09227	0.629952	2.1129	0.0301234	7.63125	202.444	119.931	BMD > highest dose: 200.0
1368160_PM_at	NM_013144	Igfbp1	0.999803	1.43841	0.992399	1.27832	0.997975	2.64754	0	6.45712	0	7.59766	22.5212	0.5233
1379402_PM_at	BE100533	Abcc4	0.999803	1.16835	0.992399	1.41987	0.997975	1.77133	0	3.50853	0	7.53274	41.0662	32.7086
1383315_PM_at	AW434208	Tsku	0.999803	1.03006	0.992399	2.06085	0.45411	3.39845	0	6.04623	0	7.42019	15.1512	0.5282
1370870_PM_at	M30596	Me1	0.999803	1.15653	0.992399	1.6013	0.45411	2.93261	0	5.49982	0	7.30189	14.4882	0.9148
1395881_PM_at	BE110708	---	0.999803	1.05007	0.992399	1.35248	0.997975	2.52478	0.106707	3.27533	0	7.22097	19.5597	0.3123
1368947_PM_at	NM_024127	Gadd45a	0.999803	2.07527	0.992399	1.45792	0.270774	3.05074	0	5.67368	0	7.13116	21.7305	0.1095
1371785_PM_at	BI303379	Tnfrsf12a	0.999803	1.23293	0.992399	1.54566	0.997975	2.25269	0.0998045	3.58232	0	7.11414	27.1878	16.011
1367795_PM_at	NM_019242	Ifrd1	0.999803	1.15018	0.992399	1.46017	0.11533	2.68191	0	5.07213	0	7.03613	10.1265	0.5941
1371883_PM_at	BG376037	Mmd	0.999803	1.01197	0.992399	1.17809	0.997975	1.22708	0.618226	1.79477	0	6.69675	55.3823	0.9706
1368174_PM_at	NM_019371	Egln3	0.999803	1.37608	0.992399	1.18122	0.997975	1.1875	0.618226	1.88229	0	6.39581	60.4914	0.388
1385132_PM_at	AI044253	---	0.999803	1.24147	0.992399	1.88485	0.997975	2.98747	0.0284374	5.88787	0.00278275	6.36955	24.2135	0.9987
1385407_PM_at	AI511405	---	0.999803	1.26316	0.992399	1.37426	0.997975	2.10342	0.0589754	3.20384	0	6.36167	29.4062	17.6867
1372808_PM_at	AW251324	Mthfd2 /// RGD1564040	0.999803	-1.21774	0.994678	-1.03807	0.997975	2.41622	0	4.37211	0	6.34718	28.5304	0.8091
1371211_PM_a_at	U02315	Nrg1	0.999803	1.12714	0.992399	1.12909	0.997975	1.36822	0.106707	2.37358	0	6.23249	34.5243	27.7208
1395403_PM_at	BM385735	Stac3	0.999803	-1.06768	0.992399	1.22552	0.997975	-1.09974	0.618226	-2.02952	0.0263394	-6.19031	101.956	73.1428
1370080_PM_at	NM_012580	Hmox1	0.999803	1.4204	0.992399	-1.21421	0.997975	1.50295	0.208899	2.69523	0	6.06939	53.1971	41.6413
1386958_PM_at	U63923	Txnrd1	0.999803	1.17073	0.992399	1.27895	0.997975	1.92525	0.0741405	2.81444	0	5.84525	23.582	15.9263
1370067_PM_at	NM_012600	Me1	0.999803	1.0202	0.992399	1.35546	0.207593	2.30097	0	3.83397	0	5.83481	14.2402	0.606
1387212_PM_at	NM_012863	Bhlha15	0.999803	-1.09622	0.992399	1.27097	0.997975	1.3801	0.618226	1.81886	0.00475042	5.73072	80.2514	59.9797
1368145_PM_at	NM_013002	Pcp4	0.999803	-1.2159	0.992399	1.06996	0.999956	1.01021	0.618226	1.66522	0	5.68546	105.262	64.9791
1373767_PM_at	AI406908	Zfand2a	0.999803	1.08675	0.992399	1.38353	0.997975	1.58487	0.106707	3.26925	0	5.66807	20.8602	0.6311
1368797_PM_at	NM_022941	Nr1i3	0.999803	1.77922	0.992399	2.31692	0.997975	2.46788	0	4.8679	0	5.54064	17.2715	7.35579
1368121_PM_at	NM_013215	Akr7a3	0.999803	-1.00077	0.992399	1.59802	0.319374	2.46031	0	3.81467	0	5.52881	13.0375	0.3508
1398706_PM_at	BI294633	LOC100909675	0.999803	1.02547	0.992399	1.10093	0.997975	1.23672	0	3.48742	0	5.51155	57.1252	44.7227
1398566_PM_at	AW526014	---	0.999803	1.53235	0.992399	1.28373	0.997975	2.05785	0.367936	4.65994	0.0296562	5.49126	24.6325	0.3837
1389034_PM_at	BI295179	Usp18	0.999803	2.4324	0.345989	3.7245	0	4.50891	0	5.53028	0	5.4694	2.5426	1.31247
1370913_PM_at	AI409634	Rsad2	0.999803	1.34317	0.992399	1.87989	0.333632	3.07131	0	4.47888	0	5.30325	13.2774	0.6025
1385569_PM_at	BF559640	---	0.999803	-1.0081	0.992399	1.19618	0.997975	1.67582	0.367936	2.57227	0	5.26526	49.3848	38.8802
1377021_PM_at	BI303908	Trmt6	0.999803	1.31474	0.992399	1.25589	0.997975	1.49513	0.149467	2.61076	0	5.14261	44.2186	35.0706
1371076_PM_at	AI454613	Cyp2b1 /// Cyp2b2 /// LOC100362704	0.999803	1.40998	0.992399	1.56716	0.997975	2.1638	0.015492	3.85882	0	5.13671	19.6526	0.8279
1373786_PM_at	AA924756	Zfp703	0.999803	1.12507	0.992399	-1.12811	0.997975	1.40308	0.289538	2.34892	0	5.13224	48.8898	38.5185
1386632_PM_at	BF547901	Tmem55a	0.999803	1.45557	0.992399	1.91566	0.997975	1.24165	0.618226	2.21383	0.0105199	5.07395	119.487	82.8551
1383939_PM_at	BG378849	---	0.999803	-1.00807	0.992399	1.46887	0.997975	2.16994	0.0518983	2.82487	0	5.06976	21.4936	0.4841
1367733_PM_at	NM_019291	Ca2	0.999803	1.15372	0.992399	2.06544	0.533811	2.96014	0.015492	3.88116	0	5.04771	15.732	7.75655
1369268_PM_at	NM_012912	Atf3	0.999803	1.65809	0.992399	1.13383	0.997975	1.61605	0.40345	3.32291	0.00278275	4.98903	109.117	77.2044
1392747_PM_at	AI030920	---	0.999803	-1.02072	0.992399	1.15618	0.997975	1.51656	0.158468	2.46345	0	4.96458	43.6071	34.6145
1379411_PM_at	AI180253	LOC100911353	0.999803	1.18293	0.992399	1.48348	0.997975	1.82991	0.276791	2.83177	0	4.90775	33.821	18.4917
1390474_PM_at	AA859508	Nipal2	0.999803	-1.24717	0.992399	-1.2827	0.997975	1.5207	0.582757	2.34944	0	4.90175	67.6975	51.7445
1387583_PM_at	NM_130408	Cyp26a1	0.999803	1.06948	0.992399	2.01786	0.997975	2.09842	0.128598	2.90323	0	4.84857	22.1121	11.0775
1369783_PM_a_at	U02319	Nrg1	0.999803	1.17227	0.992399	1.13848	0.997975	1.5861	0.0741405	2.44168	0	4.84232	40.6254	32.3761
1368143_PM_at	AI013902	Anxa7	0.999803	1.34098	0.992399	1.40555	0.997975	1.77686	0	3.19383	0	4.81756	16.6719	0.4304
1377869_PM_at	BI284261	Ccrn4l	0.999803	1.28101	0.992399	1.26576	0.997975	1.59675	0.0284374	3.24615	0	4.80694	61.4858	47.4943
1372104_PM_at	BF289002	---	0.999803	1.18996	0.995282	1.03509	0.997975	1.54132	0.289538	2.43611	0	4.78028	47.4871	37.4898
1394401_PM_at	BF396857	Elovl6	0.999803	-1.01694	0.992399	-1.22236	0.997975	1.8401	0.618226	2.60836	0.0144564	4.7194	89.7894	65.9272
1389573_PM_at	AI170665	Chac1	0.999803	1.18058	0.997663	-1.0256	0.997975	2.28849	0.316108	3.60306	0.0135191	4.69045	27.9272	0.39
1374945_PM_at	BI281827	Trmt61a	0.999803	1.09777	0.992399	1.32775	0.997975	1.82834	0.298732	2.31846	0	4.68957	45.2427	35.8318
1367673_PM_at	NM_080892	Selenbp1	0.999803	1.10903	0.992399	1.2973	0.997975	1.60269	0	2.87883	0	4.63194	13.3149	0.5565
1371731_PM_at	AI408151	RGD1566215	0.999803	-1.04657	0.992399	1.14892	0.997975	1.79912	0.618226	2.06384	0	4.60484	58.769	45.5987
1375852_PM_at	BM390399	Hmgcr	0.999803	-1.10811	0.992399	-1.05479	0.997975	1.63128	0	3.51315	0	4.60298	43.4431	32.2131
1370607_PM_a_at	U02323	Nrg1	0.999803	1.12885	0.992399	1.36179	0.997975	1.4342	0.0655558	2.77285	0	4.57931	18.7705	0.2597
1370371_PM_a_at	U23056	Ceacam1 /// Ceacam10	0.999803	1.34686	0.992399	1.26322	0.997975	1.88445	0.618226	2.41973	0.0135191	4.57271	88.1853	64.9452
1374070_PM_at	AA800587	Gpx2	0.999803	1.10793	0.992399	1.61987	0.997975	1.39068	0.618226	3.1592	0.0491207	4.56234	131.039	88.8459
1387312_PM_a_at	NM_012565	Gck	0.999803	-2.21782	0.992399	-1.72294	0.997975	-1.91973	0.645179	-1.39515	0.0124868	-4.55237	196.859	144.733
1379275_PM_at	AI007889	Snx10	0.999803	-1.13869	0.995909	-1.02409	0.997975	1.30091	0.618226	1.4751	0	4.52582	50.4944	0.4819
1390208_PM_at	BG378579	Htatip2 /// LOC100360373	0.999803	1.02585	0.992399	1.44339	0.997975	1.86386	0	3.12951	0	4.50651	13.3061	0.6768
1387243_PM_at	K02422	Cyp1a2	0	2.8019	0	3.31376	0	3.61115	0	4.18857	0	4.49284	0.651941	0.435138
1390579_PM_at	BI294760	RGD1305222	0.999803	1.40271	0.992399	1.10454	0.997975	1.64856	0.618226	2.00104	0	4.49202	68.5263	52.3027
1387283_PM_at	NM_134350	Mx2	0.999803	2.40561	0.992399	3.21364	0.0648729	4.27165	0	5.32427	0	4.48429	3.62509	1.56561
1390419_PM_a_at	AI454905	Tusc3	0.999803	1.24888	0.992399	1.24484	0.997975	1.62279	0.414478	2.38335	0	4.4363	52.9375	41.4547
1383375_PM_at	BI293584	Tmem55a	0.999803	1.12419	0.992399	1.87529	0.997975	1.09975	0.618226	2.22472	0.00475042	4.40132	105.975	75.4389
1368078_PM_at	NM_022604	Esm1	0.999803	1.17772	0.992399	1.66347	0.997975	1.33754	0.696281	1.36951	0.00475042	4.38612	163.841	98.9548
1370382_PM_at	BI279526	RT1-Db1	0.999803	1.47037	0.992399	2.2929	0.997975	1.45812	0.711647	1.47959	0.0327176	4.38169	148.375	97.2784
1382059_PM_at	BI289529	Fbxo30	0.999803	1.1846	0.993057	1.05074	0.997975	1.44351	0.49533	2.11749	0	4.36391	58.213	45.208
1370902_PM_at	AI233740	Akr1b8	0.999803	1.0091	0.992399	1.27982	0.997975	1.11825	0.863748	1.1337	0	4.32116	169.212	116.637
1377662_PM_at	AI176041	Pir	0.999803	1.07497	0.992399	1.45156	0.997975	1.61657	0.250544	2.72819	0.00278275	4.30808	66.8969	51.2032
1395500_PM_at	BE119104	Twistnb	0.999803	1.38607	0.992399	1.16464	0.997975	1.94827	0.149467	2.7718	0	4.27338	25.8891	0.3599
1370350_PM_x_at	AF368860	LOC100912870 /// LOC680367	0.999803	2.74673	0.992399	2.73041	0.997975	3.23326	0.618226	3.20787	0.0442241	4.24842	5.12942	1.42169e-07
1398791_PM_at	NM_031614	Txnrd1	0.999803	1.2021	0.992399	1.30662	0.997975	1.67835	0	2.67005	0	4.22313	15.7361	0.8394
1384274_PM_at	BG377595	LOC367746	0.999803	1.0062	0.993057	1.08982	0.997975	-1.22625	0.158468	-3.64626	0.00798436	-4.21002	66.1093	50.4311
1368392_PM_at	BF420160	Slc7a1	0.999803	1.26905	0.992399	1.26238	0.997975	1.82331	0.618226	1.73202	0	4.18355	52.7413	41.3134
1384243_PM_at	AI111413	Spsb4	0.999803	1.39833	0.992399	1.23295	0.997975	1.2057	0.33088	2.75885	0	4.16571	80.8068	60.3332
1389566_PM_at	AW253821	Ccnb2	0.999803	-1.42768	0.992399	1.32712	0.997975	1.17264	0.629952	1.51179	0.00648729	4.13619	83.5076	62.0397
1368967_PM_at	NM_133609	Eif2b3	0.999803	1.47263	0.994678	1.05345	0.997975	1.47863	0.204949	2.35311	0	4.12174	55.6076	43.3649
1388108_PM_at	BE116152	Elovl6	0.999803	-1.43455	0.992399	-1.56587	0.997975	1.52883	0.618226	2.4983	0.0232302	4.11372	96.6558	70.0494
1371152_PM_a_at	Z18877	Oas1a	0.999803	2.61413	0.518983	3.7397	0	4.30579	0	4.76647	0.00278275	4.1132	3.81074	0.925401
1382967_PM_at	BF388060	Gpr64	0.999803	-1.04152	0.995282	-1.03724	0.997975	1.23344	0.651848	1.38853	0.0263394	4.10754	92.2281	67.4062
1379814_PM_at	AW532796	LOC100362894	0.999803	1.20224	0.992399	1.34309	0.997975	1.45044	0.258026	2.74163	0	4.09981	64.814	49.7861
1376036_PM_at	AI180408	Flvcr2	0.999803	-1.14075	0.992399	1.23755	0.997975	1.34237	0.618226	2.06662	0	4.09051	68.673	52.4013
1387022_PM_at	NM_022407	Aldh1a1	0.999803	1.07939	0.992399	1.11504	0.997975	1.30608	0.376405	2.08919	0	4.04625	54.066	42.2646
1374157_PM_at	AA858930	Pde4b	0.999803	2.50336	0.992399	1.57377	0.997975	2.2527	0.428204	2.60782	0.00648729	4.03451	128.506	87.5587
1394597_PM_at	AI101356	Ddhd1	0.999803	1.47499	0.992399	1.09181	0.997975	2.42834	0.284604	3.26267	0.00933423	4.03202	51.1685	28.1555
1384124_PM_at	AW534915	Snhg4	0.999803	1.29327	0.992399	-1.1493	0.997975	1.38052	0.618226	2.09521	0.0105199	4.02275	78.9585	59.1532
1382188_PM_at	BF397703	Gpatch4	0.999803	-1.13832	0.992399	1.10498	0.997975	1.66451	0.618226	1.88674	0	4.01921	53.0437	41.5311
1382953_PM_at	AI043711	---	0.999803	1.12345	0.992399	1.71553	0.997975	1.55472	0.218848	3.76057	0.0250233	4.01679	122.276	84.33
1372318_PM_at	AI235528	---	0.999803	-1.09189	0.992399	-1.43335	0.997975	1.31044	0.618226	2.59024	0.0268854	4.01515	98.0005	70.8414
1397924_PM_at	AW523490	---	0.999803	1.16351	0.992399	1.17828	0.997975	1.92205	0.436866	2.57792	0.00475042	4.00556	78.167	58.6448
1370536_PM_at	AF059530	Prmt3	0.999803	1.17673	0.992399	1.11619	0.997975	1.28104	0.618226	1.64794	0	3.99615	87.394	50.8408
1384439_PM_at	BM385726	---	0.999803	1.60086	0.992399	1.39397	0.997975	1.71376	0.0822152	3.17481	0	3.98356	28.4615	0.3051
1373810_PM_at	BF284175	Pla2g12a	0.999803	1.45114	0.992399	1.2496	0.997975	1.59117	0.280532	2.75981	0.00278275	3.98184	75.4406	56.8794
1384899_PM_at	AA996921	---	0.999803	1.45951	0.992399	1.28119	0.997975	1.41897	0.618226	1.47175	0	3.97425	18.6307	0.1094
1374246_PM_at	BF402392	---	0.999803	1.32191	0.992399	1.34446	0.997975	1.87168	0.582793	1.77914	0	3.96873	68.3995	52.2174
1380561_PM_at	BI287928	Iars2	0.999803	1.21143	0.992399	1.16192	0.997975	1.50398	0.0589754	2.31277	0	3.96132	41.6768	33.1682
1382186_PM_a_at	AI136314	Gpatch4	0.999803	-1.38047	0.994909	1.03814	0.997975	1.25831	0.447932	1.93851	0	3.95347	45.1166	35.7383
1391617_PM_at	AI171103	---	0.999803	-1.02372	0.992399	1.15487	0.997975	1.25879	0.618226	1.67917	0	3.95112	46.6329	36.8605
1378883_PM_at	AI502759	---	0.999803	1.11164	0.992399	1.71326	0.997975	1.87883	0.590176	2.16024	0	3.93338	102.123	73.2391
1375664_PM_at	BI294732	Tnrc6a	0.999803	1.41585	0.992399	-1.09608	0.997975	1.50842	0.436866	2.7303	0.00278275	3.91369	96.3177	69.8494
1367940_PM_at	NM_053352	Cxcr7	0.999803	3.06844	0.992399	1.96952	0.766118	2.54909	0.015492	3.2802	0	3.91145	0.32597	0.217569
1398771_PM_at	NM_019283	Slc3a2	0.999803	1.17102	0.992399	1.31186	0.997975	1.61507	0	2.68405	0	3.90098	13.5751	0.6709
1369790_PM_at	M18340	Tat	0.999803	1.07194	0.992399	1.13641	0.997975	1.3727	0.0655558	2.7365	0.00278275	3.87695	63.9588	49.2004
1379312_PM_at	AI706508	Pprc1	0.999803	1.18768	0.992399	1.17289	0.997975	1.65954	0.618226	1.9935	0.00278275	3.86567	61.2956	47.3624
1379457_PM_at	AI013407	Nedd1	0.999803	1.34674	0.992399	1.2838	0.997975	1.88957	0.17896	2.6693	0	3.86047	20.2395	0.4649
1398250_PM_at	NM_031315	Acot1	0.999803	1.08886	0.992399	1.23068	0.997975	1.32472	0.618916	1.57138	0.00475042	3.85341	77.8084	58.4139
1382622_PM_at	AI502757	Cst7	0.999803	1.1623	0.992399	1.35089	0.997975	1.44394	0.358803	2.40729	0	3.85087	54.8308	42.8113
1373445_PM_at	BI296198	Nol8	0.999803	1.0164	0.992399	1.18376	0.997975	1.88345	0.128598	2.51533	0	3.84676	14.4786	0.2306
1382372_PM_at	AA858521	---	0.999803	1.02257	0.992399	1.10332	0.997975	1.97986	0.0822152	3.22095	0.00278275	3.83631	23.0445	0.6129
1368142_PM_at	NM_130416	Anxa7	0.999803	-1.09968	0.992399	1.13755	0.997975	1.28735	0.618226	1.79815	0	3.81542	55.6483	43.3938
1381748_PM_at	BM383697	Raph1	0.999803	1.17782	0.995844	-1.03717	0.997975	1.17431	0.128598	2.98865	0.00278275	3.80333	68.43	52.4507
1387376_PM_at	NM_019363	Aox1	0.999803	1.46722	0.992399	1.59993	0.997975	1.24584	0.436866	2.7226	0.0115881	3.79503	115.348	80.6318
1386901_PM_at	NM_031561	Cd36	0.999803	1.45456	0.992399	1.26164	0.997975	1.58951	0.0906961	2.74924	0	3.78998	69.5131	52.9647
1393745_PM_at	BE118179	Orc3	0.999803	1.30664	0.992399	1.37473	0.997975	1.51582	0.560318	2.30543	0	3.78713	71.5645	54.3314
1370144_PM_at	NM_053689	Gtpbp4	0.999803	1.20415	0.992399	1.10458	0.997975	1.62963	0.14583	2.27666	0	3.76886	48.3641	38.1337
1373122_PM_at	BI284400	Ajuba	0.999803	1.15087	0.992399	1.41768	0.997975	1.56273	0.315695	2.42161	0.00278275	3.76205	29.6679	17.5534
1374056_PM_at	AI236229	Rbm24	0.999803	1.04853	0.992399	1.17754	0.997975	1.11985	0.692001	1.15667	0	3.74744	157.159	109.267
1391427_PM_at	AW254563	Dimt1	0.999803	1.39987	0.992399	1.20373	0.997975	1.83087	0.582793	2.17562	0	3.73597	55.6587	43.4011
1368520_PM_at	NM_012737	Apoa4	0.999803	1.04976	0.993057	1.06763	0.997975	-1.19972	0.618226	-1.7226	0.00798436	-3.73487	67.5484	51.6438
1389384_PM_at	BE111733	Ndufaf4	0.999803	1.26708	0.992399	1.24155	0.997975	1.44739	0.376405	2.1127	0	3.7036	47.3066	37.357
1377885_PM_at	BI281851	LOC685203	0.999803	1.38913	0.992399	1.23526	0.997975	2.32306	0.192471	3.52783	0.0199383	3.69804	22.6753	0.5061
1391570_PM_at	AI105070	Ablim3	0.999803	1.01601	0.993564	1.07011	0.997975	1.53225	0.618226	1.80604	0.00278275	3.6536	85.9435	63.5605
1382544_PM_at	AI058746	---	0.999803	1.00065	0.992399	1.15463	0.997975	1.54413	0.582793	1.95251	0	3.65295	33.617	27.0202
1382314_PM_at	BE096523	Isg15	0.999803	2.24673	0.992399	3.0344	0	3.99646	0	4.87173	0	3.64716	4.67752	1.55625
1388786_PM_at	BF407452	---	0.999803	1.30908	0.992399	1.22863	0.997975	1.79731	0.618226	2.16553	0.0169944	3.64375	86.123	63.6719
1384068_PM_at	BI295150	Ckap2	0.999803	1.04488	0.992399	1.36994	0.997975	1.14188	0.641362	1.43687	0.0169944	3.63547	68.0906	0.3604
1388742_PM_at	AA945877	---	0.999803	1.29944	0.992399	-1.16397	0.997975	1.45428	0.327536	2.94882	0.0161761	3.61743	62.9507	46.6304
1372546_PM_at	BM390276	Mapkapk3	0.999803	1.37588	0.992399	1.61178	0.997975	1.93724	0.618226	2.18379	0.00648729	3.61662	35.0023	12.9108
1383675_PM_at	BG371620	LOC679127	0.999803	1.07667	0.992399	-1.13596	0.997975	1.33544	0.618226	1.65438	0	3.59899	66.4243	50.8828
1393009_PM_at	AI535126	Fv1	0.999803	1.09935	0.992399	1.23972	0.997975	1.44391	0.501087	2.00036	0	3.59052	43.1049	34.2393
1367689_PM_a_at	AF072411	Cd36 /// LOC100365047 /// LOC685953 /// RGD1562323	0.999803	1.50356	0.992399	1.17895	0.997975	1.50213	0.0284374	2.81912	0	3.5711	63.0092	34.979
1387450_PM_at	NM_012671	Tgfa	0.999803	1.26669	0.992399	1.25407	0.997975	1.58534	0.618226	1.76945	0	3.57104	50.2422	39.5049
1371817_PM_at	BI285489	Isyna1	0.999803	1.12695	0.992399	-1.12374	0.997975	1.41513	0.547202	2.18282	0	3.5707	82.5551	61.4403
1376908_PM_at	AW531805	Ifit3	0.999803	1.82261	0.992399	1.67038	0.734172	2.9982	0.0518983	3.62344	0.00798436	3.57047	10.7753	4.79108
1370864_PM_at	Z78279	Col1a1	0.999803	1.55102	0.992399	1.21239	0.997975	1.65436	0.618226	2.06667	0.00475042	3.54638	70.6045	53.6934
1392946_PM_at	AI029194	---	0.999803	1.74867	0.992399	1.58871	0.997975	2.01659	0	3.01145	0	3.54537	24.2938	8.85044
1374375_PM_at	AI406903	RGD1560925	0.999803	1.30971	0.992399	1.41663	0.997975	1.48566	0.618226	1.88486	0.0250233	3.52775	78.7269	59.0047
1369785_PM_at	NM_057198	Ppat	0.999803	1.05761	0.992399	1.1132	0.997975	1.53161	0.17896	2.07529	0	3.52076	34.1448	27.428
1371942_PM_at	BM390378	Gstt1 /// Gstt3	0.999803	-1.30321	0.992399	1.38807	0.997975	1.37506	0.618226	1.90109	0.00278275	3.52062	72.5293	54.9698
1387109_PM_at	NM_031576	Por	0.999803	1.20648	0.999775	1.00347	0.997975	1.47101	0.230659	2.91657	0.0153669	3.51885	60.1959	42.6572
1369061_PM_at	NM_053906	Gsr	0.999803	1.07336	0.992399	1.23431	0.997975	1.29772	0.367936	2.16737	0	3.51787	44.2577	35.0997
1367973_PM_at	NM_031530	Ccl2	0.999803	1.12978	0.992399	1.20388	0.997975	2.18521	0.618226	2.78656	0.0460338	3.48834	26.0517	0.7115
1385109_PM_at	AA900775	Taf1d	0.999803	1.20219	0.994909	-1.03911	0.997975	1.72351	0.398073	2.02041	0	3.48337	49.9162	39.2677
1389439_PM_at	AI172618	LOC100912247	0.999803	-1.07311	0.999775	1.00512	0.997975	1.56317	0.183586	2.44154	0	3.46564	50.0603	29.9954
1369968_PM_at	NM_017066	Ptn	0.999803	-1.04277	0.992399	1.32194	0.997975	1.63397	0.478618	2.11742	0	3.4588	68.9814	52.6084
1382921_PM_at	AA997613	Sdad1	0.999803	1.41585	0.992399	1.30821	0.997975	1.79015	0.564309	1.96112	0	3.45449	69.9448	53.2533
1390692_PM_at	BE105721	Ctps	0.999803	1.10758	0.993057	1.05484	0.997975	1.68693	0.618226	1.57268	0.00475042	3.4537	75.3755	56.837
1397508_PM_at	BE106682	Ddx18	0.999803	1.24598	0.995844	1.02168	0.997975	1.75875	0.276791	2.63388	0	3.45319	44.7576	28.1318
1381217_PM_at	AI639158	Trmt6	0.999803	1.25675	0.992399	1.26692	0.997975	1.45193	0.618226	1.80837	0	3.4446	61.0475	47.1901
1387848_PM_at	NM_013134	Hmgcr	0.999803	-1.08197	0.992399	-1.13218	0.997975	1.49298	0.295057	2.60051	0.00278275	3.44439	48.4897	34.9462
1378937_PM_at	BE349836	Heatr3	0.999803	1.1775	0.992399	1.11088	0.997975	1.63451	0.551712	2.0051	0.00278275	3.44343	83.2144	61.8554
1370663_PM_at	D31838	Wee1	0.999803	1.08196	0.992399	1.09587	0.997975	1.08531	0.618226	1.4221	0	3.4264	67.3341	0.9396
1392580_PM_at	BF282184	---	0.999803	-1.00844	0.992399	1.10884	0.997975	1.49559	0.14583	2.34849	0	3.42258	62.9409	48.5004
1373613_PM_at	AI408827	Slc48a1	0.999803	1.10831	0.995844	-1.01631	0.997975	1.26617	0.618226	1.74093	0	3.41469	38.4553	30.7315
1395896_PM_at	AI233009	---	0.999803	1.07338	0.99967	-1.00961	0.997975	1.72166	0.247422	2.71223	0.00475042	3.41205	48.269	31.5536
1393927_PM_at	AA997477	---	0.999803	1.73648	0.992399	1.80986	0.997975	1.80945	0.279453	2.453	0.00278275	3.40173	25.8406	5.74111
1392743_PM_at	BI278157	Mina	0.999803	1.28766	0.992399	1.36134	0.997975	1.43641	0.618226	1.71661	0	3.39962	62.6473	48.2979
1381749_PM_at	AI703743	---	0.999803	-1.28035	0.992399	-1.22401	0.997975	1.42104	0.618226	2.13628	0.00475042	3.39836	47.6936	33.1279
1385711_PM_at	AW507178	Dimt1	0.999803	1.50564	0.992399	1.07529	0.997975	1.51899	0.618226	1.5157	0	3.39328	89.3966	65.6874
1381118_PM_at	AW526652	RGD1311463	0.999803	1.10373	0.992399	1.2021	0.997975	1.49953	0.367936	2.32853	0.00798436	3.38677	84.0376	62.372
1384185_PM_at	BI289594	RGD1307704	0.999803	2.30714	0.992399	1.73325	0.997975	2.33941	0.297307	2.89187	0.0185572	3.38224	9.83393	7.43189e-07
1374433_PM_at	BI301532	---	0.999803	1.18035	0.992399	1.20564	0.997975	1.5088	0.0589754	2.39519	0	3.36361	18.245	0.5666
1371288_PM_at	J02582	---	0.999803	1.05021	0.992399	1.11097	0.997975	1.48989	0.0655558	2.51022	0	3.36112	41.0953	25.5463
1373943_PM_at	AI237047	Stk4	0.999803	1.04071	0.992399	1.45496	0.997975	1.63261	0.295057	2.20069	0	3.35851	31.1975	16.3431
1368530_PM_at	NM_053963	Mmp12	0.999803	-1.02135	0.992399	1.12833	0.997975	1.10982	0.618517	1.54918	0.0124868	3.35413	73.6378	55.6999
1372211_PM_at	BI284461	Mafk	0.999803	1.08575	0.992399	1.17437	0.997975	1.52542	0.253594	2.19328	0.00475042	3.3453	17.8592	0.9027
1376319_PM_at	BM390322	Sema3c	0.999803	1.56744	0.992399	1.67267	0.997975	1.98488	0.618226	2.24075	0.043138	3.33118	131.844	89.2516
1379739_PM_at	BF408431	---	0.999803	1.11893	0.992399	1.27051	0.997975	1.62259	0.319374	2.26537	0.00475042	3.32747	21.9959	0.9977
1376267_PM_at	AA859652	---	0.999803	1.10842	0.992399	1.14158	0.997975	1.05173	0.702697	1.22646	0.00278275	3.32095	110.23	101.122
1396187_PM_at	AI136551	Ddx21	0.999803	1.31021	0.992399	1.2457	0.997975	1.74761	0.550075	1.89504	0	3.3176	52.0848	40.8401
1367631_PM_at	NM_022266	Ctgf	0.999803	1.29297	0.992399	1.63883	0.997975	2.31248	0.351853	2.94429	0.0274394	3.31613	26.7693	0.8929
1393160_PM_at	AA955879	---	0.999803	1.07549	0.992399	1.42378	0.997975	1.52394	0.618226	2.45204	0.0374638	3.30761	131.492	89.0743
1395557_PM_at	BF565718	---	0.999803	1.774	0.992399	1.21296	0.997975	2.04763	0.015492	3.76157	0.017743	3.30657	50.5557	39.0604
1375428_PM_at	BE099979	Creg1	0.999803	1.12343	0.992399	1.60457	0.997975	1.58332	0.0741405	2.45097	0	3.30275	30.6982	14.7287
1372193_PM_at	AI408713	Impact	0.999803	1.46936	0.992399	1.14772	0.997975	1.80807	0.367936	2.15689	0	3.29836	86.188	63.7123
1370336_PM_at	AY081218	Osgin1	0.999803	1.27569	0.992399	1.49775	0.997975	2.03866	0.295057	2.17115	0.00475042	3.29373	9.02345	0.7836
1389611_PM_at	AA849857	Vldlr	0.999803	1.0558	0.992399	1.11084	0.997975	1.19312	0.675287	1.31206	0.00475042	3.29007	118.309	75.1272
1370118_PM_at	NM_057151	Ccl17	0.999803	1.11327	0.992399	1.33991	0.997975	1.41965	0.0589754	2.63154	0.00278275	3.28887	22.7661	0.4975
1390146_PM_at	BF414998	Tmem150c	0.999803	1.13692	0.992399	1.22214	0.997975	1.75632	0.367936	2.61909	0.0169944	3.28886	16.8151	0.7995
1378515_PM_at	BE116005	---	0.999803	-1.11235	0.992399	-1.17361	0.997975	1.32797	0.618226	1.89189	0.0470138	3.28182	76.5674	57.6117
1368213_PM_at	AI407454	Por	0.999803	1.25355	0.994777	-1.04658	0.997975	1.31416	0.155286	2.64009	0.00278275	3.2798	67.1657	49.146
1382902_PM_at	AA943147	Herc6	0.999803	1.64085	0.992399	1.75529	0.700627	3.25629	0.341496	2.91826	0.0280279	3.27929	9.20388	0.241
1380443_PM_at	AA899371	Pwp1	0.999803	1.17115	0.992399	1.17382	0.997975	1.55941	0.618226	1.59701	0	3.27524	65.4576	50.2254
1382972_PM_at	BE103344	Utp15	0.999803	1.19211	0.992399	1.11015	0.997975	1.4604	0.618226	1.76208	0	3.26316	68.2844	52.14
1379590_PM_at	AW527413	Zrsr1	0.999803	1.74043	0.992399	1.55961	0.997975	1.97455	0.0518983	2.67245	0	3.25821	19.9372	7.27201
1368953_PM_at	NM_133596	Uggt1	0.999803	1.29657	0.992399	1.08926	0.997975	1.61119	0.40506	1.96409	0	3.25517	63.0183	48.5538
1387268_PM_at	NM_031773	Polr1b	0.999803	1.23729	0.999775	1.00465	0.997975	1.58854	0.618226	1.7567	0	3.25385	53.6431	41.9615
1372009_PM_at	AI407490	Yars	0.999803	1.19922	0.992399	1.17713	0.997975	1.51146	0.140741	2.26873	0	3.24963	19.6687	0.5442
1384886_PM_at	AW523423	---	0.999803	1.22495	0.992399	1.19463	0.997975	1.6363	0.618226	1.95202	0.00475042	3.24764	75.0936	56.6531
1368047_PM_at	NM_022866	Slc13a3	0.999803	-1.01966	0.992399	-1.73388	0.997975	-2.23917	0	-3.99893	0.00798436	-3.24715	18.2489	0.7476
1367691_PM_at	NM_134449	Prkcdbp	0.999803	1.2303	0.992399	1.41872	0.997975	1.8986	0.015492	2.5907	0	3.24439	17.3684	0.9018
1372841_PM_at	BG376982	Reep6	0.999803	1.13488	0.992399	1.34799	0.997975	1.84725	0	2.38125	0	3.24391	18.7382	0.8594
1375047_PM_at	BI295760	Spata5	0.999803	-1.05181	0.992399	1.06926	0.997975	1.32098	0.540243	1.95483	0.00278275	3.24097	57.181	44.4804
1383205_PM_at	BI288833	Dact2	0.999803	1.23873	0.992399	1.18734	0.997975	1.03315	0.618226	1.44661	0.0135191	3.2406	125.923	83.0447
1390739_PM_at	BE118828	Zfp609	0.999803	1.48978	0.992399	1.50219	0.997975	1.40286	0.387357	1.96228	0	3.23824	70.0046	53.2933
1382233_PM_a_at	AI030449	---	0.999803	1.21868	0.992399	-1.05966	0.997975	1.39331	0.618226	1.84402	0.00475042	3.235	70.114	53.3663
1389065_PM_at	BM392304	Rbm34	0.999803	1.15407	0.992399	1.14295	0.997975	1.65931	0.618226	1.90622	0	3.23348	68.7553	52.4566
1376617_PM_at	BE107482	---	0.999803	1.10356	0.992399	1.12319	0.997975	1.4832	0.618226	1.57607	0	3.23105	63.0721	48.5908
1370314_PM_at	AB000489	Slc20a1	0.999803	1.25099	0.992399	1.15657	0.997975	1.59716	0.295057	2.40954	0.00278275	3.22401	25.9924	0.6205
1391445_PM_at	AI009603	---	0.999803	1.13397	0.992399	1.23883	0.997975	1.67669	0.618226	1.73707	0.00278275	3.22195	63.3827	48.8046
1378179_PM_a_at	AW524864	Lhfpl2	0.999803	1.28635	0.992399	1.44549	0.997975	1.80954	0.135387	2.08541	0	3.21849	9.92072	0.6966
1376065_PM_at	AI058889	Rrs1	0.999803	1.27818	0.992399	1.39069	0.997975	1.59661	0.512313	2.14836	0.00278275	3.21226	72.5255	54.9673
1370698_PM_at	M13506	Ugt2b1	0.999803	1.3862	0.992399	1.31838	0.997975	1.59594	0.582793	2.15499	0.00278275	3.21059	68.6176	52.3641
1382040_PM_at	AI234919	Eprs	0.999803	1.69181	0.992399	1.38018	0.997975	2.38257	0.14583	3.0511	0.0153669	3.2103	18.5393	0.02666
1379076_PM_at	BE328961	---	0.999803	-1.30141	0.992399	-1.57973	0.997975	-1.30414	0.367936	-2.76957	0.0219908	-3.20552	102.648	73.5411
1372062_PM_at	BF394161	Cinp	0.999803	1.25791	0.992399	1.17106	0.997975	1.47483	0.356122	1.96273	0	3.20075	61.5686	47.5518
1393652_PM_at	BF398438	Zbtb1	0.999803	1.07846	0.992399	1.149	0.997975	1.5981	0.564309	2.01431	0.00278275	3.19535	64.7229	49.7238
1374326_PM_at	AI178019	Ppan	0.999803	-1.01185	0.999775	-1.0057	0.997975	1.31086	0.367936	1.94551	0	3.19251	41.6559	33.1526
1368306_PM_at	U08259	Grin2c	0.999803	-1.1254	0.992399	-1.07414	0.997975	1.12154	0.618226	1.44546	0	3.19028	76.0152	48.7761
1381206_PM_at	BE121026	Plcxd2	0.999803	1.49837	0.992399	1.43202	0.997975	1.82872	0.618226	2.05641	0.0394343	3.18899	134.023	90.3435
1383424_PM_at	BI276216	Cmpk2	0.999803	1.6146	0.992399	1.54211	0.997975	2.02016	0.350425	2.65405	0.0115881	3.17606	21.5314	7.96242
1387083_PM_at	NM_017129	Ctf1	0.999803	1.17541	0.995282	-1.0243	0.997975	1.48069	0.618226	2.05484	0	3.1756	58.4482	45.3734
1378193_PM_at	AI408286	Ms4a7	0.999803	1.2315	0.992399	1.3005	0.997975	1.37414	0.539236	2.14746	0.00648729	3.17529	72.2865	54.8094
1381852_PM_at	AI059908	RGD1559459	0.999803	1.10628	0.992399	1.06761	0.997975	1.43607	0.175538	2.85265	0.00648729	3.17448	62.063	41.1506
1394567_PM_at	AW535805	Qsox2	0.999803	-1.03357	0.999775	1.0063	0.997975	1.42562	0.350425	2.22398	0	3.17236	76.443	57.5311
1373049_PM_at	AI169619	RGD1562136 /// RGD1564870	0.999803	-1.03637	0.992399	1.15049	0.997975	1.51877	0.52552	1.90592	0	3.17194	51.127	40.1473
1373746_PM_at	BM390756	Wdr91	0.999803	1.46971	0.992399	1.24261	0.997975	1.63741	0.551712	2.20286	0.00475042	3.17183	67.1156	51.3513
1375170_PM_at	BG378926	S100a11	0.999803	1.48812	0.992399	1.52943	0.997975	1.4401	0.602102	2.30457	0.0144564	3.17007	83.3826	61.9611
1390224_PM_at	BM387978	---	0.999803	1.07257	0.992399	1.06732	0.997975	1.51064	0.319731	2.24126	0.00278275	3.16829	22.272	0.5566
1393119_PM_at	BM388725	---	0.999803	1.3092	0.992399	1.31702	0.997975	1.53264	0.618226	1.76836	0	3.16481	62.0387	47.8774
1382434_PM_at	AI059015	Entpd5	0.999803	1.03642	0.992399	1.34989	0.997975	1.55062	0.0284374	2.34168	0	3.16275	14.237	0.6124
1389624_PM_s_at	AA851443	Exoc3	0.999803	1.10276	0.992399	1.05106	0.997975	1.15584	0.618226	1.6054	0	3.15774	56.6159	37.6961
1370688_PM_at	J05181	Gclc	0.999803	-1.02258	0.992399	1.19708	0.997975	1.41133	0.618226	1.8432	0	3.15646	54.9689	42.9099
1371517_PM_at	BF283627	Grb10	0.999803	1.33635	0.992399	1.17211	0.997975	1.42466	0.618226	1.67759	0.00278275	3.15496	65.6765	50.3745
1382604_PM_at	BE117925	Polr3g	0.999803	-1.0884	0.992399	-1.13887	0.999956	-1.01383	0.618226	1.47272	0.0105199	3.14747	99.8599	63.0489
1380721_PM_at	BE103115	Zfp418	0.999803	1.20924	0.992399	1.10935	0.997975	1.53103	0.618226	1.76058	0	3.14727	60.8483	47.0515
1385009_PM_at	BI291860	Nol8	0.999803	1.00378	0.992399	1.15388	0.997975	2.28329	0.550075	2.21854	0	3.14716	31.4443	20.6028
1371527_PM_at	BI275741	Emp1	0.999803	1.56001	0.993057	1.04974	0.997975	1.74957	0.534323	2.34214	0.00933423	3.14708	92.8698	67.7927
1398664_PM_at	C06752	Gramd3	0.999803	1.26292	0.995282	-1.02242	0.997975	1.35791	0.447932	2.11234	0.00278275	3.14099	59.223	45.917
1373088_PM_at	BI295811	LOC100363310	0.999803	1.08484	0.992399	1.14697	0.997975	1.45801	0.495202	1.96268	0	3.1335	56.6985	44.1391
1389391_PM_at	AI411981	Slc35e3	0.999803	1.11557	0.992399	1.24264	0.997975	1.39955	0.618226	1.9004	0	3.13174	65.1778	50.0346
1374446_PM_at	AI179464	---	0.999803	1.06654	0.992399	1.2764	0.997975	1.3821	0.367936	1.86026	0	3.12826	42.0516	33.4499
1377503_PM_at	BG371773	Riok2	0.999803	1.11735	0.992399	1.1384	0.997975	1.23147	0.612895	2.02234	0.00278275	3.12702	61.3331	47.3884
1390255_PM_at	BG381583	Ablim3	0.999803	-1.2022	0.999775	1.00829	0.997975	1.40981	0.618226	1.58847	0.0379566	3.12684	101.552	72.91
1386922_PM_at	AI408948	Ca2	0.999803	1.11505	0.992399	1.66758	0.997975	2.5186	0.0655558	3.14555	0.0124868	3.12219	19.6223	10.6541
1382379_PM_at	AW529177	Rnf138	0.999803	1.26218	0.992399	1.31429	0.997975	1.82264	0.367936	2.14738	0	3.11565	31.5486	15.0521
1372954_PM_at	BF404393	---	0.999803	-1.0241	0.992399	1.13568	0.997975	1.60666	0.618916	1.47996	0.0274394	3.11395	106.264	75.6026
1374530_PM_at	AI010048	---	0.999803	-1.0336	0.993057	1.06368	0.997975	1.48385	0.618226	1.96331	0.00798436	3.11004	71.4726	54.2704
1376117_PM_at	BI289103	Slc44a4	0.999803	1.29153	0.993019	1.07422	0.997975	1.44385	0.43079	2.43023	0.0124868	3.10992	91.8759	67.1936
1373761_PM_at	AI176129	Fam60a	0.999803	1.28127	0.992399	-1.11258	0.997975	1.37083	0.618226	1.74049	0	3.10767	68.7248	52.4361
1381578_PM_at	BF407867	Dusp13	0.999803	1.04454	0.992399	1.30382	0.997975	1.32723	0.367936	1.96995	0	3.1073	53.5257	41.8773
1371735_PM_at	AI105202	---	0.999803	1.23868	0.992399	1.30896	0.997975	1.76594	0.015492	2.62717	0	3.10512	13.1242	0.6404
1377619_PM_at	AI407932	LOC688637	0.999803	-1.3892	0.992399	1.51455	0.997975	1.64982	0.618226	2.04227	0.0232302	3.10492	105.541	75.1931
1383486_PM_at	AA926109	---	0.999803	-1.18049	0.992399	-1.08868	0.997975	-1.22494	0.618226	-1.60278	0.00475042	-3.10432	59.9663	46.4369
1396253_PM_at	BE116294	---	0.999803	1.55359	0.992399	1.51174	0.997975	1.89071	0.447932	2.10995	0.00278275	3.10314	34.2141	9.72927
1368173_PM_at	NM_021754	Nop58	0.999803	1.03174	0.992399	1.08291	0.997975	1.52062	0.33088	1.90937	0	3.10305	49.7466	39.1441
1379984_PM_at	AI411147	LOC100362022	0.999803	1.43788	0.992399	1.6489	0.700627	2.29078	0.149467	2.38401	0.00278275	3.09459	15.8158	6.35371
1368025_PM_at	NM_080906	Ddit4	0.999803	-1.20356	0.992399	1.10703	0.997975	1.57759	0.253594	2.68244	0.0135191	3.09264	27.8259	0.6081
1395540_PM_at	AW144387	Slc35e3	0.999803	1.19923	0.992399	1.50471	0.997975	1.4674	0.470466	1.99149	0	3.09098	76.843	57.7902
1382062_PM_at	AA943385	Gstcd	0.999803	-1.12747	0.994777	1.03021	0.997975	1.15994	0.618226	1.5236	0.00475042	3.09059	63.423	48.8324
1394078_PM_at	AW921158	---	0.999803	1.22116	0.992399	1.34215	0.997975	1.33931	0.618226	1.88124	0	3.09019	54.8079	42.795
1382275_PM_at	AI236989	Pak1ip1	0.999803	1.12396	0.992399	1.19119	0.997975	1.26169	0.618226	1.68235	0.00475042	3.08843	66.4024	50.868
1387854_PM_at	BI282748	Col1a2	0.999803	1.17244	0.992399	1.26108	0.997975	1.42293	0.447932	2.29897	0.00933423	3.08533	66.5462	50.9656
1374198_PM_at	BF398424	Cd276	0.999803	1.0584	0.992399	1.25093	0.997975	1.4114	0.618226	1.63743	0.0105199	3.08344	75.6581	57.021
1381551_PM_at	BG378461	Alkbh	0.999803	1.43864	0.992399	1.0855	0.997975	1.99066	0.611269	2.13631	0.00933423	3.08338	93.701	68.2915
1370385_PM_at	U51898	Pla2g6	0.999803	1.12766	0.992399	1.12394	0.997975	1.18392	0.618226	1.61102	0.00475042	3.082	52.6706	41.2626
1374857_PM_at	AI579023	Gar1	0.999803	-1.12239	0.992399	1.06418	0.997975	1.45204	0.618226	1.79669	0.00278275	3.08049	51.4613	40.3895
1372479_PM_at	AI175666	---	0.999803	1.07414	0.999775	1.00722	0.997975	1.31995	0.618226	1.80045	0	3.07724	68.1597	52.0561
1378591_PM_at	AI556452	---	0.999803	1.65746	0.992399	1.23794	0.997975	1.46062	0.618226	1.78963	0.00475042	3.07719	99.756	71.8681
1374947_PM_at	BI286041	Bcar3	0.999803	-1.04914	0.992399	1.31242	0.997975	1.50081	0.46991	2.35233	0.0169944	3.07432	90.5437	66.3865
1398602_PM_at	AW143296	Mad2l1	0.999803	1.31317	0.992399	1.24489	0.997975	1.53433	0.618226	1.68763	0	3.06593	55.2644	43.1205
1373421_PM_at	BM392224	Tgif1	0.999803	1.07181	0.992399	1.08977	0.997975	1.44643	0.618226	1.68758	0.00278275	3.0642	48.0284	37.8874
1392815_PM_at	BE114489	Arap2	0.999803	1.28212	0.992399	1.18507	0.997975	1.91691	0.618226	1.90595	0.0135191	3.05171	90.4579	66.3343
1380118_PM_at	BI275569	Fdxacb1	0.999803	1.41833	0.992399	1.36084	0.997975	1.54599	0.618226	1.51527	0	3.04897	95.6795	69.4712
1382688_PM_at	AI229706	Slc25a37	0.999803	1.36187	0.99443	-1.03904	0.997975	1.43692	0.17896	2.29858	0	3.04741	60.1896	42.5483
1372498_PM_at	BF285068	Ciapin1	0.999803	1.15028	0.992399	1.23649	0.997975	1.36008	0.297307	1.96492	0	3.04548	42.6044	33.8646
1369012_PM_at	NM_017128	Inhba	0.999803	-1.17635	0.992399	-1.11818	0.997975	-1.18233	0.618226	-1.57347	0.0225645	-3.04509	65.4089	50.1922
1372564_PM_at	AI411375	Ets2	0.999803	1.18943	0.992399	1.39464	0.997975	1.40132	0.510832	1.77593	0	3.0442	37.3783	29.9107
1394318_PM_at	AW918228	Arpp19	0.999803	1.19735	0.999915	1.00224	0.997975	2.12829	0.288632	2.61062	0.00648729	3.03013	46.5151	31.9043
1370605_PM_s_at	U53144	Lepr	0.999803	-1.85557	0.992399	-2.21831	0.518983	-3.34319	0.40506	-2.64305	0.0352113	-3.02963	11.3028	0.6827
1374437_PM_at	BF419336	Nars	0.999803	1.17171	0.992399	1.23985	0.997975	1.59858	0.408028	1.83117	0	3.02892	48.111	37.9481
1371572_PM_at	BM986220	App	0.999803	1.22243	0.997642	1.01356	0.997975	1.25882	0.582793	1.76901	0	3.01639	54.1818	42.3475
1367780_PM_at	NM_022391	Pttg1	0.999803	-1.15714	0.992399	1.25006	0.997975	1.34913	0.728322	1.3131	0.0194239	3.01507	78.6041	58.9258
1370464_PM_at	AF286167	Abcb1a	0.999803	-1.00348	0.992399	1.10964	0.997975	1.39937	0.618226	2.03617	0.0124868	3.01502	90.3224	66.2519
1377938_PM_at	AA859585	Fam100a	0.999803	1.16166	0.992399	1.17021	0.997975	1.52672	0.618226	1.88487	0	3.01122	65.7422	50.4192
1387236_PM_at	NM_053404	Dctn4	0.999803	1.48937	0.992399	1.33858	0.997975	1.69392	0.319731	1.84085	0	3.00904	74.2374	56.0933
1395644_PM_at	BF386852	Abca8	0.999803	1.58495	0.992399	1.38853	0.997975	1.53944	0.618226	2.11904	0.0434406	3.00833	122.569	84.4843
1377727_PM_at	BE109134	Baz1a	0.999803	1.26067	0.992399	1.39544	0.997975	1.58274	0.618226	1.68819	0.00798436	3.00823	67.8816	51.8686
1383512_PM_at	AW918674	Mllt10	0.999803	1.46999	0.992399	1.37957	0.997975	1.8306	0.618226	1.73369	0	3.00055	91.7433	67.1136
1369964_PM_at	NM_130411	Coro1a	0.999803	1.44404	0.992399	1.13311	0.997975	1.59139	0.582793	2.30327	0.029276	2.99672	85.174	63.082
1375961_PM_at	AI072892	Frzb	0.999803	1.234	0.992399	1.18245	0.997975	1.31736	0.618226	1.71315	0.0194239	2.98914	118.148	82.1403
1390483_PM_at	BF555120	Slc25a29	0.999803	1.81467	0.992399	1.39392	0.997975	1.5385	0.618226	1.86864	0.00475042	2.98811	100.509	72.3058
1374944_PM_at	BI275829	Zfp691	0.999803	1.45708	0.992399	1.15911	0.997975	1.73714	0	2.38239	0	2.98769	25.5851	0.1286
1387693_PM_a_at	M95413	Slc6a9	0.999803	1.18364	0.992399	1.2477	0.997975	1.69266	0.618226	1.69599	0.00278275	2.98735	72.6203	55.0299
1391924_PM_at	AI170760	Asb5	0.999803	1.20899	0.992399	1.22797	0.997975	1.34424	0.618226	1.62952	0	2.98713	71.6899	54.4146
1372111_PM_at	BI285449	Cav1	0.999803	1.07557	0.999775	1.00476	0.997975	1.16648	0.618226	1.75728	0.0360249	2.97961	84.5682	62.7039
1393154_PM_at	BM384240	---	0.999803	1.12383	0.992399	1.1812	0.997975	1.36728	0.618226	1.70433	0	2.97754	60.1193	46.5437
1384376_PM_at	AA818641	Dnajb14	0.999803	1.68994	0.992399	1.38844	0.997975	1.59059	0.311877	2.13442	0.00648729	2.97594	90.6714	66.464
1394459_PM_at	AI715738	FAM120C	0.999803	1.12004	0.992399	1.0637	0.997975	1.40248	0.618226	1.84222	0.00798436	2.9739	78.671	58.9687
1390035_PM_at	BI297073	Diexf	0.999803	1.18348	0.992399	-1.07751	0.997975	1.42565	0.618226	1.74919	0.0105199	2.97361	67.372	51.5246
1375720_PM_at	AI171785	Gabbr1	0.999803	1.10923	0.992399	1.07774	0.997975	1.8581	0.422224	2.08958	0.00278275	2.97312	25.1611	0.2644
1398640_PM_at	AI044871	Rab30	0.999803	1.00804	0.992399	1.44231	0.997975	2.16979	0.618226	2.08083	0.0491207	2.96641	10.7754	0.2823
1394419_PM_at	BE109109	Arhgap11a	0.999803	-1.05152	0.992399	1.12951	0.997975	1.06826	0.642468	1.29558	0.00798436	2.96255	120.49	75.0295
1385342_PM_at	AA998932	Twistnb	0.999803	1.12966	0.992399	1.10838	0.997975	1.34792	0.618226	1.8606	0.00278275	2.95975	48.6075	38.3119
1388116_PM_at	BI285575	Col1a1	0.999803	1.41831	0.992399	1.64394	0.997975	1.65084	0.48363	2.23686	0.0105199	2.95687	26.8189	9.71765
1372639_PM_at	AA800245	Trim54	0.999803	-1.03922	0.997642	1.01356	0.997975	1.12666	0.618226	1.27723	0	2.95524	72.4225	0.9627
1370828_PM_at	AF228917	Zdhhc2	0.999803	-1.02481	0.992399	-1.16114	0.997975	1.4854	0.618226	1.86962	0.0124868	2.95499	82.1577	61.1894
1387448_PM_at	NM_019368	Bet1l	0.999803	1.41685	0.992399	1.24271	0.997975	1.76185	0.289538	2.21355	0.00278275	2.95263	35.8433	16.2746
1372548_PM_at	AI412018	Cry2	0.999803	1.34409	0.995844	1.02635	0.997975	1.20995	0.204949	2.10925	0	2.94878	71.4871	54.2801
1387950_PM_at	AF158186	Nip7	0.999803	1.12699	0.992399	1.13575	0.997975	1.45145	0.17896	2.01516	0	2.94627	17.9392	0.6494
1383434_PM_at	AA997640	---	0.999803	-1.03259	0.992399	-1.20598	0.997975	1.16988	0.656882	1.32186	0.0396808	2.94358	83.1844	61.8365
1377945_PM_at	AI111512	Ddx18	0.999803	1.2314	0.992399	1.21165	0.997975	1.35124	0.512313	1.83491	0	2.94351	51.0373	40.0823
1384791_PM_at	AI112158	B3gnt2	0.999803	1.63068	0.992399	1.52646	0.997975	1.59964	0.582793	2.25244	0.0257265	2.94095	98.9533	71.3997
1383685_PM_at	BI276972	Heatr1	0.999803	1.31805	0.992399	1.14748	0.997975	1.39014	0.618226	1.77007	0.00648729	2.94005	71.917	54.565
1383325_PM_at	AI712781	LOC689145 /// LOC690806	0.999803	1.23015	0.992399	1.05334	0.997975	1.50571	0.454494	2.01595	0	2.93819	62.497	48.1942
1395850_PM_at	AA894165	Pus3	0.999803	1.2253	0.992399	1.45703	0.997975	1.30917	0.17896	2.29746	0	2.93728	69.833	53.1786
1372774_PM_at	AI170570	Coq6	0.999803	1.00894	0.992399	1.21296	0.997975	1.49779	0.221105	1.99366	0	2.93491	14.5037	0.7099
1375901_PM_at	AI178527	Ddx21	0.999803	1.12609	0.992399	1.28355	0.997975	1.46453	0.512313	1.86031	0	2.92928	51.5939	40.4854
1387822_PM_at	NM_031033	Gna11	0.999803	1.46524	0.992399	1.40737	0.997975	1.66026	0.305874	1.86051	0	2.92601	63.0937	48.6057
1376100_PM_at	BI274903	Tubb6	0.999803	1.19732	0.994637	-1.04904	0.997975	1.37958	0.618226	1.65068	0.0185572	2.92545	75.4786	56.9041
1370538_PM_at	U61261	Lama3	0.999803	1.06484	0.992399	-1.26158	0.997975	1.54871	0.618226	1.64342	0.0135191	2.9246	69.3776	52.874
1376339_PM_at	BM385270	Wwc3	0.999803	1.06186	0.992399	1.17546	0.997975	1.31111	0.408028	1.97935	0	2.92358	53.5656	41.9059
1367883_PM_at	NM_022509	Smn1	0.999803	1.10496	0.992399	1.24792	0.997975	1.48364	0.475002	1.81874	0.00278275	2.92126	49.7509	39.1472
1367624_PM_at	NM_024403	Atf4	0.999803	1.26517	0.992399	1.44877	0.207593	1.92548	0	2.46476	0	2.91341	8.78216	5.58714
1374071_PM_at	BG670800	Fam118a	0.999803	1.00152	0.995282	1.03135	0.997975	1.30721	0.657754	1.28012	0.0194239	2.91321	59.0615	0.3989
1385504_PM_at	AW524664	Rffl	0.999803	-1.08886	0.992399	1.14174	0.997975	1.47371	0.618226	1.91215	0.00278275	2.91303	69.0749	52.6711
1375627_PM_at	BF407856	Akirin2	0.999803	1.44382	0.992399	1.30029	0.997975	1.41455	0.588321	2.12078	0.0194239	2.91183	86.7209	64.0423
1377238_PM_at	BM386889	---	0.999803	1.47613	0.992399	1.29518	0.997975	1.34324	0.295057	2.10066	0.00278275	2.91008	80.7666	60.3077
1369192_PM_at	NM_031762	Cdkn1b	0.999803	1.30146	0.992399	1.71992	0.997975	1.60928	0.0589754	2.3557	0	2.90907	23.3491	9.42396
1380533_PM_at	AI408064	App	0.999803	1.15817	0.992399	1.10179	0.997975	1.4061	0.618226	1.68935	0	2.9082	61.3025	47.3671
1369941_PM_at	NM_022526	Dap	0.999803	1.16392	0.992399	1.23921	0.997975	1.476	0.0284374	2.1585	0	2.90712	19.1169	0.8346
1387759_PM_s_at	J02612	Ugt1a1 /// Ugt1a2 /// Ugt1a3 /// Ugt1a5 /// Ugt1a6 /// Ugt1a7c /// Ugt1a8 /// Ugt1a9	0.999803	1.048	0.992399	1.24039	0.997975	1.48465	0.0589754	2.08151	0	2.89857	14.4727	0.9403
1381850_PM_at	BF398081	Ppp1r12a	0.999803	1.20058	0.992399	1.35106	0.997975	1.55367	0.618226	1.87108	0.00798436	2.8954	83.8767	62.2712
1377842_PM_at	AW533281	Twistnb	0.999803	1.14651	0.992399	1.11698	0.997975	1.3622	0.464354	1.90316	0.00278275	2.89495	48.203	38.0155
1383818_PM_at	BF565324	Thnsl1	0.999803	1.06485	0.996141	-1.02363	0.997975	1.1111	0.618226	1.88036	0.0199383	2.88562	63.5723	48.935
1384897_PM_at	AA858696	---	0.999803	1.11338	0.992399	-1.14554	0.997975	1.47411	0.618226	1.70975	0	2.88462	75.2266	56.7399
1375684_PM_at	BE111846	Neu1	0.999803	1.50288	0.992399	1.27158	0.997975	1.3883	0.618226	1.65952	0.0161761	2.88071	106.806	75.9086
1374288_PM_at	BG374267	Ftsj3	0.999803	1.31489	0.992399	1.15385	0.997975	1.37659	0.618226	1.71968	0.0144564	2.87883	81.96	61.0645
1391932_PM_at	BI275030	Mab21l3	0.999803	1.10567	0.992399	1.31179	0.997975	1.67774	0.464671	2.48482	0.0237545	2.87627	19.2059	0.994
1391222_PM_at	AA965076	N4bp1	0.999803	1.46621	0.992399	1.14646	0.997975	1.50172	0.447932	2.04532	0.00798436	2.87437	74.7359	56.4195
1390249_PM_at	BF558075	RGD1305464	0.999803	1.03619	0.992691	1.057	0.997975	1.23826	0.618226	1.78189	0.0153669	2.87375	51.3358	40.2986
1377287_PM_at	AA957673	---	0.999803	1.4895	0.992399	1.23654	0.997975	1.76493	0.564309	1.99732	0.0115881	2.87001	88.7349	65.2825
1374507_PM_at	BE096671	Ube4b	0.999803	1.08812	0.994909	1.02628	0.997975	1.4761	0.618226	1.74498	0	2.86926	58.5221	45.4254
1384030_PM_at	AI030261	LOC100912483	0.999803	1.0953	0.992399	1.26272	0.997975	1.41701	0.202201	2.31973	0	2.86923	25.243	0.8137
1382160_PM_at	AI236331	---	0.999803	1.19134	0.992399	1.14667	0.997975	1.5407	0.630094	1.31353	0.00798436	2.86804	79.0956	59.2411
1374231_PM_at	AI103472	Klf16	0.999803	1.36326	0.992399	1.15525	0.997975	1.51179	0.618226	1.90172	0.017743	2.86351	80.8942	60.3888
1376418_PM_a_at	AA859497	Iars	0.999803	1.22471	0.992399	1.08601	0.997975	1.52062	0.367936	1.91442	0	2.8592	65.2565	50.0883
1386888_PM_at	NM_053857	Eif4ebp1	0.999803	1.14924	0.992399	1.09832	0.997975	1.34222	0.128598	2.2565	0	2.8581	27.5111	0.4283
1379803_PM_at	AI406386	Lmo4	0.999803	1.55826	0.992399	1.6392	0.997975	1.67568	0.386396	2.69242	0.0409993	2.8551	42.71	8.83833
1384330_PM_at	AI763467	Thg1l	0.999803	1.06201	0.995282	-1.03931	0.997975	1.38323	0.618226	1.79181	0.00278275	2.85402	60.9604	47.1295
1377854_PM_at	AI406343	Tmem62	0.999803	1.13233	0.992399	1.28168	0.997975	1.40824	0.0655558	2.08274	0	2.85327	18.1081	0.7069
1367834_PM_at	NM_053464	Srm	0.999803	1.21331	0.992399	1.08676	0.997975	1.16759	0.43079	1.90111	0.00475042	2.84872	55.187	43.0653
1383288_PM_at	BE117716	Mdm2	0.999803	1.17566	0.992399	1.25177	0.997975	1.49375	0.434733	1.99122	0.00475042	2.84705	68.5382	52.3107
1388340_PM_at	BF281153	Ns5atp9	0.999803	-1.004	0.992399	1.24992	0.997975	1.43465	0.618226	1.71184	0.0115881	2.84629	71.1906	54.0833
1367776_PM_at	NM_019296	Cdk1	0.999803	-1.49849	0.992399	-1.15303	0.999956	-1.00852	0.70301	1.3754	0.0460338	2.84157	94.9725	69.0509
1373989_PM_at	AI103943	Rassf1	0.999803	1.29836	0.994678	-1.03391	0.997975	1.5946	0.518983	2.02271	0.00475042	2.84057	71.3991	54.2217
1383896_PM_at	BM387943	Zfp639	0.999803	1.03589	0.992399	1.08032	0.997975	1.58525	0.218848	2.11249	0.00278275	2.8382	17.7389	0.3629
1386836_PM_at	BF556285	Zfp574	0.999803	1.36931	0.992399	1.33241	0.997975	1.39857	0.618226	1.96069	0.0153669	2.83556	94.0063	68.4742
1373554_PM_at	BE349698	---	0.999803	-1.00909	0.992691	-1.05803	0.997975	1.03751	0.618226	1.93858	0.0250233	2.82651	77.7773	58.3938
1380857_PM_at	AA859000	---	0.999803	1.40747	0.992399	1.0707	0.997975	1.41695	0.618226	1.70139	0	2.82639	92.2991	67.449
1392768_PM_at	AA900944	Asf1a	0.999803	-1.09872	0.992399	1.18543	0.997975	1.11915	0.618226	2.00479	0.0135191	2.82448	63.5505	48.92
1382343_PM_at	AA999037	---	0.999803	1.08893	0.992399	1.14532	0.997975	1.55131	0.447932	1.88118	0	2.82447	19.4599	0.5691
1387206_PM_at	NM_031740	B4galt6	0.999803	1.19232	0.992399	1.11628	0.997975	1.64591	0.618226	1.62933	0	2.82376	73.2871	55.4693
1378724_PM_at	BI291716	Nfkbil1	0.999803	1.39039	0.992399	1.08706	0.997975	1.58518	0.408028	2.00659	0.00278275	2.82289	62.5855	48.2553
1396851_PM_at	AI556069	---	0.999803	-1.31342	0.996981	-1.02891	0.999156	-1.02803	0.618226	1.85667	0.041329	2.82255	106.354	75.6535
1398350_PM_at	BG380454	Basp1 /// LOC100910172	0.999803	1.25393	0.992399	1.37023	0.997975	1.42216	0.512313	2.28136	0.0263394	2.82168	21.5343	0.3006
1380835_PM_at	BF389476	Isg20l2 /// RGD1565346	0.999803	1.15421	0.992399	1.37195	0.997975	1.45228	0.618226	1.7701	0	2.82011	79.7971	59.6899
1378243_PM_at	AA923937	Tmem17	0.999803	1.09526	0.992399	1.22437	0.997975	1.47998	0.618226	1.66833	0.00278275	2.81821	60.5407	46.8374
1381449_PM_s_at	BG670310	Tgfa	0.999803	1.03158	0.992399	1.2533	0.997975	1.46609	0.618226	1.99429	0.00648729	2.81454	61.6718	47.6233
1378418_PM_at	BI285027	Tifab	0.999803	1.09377	0.992399	1.38279	0.997975	1.42173	0.510789	2.10372	0.00475042	2.81398	40.2963	19.4974
1374980_PM_at	BI282049	Ccdc130	0.999803	1.33925	0.992399	1.52326	0.997975	1.54943	0.170412	2.29773	0.00798436	2.81376	29.3302	12.5744
1391572_PM_at	BE109168	Cars	0.999803	1.00031	0.999915	-1.00249	0.997975	1.71742	0.618226	1.83987	0.00475042	2.81275	72.6932	55.078
1393128_PM_at	BI288424	Gpatch4	0.999803	1.07406	0.992399	1.24601	0.997975	1.48358	0.618226	1.55999	0	2.81232	71.4954	54.2856
1387505_PM_at	NM_013145	Gnai1	0.999803	-1.08405	0.992399	1.09291	0.997975	1.12416	0.618226	1.74144	0	2.81153	67.3598	51.5164
1372297_PM_at	AI234527	Gsta4 /// LOC100365881 /// RGD1564906	0.999803	1.1631	0.992399	1.12258	0.997975	1.46723	0.0518983	2.01776	0	2.81101	16.4393	0.2823
1375658_PM_at	AI412317	---	0.999803	1.09027	0.992399	1.31781	0.997975	1.4917	0.218848	1.98436	0	2.80794	30.0325	16.7895
1389471_PM_at	AI412736	Tomm34	0.999803	2.02088	0.992399	1.62256	0.997975	1.91708	0.469628	1.99204	0.00278275	2.80572	4.63962	2.00162e-13
1379985_PM_at	AW530768	---	0.999803	-1.05828	0.992399	1.17477	0.997975	1.12684	0.618226	1.43596	0	2.80567	40.3106	0.2919
1397916_PM_s_at	AA924431	Ptpn1	0.999803	1.74894	0.992399	1.63296	0.997975	1.58524	0.618226	1.68715	0.0237545	2.80555	126.362	86.4578
1376811_PM_a_at	BE108383	Cpsf6	0.999803	1.32552	0.992399	1.08194	0.997975	1.70515	0.618226	1.74014	0.0135191	2.80114	95.1775	69.1729
1394511_PM_at	BF419160	Mysm1	0.999803	1.81965	0.992399	1.40256	0.997975	1.3262	0.428204	2.22755	0.0185572	2.79911	109.736	77.5492
1385344_PM_at	AW526794	---	0.999803	1.18457	0.992399	-1.10758	0.997975	1.60612	0.478618	2.18196	0.0153669	2.79791	88.894	65.38
1387266_PM_at	NM_080905	Siah1a	0.999803	1.25911	0.992399	1.12778	0.997975	1.4695	0.564309	1.93437	0.00278275	2.79742	76.3486	57.4698
1375675_PM_at	AA892813	Mbnl2	0.999803	1.20615	0.992399	1.45918	0.997975	2.09444	0.186834	2.24792	0.00278275	2.79524	24.959	0.537
1397886_PM_at	BF564624	Zc3h8	0.999803	1.28922	0.992399	1.15091	0.997975	1.54839	0.216508	2.21361	0	2.7936	23.7454	0.3415
1370835_PM_at	AF267197	Tox4	0.999803	1.3461	0.992399	1.06965	0.997975	1.55903	0.618517	1.33856	0.00648729	2.78694	87.3515	64.4319
1382461_PM_at	AI101582	Prmt7	0.999803	1.16752	0.992399	1.14813	0.997975	1.42388	0.618226	1.67119	0.00475042	2.78656	66.5777	50.9869
1392517_PM_at	AI102175	Blzf1	0.999803	1.21947	0.992399	1.22996	0.997975	1.67576	0.464985	2.05128	0.0124868	2.78513	34.607	16.7536
1383843_PM_at	AA945568	---	0.999803	1.06069	0.992399	1.14058	0.997975	1.19307	0.618226	1.88959	0.0311474	2.78273	74.0289	55.9566
1395542_PM_at	BF549929	---	0.999803	1.2756	0.992399	1.54149	0.997975	1.4136	0.618226	1.91712	0.0219908	2.78205	93.0619	67.9081
1379375_PM_at	BE100812	Pdgfa	0.999803	1.52695	0.992399	1.5832	0.997975	1.64298	0.618226	1.79255	0.00798436	2.78169	100.87	72.5151
1371212_PM_at	U02315	Nrg1	0.999803	1.14395	0.992399	1.20648	0.997975	1.34517	0.606317	1.6565	0	2.78132	55.9895	43.6363
1393780_PM_at	AA924380	Zfp131	0.999803	1.22182	0.993019	1.05872	0.997975	1.50483	0.618226	1.89005	0.0306788	2.77821	85.8988	63.5328
1375929_PM_at	BI289109	Mnt	0.999803	1.53385	0.994678	1.04502	0.997975	1.58219	0.618226	1.55911	0.0274394	2.77469	91.9668	67.2486
1389279_PM_at	BM386204	---	0.999803	1.05991	0.994678	1.0472	0.997975	1.33113	0.618226	1.89383	0.0105199	2.76969	70.2414	53.4514
1377417_PM_at	BE099931	LOC363328	0.999803	1.32276	0.992399	1.39453	0.997975	1.62306	0.618226	2.04289	0.0316555	2.76621	97.3796	70.4763
1368037_PM_at	NM_019170	Cbr1 /// LOC100360507	0.999803	1.0304	0.992399	1.11548	0.997975	1.06151	0.618226	1.70551	0.00798436	2.76578	60.3941	46.7353
1378958_PM_at	AA998314	Ccdc86	0.999803	1.16708	0.992399	1.20533	0.997975	1.59563	0.618226	1.73842	0.00798436	2.76576	74.8918	56.5214
1371646_PM_at	AI008441	LOC100360180	0.999803	1.0575	0.992399	-1.12397	0.997975	1.35586	0.367936	2.21949	0.0105199	2.76434	53.5985	39.7785
1383380_PM_at	AA859346	Rpp38	0.999803	-1.08831	0.992399	1.14227	0.997975	1.37976	0.618226	1.51282	0.0387891	2.76377	75.2304	56.7424
1393049_PM_at	BF417582	Myo1g	0.999803	1.5059	0.992399	1.30161	0.997975	1.57531	0.441136	1.96686	0	2.76288	95.5643	69.4028
1372385_PM_at	AA957292	---	0.999803	1.40468	0.992399	1.41369	0.997975	1.60241	0.447932	2.05824	0.0115881	2.76158	40.793	14.9466
1374686_PM_at	BF283406	Slc30a7	0.999803	1.32121	0.992399	1.11391	0.997975	1.62483	0.618226	1.85292	0.017743	2.7585	76.0397	57.2692
1382215_PM_at	AA875331	RGD1562997	0.999803	1.04602	0.992399	1.17151	0.997975	1.15672	0.618226	1.41202	0	2.7556	67.0943	51.3369
1395696_PM_at	BF560674	Yae1d1	0.999803	1.1727	0.992399	1.18165	0.997975	1.11229	0.618226	1.75064	0.00933423	2.75351	95.5971	50.139
1377833_PM_at	BF396950	Rif1	0.999803	-1.21934	0.999775	1.0071	0.997975	1.29592	0.618226	1.66389	0.0199383	2.75022	69.5666	53.0005
1388666_PM_at	AI179988	Enc1	0.999803	1.05312	0.995282	-1.03782	0.997975	1.10762	0.17896	2.61423	0.0244467	2.74963	65.1276	50.7504
1374265_PM_at	BF395101	---	0.999803	1.42965	0.992399	1.24143	0.997975	1.53312	0.618226	2.11334	0.0470138	2.74887	105.206	75.0029
1377952_PM_at	BE102146	Adpgk	0.999803	1.19938	0.992399	-1.12921	0.997975	1.40459	0.618226	1.71699	0.00475042	2.74664	71.0151	53.9666
1388154_PM_at	U31668	E2f5	0.999803	1.295	0.992399	1.22071	0.997975	1.60796	0.618226	1.75592	0.0135191	2.74625	78.4338	58.8164
1375701_PM_at	BF400575	Mettl16	0.999803	1.1464	0.992399	-1.12095	0.997975	1.20016	0.516335	1.97891	0	2.74587	63.1107	47.3185
1372218_PM_at	BM384448	Wdr12	0.999803	1.17273	0.992399	1.25685	0.997975	1.38543	0.618226	1.72317	0.00475042	2.74062	59.4932	46.1062
1376737_PM_at	BE110674	LOC100912041	0.999803	1.16385	0.992399	-1.44378	0.997975	1.10939	0.618226	2.02894	0.0185572	2.73994	75.7073	51.2274
1382566_PM_at	AI071569	Il7r	0.999803	1.54004	0.992399	1.16682	0.997975	1.46423	0.618226	1.69623	0.00648729	2.73965	92.0291	67.2862
1387502_PM_at	NM_133392	Stk17b	0.999803	1.24388	0.992399	1.22828	0.997975	1.46797	0.618226	1.59162	0.0105199	2.73941	79.8096	59.6978
1381687_PM_at	BE109434	RGD1309077	0.999803	1.36991	0.992399	1.20927	0.997975	1.67648	0.618226	1.64765	0.00278275	2.73757	70.6279	53.709
1396984_PM_at	BM390248	---	0.999803	1.19167	0.992399	1.19192	0.997975	1.36977	0.298732	2.12857	0.00278275	2.73233	64.3407	49.4622
1369081_PM_at	NM_031522	Neu1	0.999803	1.19807	0.992399	1.45728	0.997975	1.39492	0.618226	1.73823	0.0124868	2.72921	107.222	76.1427
1374239_PM_at	BI282835	Farp2	0.999803	1.80409	0.992399	1.75213	0.997975	1.81352	0.367936	2.41045	0.017743	2.72891	9.98766	1.82722
1367628_PM_at	NM_019904	Lgals1	0.999803	1.40111	0.992399	1.12601	0.997975	1.12827	0.618226	1.954	0.0199383	2.72874	97.4337	68.1734
1378221_PM_at	BE117032	---	0.999803	-1.0208	0.992399	1.09436	0.997975	1.10938	0.621236	1.36001	0.0115881	2.72855	76.78	57.7495
1371188_PM_a_at	AI407688	Ubtf	0.999803	1.49148	0.992399	1.29827	0.997975	1.59392	0.48363	1.94863	0.00798436	2.7276	94.4788	68.7565
1384427_PM_at	BI296301	Mdm2	0.999803	1.17524	0.992399	1.32963	0.997975	1.51644	0.54358	1.91348	0.00475042	2.72715	33.0103	17.1774
1378119_PM_at	BG381574	Zc3h8	0.999803	1.32112	0.992399	1.24787	0.997975	1.51452	0.616477	1.953	0.0144564	2.72438	72.9014	55.2153
1379949_PM_at	AI010265	Tfb1m	0.999803	1.18054	0.992399	1.12918	0.997975	1.23073	0.618226	1.78365	0.0144564	2.72286	89.2316	65.5866
1392025_PM_x_at	BI303277	---	0.999803	1.70623	0.992399	1.37607	0.997975	1.68664	0.510789	2.27868	0.0290594	2.7209	37.2342	10.0378
1367712_PM_at	NM_053819	Timp1	0.999803	1.51959	0.999056	1.01574	0.997975	1.25034	0.454874	2.23	0.0237545	2.71933	94.0564	68.5042
1395418_PM_at	BE110637	Zfp131	0.999803	1.29192	0.992399	1.14365	0.997975	1.67678	0.618226	1.80882	0.0194239	2.71871	93.8794	68.3983
1391193_PM_at	BI288564	---	0.999803	1.11063	0.992399	1.27404	0.997975	1.59036	0.618226	1.62948	0.0144564	2.71822	81.9813	61.0779
1389258_PM_at	AI317840	Rnf138	0.999803	1.11765	0.996593	1.01637	0.997975	1.53714	0.618226	1.75514	0.00648729	2.71645	57.6728	44.8275
1393683_PM_at	BF415479	RGD1306148	0.999803	-1.0179	0.992399	1.46178	0.997975	2.06179	0.618226	2.01006	0.00648729	2.71617	11.9416	0.3592
1373955_PM_at	BI280339	Ipo5	0.999803	1.14272	0.992399	1.14319	0.997975	1.25168	0.618226	1.66146	0.00648729	2.71554	45.0776	35.7093
1368033_PM_at	BI290791	Nolc1	0.999803	1.30249	0.992399	1.22191	0.997975	1.60773	0.40345	1.81914	0.00278275	2.71551	69.7937	53.1524
1397892_PM_at	BI301150	Eif1a	0.999803	1.21417	0.992399	1.19078	0.997975	1.6727	0.59867	1.973	0.0105199	2.71479	41.1515	18.6148
1376160_PM_at	BF408850	LOC100360982	0.999803	1.36701	0.992399	1.21568	0.997975	1.38147	0.618226	1.90536	0.0219908	2.71012	80.9359	60.4153
1372523_PM_at	AA892770	Gclc	0.999803	-1.05982	0.992399	1.12306	0.997975	1.27583	0.510789	1.72083	0	2.70042	51.6013	40.4908
1376201_PM_at	AI070397	Mettl16	0.999803	1.17469	0.992399	-1.12803	0.997975	1.24673	0.618226	1.85082	0.0144564	2.70041	68.2207	52.0971
1383677_PM_at	AA925701	Rnf168	0.999803	1.57667	0.992399	1.11062	0.997975	1.41176	0.618226	1.75595	0	2.69718	96.7964	70.1324
1391781_PM_at	BE097788	---	0.999803	1.36418	0.992399	1.1477	0.997975	1.29743	0.618226	1.60822	0.0320766	2.69633	107.883	76.5142
1374556_PM_at	BI289700	RGD1564480 /// Smox	0.999803	1.07477	0.992399	-1.12704	0.997975	1.53739	0.618226	1.65994	0	2.6948	68.9459	52.5845
1371347_PM_at	BI279371	Tmem50b	0.999803	1.24699	0.992399	1.18291	0.997975	1.52516	0.534323	2.12554	0.0144564	2.69337	86.1737	63.7034
1382679_PM_at	BF396190	Wdr43	0.999803	1.15389	0.995282	1.02723	0.997975	1.33774	0.618226	1.71802	0.0105199	2.69269	69.9778	53.2754
1393701_PM_at	BF397095	Dbr1	0.999803	1.33552	0.992399	1.49593	0.997975	1.41607	0.618226	2.03952	0.0290594	2.69265	100.305	72.1872
1374713_PM_at	AI228970	---	0.999803	1.03845	0.992778	-1.06146	0.997975	1.15055	0.618226	1.90946	0.0212974	2.69107	66.4328	47.5007
1374540_PM_at	AA859235	Cdca7	0.999803	1.00785	0.992399	1.18656	0.997975	1.20215	0.618226	1.53071	0.00278275	2.69057	68.9406	52.581
1380254_PM_at	AA893529	---	0.999803	1.08887	0.992399	-1.15141	0.997975	1.61887	0.436866	2.28153	0.0232302	2.68994	49.832	38.4066
1377827_PM_at	AA851587	Srfbp1	0.999803	1.07263	0.992399	1.07401	0.997975	1.32717	0.618226	1.48028	0.0169944	2.68852	60.3188	46.6828
1387280_PM_a_at	NM_017353	Slc7a5	0.999803	-1.07748	0.992399	-1.32265	0.997975	1.30054	0.690248	1.21521	0.00933423	2.68689	94.4502	58.683
1382035_PM_at	AI535480	Tbp	0.999803	1.41525	0.992399	1.32756	0.997975	1.93646	0.618226	1.45105	0.0387891	2.68651	131.828	89.2439
1392990_PM_at	AI031004	Sox17	0.999803	1.44792	0.992399	1.26545	0.997975	1.72426	0.618226	1.57519	0.0124868	2.6864	83.3024	61.9107
1369756_PM_a_at	AF210250	Slc4a4	0.999803	1.10736	0.992399	-1.11679	0.997975	1.26638	0.42699	1.84845	0	2.68598	62.6741	48.3164
1378443_PM_at	BI295964	Slamf9	0.999803	1.56316	0.992399	1.46392	0.997975	2.33076	0.48363	2.23903	0.0250233	2.68314	14.7188	5.12599
1373075_PM_at	BM390707	RGD1560888	0.999803	1.18894	0.992399	1.19192	0.997975	1.43678	0.208899	2.0199	0	2.68301	18.9244	0.5768
1370030_PM_at	NM_017305	Gclm	0.999803	1.12833	0.992399	1.32886	0.997975	1.47212	0.436866	1.89737	0.00648729	2.68113	68.5929	52.3475
1397557_PM_at	BF524412	Gtf2h1	0.999803	1.22106	0.992399	1.32097	0.997975	1.7209	0.618226	1.85252	0.00648729	2.6782	39.3409	15.3559
1380610_PM_at	AI406521	---	0.999803	1.20139	0.992399	1.10552	0.997975	1.24156	0.618226	1.57789	0.0161761	2.67796	91.0063	66.6673
1383713_PM_at	BM389843	LOC100361147	0.999803	1.07672	0.992399	1.23574	0.997975	1.0923	0.618226	1.50875	0.00475042	2.67723	74.3045	43.5923
1384161_PM_at	BF398627	Csnk1e	0.999803	1.41672	0.999915	-1.00016	0.997975	1.40981	0.618226	1.65039	0	2.67551	59.4623	46.0846
1369957_PM_at	NM_019341	Rgs5	0.999803	1.06411	0.992425	-1.07107	0.997975	1.07112	0.618226	1.86811	0.0169944	2.67496	77.9491	56.4607
1377623_PM_at	AA925355	Mex3d	0.999803	1.20689	0.992399	1.27542	0.997975	1.74193	0.618226	1.71083	0.0219908	2.67456	107.267	76.168
1379496_PM_at	AI029460	---	0.999803	1.83913	0.992399	1.71992	0.997975	2.09276	0.775408	1.21261	0.0335085	2.67452	198.087	162.006
1373055_PM_at	AI407547	---	0.999803	-1.02694	0.992399	1.3281	0.997975	1.33175	0.618226	1.73459	0.00475042	2.67116	55.4681	43.2656
1389156_PM_at	BM384589	LOC498606	0.999803	1.00028	0.992399	1.18264	0.997975	1.49582	0.280532	1.97061	0.00278275	2.66925	17.0739	0.7694
1374834_PM_at	AA943520	Sf3b4	0.999803	1.26568	0.992399	1.4097	0.997975	1.61519	0.367936	1.91033	0.00278275	2.66871	24.8553	12.1937
1373436_PM_at	AI171288	RGD1306739	0.999803	1.19781	0.992399	1.14551	0.997975	1.13211	0.618226	1.53089	0.00475042	2.66799	70.9536	53.9257
1379606_PM_at	BM392291	Rab30	0.999803	1.09967	0.992399	1.45739	0.997975	1.77701	0.582793	1.9822	0.00648729	2.66789	22.7548	10.6735
1376502_PM_at	AW523504	RGD1309228	0.999803	1.36823	0.992399	1.40105	0.997975	1.45218	0.618226	1.94026	0.0153669	2.66651	93.7723	68.3342
1383443_PM_at	AI146079	LOC498685	0.999803	1.1225	0.992399	1.44131	0.997975	1.51814	0.582757	1.93828	0.00648729	2.66563	21.4352	12.0858
1369590_PM_a_at	NM_024134	Ddit3	0.999803	1.30302	0.992399	1.28414	0.997975	2.28775	0.0589754	3.2848	0.0316555	2.66435	20.0494	0.6418
1383921_PM_at	AW916957	---	0.999803	1.049	0.992399	-1.11546	0.997975	1.54771	0.618226	1.65545	0.0311474	2.66414	100.559	72.335
1391545_PM_at	AI409150	Spice1	0.999803	1.27713	0.992399	1.37633	0.997975	1.66372	0.618226	1.91279	0.0301234	2.66285	102.414	73.407
1378274_PM_at	BF389658	---	0.999803	1.19145	0.999775	-1.00446	0.997975	1.5142	0.618226	1.70829	0.00798436	2.66101	71.4741	54.2715
1390659_PM_at	BI302830	---	0.999803	1.16997	0.992399	1.19631	0.997975	1.54533	0.618226	1.87466	0.0496469	2.6609	81.5426	60.8002
1377199_PM_at	BI274530	---	0.999803	1.35606	0.992399	1.41893	0.997975	1.50625	0.618226	1.61713	0.00933423	2.66048	96.7395	70.0988
1373200_PM_at	AI600237	Eef1e1	0.999803	1.06308	0.994678	-1.0341	0.997975	1.33934	0.618226	1.67594	0.00278275	2.65891	47.8223	37.7361
1389765_PM_at	BI276730	Nle1	0.999803	1.05929	0.992399	-1.09718	0.997975	1.29754	0.618226	1.80271	0.0135191	2.6583	51.1979	40.1987
1376098_PM_a_at	BF282304	---	0.999803	1.07428	0.993057	1.04732	0.997975	1.37427	0.591949	1.71317	0	2.65554	47.8993	37.7927
1393006_PM_at	BF282112	---	0.999803	1.40678	0.992399	1.3633	0.997975	1.48798	0.581084	2.0173	0.0169944	2.65245	113.095	79.404
1373702_PM_at	AI171798	L3mbtl2	0.999803	1.12366	0.99443	-1.0426	0.997975	1.16796	0.618226	1.61386	0.00933423	2.65221	52.7546	41.323
1391507_PM_at	BF417765	Zfp467	0.999803	1.17656	0.992399	1.6901	0.997975	2.08861	0.230659	2.43297	0.0124868	2.65118	14.0394	6.47729
1370108_PM_a_at	AF090134	Lin7a	0.999803	1.2601	0.999915	1.00239	0.997975	-1.17149	0.623444	-1.4187	0.0250233	-2.64886	72.2226	54.7672
1374922_PM_at	AI013096	Gpn2	0.999803	1.20516	0.992552	1.06326	0.997975	1.3393	0.618226	1.82487	0.0124868	2.64794	79.6208	59.5772
1385616_PM_a_at	AI137136	Asf1a	0.999803	1.0377	0.993564	-1.03645	0.997975	1.21871	0.454874	1.77286	0	2.64764	51.8639	40.6806
1387090_PM_a_at	NM_024135	Limk2	0.999803	1.46446	0.995282	-1.03059	0.997975	1.36323	0.551712	1.97636	0.0115881	2.64724	78.8768	59.1008
1367993_PM_at	NM_031745	Clip1	0.999803	1.33662	0.999056	-1.01316	0.997975	1.40573	0.618226	1.63942	0.00475042	2.64558	74.3644	56.1765
1378034_PM_at	BF552141	Mterfd3	0.999803	1.32327	0.992399	1.64486	0.997975	1.52266	0.618226	1.79398	0.0169944	2.64409	112.53	79.0942
1383238_PM_at	AI060136	Qtrt1	0.999803	1.1499	0.992399	1.19787	0.997975	1.33738	0.618226	1.45063	0.0244467	2.64288	76.0911	57.3026
1374764_PM_at	BG378053	Nop14	0.999803	1.24486	0.992399	1.09719	0.997975	1.23943	0.618226	1.42556	0.0169944	2.64197	94.2738	68.6341
1387201_PM_at	NM_053588	Rnf138	0.999803	1.09548	0.992399	1.15629	0.997975	1.52806	0.54358	1.84289	0.00475042	2.64061	58.1688	45.1769
1392985_PM_at	BF555731	Arih1	0.999803	1.31916	0.992399	1.1557	0.997975	1.31628	0.618226	1.59362	0.0409993	2.63882	99.6663	71.8158
1382625_PM_at	BE101437	---	0.999803	1.39721	0.992399	1.12857	0.997975	1.56079	0.618226	1.72516	0	2.63726	69.082	52.6759
1372642_PM_at	BE113397	LOC100912749	0.999803	1.05613	0.992399	1.06625	0.997975	1.62499	0.618226	1.63913	0.040637	2.6344	84.5607	62.6993
1384915_PM_at	AI547895	Ift88	0.999803	1.18959	0.992399	-1.14206	0.997975	1.37436	0.618226	1.49738	0.0115881	2.63379	67.9389	51.9073
1395105_PM_at	AW527267	Cwf19l2	0.999803	1.65131	0.992399	1.41184	0.997975	1.61604	0.447932	2.08165	0.0105199	2.63115	109.031	77.1566
1373107_PM_at	BF283792	Alg1	0.999803	1.62809	0.992399	1.09963	0.997975	1.43396	0.618226	1.58611	0.00933423	2.6306	112.978	79.34
1369588_PM_a_at	NM_012915	Atpif1	0.999803	1.17705	0.992399	1.19726	0.997975	1.31925	0.221105	1.84715	0	2.62944	55.7728	43.4823
1397409_PM_s_at	BE113999	Wee1	0.999803	1.45764	0.992399	1.54025	0.997975	1.59601	0.618226	1.84271	0.00278275	2.62819	114.123	79.9658
1370848_PM_at	BI284218	Slc2a1	0.999803	1.11806	0.992399	1.08061	0.997975	1.3754	0.618226	1.69737	0.0124868	2.62819	81.7999	60.9632
1371995_PM_at	AI599225	Klhl21	0.999803	1.30877	0.992399	1.18052	0.997975	1.45816	0.618226	1.6558	0	2.62335	82.4447	61.3706
1368032_PM_at	M94288	Nolc1	0.999803	1.1109	0.992399	1.08349	0.997975	1.30065	0.618226	1.67535	0.0144564	2.62199	61.9748	47.8332
1380320_PM_at	AI176284	Lin54	0.999803	1.31859	0.992399	1.30272	0.997975	1.60576	0.618226	1.78833	0.0115881	2.62095	75.0762	56.6418
1390591_PM_at	AI169163	Slc17a3	0.999803	-1.072	0.992399	1.19044	0.997975	1.55421	0.315695	1.9907	0	2.61793	18.1371	0.3906
1373812_PM_at	BE110915	Cdkn1b	0.999803	1.40351	0.992399	1.32154	0.997975	1.76368	0.0822152	2.2139	0.00278275	2.6168	25.4729	10.965
1380448_PM_at	AI112926	Alkbh	0.999803	1.31967	0.992399	1.23867	0.997975	1.61018	0.367936	2.07173	0.0105199	2.61332	30.068	15.0405
1389625_PM_at	BI299402	Chchd4 /// LOC100361898 /// LOC100364342	0.999803	1.19308	0.996236	1.02037	0.997975	1.3431	0.618226	1.66867	0.017743	2.61308	80.6609	60.2405
1394347_PM_at	BF568007	Golga4	0.999803	1.9141	0.992399	1.33153	0.997975	1.8284	0.564309	2.07666	0.0212974	2.61163	163.593	104.176
1367866_PM_at	NM_019153	Fbln5 /// Trip11	0.999803	1.1961	0.992399	1.22328	0.997975	1.40268	0.618226	1.63027	0.0144564	2.60797	93.389	68.1045
1372354_PM_at	BM389898	---	0.999803	1.08957	0.999775	-1.00566	0.997975	1.53148	0.618226	2.07095	0.033118	2.60737	24.0712	0.2764
1383301_PM_at	AI237554	LOC498154	0.999803	1.11073	0.992399	1.22214	0.997975	1.29068	0.624522	1.37249	0.0339411	2.60669	82.1081	61.1581
1373311_PM_at	BF405581	Phf3	0.999803	1.2384	0.992399	1.18436	0.997975	1.26834	0.590176	1.81281	0.0105199	2.60505	90.9417	66.6281
1382886_PM_at	BE100329	---	0.999803	1.21804	0.992399	1.25143	0.997975	1.35713	0.618226	2.01059	0.0153669	2.60488	78.7744	59.0351
1382707_PM_at	BM386762	Rps6ka3	0.999803	1.21867	0.992399	1.09417	0.997975	1.18511	0.618226	1.62232	0.00648729	2.60465	81.1239	60.5347
1378497_PM_at	BF400776	LOC100362764	0.999803	1.21112	0.992399	1.21655	0.997975	1.46899	0.510832	1.86138	0	2.60448	66.792	51.1322
1383586_PM_at	BI295793	Arpp19	0.999803	1.18644	0.992399	1.18822	0.997975	1.74477	0.155286	2.22511	0.00278275	2.60353	16.3884	0.4154
1371724_PM_at	AA799631	Rexo2	0.999803	-1.01942	0.992399	1.15064	0.997975	1.24379	0.212751	1.82094	0	2.60249	35.8171	28.7153
1372397_PM_at	BE349744	Tiprl	0.999803	1.11378	0.992399	-1.0653	0.997975	1.54849	0.621236	1.34112	0.0335085	2.6	93.278	68.0379
1380301_PM_at	BM385833	LOC680290	0.999803	1.63436	0.992399	1.23111	0.997975	1.59243	0.618226	1.88818	0.0212974	2.59985	130.432	88.5388
1395449_PM_at	BG673211	Rsl24d1	0.999803	1.08764	0.99967	-1.0112	0.997975	1.32959	0.618226	1.59689	0.0347275	2.5981	92.9309	67.8294
1381968_PM_at	AI029175	Creg1	0.999803	-1.00531	0.992399	1.43455	0.997975	1.51879	0.128598	2.04572	0	2.59787	18.7062	0.2158
1384926_PM_at	AA964975	---	0.999803	1.87766	0.992399	1.27842	0.997975	1.58607	0.618226	1.68128	0.00933423	2.59699	106.094	75.506
1397768_PM_at	BI282074	---	0.999803	1.12169	0.992399	1.27814	0.997975	1.38905	0.618226	1.35889	0	2.59596	56.2187	43.799
1383763_PM_at	BF396631	---	0.999803	1.22316	0.992399	1.20041	0.997975	1.26768	0.618226	1.62885	0	2.59511	61.0389	47.1841
1371799_PM_at	AI175438	Gaa	0.999803	1.10266	0.992399	1.16715	0.997975	1.28871	0.582757	1.68864	0.00475042	2.59494	48.2457	38.0469
1378940_PM_at	AI170278	Shq1	0.999803	-1.15437	0.992399	-1.11392	0.997975	1.12279	0.702697	1.19948	0.0185572	2.59136	114.688	70.0627
1384639_PM_at	AI070350	Reep6	0.999803	1.23091	0.992399	1.34787	0.997975	1.64638	0.367086	2.20791	0.0144564	2.58946	24.2174	0.9307
1377804_PM_at	AI030809	Prtg	0.999803	-1.47137	0.992399	-1.58117	0.997975	-1.79177	0.216508	-2.18409	0.00278275	-2.58859	17.1289	5.79595
1374340_PM_at	AA848536	Glrx2	0.999803	1.0833	0.992399	1.12522	0.997975	1.23523	0.618226	1.46427	0.0115881	2.58793	75.3194	56.8004
1373690_PM_at	BI290473	LOC688146	0.999803	-1.05342	0.992399	-1.06136	0.997975	1.26714	0.645075	1.21215	0.00278275	2.58771	105.06	61.5982
1389460_PM_at	AI231787	---	0.999803	1.43173	0.992399	1.25411	0.997975	1.65059	0.608463	2.0164	0.0290594	2.58623	104.948	74.856
1387510_PM_at	NM_022289	Snx16	0.999803	1.41503	0.992399	-1.17632	0.997975	1.33344	0.618226	1.57599	0.00798436	2.58574	83.5231	62.0494
1397552_PM_at	AA899923	Eml4	0.999803	1.52351	0.992399	1.34108	0.997975	2.06098	0.0415187	2.49057	0.00278275	2.58403	15.9028	6.956
1374845_PM_at	AI176367	---	0.999803	1.10931	0.992399	-1.09844	0.997975	1.38172	0.588666	1.99753	0.0124868	2.58356	52.7126	37.4384
1373797_PM_at	BF417430	Hyal3	0.999803	-1.32903	0.992399	-1.68538	0.997975	-1.98162	0.295057	-2.49099	0.0347275	-2.58271	24.008	0.6447
1370686_PM_at	U32575	Exoc3	0.999803	1.06444	0.996593	1.01904	0.997975	1.26324	0.618226	1.46386	0.00798436	2.58109	50.8947	39.9789
1375213_PM_at	BM384604	Pck2	0.999803	1.04707	0.994678	1.03794	0.997975	1.4434	0.618226	1.90796	0.0290594	2.57897	69.2973	52.8202
1374621_PM_at	AA892987	Taf1c	0.999803	1.05172	0.992399	1.16845	0.997975	1.14147	0.618226	1.59109	0.0161761	2.57548	78.971	59.1613
1377108_PM_at	BI296302	Smcr7l	0.999803	1.5562	0.992399	1.42291	0.997975	2.0588	0.618226	2.07893	0.0462429	2.57483	16.6609	5.36253
1384263_PM_at	AI072473	Tmem161b	0.999803	1.03541	0.999915	-1.00113	0.997975	1.25752	0.618226	1.70463	0.0161761	2.57469	100.392	72.2381
1391810_PM_at	BI288157	Rbm20	0.999803	1.52774	0.992399	1.10645	0.997975	1.51769	0.580368	1.9344	0.00933423	2.5735	79.3616	59.4114
1395152_PM_at	BI294261	Mak16	0.999803	1.16967	0.992399	1.09027	0.997975	1.08779	0.493735	2.11234	0.0268854	2.57267	84.2822	53.521
1375441_PM_at	BI278468	Sars	0.999803	1.12561	0.992399	1.0972	0.997975	1.3589	0.462671	1.71663	0	2.57208	49.2347	38.7706
1378359_PM_at	AI072632	LOC100910054	0.999803	1.06076	0.997642	-1.01885	0.997975	1.42141	0.622803	1.36449	0.0475083	2.57114	103.332	73.9339
1388628_PM_at	BI284430	Tmed3	0.999803	1.14435	0.992399	1.32488	0.997975	1.30838	0.618226	1.48049	0.0206904	2.57101	116.24	81.1144
1384742_PM_at	BF389776	Atrx	0.999803	1.3737	0.992399	1.19854	0.997975	1.50106	0.618226	1.53612	0.0105199	2.56875	103.164	73.8376
1375563_PM_at	AA944394	Ubtd2	0.999803	-1.10692	0.994678	-1.03237	0.997975	1.23857	0.753209	1.15138	0.0144564	2.56852	130.839	74.2562
1377625_PM_at	BF560079	Trmt6	0.999803	-1.06799	0.999775	1.00697	0.997975	1.3099	0.618226	1.51346	0.0237545	2.56747	72.2461	54.7828
1390036_PM_at	BI289867	Slc16a6	0.999803	-1.08964	0.992399	-1.11762	0.997975	-1.10062	0.886584	1.06419	0.0185572	2.56574	111.907	0.9925
1383246_PM_at	AI146111	Armc7	0.999803	1.37015	0.992399	-1.09501	0.997975	1.37644	0.579382	1.81822	0	2.56546	84.6282	62.7414
1373094_PM_at	AW917124	Gtf2h1	0.999803	1.03413	0.992399	-1.09033	0.997975	1.20867	0.618226	1.62483	0.0274394	2.5647	54.5162	42.5866
1373052_PM_at	BI275649	Pdcl3	0.999803	1.23502	0.992399	1.20411	0.997975	1.47521	0.307914	1.92785	0.00278275	2.56376	16.7218	0.2294
1368928_PM_at	NM_031786	Trim3	0.999803	1.20664	0.992399	1.14126	0.997975	1.58168	0.618226	1.56299	0.0105199	2.56365	81.8852	61.0171
1372779_PM_at	BG373352	B3gnt2	0.999803	1.36398	0.992399	1.51616	0.997975	1.55794	0.618226	2.02122	0.0153669	2.56248	28.1647	10.0454
1368874_PM_a_at	AB050011	Mafg	0.999803	1.1139	0.992399	1.21265	0.997975	1.73129	0.367086	2.2157	0.017743	2.56225	23.3839	0.8972
1370155_PM_at	BM388837	Col1a2	0.999803	1.19356	0.994678	1.04857	0.997975	1.35798	0.618226	1.91316	0.0237545	2.56045	71.4052	54.2257
1374656_PM_at	AA851443	Exoc3	0.999803	1.05107	0.999915	1.00164	0.997975	1.06145	0.618226	1.38955	0	2.55952	76.2377	51.9585
1374740_PM_at	BF408740	Mef2bnb	0.999803	1.12228	0.992399	1.11108	0.997975	1.38511	0.618226	1.79817	0.0115881	2.55896	72.1058	54.69
1378074_PM_at	AI175045	Pdk4	0.999803	1.37791	0.992399	1.48974	0.997975	1.89663	0.40506	2.20014	0.0161761	2.55716	19.9455	7.38469
1391577_PM_at	BI293450	Pgam5	0.999803	1.1322	0.992399	-1.09703	0.997975	1.17428	0.618226	1.49724	0.00798436	2.55472	61.119	47.2397
1370312_PM_at	M88469	Spon1	0.999803	1.20973	0.992399	1.21378	0.997975	1.61091	0.618226	1.55576	0.00475042	2.554	83.1019	61.7847
1389643_PM_at	H31790	Wiz	0.999803	1.17757	0.992399	1.15394	0.997975	1.4887	0.618226	1.64297	0.0311474	2.55248	71.0959	54.0203
1371561_PM_at	AA849522	G6pc3	0.999803	1.19232	0.992399	1.14587	0.997975	1.12758	0.618226	1.58807	0.0237545	2.55024	78.1962	58.6636
1377400_PM_at	BF391890	Hrb2	0.999803	1.26077	0.992399	1.199	0.997975	1.47809	0.618226	1.69839	0	2.54993	46.7806	36.9694
1374665_PM_at	BG057541	Gemin4	0.999803	1.25419	0.992399	1.22181	0.997975	1.28142	0.618226	1.64358	0.0363808	2.5491	90.4361	66.3211
1380121_PM_at	BE117215	Nek7	0.999803	1.22664	0.992399	1.50246	0.997975	1.55203	0.618226	1.67767	0.0250233	2.54608	80.4303	60.0937
1383626_PM_at	BI274049	Zfp259	0.999803	1.23643	0.992399	-1.15174	0.997975	1.14273	0.618226	1.5569	0.0232302	2.54551	81.405	60.7131
1382477_PM_at	AW532560	Senp5	0.999803	1.29848	0.992399	1.30223	0.997975	1.65741	0.618226	1.32742	0.0124868	2.54274	80.5051	60.1414
1374793_PM_at	BE113663	Wdr3	0.999803	-1.01225	0.995449	1.022	0.997975	1.12689	0.618226	1.56561	0.0225645	2.54146	53.6395	41.9589
1383564_PM_at	BF411036	Irf7	0.999803	2.19675	0.992399	2.50406	0	3.66147	0	3.95211	0.0237545	2.54003	6.93771	0.02829
1393028_PM_at	BM383152	---	0.999803	1.28188	0.992399	1.34656	0.997975	1.20847	0.618517	1.38362	0.043138	2.53936	156.12	100.845
1369179_PM_a_at	NM_013124	Pparg	0.999803	-1.02485	0.994678	-1.0572	0.997975	1.68606	0.618226	1.86775	0.0206904	2.53863	94.8478	68.9766
1372631_PM_at	AI170596	Tk1	0.999803	-1.039	0.999915	-1.00014	0.997975	1.30984	0.621236	1.36536	0.0360249	2.5378	80.8204	60.3419
1379982_PM_at	BE117278	Nrip1	0.999803	1.23796	0.992399	1.1327	0.997975	1.70381	0.556054	1.95389	0.0115881	2.53777	24.2932	0.258
1370979_PM_at	BF282783	Ddx20	0.999803	1.11976	0.992399	1.19124	0.997975	1.43896	0.618226	1.74693	0.0357133	2.53764	70.0072	53.2951
1390791_PM_at	AI172537	Gas2l1	0.999803	1.25545	0.992399	1.0931	0.997975	1.19306	0.618226	1.60517	0.0206904	2.53698	70.658	53.729
1374842_PM_at	BF287009	Cebpz	0.999803	1.1749	0.992399	1.12678	0.997975	1.3987	0.618226	1.63548	0	2.53474	53.416	41.7986
1378143_PM_at	AI170625	Pdcl	0.999803	1.33077	0.992399	1.43542	0.997975	1.90639	0.618226	1.68834	0.0320766	2.53419	141.773	94.1422
1373782_PM_a_at	AW253957	LOC499770	0.999803	1.29169	0.992399	1.10546	0.997975	1.14648	0.618226	1.46795	0.0115881	2.53407	94.7201	68.9005
1387812_PM_at	NM_012999	Pcsk6	0.999803	-1.0032	0.992399	-1.12321	0.997975	1.07522	0.618226	1.46807	0.00278275	2.52983	63.158	48.65
1389698_PM_at	AI010312	---	0.999803	1.46158	0.992399	1.17856	0.997975	1.30724	0.618226	1.47721	0.029276	2.52673	109.653	77.5034
1393096_PM_at	BF393086	Stxbp5	0.999803	1.84445	0.992399	1.45467	0.997975	1.63938	0.618226	1.65828	0.0426379	2.52665	141.548	94.034
1367617_PM_at	NM_012495	Aldoa	0.999803	1.22665	0.992399	1.20296	0.997975	1.15274	0.186834	1.75686	0	2.5248	56.8948	44.2781
1386928_PM_at	NM_022400	Bcat2	0.999803	1.04861	0.994678	1.04542	0.997975	1.59678	0.618226	1.47693	0.040637	2.52453	99.7982	71.8927
1393983_PM_at	AA998204	Xpot	0.999803	1.00365	0.992399	1.13533	0.997975	1.61236	0.618226	1.60918	0.00798436	2.52446	70.8052	53.827
1390989_PM_at	BG667374	Mospd2	0.999803	1.06332	0.992399	1.15063	0.997975	1.31199	0.582793	1.74988	0	2.52139	49.6777	39.0938
1376931_PM_at	BG380736	Phf20	0.999803	-1.03311	0.992399	1.37045	0.997975	1.39608	0.618226	1.89595	0.0484424	2.51926	120.097	83.1795
1377829_PM_at	BI291153	Cep57	0.999803	1.23374	0.992399	1.0697	0.997975	1.48127	0.618226	1.7601	0.0105199	2.51573	83.5646	62.0754
1397748_PM_at	AW521583	Mrm1	0.999803	1.08563	0.992399	1.10482	0.997975	1.34312	0.618226	1.50509	0.00475042	2.51561	66.7179	51.082
1382417_PM_at	AI236886	Mdm4	0.999803	-1.00619	0.992399	-1.1367	0.997975	1.36547	0.618226	1.46992	0.00475042	2.51271	71.8989	54.553
1368905_PM_at	NM_133586	Ces2c /// LOC100365112	0.999803	1.04138	0.992399	1.13334	0.997975	1.13397	0.618226	1.52963	0.00648729	2.51177	69.6184	53.0352
1388405_PM_at	BI294780	Ckap5	0.999803	1.45443	0.992631	-1.05707	0.997975	1.29063	0.618226	1.79848	0.029276	2.51097	104.455	74.5754
1383625_PM_a_at	BF288164	Zfp259	0.999803	1.29851	0.997642	1.01852	0.997975	1.19061	0.618226	1.66355	0.0161761	2.5107	68.3254	52.1676
1393695_PM_at	AI501474	---	0.999803	1.3605	0.992399	1.39993	0.997975	1.42595	0.618226	1.83482	0.0105199	2.51001	103.346	73.9418
1376010_PM_at	BM384201	Prpf4b	0.999803	1.42721	0.992399	1.1814	0.997975	1.35279	0.618226	1.83889	0.00475042	2.5078	81.9762	61.0747
1378475_PM_at	BF396428	Appbp2	0.999803	1.2336	0.992399	1.37213	0.997975	1.27538	0.618226	1.39808	0	2.50663	77.7927	58.4038
1388956_PM_at	BI285945	Xpo5	0.999803	1.1933	0.999056	1.01036	0.997975	1.35519	0.618226	1.53282	0.0199383	2.50593	50.9128	39.992
1395058_PM_at	AI556441	Wdr75	0.999803	1.23332	0.992399	1.22985	0.997975	1.43233	0.0518983	2.57171	0.00798436	2.50443	51.5049	37.5758
1378848_PM_at	AI169831	Asb5	0.999803	1.03951	0.992399	1.45718	0.997975	1.37557	0.618226	1.46021	0.0124868	2.50429	70.5725	53.6721
1374153_PM_at	AI236359	Pdcl3	0.999803	1.31886	0.992399	1.26167	0.997975	1.73386	0.618226	1.6187	0.00475042	2.5041	85.2659	63.1392
1370462_PM_at	AI171185	Hmmr	0.999803	-1.00798	0.992399	1.1643	0.997975	1.06537	0.621236	1.46123	0.0306788	2.50196	67.9056	51.8848
1372116_PM_at	AI008955	Mrps2	0.999803	1.15647	0.997663	1.01336	0.997975	1.23239	0.618226	1.62516	0.00475042	2.50186	46.6276	36.8566
1386745_PM_at	BF523839	---	0.999803	1.14353	0.992399	1.34825	0.997975	1.45901	0.618226	1.7248	0.00933423	2.5009	70.8742	53.8729
1386280_PM_at	AA892888	Mettl7b	0.999803	1.1813	0.992399	1.28191	0.997975	1.26187	0.618226	1.90375	0.0274394	2.50044	58.6478	45.5137
1382187_PM_at	AI136314	Gpatch4	0.999803	1.05068	0.992399	1.08894	0.997975	1.085	0.618226	1.51941	0.00278275	2.49868	63.6625	48.997
1372816_PM_at	BE107319	---	0.999803	1.00535	0.992399	1.1538	0.997975	1.34289	0.618226	1.67444	0.0206904	2.49804	77.5155	58.2249
1395555_PM_at	AW916706	Gosr1	0.999803	-1.15109	0.993057	-1.06086	0.997975	1.28484	0.618226	1.60649	0.0124868	2.49772	56.2854	43.8463
1372613_PM_at	AI232784	Bdh2	0.999803	1.33978	0.992399	1.22499	0.997975	1.35118	0.618226	1.52945	0.0396808	2.49765	120.372	83.3254
1381016_PM_at	BI288152	---	0.999803	1.23803	0.992399	1.13631	0.997975	1.17435	0.618226	1.4264	0.00278275	2.4972	78.8461	59.0811
1393193_PM_at	BF522381	Rpusd2	0.999803	1.18117	0.992399	1.27575	0.997975	1.62922	0.618226	1.80705	0.0320766	2.49647	43.064	16.7845
1385066_PM_a_at	BM390527	---	0.999803	1.28174	0.992399	1.09677	0.997975	1.1861	0.618226	1.68973	0.0311474	2.49607	75.245	56.7519
1390707_PM_at	BI281632	Rgs10	0.999803	1.39552	0.992399	1.17155	0.997975	1.50595	0.618226	1.56495	0.0327176	2.49558	109.43	77.3791
1372576_PM_at	AI232347	Exd2	0.999803	1.30633	0.992399	1.18075	0.997975	1.65717	0.618226	1.72898	0.0161761	2.49532	80.4538	60.1086
1368856_PM_at	NM_031514	Jak2	0.999803	1.70213	0.992399	1.25291	0.997975	1.57329	0.618226	1.97595	0.0306788	2.49234	154.546	100.13
1378842_PM_at	AI102520	Gabarapl1	0.999803	1.50705	0.992399	1.81904	0.997975	1.37241	0.618226	1.70437	0.029276	2.49047	119.857	83.0519
1376668_PM_at	BM388328	LOC100910316	0.999803	-1.06924	0.992399	1.15381	0.999956	1.00341	0.618226	1.35919	0	2.49015	83.8711	54.1073
1382263_PM_at	AI511280	Odf2l	0.999803	-1.0233	0.992399	1.04589	0.997975	1.21778	0.618226	1.47245	0.0250233	2.4892	70.9776	53.9417
1372599_PM_at	BI290559	Mgst2	0.999803	1.1123	0.992399	1.29886	0.997975	1.58613	0.135387	1.92731	0	2.4874	17.5765	0.7848
1386669_PM_at	BF565188	LOC679127	0.999803	1.22384	0.994678	1.03465	0.997975	1.39436	0.618226	1.47691	0.00278275	2.48736	75.4375	56.8774
1383470_PM_at	AI548857	---	0.999803	1.45087	0.992399	1.41904	0.997975	1.63097	0.618226	1.66647	0.0316555	2.4852	96.4236	69.9121
1382210_PM_at	BE117392	LOC302495	0.999803	1.03227	0.992399	1.17861	0.997975	1.44364	0.618226	1.62991	0.040637	2.48455	95.2836	69.236
1368536_PM_at	NM_057104	Enpp2	0.999803	1.07066	0.992399	1.47501	0.997975	1.66476	0.186834	2.12376	0	2.48347	15.9425	0.3101
1382795_PM_at	AI228346	---	0.999803	1.14437	0.992399	-1.1463	0.997975	1.48586	0.602102	2.03374	0.0232302	2.48176	49.0558	38.1047
1391432_PM_at	BM385275	Wdr75	0.999803	1.24226	0.99967	1.01077	0.997975	1.3314	0.618226	1.77618	0.0274394	2.48171	74.3081	56.1396
1373564_PM_at	AI410548	Hibch	0.999803	1.11347	0.992399	1.14142	0.997975	1.27366	0.618226	1.72292	0.00475042	2.48088	63.7146	49.0328
1369379_PM_at	NM_031564	Epha3	0.999803	-1.00979	0.992399	1.16894	0.997975	1.22827	0.202201	1.91	0	2.47955	57.3413	44.5936
1377408_PM_at	AW251242	Pla2g6	0.999803	1.14068	0.992399	1.1704	0.997975	1.14579	0.618226	1.32007	0.00278275	2.47889	67.3813	0.6674
1373001_PM_at	AA817990	Chchd4 /// LOC100361898 /// LOC100364342	0.999803	-1.01357	0.992399	-1.17386	0.997975	1.24647	0.618226	1.5564	0.0219908	2.47869	57.9691	45.0363
1374113_PM_at	BM387384	Baz1a	0.999803	1.23754	0.992399	1.26243	0.997975	1.39026	0.618226	1.66686	0.0115881	2.47739	71.5188	54.3011
1370942_PM_at	AI170661	Rasa3	0.999803	1.12827	0.99967	1.00986	0.997975	1.2656	0.618226	1.42719	0.0185572	2.47673	76.5252	57.5843
1392211_PM_at	BF408070	Sec24b	0.999803	1.22911	0.992399	1.31165	0.997975	1.85029	0.618226	1.91532	0.0360249	2.47581	39.0967	12.681
1386435_PM_at	AI101186	Tfap4	0.999803	1.06454	0.995844	1.02065	0.997975	1.45103	0.618517	1.29808	0.0153669	2.47578	76.7267	57.7149
1391014_PM_at	AW530427	LOC100910854	0.999803	1.05307	0.995282	1.0313	0.997975	1.43235	0.618226	1.44456	0.0274394	2.47499	69.0141	52.6303
1382404_PM_at	BG669741	---	0.999803	1.1349	0.992399	1.23348	0.997975	1.48916	0.618226	1.82168	0.0357133	2.47319	30.0073	16.4225
1389479_PM_at	AI233750	Klf3	0.999803	1.28939	0.992399	1.27004	0.997975	1.4094	0.618226	1.74317	0.0115881	2.47284	82.3739	61.326
1374849_PM_at	BF285745	Adamts7	0.999803	-1.21483	0.992399	-1.36586	0.997975	-1.79531	0.618226	-1.83758	0.0468163	-2.46878	23.1495	9.94411
1379046_PM_at	BI290140	Mlec	0.999803	1.05982	0.995282	1.02558	0.997975	1.37256	0.618226	1.6852	0.0360249	2.46701	82.2532	61.2498
1382193_PM_at	BI294188	Cisd2	0.999803	1.38482	0.992399	1.36479	0.997975	1.63324	0.33088	2.11701	0.0161761	2.46569	38.7518	12.0606
1389459_PM_at	BE116947	Yae1d1	0.999803	1.22001	0.992399	1.15648	0.997975	1.2833	0.618226	1.43142	0.00648729	2.46466	62.5381	48.2226
1394243_PM_at	AI101062	RGD1559938 /// Sms	0.999803	1.19019	0.992399	1.1634	0.997975	1.53718	0.618226	1.5352	0.0144564	2.4634	73.4175	55.5551
1377236_PM_at	BF405622	---	0.999803	1.24483	0.992399	1.19009	0.997975	1.59212	0.618226	1.69516	0.0225645	2.46225	77.8377	58.4327
1374797_PM_at	BM391920	Eaf1	0.999803	1.01194	0.992399	1.18315	0.997975	1.21248	0.618226	1.61082	0	2.46115	34.3	27.5477
1392688_PM_at	AI113186	Rassf1	0.999803	1.34304	0.992399	1.35625	0.997975	1.44093	0.618226	1.93194	0.0232302	2.45662	40.4513	16.8974
1390889_PM_at	AI102132	LOC691543	0.999803	-1.39044	0.992399	-1.15063	0.997975	1.40775	0.618226	1.64206	0.033118	2.45598	79.7046	59.6308
1386837_PM_x_at	BF556285	Zfp574	0.999803	1.77375	0.992399	1.35521	0.997975	1.56945	0.307914	2.12996	0.00933423	2.45464	44.1465	5.2279
1393956_PM_at	BI294556	Stk17b	0.999803	1.38025	0.997642	-1.01389	0.997975	1.55567	0.618226	1.56814	0.0237545	2.45445	100.946	72.559
1372312_PM_at	AI176212	Ltv1	0.999803	1.1472	0.992399	1.14949	0.997975	1.4236	0.618226	1.74782	0.017743	2.45347	67.0639	51.3163
1378544_PM_at	BE117471	Rbbp6	0.999803	1.21977	0.992399	1.18378	0.997975	1.49547	0.618226	1.77757	0.0185572	2.45306	88.3129	65.0236
1392023_PM_at	AW434002	---	0.999803	-1.06466	0.992399	1.1185	0.997975	1.15603	0.618226	1.63893	0.00648729	2.45302	66.1461	50.6939
1382443_PM_at	BG376950	Pabpc4	0.999803	1.05218	0.996236	1.02055	0.997975	1.27817	0.702278	1.19294	0.0470138	2.45129	128.135	72.8959
1378248_PM_at	BE110453	Apbb2	0.999803	1.37075	0.992399	1.43216	0.997975	1.76808	0.590176	1.98446	0.0320766	2.45059	26.5804	8.37526
1391849_PM_at	BF547270	Mizf	0.999803	1.1692	0.992399	1.08605	0.997975	1.52439	0.618226	1.56105	0.00933423	2.44921	95.927	69.618
1386668_PM_a_at	BF565188	LOC679127	0.999803	1.14059	0.999775	1.00453	0.997975	1.27344	0.618916	1.28642	0	2.44869	109.827	61.96
1378332_PM_at	AA956804	Klf3	0.999803	1.16975	0.992399	1.22856	0.997975	1.35254	0.618226	1.7839	0.029276	2.44863	69.6825	53.078
1388587_PM_at	AI176519	Ier3	0.999803	1.45455	0.992399	-1.12326	0.997975	1.31374	0.618226	1.79884	0.0383896	2.44739	104.697	74.7135
1382792_PM_at	BF412158	---	0.999803	1.02929	0.992399	1.14226	0.997975	1.16567	0.618226	1.55098	0	2.44717	63.5993	48.9535
1388967_PM_at	AI012945	Tfe3	0.999803	1.09229	0.992399	1.2572	0.997975	1.49846	0.367936	1.93901	0.00933423	2.44689	17.1956	0.9908
1398512_PM_at	BM389434	Nfx1	0.999803	1.18687	0.992399	-1.09758	0.997975	1.35183	0.478618	1.8927	0.0135191	2.44603	79.6158	59.574
1369446_PM_at	NM_133405	Cry2	0.999803	1.80728	0.992399	1.41356	0.997975	1.73065	0.17896	1.98606	0.00278275	2.446	17.9786	4.99612e-05
1389253_PM_at	BI289085	Vnn1	0.999803	-1.17149	0.992399	1.08862	0.997975	1.12371	0.618226	1.58245	0.033118	2.44572	60.8512	47.0535
1387296_PM_at	NM_023025	Cyp2j4	0.999803	1.03872	0.992399	1.17332	0.997975	1.18508	0.618226	1.58334	0	2.44521	45.8039	36.2478
1373213_PM_at	BI274180	Snap29	0.999803	1.09438	0.999915	1.00208	0.997975	1.16803	0.618226	1.50555	0	2.44489	38.4021	30.6911
1368152_PM_at	NM_133394	Zdhhc7	0.999803	1.24605	0.999775	-1.00533	0.997975	1.31767	0.618226	1.56341	0.00798436	2.44358	75.0855	56.6478
1387001_PM_at	NM_053821	Ralb	0.999803	1.14576	0.996981	1.01516	0.997975	1.12065	0.618916	1.29093	0.017743	2.44321	107.401	71.0559
1387779_PM_at	NM_031668	Mybbp1a	0.999803	1.14711	0.993019	1.04996	0.997975	1.29987	0.618226	1.45734	0.0124868	2.44195	57.3038	44.5671
1384222_PM_at	BG669046	---	0.999803	1.22726	0.992399	-1.09681	0.997975	1.40983	0.618226	1.55125	0.0352113	2.43815	80.4216	60.0882
1383248_PM_at	AI454611	Fmo5	0.999803	1.4843	0.992399	1.22226	0.997975	1.63606	0.298732	2.13473	0.0115881	2.43566	31.1664	0.264
1392514_PM_at	BE095565	Rpf2	0.999803	1.09552	0.994678	-1.04005	0.997975	1.13574	0.618226	1.47854	0.0257265	2.4354	77.2415	58.048
1383337_PM_at	AA963875	---	0.999803	1.15329	0.99464	1.04846	0.997975	1.75356	0.618226	1.48072	0.0135191	2.43506	85.5534	63.3181
1373045_PM_at	AI235230	Kctd13	0.999803	1.3413	0.992399	1.09151	0.997975	1.45334	0.618226	1.64271	0.00278275	2.43501	68.495	52.2817
1373606_PM_at	AI411964	Zfand2b	0.999803	1.44822	0.992399	1.37981	0.997975	1.28189	0.618226	1.74284	0.0499464	2.43416	138.668	92.6359
1383613_PM_at	AW530263	---	0.999803	1.30909	0.992399	1.59915	0.997975	1.95868	0.618226	1.74806	0.0169944	2.43401	15.8132	5.35697
1386882_PM_at	NM_031318	Dynlt1	0.999803	1.33666	0.992399	1.084	0.997975	1.20873	0.618226	1.55792	0.0219908	2.4304	91.7914	67.1426
1379699_PM_at	AI549388	---	0.999803	1.15763	0.992399	-1.07009	0.997975	1.30168	0.618226	1.45826	0.0199383	2.43007	88.9511	65.4149
1389569_PM_at	AW917092	Brix1	0.999803	1.14913	0.992399	1.10407	0.997975	1.33973	0.618226	1.69624	0.00933423	2.42865	55.7855	43.4913
1374958_PM_at	AA819640	Adpgk	0.999803	1.12909	0.994678	-1.03178	0.997975	1.34093	0.618226	1.77988	0.0115881	2.42641	69.3923	52.8838
1377627_PM_at	BI287007	Utp20	0.999803	1.22845	0.992399	1.29568	0.997975	1.33424	0.618226	1.3888	0.0363808	2.42591	107.481	76.2883
1370113_PM_at	NM_023987	Birc3	0.999803	-1.03186	0.992399	1.2945	0.997975	1.50244	0.618226	1.7937	0.0343646	2.42573	92.2632	67.4274
1382287_PM_at	BG375343	Rnps1	0.999803	1.33185	0.992399	1.082	0.997975	1.17895	0.618226	1.69093	0.0290594	2.42554	101.025	72.6049
1379568_PM_at	AI009765	Ifit2	0.999803	1.19969	0.992399	1.30645	0.997975	1.78551	0.42699	2.04603	0.0194239	2.42551	19.3747	0.5443
1386338_PM_at	AI704873	---	0.999803	1.2068	0.992399	1.19265	0.997975	1.43685	0.618226	1.7628	0.0115881	2.42543	30.3145	17.8104
1398481_PM_at	BF402699	---	0.999803	1.51356	0.992399	1.04732	0.997975	1.38347	0.618226	1.46651	0.0135191	2.42462	85.7038	63.4116
1383815_PM_at	BF543208	Zfyve1	0.999803	1.13877	0.99443	-1.04693	0.997975	1.58302	0.447932	1.93293	0.0124868	2.42424	48.8149	31.9006
1371028_PM_at	AW917192	Tgoln1	0.999803	-1.02803	0.992399	1.19732	0.997975	1.18375	0.618226	1.57118	0.0477775	2.42397	82.3899	61.336
1392504_PM_at	BI297184	Yae1d1	0.999803	1.06468	0.995282	-1.02929	0.997975	1.51917	0.618226	1.69485	0.017743	2.42214	64.3011	49.4351
1375889_PM_at	AI228536	Sms	0.999803	1.11606	0.992399	1.07922	0.997975	1.43279	0.618226	1.72428	0.0320766	2.42181	69.2575	52.7935
1383627_PM_a_at	BF420770	Gtf2f1	0.999803	1.25859	0.992399	1.15894	0.997975	1.37181	0.618226	1.64396	0.0360249	2.42116	78.5338	58.8807
1394568_PM_at	BE108086	RGD1563365	0.999803	1.22771	0.992399	1.07595	0.997975	1.2	0.618226	1.69355	0.0212974	2.42077	80.9244	60.408
1388641_PM_at	AI410319	Gart	0.999803	1.21284	0.992399	1.07205	0.997975	1.23139	0.618226	1.51952	0.0135191	2.41933	78.1239	58.6171
1369854_PM_a_at	NM_031755	Ceacam1	0.999803	1.03194	0.992399	1.17527	0.997975	1.65781	0.618226	1.4587	0.0185572	2.41815	100.307	72.1888
1392899_PM_at	BI284262	Prc1	0.999803	-1.08414	0.992399	1.16416	0.997975	1.2	0.618226	1.44337	0.0394343	2.41753	74.2296	56.0882
1372869_PM_at	BE109202	Gtpbp4	0.999803	1.00705	0.992399	-1.13566	0.997975	1.03308	0.618517	1.44725	0.0487833	2.41358	97.4105	70.4945
1371571_PM_at	BG671677	App	0.999803	1.05303	0.992399	1.06834	0.997975	1.1856	0.447932	1.58592	0	2.413	35.8834	28.7662
1398182_PM_at	BF411782	---	0.999803	1.18073	0.992399	1.1674	0.997975	1.43677	0.618226	1.73668	0.00933423	2.41282	76.8128	57.7707
1371996_PM_at	AI232384	---	0.999803	1.12571	0.992399	1.09232	0.997975	1.36258	0.551712	1.77579	0.0105199	2.41281	54.0943	42.2849
1388953_PM_at	AA892598	Gnl3	0.999803	1.03004	0.992399	1.3866	0.997975	1.32237	0.618226	1.57771	0.00475042	2.41214	55.7927	43.4965
1397452_PM_at	AI112776	---	0.999803	1.32433	0.999775	1.00713	0.997975	1.29489	0.618226	1.6458	0.0453791	2.41123	86.356	63.8164
1372600_PM_at	BI289613	Fbxo31	0.999803	1.13388	0.992399	1.12179	0.997975	1.35789	0.438762	1.91568	0.00798436	2.41096	74.0706	55.984
1397836_PM_at	BF546537	Sirt4	0.999803	-1.312	0.995282	1.02934	0.997975	1.13388	0.618517	1.41355	0.0460338	2.41057	64.527	49.5898
1367772_PM_at	NM_031719	Clns1a	0.999803	1.22379	0.992399	1.30996	0.997975	1.57788	0.618226	1.50266	0.00278275	2.41032	70.3559	53.5277
1375859_PM_a_at	BM386823	---	0.999803	1.40721	0.992399	1.16208	0.997975	1.11626	0.618226	1.41606	0.0320766	2.40983	111.747	78.6632
1381084_PM_at	AA964619	---	0.999803	-1.10264	0.992399	-1.07057	0.997975	1.18172	0.618517	1.38544	0.0460338	2.40957	75.2308	56.7426
1373011_PM_at	BE109520	Fam134b /// Zfp622	0.999803	1.24779	0.992399	1.54615	0.997975	1.43064	0.526768	1.93445	0.017743	2.40787	124.03	85.2482
1373910_PM_at	BG373576	Prmt6	0.999803	1.14738	0.992399	-1.06319	0.997975	1.47731	0.447932	2.06609	0.0301234	2.40738	53.1176	38.8347
1390627_PM_a_at	BE113656	Tbx3	0.999803	-1.0868	0.992399	1.05139	0.997975	1.11441	0.618226	1.64463	0.0169944	2.40736	64.8067	49.7811
1388594_PM_at	BG371453	Creld1	0.999803	1.08451	0.992399	1.11179	0.997975	1.25742	0.298732	1.93335	0.00475042	2.40645	27.7323	0.7655
1394386_PM_s_at	BE107955	Vps52	0.999803	1.16805	0.998274	-1.01634	0.997975	1.3212	0.632563	1.34603	0.040242	2.40611	97.8797	70.7705
1390352_PM_at	AA926371	Pcgf1	0.999803	1.2846	0.992399	1.30716	0.997975	1.37765	0.618226	1.76104	0.0124868	2.40571	76.8651	57.8046
1393043_PM_at	BM391844	Utp18	0.999803	1.19489	0.992399	1.35635	0.997975	1.27106	0.618226	1.44275	0.00278275	2.40444	96.2956	69.8363
1388622_PM_at	AW535890	Nop56	0.999803	-1.04735	0.999056	-1.00868	0.997975	1.25263	0.618226	1.56713	0.0169944	2.40308	44.9767	35.6344
1373852_PM_at	AA859922	Srd5a3	0.999803	1.20966	0.992399	1.08391	0.997975	1.37587	0.424304	2.28609	0.0460338	2.40287	58.0534	41.272
1377708_PM_at	BF281491	LOC499339 /// RGD1308750	0.999803	-1.02799	0.992691	-1.03996	0.997975	1.19062	0.618226	1.34659	0.00475042	2.40128	59.5208	46.1255
1370323_PM_at	M61142	Thop1	0.999803	1.08895	0.992399	1.05145	0.997975	1.13764	0.618226	1.44526	0.0124868	2.39987	82.4987	61.4047
1385606_PM_at	BF559626	Fam203a	0.999803	1.39843	0.992399	-1.05593	0.997975	1.15053	0.618226	1.39879	0.00933423	2.39871	125.261	76.6492
1369316_PM_s_at	NM_053810	Snap29	0.999803	1.07575	0.992399	1.37044	0.997975	1.41803	0.618226	1.5245	0.00278275	2.39767	60.0276	46.4797
1385999_PM_at	AA849923	Yme1l1	0.999803	1.46457	0.992399	1.14959	0.997975	1.64565	0.618226	1.78118	0.0442241	2.39731	123.388	84.9133
1383752_PM_at	BG375714	Nop2	0.999803	1.11195	0.992399	1.18359	0.997975	1.3415	0.618226	1.49892	0.00933423	2.39413	70.0074	53.2952
1378239_PM_at	BF404337	Gaa	0.999803	-1.0299	0.994678	-1.03506	0.998741	1.01909	0.618226	1.35803	0.0144564	2.39388	97.6643	60.4935
1382441_PM_at	AI556402	---	0.999803	1.53138	0.992399	1.0596	0.997975	1.32553	0.618226	1.56595	0.0442241	2.39345	128.018	87.3091
1376468_PM_at	AI411501	Hars	0.999803	1.22586	0.992399	-1.07052	0.997975	1.28711	0.618226	1.51768	0.0347275	2.39195	96.4125	69.9055
1389760_PM_at	AA858786	Pcgf6	0.999803	1.28111	0.992399	1.41449	0.997975	1.50086	0.618226	1.67232	0.00475042	2.39119	80.4313	60.0944
1375209_PM_at	AA893228	Osbpl11	0.999803	-1.01714	0.992399	1.13201	0.997975	1.21729	0.357474	2.09778	0.0144564	2.39039	33.341	0.743
1372140_PM_at	BI295141	Ccdc28a	0.999803	1.1049	0.996593	1.01734	0.997975	1.4144	0.27407	2.14266	0.0212974	2.38884	47.0737	34.0372
1373277_PM_at	BG373457	Tm2d3	0.999803	1.15216	0.992399	1.08077	0.997975	1.33707	0.464671	1.73992	0.00648729	2.38653	56.4869	43.9892
1385467_PM_at	BF388485	---	0.999803	1.12234	0.992399	1.17966	0.997975	1.2789	0.582793	1.7767	0.00648729	2.38614	56.4475	43.9613
1381958_PM_at	BE107587	Topbp1	0.999803	1.34258	0.992399	1.42946	0.997975	1.89619	0.618226	1.74462	0.0296562	2.38418	10.7586	0.5417
1375432_PM_at	AI171599	LOC679140	0.999803	1.16017	0.992399	1.04473	0.997975	1.19452	0.618226	1.62648	0	2.38375	57.0987	44.4222
1389492_PM_at	AA818820	Arfgap1	0.999803	1.63631	0.992399	1.34658	0.997975	1.54443	0.408788	2.04733	0.0199383	2.38252	50.334	8.09701
1398208_PM_s_at	BI285806	Terf2	0.999803	1.3663	0.999915	1.00146	0.997975	1.52974	0.618226	1.80128	0.029276	2.38137	92.8873	67.8032
1387514_PM_at	NM_133535	Cbwd1	0.999803	1.3786	0.992399	1.41758	0.997975	1.58898	0.618226	1.54157	0.0363808	2.38125	119.551	82.8894
1374506_PM_at	BI296403	Ddx31	0.999803	-1.03783	0.995282	-1.03138	0.997975	1.10812	0.812413	1.14424	0.0237545	2.38059	137.624	86.7599
1393794_PM_at	BI284634	---	0.999803	1.01248	0.999775	-1.00636	0.997975	1.3172	0.618226	1.65887	0.0383896	2.37992	73.1903	55.4056
1385967_PM_at	BF389767	Foxk2	0.999803	1.21895	0.992399	1.08504	0.997975	1.24916	0.560318	1.7234	0	2.37958	74.532	56.2862
1373150_PM_at	AW251225	Comtd1	0.999803	1.2344	0.992399	1.08211	0.997975	1.44647	0.516335	1.8065	0.0124868	2.37949	55.5822	43.3467
1378778_PM_a_at	BF394727	---	0.999803	1.19888	0.992399	1.31663	0.997975	1.60007	0.618226	1.8399	0.0343646	2.37849	30.069	13.0144
1387458_PM_at	NM_019182	Rnf4	0.999803	1.30232	0.992399	-1.10744	0.997975	1.24023	0.618226	1.85361	0.0343646	2.37787	85.9503	63.5647
1390456_PM_at	AW524471	---	0.999803	1.02525	0.992399	1.07548	0.997975	1.20073	0.618226	1.62576	0.0301234	2.37746	97.7068	70.6688
1382820_PM_at	AI176342	---	0.999803	1.03011	0.995154	1.02395	0.997975	1.19005	0.621236	1.25162	0.0169944	2.37728	88.3159	65.0254
1389228_PM_at	AI412292	Fam136a	0.999803	1.08774	0.992399	1.09933	0.997975	1.27401	0.618226	1.65018	0.00798436	2.37626	50.5545	39.732
1373038_PM_at	AI145989	Mllt10	0.999803	1.1741	0.992399	1.05067	0.997975	1.33353	0.618226	1.52664	0.00648729	2.37624	62.6021	48.2667
1376247_PM_at	BF403197	Pck2	0.999803	-1.00323	0.992399	1.10822	0.997975	1.52846	0.618226	1.70135	0.0212974	2.37469	65.9843	50.584
1375895_PM_at	BI275908	LOC100360406	0.999803	1.10691	0.993564	-1.03764	0.997975	1.07148	0.618226	1.55143	0.0169944	2.37453	61.9488	47.8152
1368482_PM_at	NM_133416	Bcl2a1d	0.999803	1.4613	0.992399	1.40816	0.997975	1.53667	0.618226	2.04089	0.0496469	2.37415	37.6428	9.85248
1393248_PM_at	BF407833	Nmd3	0.999803	1.06484	0.992399	1.11714	0.997975	1.50051	0.618226	1.77355	0.0144564	2.37112	21.2432	0.6158
1389988_PM_at	BI301226	Kctd2	0.999803	1.32442	0.992399	1.27034	0.997975	1.48376	0.540243	1.94717	0.0274394	2.37091	26.1787	13.7234
1387753_PM_s_at	NM_139084	Magi3	0.999803	1.4797	0.995063	1.03406	0.997975	1.16701	0.618226	1.56453	0	2.37073	102.46	73.433
1390068_PM_at	AI179123	Nfe2l1	0.999803	1.02528	0.992399	-1.05651	0.997975	1.29285	0.618226	1.50361	0.00475042	2.37041	58.1317	45.1509
1390214_PM_a_at	BI284812	Ciz1	0.999803	1.19825	0.992399	-1.12602	0.997975	1.34939	0.618226	1.44328	0.0316555	2.3699	76.1296	57.3276
1386910_PM_a_at	AF311054	Apex1	0.999803	1.11322	0.992399	-1.22947	0.997975	1.09717	0.618226	1.60377	0.041329	2.36982	70.7437	53.7861
1382165_PM_at	BI288396	Smndc1	0.999803	1.29379	0.992399	1.34165	0.997975	1.53975	0.140741	2.05545	0.00475042	2.36925	15.5497	9.01602
1369187_PM_a_at	NM_012704	Ptger3	0.999803	1.14188	0.992399	1.07957	0.997975	1.45468	0.618226	1.71928	0.043138	2.36895	109.204	77.2532
1390109_PM_at	BI303073	LOC100909889	0.999803	1.23776	0.992399	1.07561	0.997975	1.4582	0.40345	1.99944	0.0124868	2.36892	25.1154	0.2582
1376862_PM_at	BI296848	Ube4b	0.999803	1.12174	0.992399	1.26043	0.997975	1.32171	0.49533	1.71075	0	2.36824	46.3694	36.666
1391199_PM_at	BE100715	Fadd	0.999803	1.09304	0.992399	1.06129	0.997975	1.28774	0.618226	1.3884	0.0161761	2.36782	82.1949	61.2129
1367693_PM_at	NM_013052	Ywhah	0.999803	1.28555	0.992399	1.34484	0.997975	1.42533	0.316108	1.83932	0.00278275	2.36592	31.8677	15.3361
1373958_PM_at	AA943149	Armcx3	0.999803	1.10673	0.992691	1.05175	0.997975	1.18925	0.618226	1.64273	0	2.36569	60.9775	47.1414
1372886_PM_at	AI556917	Tacc3	0.999803	1.12213	0.998053	-1.0144	0.997975	1.14129	0.618226	1.75435	0.0409993	2.36448	79.6046	59.5669
1382072_PM_at	AA944162	Olfml2a	0.999803	1.38894	0.992399	1.65138	0.997975	1.40755	0.618226	1.66548	0.00278275	2.36425	83.2976	61.9077
1370383_PM_s_at	BI279526	RT1-Db1	0.999803	1.31683	0.992399	1.28551	0.997975	1.24344	0.618226	1.882	0.0225645	2.36182	87.1346	64.298
1372316_PM_at	BM384131	Pkdcc	0.999803	-1.00664	0.992399	1.29899	0.997975	1.58789	0.0655558	2.38787	0.0124868	2.36151	20.8936	0.8411
1375551_PM_at	BG379782	Ccdc86	0.999803	1.07095	0.992399	1.19657	0.997975	1.42052	0.618226	1.60431	0.041653	2.36129	94.652	68.8599
1383485_PM_at	BF548539	Mdm2	0.999803	1.04767	0.994588	1.04742	0.997975	1.34206	0.618226	1.48953	0.041329	2.36018	87.566	64.5641
1377141_PM_at	AI103397	---	0.999803	1.07647	0.992399	1.29949	0.997975	1.49193	0.354748	1.82195	0	2.35951	21.859	12.4414
1368031_PM_at	NM_022869	Nolc1	0.999803	1.01002	0.999915	-1.00025	0.997975	1.21595	0.618226	1.44462	0.017743	2.3587	80.7844	60.319
1370803_PM_at	AF439397	Zwint	0.999803	1.18291	0.992399	1.23727	0.997975	1.28358	0.54358	1.76563	0.00278275	2.35735	54.0254	42.2355
1373263_PM_at	AW523737	Wdr74	0.999803	1.06411	0.993057	1.0539	0.997975	1.2055	0.618226	1.70719	0.0135191	2.35674	58.5318	45.4321
1374448_PM_at	AW523759	Reck	0.999803	1.15422	0.992399	1.20998	0.997975	1.41165	0.618226	1.60432	0.0169944	2.35639	76.3939	57.4992
1395595_PM_at	BG667615	Mki67ip	0.999803	1.21366	0.992399	1.10045	0.997975	1.39696	0.618226	1.68721	0.0244467	2.35601	73.5553	55.6457
1372471_PM_at	BI283728	---	0.999803	1.20092	0.992399	1.28397	0.997975	1.35182	0.316108	1.82828	0	2.35549	34.9781	18.5982
1389361_PM_at	AI012506	Cluap1	0.999803	-1.12826	0.992399	-1.09512	0.997975	1.15364	0.618226	1.51939	0.0306788	2.35363	67.4295	51.5635
1371498_PM_at	AI412685	Aimp2	0.999803	1.25642	0.992399	1.11896	0.997975	1.33682	0.550075	1.66677	0.00278275	2.3533	68.8636	52.5293
1371453_PM_at	BE113146	Farsb	0.999803	1.03994	0.992399	-1.06149	0.997975	1.23297	0.618226	1.45189	0.00798436	2.35312	61.4143	47.4448
1388990_PM_at	AA924622	Mki67ip	0.999803	1.18683	0.992399	1.16006	0.997975	1.33111	0.618226	1.58231	0.0161761	2.35278	61.2952	47.3621
1393273_PM_at	AW533027	---	0.999803	1.06816	0.992399	1.07168	0.997975	1.26573	0.618226	1.37836	0.0194239	2.35267	69.7615	53.1308
1380911_PM_at	BF419206	RGD1311564	0.999803	1.18144	0.992399	1.20705	0.997975	1.27567	0.618226	1.44028	0	2.35251	61.2333	47.3191
1389450_PM_at	BF392737	Wbscr22	0.999803	1.16949	0.992399	1.24985	0.997975	1.411	0.618226	1.5715	0.00648729	2.35024	55.7074	43.4358
1390527_PM_at	BE099470	RGD1562114	0.999803	-1.00289	0.992399	-1.15874	0.997975	1.11117	0.621808	1.33981	0.0144564	2.35016	71.4771	54.2734
1392974_PM_at	BI295427	Wasf1	0.999803	1.15552	0.992399	1.08042	0.997975	1.5942	0.618226	1.70685	0.0480705	2.34955	79.1578	59.2809
1372540_PM_at	BG671872	Ublcp1	0.999803	1.4779	0.992399	1.34498	0.997975	1.40787	0.371523	1.90417	0.00278275	2.3495	90.675	66.4662
1395931_PM_at	BF408949	---	0.999803	1.02554	0.996269	1.0171	0.997975	1.34787	0.618226	1.33119	0.0225645	2.34507	78.6168	58.934
1374484_PM_at	AI230318	Tmem39a	0.999803	1.24577	0.992399	1.37478	0.997975	1.43392	0.550075	1.88124	0.0219908	2.34482	33.0683	14.3882
1388891_PM_at	BG374285	Parvb	0.999803	1.29993	0.992399	-1.07038	0.997975	1.37341	0.618226	1.68946	0.0257265	2.34406	109.553	77.4476
1386793_PM_at	BF552772	Zfp61	0.999803	1.32317	0.992399	1.2081	0.997975	1.39851	0.618226	1.83263	0.0465317	2.3428	107.21	76.1359
1395479_PM_at	BG373428	Brix1	0.999803	1.07782	0.992691	1.04707	0.997975	1.2013	0.618226	1.39213	0.0301234	2.34261	79.2674	59.3512
1374804_PM_at	AI060050	Gnl2	0.999803	1.01843	0.992399	-1.05356	0.997975	1.37081	0.621236	1.33176	0.0396808	2.34188	87.9647	64.8096
1368462_PM_at	NM_031045	Itpka	0.999803	1.31397	0.992399	1.3241	0.997975	1.56121	0.470466	1.81394	0.00798436	2.34043	29.4456	12.2196
1383183_PM_at	AI072458	---	0.999803	-1.01864	0.992399	1.05669	0.997975	1.11315	0.698787	1.21124	0.00933423	2.34038	72.7372	0.9272
1371603_PM_at	BI291379	Prr3	0.999803	1.35263	0.992399	1.13106	0.997975	1.69684	0.618226	1.60311	0.0296562	2.33943	82.8263	61.6112
1383679_PM_at	BF411972	Rnf31	0.999803	1.65398	0.992399	1.56447	0.997975	1.48708	0.618226	1.93831	0.0465317	2.33921	139.987	93.2783
1368233_PM_at	NM_031042	Gtf2f2	0.999803	1.23242	0.992399	1.0789	0.997975	1.38584	0.618226	1.69104	0.0185572	2.33918	69.7652	53.1333
1378572_PM_at	BF408962	Tollip	0.999803	1.35226	0.992399	1.25904	0.997975	1.34675	0.618226	1.49546	0.0212974	2.33897	97.831	70.7419
1388560_PM_at	AI412580	LOC100911453 /// Wdr77	0.999803	1.02308	0.992399	1.09396	0.997975	1.18262	0.618226	1.60905	0.0124868	2.33893	62.2482	48.0223
1387783_PM_a_at	NM_012489	Acaa1a /// Acaa1b	0.999803	-1.04969	0.992399	1.0605	0.997975	1.23325	0.618226	1.54552	0	2.33743	31.0121	24.9976
1395503_PM_at	BF564382	Ears2	0.999803	1.11976	0.992399	1.12022	0.997975	1.36378	0.618226	1.52221	0.0169944	2.33673	78.3219	58.7445
1378370_PM_at	BF401705	---	0.999803	1.0624	0.992399	1.19077	0.997975	1.38974	0.158468	2.13093	0.00798436	2.33632	25.6892	0.8507
1388305_PM_at	AI176666	Araf	0.999803	1.30827	0.992399	1.10824	0.997975	1.46049	0.618226	1.79824	0.0219908	2.33525	76.3044	57.4411
1373233_PM_at	AI013502	Lhfpl2	0.999803	-1.00179	0.994678	1.04052	0.997975	1.62357	0.618226	1.87537	0.0352113	2.33509	25.1162	0.3762
1385268_PM_at	BI289167	Ccdc93	0.999803	1.23729	0.992399	1.08049	0.997975	1.55933	0.618226	1.65685	0.0285763	2.33495	95.092	69.122
1389685_PM_at	AI009613	Zfp655	0.999803	1.15339	0.992399	1.23422	0.997975	1.3253	0.579382	1.59071	0	2.33341	48.6148	38.3173
1387146_PM_a_at	X57764	Ednrb	0.999803	1.3038	0.992399	1.16231	0.997975	1.11653	0.618226	1.62494	0.033118	2.33307	72.7345	55.1052
1389247_PM_at	BI274108	Polr3a	0.999803	1.27992	0.992399	-1.05273	0.997975	1.36784	0.618226	1.59472	0.0185572	2.33303	68.1395	52.0425
1376762_PM_at	BE112933	Plekha1	0.999803	1.2196	0.992399	1.11591	0.997975	1.44333	0.618226	1.67384	0.0105199	2.33235	72.8353	55.1718
1373386_PM_at	AI179953	Gjb2	0.999803	1.1284	0.994678	-1.02796	0.997975	1.09891	0.618226	1.49418	0.0115881	2.33195	64.347	49.4665
1372985_PM_at	BG378167	Zfp444	0.999803	1.20208	0.993564	1.04947	0.997975	1.27725	0.618226	1.66086	0.00475042	2.33015	69.3567	52.8599
1373060_PM_at	AI406281	---	0.999803	1.2743	0.992399	1.25109	0.997975	1.43611	0.618226	1.66898	0.0237545	2.32829	81.8858	61.0176
1382144_PM_at	AW520527	Mrpl47	0.999803	1.18514	0.992399	1.1829	0.997975	1.32045	0.618226	1.7453	0.00933423	2.32786	60.9453	47.119
1382875_PM_at	BF386519	Fam120b	0.999803	1.35737	0.992399	1.04928	0.997975	1.44415	0.618226	1.43934	0.0311474	2.32734	92.6806	67.6788
1388131_PM_at	X03369	Tubb2b	0.999803	1.18725	0.992399	1.055	0.997975	1.44249	0.618226	1.70679	0.0396808	2.32685	79.4647	59.4774
1378493_PM_at	BE117901	Fam29a	0.999803	1.23781	0.992399	1.3519	0.997975	1.36148	0.618226	1.6601	0.0290594	2.32625	72.0545	54.656
1389869_PM_at	BM390235	Sssca1	0.999803	1.04539	0.999056	1.00929	0.997975	1.14236	0.618226	1.59597	0.017743	2.32512	62.4348	48.1512
1394095_PM_at	AA850714	Gin1	0.999803	1.28784	0.992399	1.21909	0.997975	1.50608	0.618226	1.68677	0.0460338	2.3232	66.5079	50.9396
1373374_PM_at	BM389691	Lmo4	0.999803	1.13873	0.992399	1.16601	0.997975	1.34579	0.512313	1.8222	0.00475042	2.3228	62.4388	48.154
1373708_PM_at	BG378168	Tut1	0.999803	1.16361	0.992399	1.30486	0.997975	1.33357	0.618226	1.65946	0.0161761	2.3223	49.2077	38.7509
1375530_PM_at	BG374612	Gnpnat1	0.999803	1.31521	0.992399	1.32751	0.997975	1.50839	0.250544	1.8678	0.00648729	2.32158	26.4245	12.1823
1376866_PM_at	BI274923	Cd3eap	0.999803	-1.07697	0.994909	-1.03551	0.997975	1.22143	0.618226	1.37612	0.00933423	2.32101	62.5396	48.2236
1386074_PM_at	AA850705	Mina	0.999803	1.02128	0.999775	1.00663	0.997975	1.3568	0.683677	1.22125	0.040242	2.32064	76.1928	57.3687
1386866_PM_at	NM_019376	Ywhag	0.999803	1.08725	0.992399	1.03677	0.997975	1.37241	0.618226	1.59417	0	2.31919	49.5136	38.9742
1373438_PM_at	BE329352	Ube2o	0.999803	1.13355	0.992399	1.07169	0.997975	1.25897	0.618226	1.7412	0.0391551	2.31798	64.4473	49.5353
1379945_PM_at	AI137329	---	0.999803	1.30019	0.992399	1.33279	0.997975	2.0052	0.618226	1.7327	0.0363808	2.31748	32.7582	8.68919
1376943_PM_at	BM386570	LOC100910940	0.999803	1.41142	0.992399	1.18876	0.997975	1.50104	0.618226	1.96463	0.0462429	2.3168	117.297	81.6841
1395840_PM_at	AW520679	Eif1a	0.999803	1.34784	0.992399	1.25834	0.997975	1.57155	0.618226	1.95299	0.033118	2.31642	36.9836	13.9721
1393836_PM_at	BE097933	Mitf	0.999803	-1.03431	0.992399	-1.10836	0.997975	1.42483	0.651156	1.22941	0.041653	2.31625	109.436	77.3824
1370592_PM_at	AB019693	Keg1	0.999803	1.11613	0.998639	1.01176	0.997975	1.36519	0.618226	1.55011	0.0379566	2.31441	86.2954	63.7789
1382858_PM_at	BF397529	Gpr180	0.999803	1.18645	0.992399	1.21497	0.997975	1.45748	0.552805	1.77534	0.00648729	2.31357	42.552	19.2969
1389015_PM_at	AI171982	Fundc2	0.999803	-1.03489	0.992399	1.07016	0.997975	1.33828	0.618517	1.38153	0.0394343	2.31257	79.3358	59.3949
1384290_PM_at	BG373809	Rbbp6	0.999803	1.47988	0.992399	1.11563	0.997975	1.45585	0.618226	1.61513	0.0199383	2.31215	86.958	64.1889
1383827_PM_at	AI059119	Tlk1	0.999803	1.38311	0.992399	1.53773	0.997975	1.6058	0.588321	1.89881	0.0257265	2.31197	15.0446	5.39264
1372150_PM_at	AI229488	Usp10	0.999803	1.14189	0.992399	1.18423	0.997975	1.2831	0.618226	1.55359	0.0105199	2.31099	32.451	26.1169
1375864_PM_at	BI274151	Cc2d1b	0.999803	1.12784	0.992399	1.0903	0.997975	1.38668	0.618226	1.69175	0.0194239	2.30962	70.6627	53.7321
1383877_PM_a_at	AW433647	---	0.999803	1.24413	0.994777	1.02767	0.997975	1.3486	0.618226	1.56468	0.0357133	2.30938	93.6267	68.247
1375699_PM_at	BM389190	---	0.999803	1.20411	0.992399	1.32285	0.997975	1.47025	0.618226	1.7612	0.0453791	2.30898	88.4221	65.0906
1384553_PM_at	BE118056	Naa25	0.999803	1.13647	0.992399	1.09558	0.997975	1.26296	0.618226	1.40242	0.0105199	2.30876	62.1285	47.9395
1389469_PM_at	AA858645	Chd1l	0.999803	1.02439	0.992399	-1.10188	0.997975	1.03579	0.618226	1.8167	0.0280279	2.30856	80.8808	52.8373
1389497_PM_at	BF414808	Smyd5	0.999803	1.02306	0.992631	-1.04621	0.997975	1.25008	0.618226	1.57272	0.0199383	2.30739	65.9473	50.5588
1392847_PM_at	BE118227	Cbll1	0.999803	1.27982	0.992399	1.37786	0.997975	1.94346	0.33088	2.26753	0.0453791	2.30675	24.3516	0.7698
1372956_PM_at	BF420425	Gpank1	0.999803	1.73235	0.992399	1.27937	0.997975	1.45466	0.618226	1.51666	0.0379566	2.30663	121.848	84.1052
1384180_PM_at	BE118697	Ifit2	0.999803	1.09097	0.992399	1.09648	0.997975	1.64959	0.367936	1.92406	0.0153669	2.30467	21.575	0.3886
1372261_PM_at	AI409067	---	0.999803	-1.07406	0.992399	1.20188	0.997975	1.38197	0.618226	1.67037	0.0232302	2.30427	66.4412	50.8943
1370680_PM_at	AF483620	Stau2	0.999803	-1.00516	0.992399	-1.12597	0.997975	1.07012	0.829861	1.09045	0.0185572	2.30332	144.829	97.5068
1393223_PM_a_at	BE115227	RGD1306772	0.999803	1.24455	0.993057	1.04642	0.997975	1.34705	0.618226	1.74989	0.0257265	2.3017	84.8512	62.8807
1377880_PM_at	AI170633	---	0.999803	1.24585	0.992399	1.16625	0.997975	1.58342	0.618226	1.57388	0.00648729	2.30144	83.9622	62.3248
1382832_PM_at	AI236185	Rcc2	0.999803	1.32083	0.992399	1.5202	0.997975	1.35979	0.618226	1.41959	0.0115881	2.30102	125.634	86.0815
1388979_PM_at	BM390864	Smndc1	0.999803	1.07279	0.992399	1.18401	0.997975	1.32432	0.470466	1.74038	0.00475042	2.30082	58.429	45.3599
1383889_PM_at	AI511225	---	0.999803	1.27357	0.992399	1.09767	0.997975	1.5207	0.618226	1.80422	0.0363808	2.29945	106.282	75.6125
1387810_PM_at	BF414210	Keap1	0.999803	1.17443	0.992399	1.14207	0.997975	1.47436	0.618226	1.61991	0.00798436	2.29708	75.9934	57.2391
1386643_PM_at	BF552914	Fem1b	0.999803	1.36897	0.992399	1.27179	0.997975	1.13159	0.618226	1.71047	0.00798436	2.29694	94.7283	68.9054
1376905_PM_at	BI304147	---	0.999803	1.0425	0.992399	1.17523	0.997975	1.20208	0.551712	1.90944	0.0343646	2.29675	76.1065	57.3126
1390392_PM_at	BI301527	Tmem185b	0.999803	1.02242	0.992399	1.08727	0.997975	1.23413	0.618226	1.51218	0.0268854	2.29607	45.781	36.2308
1390603_PM_at	AA956317	---	0.999803	1.20891	0.992399	1.12906	0.997975	1.44553	0.618226	1.56672	0.0169944	2.29539	64.3257	49.4519
1382363_PM_at	AI072027	Mpp5	0.999803	1.47426	0.992399	1.51702	0.997975	1.54283	0.204949	2.30988	0.0306788	2.29505	29.5757	6.74447
1389389_PM_at	BF420168	Ddx56	0.999803	1.15925	0.992399	-1.24674	0.997975	1.19513	0.436866	2.09801	0.0357133	2.2947	58.683	47.412
1381759_PM_at	AI555447	RGD1565975	0.999803	1.24068	0.992399	1.16832	0.997975	1.6614	0.618226	1.55554	0.0462429	2.29444	98.7216	71.2641
1382253_PM_at	BF419062	Fam118b	0.999803	1.57477	0.992399	-1.06536	0.997975	1.66627	0.618226	1.74181	0.0268854	2.29408	98.3126	71.0245
1377263_PM_at	BF399036	LOC100911235	0.999803	1.03205	0.992399	1.10972	0.997975	1.37037	0.618226	1.68665	0.0105199	2.29405	51.9453	40.7394
1395226_PM_at	BI274777	Aftph	0.999803	1.25847	0.992399	1.2093	0.997975	1.52251	0.618226	1.66636	0.041653	2.29388	34.5922	16.7831
1382196_PM_at	BI293505	RGD1307394	0.999803	1.05241	0.992399	1.13959	0.997975	1.28316	0.618226	1.52678	0.00798436	2.29314	56.1305	43.7364
1383427_PM_at	AI229831	Man1b1	0.999803	1.34284	0.994777	-1.03212	0.997975	1.64695	0.618226	1.71735	0.0144564	2.29307	79.399	59.4354
1373623_PM_at	BI278809	Itpkc	0.999803	1.0405	0.992399	1.10115	0.997975	1.53328	0.618226	1.71221	0.0199383	2.29063	76.3696	57.4835
1393684_PM_at	BF389489	Hells	0.999803	1.20835	0.992399	1.0659	0.997975	1.37676	0.618226	1.77072	0.0225645	2.29056	80.438	60.0986
1395018_PM_at	BE119004	Lars	0.999803	1.18219	0.994678	-1.0455	0.997975	1.71778	0.618226	1.48711	0.0320766	2.29054	104.039	74.3384
1381065_PM_at	BG379401	LOC100362119	0.999803	1.4297	0.992399	1.47186	0.997975	1.56916	0.618226	1.8577	0.041653	2.28978	23.0165	6.04519
1388102_PM_at	U66322	Ptgr1	0.999803	1.00104	0.99954	-1.00965	0.997975	1.04692	0.618226	1.35905	0.00933423	2.28939	80.2557	51.4738
1393008_PM_at	BI290317	Arpp19	0.999803	1.10098	0.992399	1.2022	0.997975	1.45653	0.496781	1.92719	0.0219908	2.28883	22.5684	0.9936
1373153_PM_at	AI230720	---	0.999803	1.21422	0.999775	1.00501	0.997975	1.49319	0.618226	1.79551	0.0468163	2.28705	91.447	66.9343
1395014_PM_at	BI282068	---	0.999803	1.0781	0.992399	1.36214	0.997975	1.38566	0.618226	1.5182	0.0280279	2.28632	77.6073	58.2842
1394643_PM_at	AA819409	---	0.999803	1.12607	0.992399	1.17737	0.997975	1.20033	0.618226	1.29625	0	2.28412	78.8028	59.0534
1374341_PM_at	AI237866	Thap7	0.999803	1.23252	0.992399	1.12233	0.997975	1.29468	0.618226	1.71785	0.029276	2.28238	70.8485	53.8558
1368960_PM_at	NM_053862	Lgals8	0.999803	1.13734	0.992399	1.21157	0.997975	1.34813	0.367936	1.73852	0.00648729	2.28201	29.4683	17.4985
1370984_PM_at	AF151710	Zfp46	0.999803	1.45782	0.992399	1.46767	0.997975	1.22704	0.618226	1.77521	0.0465317	2.28185	133.811	90.2378
1392813_PM_at	AI548994	LOC100361122	0.999803	-1.07597	0.992399	-1.20823	0.999956	-1.00246	0.739714	-1.20159	0.0237545	2.28092	189.257	139.678
1375685_PM_at	BI282257	Clasp1	0.999803	1.0113	0.999775	-1.00413	0.997975	1.24647	0.618226	1.5395	0.0135191	2.28075	70.4829	53.6124
1378389_PM_at	BM385157	---	0.999803	1.42422	0.992399	1.20855	0.997975	1.30345	0.618226	1.71636	0.0360249	2.28066	118.45	82.3023
1390704_PM_at	BF394953	Sdad1	0.999803	1.02556	0.999775	1.00382	0.997975	1.19252	0.550075	1.78267	0.0169944	2.27998	91.4881	66.9592
1376451_PM_at	BG377849	Krit1	0.999803	1.0814	0.992399	-1.24551	0.997975	1.14354	0.629952	1.35234	0.0391551	2.27979	92.9706	67.8533
1373164_PM_at	AI012590	Stk17b	0.999803	1.27007	0.992399	1.30803	0.997975	1.45703	0.487957	1.8697	0.017743	2.27954	35.5208	14.9015
1394985_PM_at	BI294752	Eea1	0.999803	1.46432	0.992399	1.39121	0.997975	1.69715	0.618226	1.59236	0.0306788	2.27949	137.463	92.0457
1390500_PM_at	BG375508	Aftph	0.999803	1.13283	0.992399	1.06562	0.997975	1.26035	0.618226	1.54864	0.00648729	2.27856	58.596	45.4772
1384968_PM_at	BM384145	Sh3bp2	0.999803	1.35983	0.992399	1.14229	0.997975	1.49608	0.618226	1.39368	0.0161761	2.27816	73.7675	55.7851
1367651_PM_at	NM_134334	Ctsd	0.999803	1.1011	0.992399	1.2006	0.997975	1.25343	0.551712	1.60148	0	2.27711	44.4208	35.2211
1383182_PM_at	AW144184	Srpk1	0.999803	1.42224	0.992399	1.05396	0.997975	1.49675	0.618226	1.44338	0.00933423	2.27699	101.868	73.0923
1386266_PM_at	AI227948	---	0.999803	1.00655	0.995844	1.023	0.997975	1.19493	0.64095	1.26341	0.0391551	2.2751	106.99	76.0123
1388878_PM_at	BI279756	Nob1	0.999803	1.18093	0.992399	1.04997	0.997975	1.24549	0.618226	1.58048	0.0105199	2.2743	52.1628	40.8965
1389761_PM_at	BI297776	---	0.999803	1.16696	0.992399	1.25409	0.997975	1.56121	0.633485	1.25581	0.0453791	2.27337	106.35	75.6513
1380022_PM_at	BE119114	LOC100910121 /// Rrn3	0.999803	1.44523	0.994678	1.04353	0.997975	1.46921	0.618226	1.3918	0.0169944	2.27117	120.35	83.3137
1385728_PM_at	BE108006	---	0.999803	1.17084	0.992399	1.17566	0.997975	1.41658	0.478841	1.76058	0.00475042	2.27	85.1667	63.0773
1382161_PM_at	AA817668	Mphosph10	0.999803	1.2668	0.995282	1.02912	0.997975	1.38738	0.606317	1.77706	0.0194239	2.26997	76.2501	57.4059
1397349_PM_at	BF394199	Ubxn8	0.999803	1.12235	0.992399	1.29314	0.997975	1.39428	0.618226	1.60767	0.00933423	2.26813	57.0353	44.3774
1395298_PM_at	AI070708	Ubp1	0.999803	1.22297	0.992399	1.08298	0.997975	1.63511	0.618226	1.69839	0.0212974	2.26737	103.66	74.1215
1378177_PM_at	BM385007	Gemin5	0.999803	1.38107	0.992399	1.17446	0.997975	1.40228	0.618226	1.54599	0.0477775	2.26661	123.45	84.9453
1392267_PM_at	BE102449	Dennd2a	0.999803	1.59092	0.992399	1.20731	0.997975	1.29046	0.618226	1.80698	0.0339411	2.26628	147.096	96.678
1375909_PM_at	BI285792	Gstm4	0.999803	1.17004	0.992399	1.22336	0.997975	1.32591	0.3972	1.79419	0.00798436	2.26623	17.6546	0.3622
1370947_PM_at	AI228197	Setd4	0.999803	1.06449	0.992399	1.26701	0.997975	1.21681	0.618226	1.70955	0.0244467	2.26405	50.157	39.443
1382931_PM_at	AA924607	---	0.999803	1.08216	0.992399	1.20864	0.997975	1.32263	0.621975	1.29387	0.0144564	2.26373	110.792	78.1358
1370613_PM_s_at	AF461738	Ugt1a1 /// Ugt1a2 /// Ugt1a3 /// Ugt1a5 /// Ugt1a6 /// Ugt1a7c /// Ugt1a8 /// Ugt1a9	0.999803	1.03513	0.992399	1.24255	0.997975	1.47839	0.0655558	1.8283	0	2.26361	12.0052	0.5628
1381757_PM_at	AA965058	Wdpcp	0.999803	-1.01513	0.992399	-1.08049	0.997975	1.20091	0.618226	1.5143	0.0499464	2.26338	72.1288	54.7052
1372396_PM_at	BE113316	Swsap1	0.999803	1.22311	0.999915	1.00163	0.999956	-1.01849	0.619486	1.41573	0.041653	2.26327	101.227	72.7219
1371777_PM_at	BM383696	Pabpc4	0.999803	1.01092	0.992399	-1.05569	0.997975	1.15083	0.618226	1.40476	0.00648729	2.26277	57.576	44.7593
1379364_PM_at	BI273752	Camsap1	0.999803	1.15901	0.992399	1.11885	0.997975	1.44765	0.618226	1.58923	0.0347275	2.26274	69.3038	52.8246
1390814_PM_at	AA848897	Peli1	0.999803	1.20268	0.992399	1.20433	0.997975	1.27597	0.618226	1.67895	0.0124868	2.26251	63.9449	49.1909
1389780_PM_at	AI009783	Tfpi	0.999803	1.09359	0.992399	-1.06198	0.997975	1.25408	0.618226	1.39895	0.0460338	2.26162	85.7466	63.4382
1383933_PM_at	AI136714	RGD1308772	0.999803	1.06274	0.994678	1.03741	0.997975	1.30731	0.618226	1.6	0.0194239	2.26131	65.9122	50.5349
1390269_PM_at	BF418593	Tbc1d25	0.999803	1.59293	0.992399	1.33427	0.997975	1.36537	0.618226	1.38525	0.0374638	2.26099	122.096	84.2357
1376125_PM_at	BI289112	---	0.999803	1.10498	0.992399	1.14108	0.997975	1.40664	0.618226	1.7847	0.0280279	2.26078	24.9823	0.9416
1392575_PM_at	BE108929	Zfp654	0.999803	1.40105	0.992399	1.1604	0.997975	1.58845	0.618226	1.95095	0.0499464	2.26062	51.6215	16.9329
1398371_PM_at	AI409075	Ccdc132 /// LOC100911994	0.999803	1.09597	0.992399	1.05981	0.997975	1.33538	0.618226	1.46798	0	2.26049	58.8098	45.6274
1381021_PM_at	BG372657	Gapvd1	0.999803	1.28442	0.992399	1.33077	0.997975	1.3599	0.618226	1.49615	0.0343646	2.25985	93.1769	67.9772
1388744_PM_at	AI599678	Mcm7	0.999803	1.32728	0.992399	1.26742	0.997975	1.40364	0.618226	1.64486	0.0357133	2.25979	87.8366	64.7308
1374940_PM_at	BM388945	Usp36	0.999803	1.10564	0.992399	1.10507	0.997975	1.298	0.618226	1.37792	0.0434406	2.25754	54.104	42.2918
1389152_PM_at	AI412984	Zfyve27	0.999803	1.33594	0.992399	1.07774	0.997975	1.24722	0.618226	1.50138	0.0360249	2.25703	111.609	78.5872
1371684_PM_at	AA799330	Pelo	0.999803	1.10893	0.992399	1.26403	0.997975	1.46613	0.535479	1.68274	0.0144564	2.25688	23.4876	13.287
1383101_PM_at	BF556463	Anapc10	0.999803	1.00791	0.992399	-1.09206	0.997975	1.0757	0.618226	1.46182	0.0477775	2.25677	77.5322	58.2357
1384769_PM_a_at	AI136549	Zxdb	0.999803	1.57384	0.992399	1.35902	0.997975	1.74966	0.577651	1.79614	0.00933423	2.25656	24.3444	3.26445
1367899_PM_at	NM_012950	F2r	0.999803	1.15309	0.995844	1.02808	0.997975	1.07712	0.669082	1.29513	0.0343646	2.25653	125.004	77.419
1385217_PM_at	BM385870	---	0.999803	1.27017	0.992399	1.27942	0.997975	1.49668	0.618226	1.71616	0.0250233	2.25536	91.5157	66.9759
1387856_PM_at	BI274457	Cnn3	0.999803	1.02289	0.992399	1.11301	0.997975	1.27054	0.618226	1.70107	0.00648729	2.25474	67.1998	51.4083
1374118_PM_at	AA944176	Lars	0.999803	1.09074	0.992399	1.07191	0.997975	1.27651	0.618226	1.65539	0.0105199	2.25377	51.2732	40.2533
1389278_PM_at	BI282934	Tspyl2	0.999803	1.37959	0.992399	1.16284	0.997975	1.33317	0.618226	1.70184	0.0115881	2.25367	75.6239	56.9988
1383982_PM_at	BE112063	Ctns	0.999803	1.37865	0.992399	-1.10906	0.997975	1.40077	0.535479	1.87464	0.0219908	2.25154	59.3461	43.4536
1388868_PM_at	AI172425	Zfand5	0.999803	1.17808	0.992399	1.3745	0.997975	1.37185	0.0415187	2.0965	0.00278275	2.2514	18.4372	0.1939
1372932_PM_at	BI302258	Rrp1	0.999803	1.15938	0.992399	1.13488	0.997975	1.23632	0.618226	1.63058	0.0263394	2.25122	62.9349	48.4963
1380032_PM_at	BF407634	Slain2	0.999803	1.23625	0.992399	1.21	0.997975	1.32063	0.550075	1.81255	0.0124868	2.25072	38.8516	20.6291
1373922_PM_at	BG377024	---	0.999803	-1.00841	0.992399	1.0839	0.997975	1.39389	0.618226	1.47942	0.0280279	2.25053	75.4125	56.8611
1380865_PM_at	BM385284	---	0.999803	1.04408	0.992399	1.42774	0.997975	1.59117	0.618226	1.72988	0.00933423	2.2504	12.088	0.5512
1368497_PM_at	NM_012833	Abcc2	0.999803	1.1768	0.992399	1.2646	0.997975	1.41767	0.618226	1.61513	0.00278275	2.25	81.6945	60.8964
1388637_PM_at	AI579376	Kansl3	0.999803	1.12615	0.992399	1.11404	0.997975	1.21626	0.618226	1.51043	0.0290594	2.24988	75.656	57.0197
1373295_PM_at	BI281889	Obfc1	0.999803	1.13033	0.999775	1.00533	0.997975	1.2024	0.618226	1.82932	0.0462429	2.2494	72.8663	55.1922
1399081_PM_at	AI712911	---	0.999803	1.16289	0.992399	1.18405	0.997975	1.28319	0.540243	1.6321	0.00278275	2.24918	41.2491	32.8464
1399016_PM_at	BG671507	Kat7	0.999803	1.36129	0.997642	-1.01724	0.997975	1.20441	0.618226	1.55769	0.0453791	2.2489	99.997	72.0083
1374034_PM_at	BG379410	Cars	0.999803	1.03521	0.997642	-1.01502	0.997975	1.41531	0.526768	1.77057	0.0105199	2.24879	39.4168	25.578
1393050_PM_at	BG664069	LOC302495	0.999803	1.11804	0.994678	-1.04327	0.997975	1.19333	0.618226	1.4867	0.0296562	2.2475	72.6606	55.0565
1373385_PM_at	BF550271	---	0.999803	1.25711	0.992399	1.11267	0.997975	1.45462	0.582793	1.64866	0.00648729	2.24597	73.1591	55.3851
1389427_PM_at	BM386487	---	0.999803	1.15648	0.994678	1.03726	0.997975	1.26994	0.618226	1.3812	0.0124868	2.24575	71.8718	54.5351
1372216_PM_at	AI010259	Cyb561d1	0.999803	1.07697	0.992399	1.138	0.997975	1.30976	0.618226	1.56359	0.0232302	2.24536	70.3497	53.5236
1389301_PM_at	AI176665	Mbnl2	0.999803	1.08508	0.992399	1.2849	0.997975	1.52297	0.618226	1.6683	0.00933423	2.24515	35.0138	15.1496
1385089_PM_at	BM386731	Grhl1	0.999803	1.09214	0.992399	1.1758	0.997975	1.15546	0.618226	1.36276	0.00278275	2.2444	64.4178	49.515
1398759_PM_at	NM_013043	Tsc22d1	0.999803	-1.06096	0.992399	-1.09682	0.997975	-1.57929	0.618226	-1.76328	0.0169944	-2.24375	20.6474	0.271
1371983_PM_at	AA945181	Josd1	0.999803	-1.00988	0.992399	1.1134	0.997975	1.2164	0.618226	1.57922	0.00475042	2.24178	35.7786	28.6857
1372656_PM_at	BI282899	Snx15	0.999803	1.10853	0.992399	1.11387	0.997975	1.25801	0.618226	1.54734	0.0320766	2.23799	59.7003	46.2511
1371522_PM_at	BI295010	Bahd1	0.999803	1.18635	0.992399	1.3485	0.997975	1.2829	0.618226	1.66748	0.0499464	2.23727	78.1246	58.6176
1388691_PM_at	AI177410	Ubqln4	0.999803	1.2142	0.992399	1.15628	0.997975	1.24726	0.483241	1.75981	0.00648729	2.23715	82.4855	61.3963
1389705_PM_at	AI138061	Slc50a1	0.999803	1.08945	0.992399	1.32639	0.997975	1.28278	0.618226	1.80114	0.0199383	2.23626	23.791	0.348
1382975_PM_at	BE097239	Ceacam1	0.999803	1.12237	0.992399	1.32513	0.997975	1.46296	0.516322	1.90359	0.0268854	2.23571	23.3914	12.074
1374133_PM_at	BG373110	Trit1	0.999803	1.20001	0.992399	-1.19878	0.997975	1.20517	0.618226	1.55878	0.033118	2.23513	84.4759	62.6463
1375459_PM_at	BE113419	Srpk2	0.999803	1.20125	0.992399	1.09742	0.997975	1.41214	0.618226	1.83127	0.0347275	2.23396	27.2987	0.5071
1369285_PM_at	NM_031082	Pggt1b	0.999803	1.48124	0.994678	1.04314	0.997975	1.31875	0.618226	1.50698	0.0470138	2.23303	125.9	86.2192
1373789_PM_at	AW254358	---	0.999803	1.27444	0.992399	1.12837	0.997975	1.4962	0.618226	1.52225	0.0225645	2.23236	88.9783	65.4316
1382028_PM_at	BE115406	Pex19	0.999803	-1.06284	0.992399	-1.21237	0.997975	1.20066	0.618226	1.58281	0.0383896	2.23219	71.6609	54.3953
1376336_PM_at	BM392257	LOC100359714	0.999803	-1.00315	0.992399	-1.09306	0.997975	1.32504	0.618226	1.45399	0.0280279	2.23161	73.7613	55.781
1369932_PM_a_at	NM_012639	Raf1	0.999803	1.09303	0.992399	1.22107	0.997975	1.31723	0.618226	1.60951	0.00278275	2.23019	54.6278	42.6663
1372689_PM_at	BG381479	Tmem103	0.999803	1.13688	0.992399	-1.12245	0.997975	1.20964	0.608463	1.76004	0.0212974	2.22963	77.1083	57.9619
1398572_PM_at	BI294251	Rnmt	0.999803	1.12789	0.992399	1.06708	0.997975	1.26874	0.618226	1.51403	0.017743	2.22943	62.0336	47.8739
1377532_PM_at	AW434782	Phf20	0.999803	1.26684	0.992399	1.34293	0.997975	1.3583	0.618226	1.60519	0.042134	2.22911	89.5021	65.7518
1384207_PM_at	AI028960	Nif3l1	0.999803	1.06041	0.992942	-1.04918	0.997975	1.03788	0.695431	1.20577	0.0491207	2.22906	87.6508	0.9255
1372409_PM_at	BI286562	Mad2l1bp	0.999803	1.37217	0.992399	1.15414	0.997975	1.41337	0.618226	1.67316	0.0394343	2.22878	79.1986	59.3071
1376746_PM_at	AI145761	Ldhd	0.999803	1.3683	0.992399	1.3857	0.997975	1.39766	0.618226	1.59206	0.0206904	2.22813	114.571	80.2099
1373706_PM_at	BI281981	Smarcal1	0.999803	1.11661	0.994678	1.03905	0.997975	1.30582	0.775648	1.14774	0.0257265	2.22751	159.185	86.5264
1385199_PM_a_at	AI073196	Rbm34	0.999803	1.05454	0.992399	1.27998	0.997975	1.24317	0.618226	1.56955	0.00475042	2.22712	66.3341	50.8217
1395642_PM_at	BG372596	Nol9	0.999803	1.00033	0.999775	-1.00716	0.997975	1.15543	0.636897	1.34501	0.0316555	2.2267	57.0738	44.4047
1370158_PM_at	AA946388	Myh10	0.999803	1.17133	0.992399	1.13674	0.997975	1.20025	0.733725	1.22601	0.0343646	2.22447	124.423	85.4529
1372064_PM_at	BI296385	Cxcl16	0.999803	1.39964	0.992399	1.19915	0.997975	1.39299	0.618226	1.8201	0.0442241	2.22394	83.5897	62.0912
1385020_PM_at	BM387790	LOC499339 /// RGD1308750	0.999803	1.12479	0.997642	-1.01524	0.997975	1.13163	0.618226	1.55734	0.0363808	2.22201	83.9475	62.3156
1398513_PM_at	AI556479	---	0.999803	1.00727	0.992399	1.04827	0.997975	1.14178	0.618226	1.46091	0.0387891	2.21973	74.5151	56.2751
1383096_PM_at	AI235240	Aplp2	0.999803	1.36422	0.992399	1.58298	0.997975	1.61821	0.534323	1.9949	0.0409993	2.21963	25.6275	5.75303
1386908_PM_at	NM_022278	Glrx	0.999803	1.15703	0.992399	1.32622	0.997975	1.50971	0.221105	1.91763	0.00475042	2.21915	17.6015	9.77819
1377779_PM_at	AI137175	Pdcl3	0.999803	1.03716	0.992399	1.0831	0.997975	1.49732	0.618226	1.65783	0.017743	2.21885	77.6278	58.2974
1390515_PM_at	AA998383	---	0.999803	1.09889	0.992399	-1.09015	0.997975	1.2798	0.618226	1.5966	0.0199383	2.21667	71.6575	54.3931
1374438_PM_at	AI103962	---	0.999803	1.19096	0.992399	1.16183	0.997975	1.36283	0.618226	1.5186	0.0477775	2.21501	73.6897	55.734
1393799_PM_at	BI303989	Unc5b	0.999803	1.19528	0.992399	1.06532	0.997975	1.13315	0.815748	1.13487	0.0387891	2.21498	162.052	111.878
1370576_PM_at	AF181992	Dync1li1	0.999803	1.37455	0.992399	1.14873	0.997975	1.33222	0.618226	1.68195	0.0199383	2.21487	103.631	74.105
1377327_PM_at	AI008151	---	0.999803	1.26031	0.992399	-1.13586	0.997975	1.37815	0.618226	1.58102	0.0285763	2.21456	82.6157	61.4785
1389212_PM_at	BI296278	---	0.999803	1.23683	0.992399	1.06236	0.997975	1.17943	0.618226	1.5661	0.0153669	2.21291	72.9321	55.2356
1374313_PM_at	BI294383	Map1s	0.999803	1.20041	0.992399	1.28292	0.997975	1.31625	0.618226	1.36811	0.0206904	2.21151	95.3984	69.3043
1389036_PM_at	BM385629	Pisd	0.999803	1.15636	0.992399	1.05143	0.997975	1.22835	0.618226	1.48796	0.0268854	2.20998	61.6961	47.6401
1383245_PM_at	AI454309	Mbip	0.999803	1.2043	0.992399	1.21867	0.997975	1.14147	0.618226	1.3985	0.0296562	2.20992	95.4105	69.3114
1369070_PM_at	NM_053921	LOC100909787 /// Pex12	0.999803	1.00441	0.999056	1.00988	0.997975	1.23706	0.618226	1.48812	0.00933423	2.20983	65.052	49.9487
1372787_PM_at	BE106508	Utp3	0.999803	1.07523	0.992399	1.14166	0.997975	1.32684	0.618226	1.57265	0.00798436	2.20977	25.5457	17.0162
1371818_PM_at	AW251204	---	0.999803	1.07894	0.992399	1.1124	0.997975	1.17674	0.618226	1.48371	0.017743	2.20963	51.0052	40.0591
1374180_PM_at	AI236753	---	0.999803	1.27072	0.992399	1.192	0.997975	1.43833	0.46991	1.70187	0.00475042	2.20877	73.5468	55.6401
1389138_PM_at	AA945574	Sec22b	0.999803	1.1016	0.992399	1.24998	0.997975	1.31876	0.618226	1.66366	0.0290594	2.20844	67.7762	51.7976
1392972_PM_at	BF554226	Trio	0.999803	1.26663	0.992399	1.17439	0.997975	1.39226	0.618226	1.77534	0.0409993	2.20794	91.7069	67.0916
1396267_PM_at	N55607	Pak2	0.999803	1.30662	0.992399	1.13469	0.997975	1.1667	0.618226	1.37644	0.0327176	2.20687	108.045	76.605
1388715_PM_at	AA818089	Gars /// RGD1559871	0.999803	-1.0288	0.992399	1.2886	0.997975	1.25499	0.367936	1.73265	0.00475042	2.20644	24.4409	0.2591
1395655_PM_at	BM383435	---	0.999803	1.18185	0.992399	1.19216	0.997975	1.29989	0.618226	1.63461	0.0115881	2.20631	60.9814	47.1441
1380523_PM_at	AI145917	Fbxo15	0.999803	1.17669	0.992399	1.2944	0.997975	1.34601	0.618226	1.6461	0.029276	2.20565	74.4589	56.2383
1391005_PM_at	AA997732	Fbxl4	0.999803	-1.01161	0.992399	1.19088	0.997975	1.2093	0.618226	1.58008	0.0339411	2.20508	64.3287	49.454
1395601_PM_at	BI302615	Nudt12	0.999803	1.14815	0.992399	1.29641	0.997975	1.41603	0.618226	1.36188	0.0352113	2.20504	94.8936	69.0039
1381919_PM_at	BI290986	Hps6	0.999803	1.27444	0.995844	1.02426	0.997975	1.32109	0.618226	1.58319	0.040637	2.20314	102.835	73.6488
1372176_PM_at	BF415343	Prkca	0.999803	-1.20033	0.992399	1.26799	0.997975	1.32015	0.618226	1.42025	0.0135191	2.20288	77.0459	57.9216
1388468_PM_at	BI284508	Cdc42se1	0.999803	1.13636	0.992399	1.19457	0.997975	1.31287	0.618226	1.68889	0.0285763	2.20266	64.0103	49.2358
1385428_PM_at	AI072630	Xpo4	0.999803	1.21622	0.992973	1.05677	0.997975	1.30974	0.618226	1.59502	0.0442241	2.20147	101.517	72.8895
1393044_PM_at	BF282370	Cmpk2	0.999803	1.37217	0.992399	1.29448	0.997975	1.6999	0.305874	2.15691	0.040637	2.20084	22.1722	0.3864
1369772_PM_at	AW141210	Slc6a9	0.999803	1.26532	0.992399	1.09147	0.997975	1.71116	0.618226	1.70024	0.0368858	2.20038	41.3976	16.2009
1396286_PM_at	BG372956	---	0.999803	1.36476	0.992399	1.14428	0.997975	1.65381	0.618226	1.84975	0.0363808	2.19945	45.6412	15.1533
1368799_PM_at	NM_022274	Birc5	0.999803	1.07435	0.994678	1.04166	0.997975	1.28778	0.668586	1.26582	0.0320766	2.19912	79.2939	59.3681
1384181_PM_at	AI547486	---	0.999803	1.15208	0.992399	1.22709	0.997975	1.39406	0.618226	1.66327	0.0462429	2.1989	83.6782	62.1467
1368167_PM_at	NM_012938	Ctse	0.999803	1.21057	0.992399	1.06798	0.997975	1.24256	0.618226	1.50332	0.0225645	2.19807	94.0496	68.5001
1371738_PM_at	BI287983	Ano10	0.999803	1.07189	0.997642	1.01101	0.997975	1.31947	0.618226	1.5656	0.00648729	2.19763	59.5411	46.1397
1395632_PM_at	AI715532	---	0.999803	1.16828	0.992399	-1.18637	0.997975	1.09319	0.618226	1.40562	0.033118	2.19716	93.2522	68.0224
1389345_PM_at	AI231218	---	0.999803	-1.03917	0.994146	1.03784	0.997975	1.32523	0.595756	1.73146	0.0161761	2.19707	67.4742	51.5937
1385119_PM_at	AI043832	---	0.999803	1.47601	0.992399	1.63573	0.997975	1.66455	0.165131	2.40499	0.0439316	2.19689	22.946	4.44625
1370413_PM_at	L26398	Nr2c1	0.999803	1.07573	0.999056	1.01041	0.997975	1.28624	0.618226	1.5151	0.0257265	2.19658	61.4576	47.4748
1391217_PM_at	BI289843	---	0.999803	1.10032	0.999775	-1.00337	0.999956	1.00093	0.618226	1.37043	0.0360249	2.19575	99.791	76.9576
1395791_PM_at	BF287167	Chpf2	0.999803	1.13268	0.992399	1.15705	0.997975	1.41447	0.618226	1.3546	0.00475042	2.19532	70.8071	53.8283
1374186_PM_at	BE109362	Lrrc47	0.999803	1.21431	0.992399	1.06757	0.997975	1.16514	0.618226	1.61604	0.0199383	2.19521	83.2088	61.8519
1389616_PM_at	BF403163	---	0.999803	1.15202	0.992399	1.28575	0.997975	1.37125	0.618226	1.6457	0.0124868	2.19496	87.0526	64.2474
1388984_PM_at	BF397989	Polr3b	0.999803	1.47752	0.992399	1.18739	0.997975	1.36961	0.618226	1.51151	0.0153669	2.19473	110.596	78.0271
1371481_PM_at	BI274372	Reep5	0.999803	1.23273	0.992399	1.20515	0.997975	1.3498	0.618226	1.84528	0.0383896	2.19456	23.8455	0.3963
1372857_PM_at	AI407930	Pacsin2	0.999803	1.07235	0.996593	-1.01526	0.997975	1.20801	0.618226	1.68152	0.0250233	2.19375	64.7115	49.716
1391889_PM_at	BG671963	---	0.999803	1.604	0.992399	1.46108	0.997975	1.41511	0.618226	1.7516	0.0445119	2.19268	114.64	80.2471
1369044_PM_a_at	AF202733	Pde4b	0.999803	1.50349	0.992399	1.34688	0.997975	1.39935	0.492261	1.8672	0.0225645	2.19171	124.944	85.7236
1382175_PM_at	AW534129	Wtap	0.999803	1.21785	0.992399	1.1519	0.997975	1.37457	0.444843	1.89535	0.0212974	2.19142	24.1894	0.4449
1375963_PM_at	BF281523	---	0.999803	1.55499	0.992399	1.24904	0.997975	1.49639	0.618226	1.47738	0.0161761	2.19115	103.727	74.1601
1368475_PM_at	NM_019274	Colq	0.999803	1.05412	0.992399	1.07134	0.997975	1.04638	0.687159	1.23377	0.0161761	2.1908	135.37	83.2214
1375282_PM_at	BM391433	Ccm2	0.999803	1.12728	0.995154	-1.02185	0.997975	1.38854	0.618226	1.66194	0.00278275	2.18985	68.7776	52.4716
1379778_PM_at	AI713278	RGD1307983	0.999803	1.46164	0.992399	1.2209	0.997975	1.46068	0.517663	1.89833	0.0225645	2.18919	29.3394	0.05416
1385676_PM_at	BG379822	Cd2bp2	0.999803	1.16232	0.992399	1.30698	0.997975	1.32183	0.588666	1.75441	0.0199383	2.189	35.9312	17.6733
1396170_PM_at	BG663444	Wbp4	0.999803	1.17156	0.992399	1.08039	0.997975	1.30969	0.618226	1.65798	0.029276	2.18896	77.0259	57.9086
1373139_PM_at	AI012608	---	0.999803	1.19882	0.992399	1.22694	0.997975	1.45958	0.560318	1.96605	0.0460338	2.18837	25.594	0.8674
1387087_PM_at	NM_024125	Cebpb	0.999803	1.28905	0.992399	1.45469	0.997975	1.56678	0.17896	2.11734	0.0219908	2.18827	17.077	7.38125
1380515_PM_at	AI170730	Bbs7	0.999803	1.10752	0.997663	1.01326	0.997975	1.08648	0.618226	1.4909	0.0212974	2.18782	68.8726	52.5353
1374087_PM_at	AI411088	Slc48a1	0.999803	1.06128	0.992399	-1.16554	0.997975	1.20736	0.623161	1.22943	0.0194239	2.18765	110.526	65.5041
1378382_PM_at	AI230014	Pgam5	0.999803	1.07185	0.992399	1.39805	0.997975	1.66155	0.512313	1.84052	0.0206904	2.18761	22.7691	0.433
1369177_PM_at	NM_053735	Pi4k2a	0.999803	1.28013	0.992399	1.21733	0.997975	1.5723	0.618226	1.62863	0.0480705	2.18737	106.67	75.8319
1372384_PM_at	BM383306	Zfp609	0.999803	1.19924	0.992399	1.11514	0.997975	1.08359	0.623963	1.35655	0.0383896	2.18665	97.4893	70.5409
1389862_PM_at	AI407064	Nol12	0.999803	1.11687	0.999915	1.0005	0.997975	1.40959	0.618226	1.51893	0.017743	2.18455	71.9468	54.5847
1375140_PM_at	AA818999	Mbnl2	0.999803	1.25704	0.992399	1.14701	0.997975	1.60929	0.618226	1.71062	0.0391551	2.18287	46.6791	16.9617
1367787_PM_at	NM_030844	Ica1	0.999803	1.08625	0.992399	1.1751	0.997975	1.03788	0.618226	1.4591	0.0161761	2.1819	97.6885	59.464
1370320_PM_at	AY083160	LOC100360692 /// LOC100363773 /// Pbld	0.999803	1.10235	0.992399	1.20842	0.997975	1.22688	0.309914	1.83758	0.00278275	2.18005	25.6991	0.4531
1393967_PM_at	AI764726	---	0.999803	1.1125	0.992399	1.13957	0.997975	1.41097	0.618226	1.46141	0.0457646	2.1778	96.2743	69.8238
1393131_PM_at	AI112338	Fiz1	0.999803	1.36786	0.992399	1.13331	0.997975	1.31856	0.618226	1.53075	0.041329	2.17644	118.288	82.2158
1376957_PM_at	AI178922	Lzic	0.999803	1.34655	0.992399	1.15443	0.997975	1.2123	0.618226	1.65019	0.0115881	2.17634	102.408	73.4036
1383793_PM_at	BI274808	Tmcc1	0.999803	1.10732	0.992691	1.04878	0.997975	1.37657	0.43021	1.85399	0.0124868	2.17525	26.8394	0.5954
1368165_PM_at	NM_017243	Prps1 /// Prps1l1	0.999803	1.01802	0.992399	1.08152	0.997975	1.24734	0.618226	1.50996	0.0206904	2.17513	65.9529	50.5626
1378399_PM_at	BE111635	LOC498145	0.999803	-1.14346	0.992399	1.08042	0.997975	1.07785	0.618226	1.46143	0.0153669	2.17502	81.9827	61.0788
1369278_PM_at	NM_031034	Gna12	0.999803	1.08491	0.992399	1.23869	0.997975	1.29879	0.618226	1.29265	0	2.17491	71.2949	54.1525
1383910_PM_at	BF398220	---	0.999803	1.05466	0.993019	-1.05855	0.997975	1.33089	0.618226	1.48267	0.0470138	2.17478	86.5851	63.9583
1370245_PM_at	AI232474	---	0.999803	1.09971	0.992399	1.20232	0.997975	1.20452	0.447932	1.58515	0	2.17395	51.3899	40.3378
1396192_PM_at	H31517	Npat	0.999803	1.01969	0.992399	1.18	0.997975	1.45663	0.68241	1.22485	0.0472629	2.17371	108.195	76.6889
1389717_PM_at	AI171467	Fam175b	0.999803	1.19168	0.992399	1.16455	0.997975	1.23876	0.535479	1.63	0.00278275	2.17289	50.8393	39.9387
1374107_PM_at	AI229668	Elac2	0.999803	-1.02081	0.992399	1.06644	0.997975	1.32599	0.618226	1.42286	0.0135191	2.17277	66.6972	51.0679
1395520_PM_at	AW530017	Rbm28	0.999803	1.26342	0.995282	1.02314	0.997975	1.31616	0.618916	1.29113	0.0374638	2.17256	105.927	75.4115
1393365_PM_at	AW433625	Chd1	0.999803	1.33878	0.994637	-1.04124	0.997975	1.31704	0.618226	1.61498	0.0383896	2.17151	113.327	79.5308
1389771_PM_at	AI013885	LOC683674	0.999803	1.07159	0.992399	1.2773	0.997975	1.3349	0.618226	1.41274	0.0363808	2.17133	89.1443	65.5332
1388584_PM_at	AI598881	---	0.999803	1.11976	0.992399	1.16382	0.997975	1.31444	0.618226	1.54295	0.0311474	2.17132	65.441	50.2141
1372990_PM_at	AI179264	Creb3	0.999803	1.26377	0.992399	1.0801	0.997975	1.24998	0.618226	1.47358	0.0244467	2.17131	80.8872	60.3844
1375041_PM_at	AI599362	RGD1563982	0.999803	1.52031	0.992399	1.16661	0.997975	1.24944	0.149467	2.21349	0.0199383	2.17124	60.107	51.7522
1372811_PM_at	BI289779	Ktn1	0.999803	1.04891	0.992399	-1.09635	0.997975	1.06918	0.618517	1.36468	0.0185572	2.17038	73.2487	55.444
1372391_PM_at	AI598937	Rpl7l1	0.999803	1.10833	0.992399	1.11552	0.997975	1.34022	0.618226	1.74492	0.0290594	2.16999	68.0949	52.0124
1394093_PM_at	BF557855	Smarca5	0.999803	1.15782	0.995869	-1.02373	0.997975	1.35562	0.618226	1.39357	0.0296562	2.16935	83.0475	61.7505
1394968_PM_at	BE117366	LOC100359714	0.999803	1.19914	0.992399	1.25226	0.997975	1.21935	0.618226	1.24337	0	2.16917	17.804	0.4358
1373398_PM_at	BI275184	Trim37	0.999803	1.27238	0.999775	-1.00707	0.997975	1.29997	0.618226	1.54675	0.0280279	2.16902	86.2046	63.7225
1389472_PM_at	AI169015	Mettl13	0.999803	1.27558	0.999775	-1.0082	0.997975	1.32789	0.618226	1.44031	0.0232302	2.16853	87.921	64.7827
1395761_PM_at	AW920270	---	0.999803	1.41644	0.992399	1.36555	0.997975	1.51127	0.175538	1.86647	0	2.16749	29.212	8.12578
1376641_PM_at	BM384228	Thoc1	0.999803	1.44928	0.992399	1.3525	0.997975	1.43958	0.618226	1.65351	0.0368858	2.16731	87.8943	64.7663
1370750_PM_a_at	U14010	Il1r1	0.999803	1.1003	0.992399	1.33319	0.997975	1.87297	0.499659	1.87449	0.033118	2.16722	27.1413	11.1031
1383738_PM_at	BI302863	Cep68	0.999803	1.49186	0.992399	1.38179	0.997975	1.59057	0.618226	1.61866	0.0161761	2.16685	121.749	84.0531
1381623_PM_at	BF391476	Srsf4	0.999803	-1.05767	0.992399	1.04729	0.997975	1.30072	0.344498	1.97193	0.0199383	2.16658	46.2658	30.5107
1383057_PM_at	BF558602	Asf1a	0.999803	1.08022	0.992399	1.19216	0.997975	1.20125	0.444843	1.78299	0.0135191	2.16555	64.8111	49.7841
1383905_PM_at	BF401729	---	0.999803	1.25804	0.997539	-1.02125	0.997975	1.46194	0.512313	1.85098	0.0257265	2.16495	50.5326	33.8739
1371563_PM_at	BE109154	Rcc2	0.999803	1.09923	0.992399	1.04972	0.997975	1.31211	0.618226	1.586	0.0335085	2.16329	67.0753	51.324
1383132_PM_at	BG377939	Lzic	0.999803	1.3099	0.992399	1.18074	0.997975	1.18248	0.618226	1.36798	0.00933423	2.16321	99.6	71.7772
1373447_PM_at	BF281350	Hn1l	0.999803	1.2954	0.992399	1.23768	0.997975	1.3511	0.618226	1.68342	0.0244467	2.16297	88.2616	64.9921
1389044_PM_at	BF283388	Gbf1	0.999803	1.20549	0.992399	1.17542	0.997975	1.38429	0.618226	1.59083	0.0301234	2.16221	95.4606	69.3412
1370258_PM_at	BI303268	Bzw2	0.999803	1.14255	0.993799	-1.05154	0.999956	-1.01309	0.623963	1.33973	0.0290594	2.16219	102.947	84.9127
1382692_PM_at	AI045955	Clec7a	0.999803	1.67086	0.992399	1.23322	0.997975	1.42413	0.618226	1.6253	0.0396808	2.16182	119.287	82.749
1398867_PM_at	AB020022	Prpf19	0.999803	-1.00669	0.992399	1.11058	0.997975	1.17235	0.618226	1.52578	0.0232302	2.16012	55.794	43.4974
1380069_PM_at	BF389717	---	0.999803	1.45562	0.992399	1.10683	0.997975	1.43755	0.618226	1.84621	0.0360249	2.15955	114.671	80.2643
1370959_PM_at	BI275716	Col3a1	0.999803	1.19443	0.992399	1.16441	0.997975	1.46939	0.582793	1.73487	0.0144564	2.15889	39.5851	17.9037
1371663_PM_at	AI232361	Mfsd5	0.999803	1.43301	0.992399	1.45566	0.997975	1.52	0.618226	1.74407	0.0487833	2.15889	4.77296	0.1321
1393938_PM_at	AI501880	---	0.999803	-1.02828	0.998726	1.01511	0.997975	1.28881	0.618226	1.41671	0.0409993	2.15782	72.6883	55.0748
1393932_PM_at	AI060175	Samd8	0.999803	1.25629	0.992399	1.09338	0.997975	1.37856	0.618226	1.47464	0.00798436	2.15621	80.1769	59.9322
1388473_PM_at	BF418041	---	0.999803	1.02424	0.994637	-1.04759	0.997975	1.40654	0.678245	1.25848	0.0394343	2.15594	90.8475	66.571
1378031_PM_at	AI230161	Dhx37	0.999803	1.21534	0.992399	1.2521	0.997975	1.43664	0.618226	1.4103	0.0225645	2.15572	87.6328	64.6053
1381978_PM_a_at	AI071270	Sumf2	0.999803	1.18573	0.998353	1.01379	0.997975	1.11304	0.551712	1.74621	0.0219908	2.15526	86.038	63.6192
1381888_PM_x_at	AA848451	Pacrgl	0.999803	1.09454	0.992399	1.20355	0.997975	1.36582	0.618226	1.42947	0.0387891	2.15461	97.9531	70.8136
1399019_PM_at	AI407868	Abhd4	0.999803	1.19721	0.992399	1.23154	0.997975	1.12231	0.452763	1.63254	0	2.1544	59.2933	45.9663
1384821_PM_at	AI511134	---	0.999803	1.00668	0.992399	1.16658	0.997975	1.43117	0.618226	1.40986	0.0347275	2.15367	77.6385	58.3043
1374301_PM_at	BI294695	Cog1	0.999803	1.18891	0.992399	1.0412	0.997975	1.18536	0.618226	1.36316	0.0219908	2.15298	71.4457	54.2526
1376016_PM_at	BF285425	Get4	0.999803	1.07844	0.999056	-1.00864	0.997975	1.22821	0.618226	1.50899	0.0343646	2.15224	66.8919	51.1999
1377234_PM_at	BI294862	---	0.999803	1.03905	0.992399	1.21593	0.997975	1.79334	0.618226	1.32196	0.00648729	2.15199	122.137	84.2571
1379612_PM_at	BI276164	---	0.999803	1.12101	0.992399	1.05332	0.997975	1.21593	0.618226	1.44582	0.029276	2.15189	84.8766	62.8965
1370163_PM_at	BF281299	Odc1	0.999803	1.08715	0.992399	1.09025	0.997975	1.22919	0.618226	1.50231	0.00278275	2.15166	54.2032	42.3628
1388739_PM_at	BF398626	Ubr7	0.999803	1.27487	0.992399	1.31837	0.997975	1.51833	0.618226	1.69282	0.017743	2.15102	22.4405	9.94264
1380746_PM_at	BM386863	Ahrr	0.999803	1.06686	0.992399	1.15053	0.997975	1.24809	0.618226	1.33607	0.0105199	2.15015	61.5427	47.5338
1388136_PM_at	BF282660	Timm9	0.999803	1.19657	0.992399	1.13169	0.997975	1.24588	0.618226	1.54872	0.0153669	2.14832	89.4994	65.7502
1373269_PM_at	AI407751	---	0.999803	1.12413	0.992399	1.16532	0.997975	1.2221	0.618517	1.28198	0.0115881	2.14832	59.8414	46.3497
1374664_PM_at	AI235511	Zfp787	0.999803	1.14968	0.992399	1.17624	0.997975	1.14496	0.618226	1.67189	0.0153669	2.14823	68.6415	52.3802
1376681_PM_at	AI177038	Rrp8	0.999803	-1.03233	0.992399	1.08557	0.997975	1.25786	0.618226	1.56865	0.042134	2.14796	72.05	54.653
1388582_PM_at	BM392043	Aoc3 /// G6pc /// Psme3	0.999803	1.1968	0.992399	-1.06481	0.997975	1.22361	0.618226	1.39339	0.0280279	2.14701	75.7677	57.0923
1379384_PM_at	BF288328	Sp1	0.999803	1.36575	0.992399	1.11868	0.997975	1.34045	0.618226	1.74493	0.0320766	2.14654	89.5172	65.7611
1383421_PM_at	BM386110	---	0.999803	1.16944	0.992399	1.2369	0.997975	1.28374	0.618226	1.50937	0.00648729	2.14617	52.061	40.823
1388353_PM_at	BI296168	Pa2g4	0.999803	1.32287	0.992399	1.14778	0.997975	1.3445	0.618226	1.59489	0.0237545	2.14523	88.4395	65.1013
1392505_PM_at	AI232232	Pds5a	0.999803	1.2245	0.992399	1.05754	0.997975	1.40314	0.618226	1.43999	0.0335085	2.1451	88.6386	65.2234
1376250_PM_at	BI284814	Nufip1	0.999803	1.11645	0.992399	1.0454	0.997975	1.23497	0.618226	1.4608	0.0339411	2.14363	49.1129	38.6816
1382643_PM_at	BE102993	Snx16	0.999803	1.16234	0.992399	-1.1124	0.997975	1.42443	0.618226	1.66214	0.0296562	2.14353	78.9696	59.1604
1388756_PM_at	AI231606	Ppcs	0.999803	1.08201	0.993057	1.04521	0.997975	1.36496	0.618226	1.66607	0.0396808	2.14299	68.7504	52.4533
1393104_PM_at	BI292315	---	0.999803	1.14093	0.998171	1.0147	0.997975	1.4726	0.618226	1.60566	0.0368858	2.14155	95.6578	69.4583
1368871_PM_at	NM_053887	Map3k1	0.999803	1.39394	0.992399	1.21782	0.997975	1.52351	0.618226	1.60745	0.0379566	2.14141	112.663	79.1669
1371863_PM_at	BM387059	Pgs1	0.999803	1.26933	0.992399	1.1172	0.997975	1.23761	0.618226	1.67997	0.0244467	2.13974	74.462	56.2403
1373791_PM_at	BI289399	RGD1359127	0.999803	1.05382	0.994678	1.03054	0.997975	1.19885	0.618226	1.51638	0.0316555	2.13969	48.2026	38.0153
1367654_PM_at	NM_031819	Fat1	0.999803	1.11033	0.992399	1.13628	0.997975	1.2024	0.618916	1.35502	0.0320766	2.13953	89.052	65.4767
1390954_PM_at	AI548159	Ppm1h	0.999803	1.32872	0.992399	1.20046	0.997975	1.2784	0.618226	1.4204	0.029276	2.13918	88.2847	65.0062
1373741_PM_at	BM386451	Pus1	0.999803	1.21001	0.992399	1.04926	0.997975	1.2428	0.618226	1.49894	0.0206904	2.13915	57.6873	44.8378
1394535_PM_at	BF397930	Kif16b	0.999803	1.12637	0.995844	-1.02416	0.997975	1.22293	0.618916	1.35354	0.0457646	2.13913	75.3247	56.8039
1370175_PM_a_at	AI177799	Zfp384	0.999803	1.21632	0.993057	-1.03859	0.997975	1.23581	0.618226	1.62052	0.0124868	2.13886	76.7303	57.7173
1389555_PM_at	BM387190	Tcf19	0.999803	-1.13311	0.992399	-1.05782	0.997975	-1.11197	0.618916	1.32008	0.0491207	2.13747	98.6212	74.5915
1374972_PM_at	BI288775	Tbc1d2	0.999803	-1.28829	0.992399	-1.11253	0.997975	1.08531	0.618226	1.5833	0.0391551	2.13705	63.7912	49.0854
1378541_PM_at	BE116562	Pus7l	0.999803	1.07016	0.998229	-1.01245	0.997975	1.08304	0.621236	1.28298	0.0199383	2.13574	82.5351	61.4277
1388169_PM_at	BE102096	Jmjd1c	0.999803	1.31487	0.992399	1.27347	0.997975	1.40016	0.618226	1.5182	0.0442241	2.13547	90.8503	66.5727
1367679_PM_at	NM_013069	Cd74	0.999803	1.33394	0.992399	1.094	0.997975	1.17829	0.387357	1.97576	0.0335085	2.13522	74.8256	51.5914
1377025_PM_at	BF563503	Kif3a	0.999803	1.07918	0.992399	1.05232	0.997975	1.40658	0.618226	1.53509	0.0105199	2.13494	61.1906	47.2895
1373379_PM_at	BF396350	Irak1	0.999803	1.04847	0.992399	1.11498	0.997975	1.13012	0.618226	1.43078	0.00278275	2.13472	50.5557	39.7328
1385852_PM_at	BF566908	Crebbp	0.999803	1.78938	0.992399	1.67221	0.997975	2.07991	0.618226	1.7772	0.0465317	2.13454	0.32597	0.217569
1389329_PM_at	AI411914	Lgals8	0.999803	1.11148	0.992399	1.22596	0.997975	1.22984	0.577651	1.6799	0.0115881	2.13451	58.9679	45.7383
1387946_PM_at	AF065438	Lgals3bp	0.999803	1.62518	0.992399	1.52443	0.997975	1.96802	0.17896	2.32259	0.045073	2.13364	6.45853	2.246
1374545_PM_at	AA945202	Mex3c	0.999803	1.20365	0.992399	1.25411	0.997975	1.42542	0.618226	1.4863	0.0496469	2.13297	96.3702	69.8805
1394397_PM_at	BF522734	Rsl1d1	0.999803	-1.00262	0.992399	1.1004	0.997975	1.14801	0.618226	1.48785	0.0124868	2.1316	63.8594	49.1322
1370883_PM_at	Y00480	RT1-Da	0.999803	1.41155	0.992399	1.09276	0.997975	1.25136	0.441136	1.99099	0.0394343	2.13087	70.1228	50.7504
1393833_PM_at	AI578461	Angel1	0.999803	1.38048	0.999056	-1.00994	0.997975	1.2547	0.631431	1.2809	0.0472629	2.13074	122.449	84.4212
1372334_PM_at	AW144821	---	0.999803	1.11966	0.992399	1.06617	0.997975	1.24805	0.618226	1.30104	0.0274394	2.13021	83.242	61.8728
1392320_PM_s_at	AI763657	Glmn	0.999803	1.05643	0.992399	1.08022	0.997975	1.18302	0.618226	1.36722	0.0347275	2.12956	92.7107	67.697
1393621_PM_at	AA956405	LOC100909758 /// Vkorc1l1	0.999803	1.06277	0.992399	1.21492	0.997975	1.42263	0.369055	1.78639	0.00475042	2.12916	18.2038	0.9906
1372375_PM_at	BF395615	Atg16l1	0.999803	1.06218	0.992399	1.09268	0.997975	1.1256	0.618226	1.47282	0.0285763	2.12763	61.8432	47.7421
1390110_PM_at	BG372998	Uckl1 /// Zfp512b	0.999803	1.10376	0.995282	-1.03282	0.997975	1.133	0.618226	1.74577	0.0391551	2.12736	88.8584	65.3582
1389210_PM_at	BE109711	Lcp1	0.999803	1.38704	0.992399	1.26955	0.997975	1.39883	0.618226	1.84354	0.040637	2.12727	41.4734	15.0956
1371798_PM_at	AI013011	Gna12	0.999803	1.06558	0.992399	1.04561	0.997975	1.30723	0.54358	1.55979	0	2.12707	37.973	30.3643
1392548_PM_at	BF394282	Cwc22	0.999803	1.08383	0.999784	-1.00348	0.997975	1.24401	0.618226	1.50931	0.0396808	2.12645	57.4377	44.6617
1388992_PM_at	AI169305	Ep400	0.999803	1.11862	0.992399	-1.2197	0.997975	1.15844	0.621236	1.34273	0.0219908	2.12607	65.1485	50.0146
1389661_PM_at	AI599413	Ptcd1	0.999803	1.08664	0.992399	-1.05503	0.997975	1.20776	0.618226	1.67528	0.0296562	2.12601	64.3184	49.447
1377029_PM_at	AI235414	---	0.999803	1.04659	0.992399	1.11825	0.997975	1.39247	0.618226	1.43955	0.0285763	2.12587	89.1746	65.5517
1387892_PM_at	BI285440	Tubb5	0.999803	1.08072	0.992399	1.20768	0.997975	1.1921	0.618226	1.43665	0.0280279	2.12515	72.7954	55.1455
1376076_PM_at	BI282296	---	0.999803	1.15713	0.992399	1.10595	0.997975	1.39683	0.618226	1.61445	0.0394343	2.12453	68.8928	52.5489
1386396_PM_at	AW528387	Dusp8	0.999803	1.02498	0.992399	1.11427	0.997975	1.37377	0.606317	1.68984	0.00798436	2.1227	73.6577	55.713
1388981_PM_at	AI104127	Arfgap3	0.999803	1.15399	0.998644	-1.01075	0.997975	1.34353	0.618226	1.7321	0.0465317	2.12207	85.4135	63.2311
1376500_PM_at	AI639044	Fbxo23	0.999803	1.53153	0.992399	1.30721	0.997975	1.49792	0.618226	1.49832	0.0169944	2.12182	128.037	87.3185
1373555_PM_at	BM392315	---	0.999803	1.2873	0.992399	1.12883	0.997975	1.45133	0.618226	1.5662	0.00933423	2.12089	60.347	46.7025
1393320_PM_at	BF396985	Utp15	0.999803	-1.00865	0.998726	-1.01303	0.997975	1.30615	0.618226	1.4257	0.0426379	2.12009	69.2492	52.788
1367950_PM_at	NM_019269	Slc22a5	0.999803	-1.06371	0.992399	1.0822	0.997975	1.23642	0.311877	2.03742	0.0335085	2.11996	58.4721	36.2464
1388796_PM_at	AI169291	Gosr1	0.999803	1.07918	0.992399	1.06778	0.997975	1.35789	0.618226	1.63189	0.0484424	2.11965	61.1866	47.2867
1379746_PM_at	AI101685	Taok3	0.999803	1.12495	0.992399	1.20014	0.997975	1.26933	0.618226	1.40474	0.0487833	2.11912	93.798	68.3496
1390199_PM_at	BM389647	---	0.999803	1.08836	0.992399	1.1628	0.997975	1.40728	0.618226	1.44265	0.0135191	2.11885	55.1516	43.0402
1374984_PM_at	AA858925	Epb4.1l5	0.999803	1.23488	0.992399	1.25497	0.997975	1.32667	0.618226	1.59212	0.0475083	2.11802	97.0186	70.2635
1374528_PM_at	BF418764	---	0.999803	1.36426	0.992399	1.19755	0.997975	1.57734	0.618226	1.5615	0.0285763	2.11746	91.9399	67.2323
1389207_PM_at	BI282122	Egln1	0.999803	1.10307	0.992399	1.16739	0.997975	1.43468	0.618226	1.55978	0.0153669	2.11738	35.014	17.9589
1376935_PM_at	BE113667	LOC100911553	0.999803	1.16666	0.994637	1.03842	0.997975	1.17036	0.606317	1.73854	0.0206904	2.11726	80.2958	60.008
1382268_PM_at	AW526712	Akap13	0.999803	1.15182	0.992399	1.07667	0.997975	1.37386	0.618226	1.42048	0.0161761	2.1172	89.107	65.5103
1376291_PM_at	BI282331	Wdr4	0.999803	-1.04584	0.992399	-1.25971	0.997975	1.18691	0.623161	1.30928	0.0434406	2.11709	78.7721	59.0336
1398598_PM_at	BF549679	Dst	0.999803	1.11618	0.992399	1.24409	0.997975	1.38304	0.618226	1.55566	0.0105199	2.11595	70.5215	53.6381
1384609_PM_a_at	AI045965	Fam63b	0.999803	1.4971	0.992399	1.11306	0.997975	1.37913	0.551712	1.79162	0.0263394	2.11585	99.0283	71.4435
1384364_PM_at	AW521356	Fbxo4	0.999803	1.26868	0.992399	1.37098	0.997975	1.37963	0.416599	1.79785	0.0105199	2.1147	23.1045	10.7876
1387027_PM_a_at	U72741	Lgals9	0.999803	1.70061	0.992399	1.52157	0.997975	1.65194	0	2.35085	0.0161761	2.11423	6.04879	1.48639
1382451_PM_at	BM385477	Hebp2	0.999803	-1.06524	0.992399	1.10578	0.997975	1.23189	0.618226	1.43202	0.0396808	2.11377	88.0681	64.8732
1393843_PM_at	AI071911	Fem1b	0.999803	1.1549	0.992399	1.13177	0.997975	1.295	0.618226	1.60022	0.0335085	2.11369	98.007	70.8452
1386555_PM_at	BF563960	---	0.999803	1.22446	0.992399	1.13088	0.997975	1.25017	0.618226	1.57262	0.0383896	2.11325	105.393	75.1093
1385001_PM_at	AI179373	Gsdmd	0.999803	1.03235	0.992399	-1.39938	0.997975	-1.51107	0.618226	-1.51632	0.0250233	-2.11324	41.3858	14.2166
1376314_PM_at	AI172148	Ube2q2	0.999803	1.24724	0.992399	1.25278	0.997975	1.2713	0.618226	1.43398	0.0194239	2.11219	74.6163	56.3413
1367976_PM_at	NM_031137	Tpp2	0.999803	1.21887	0.992399	1.34903	0.997975	1.31682	0.618226	1.58782	0.0232302	2.11219	77.5607	58.2541
1399157_PM_at	AA849312	Uri1	0.999803	-1.08069	0.999775	-1.00308	0.997975	1.18672	0.724589	1.15091	0.041653	2.11205	56.5778	0.1176
1367848_PM_at	NM_024130	Dctn1	0.999803	1.26358	0.992399	1.07821	0.997975	1.13266	0.618226	1.3992	0.0290594	2.11189	88.8545	65.3558
1375695_PM_at	AW535358	Ythdf2	0.999803	1.04285	0.992399	1.12436	0.997975	1.29134	0.618226	1.43129	0.033118	2.11087	78.9792	59.1665
1373301_PM_at	BE113133	Ppp1r13b	0.999803	1.39328	0.992399	1.10719	0.997975	1.28108	0.618226	1.45505	0.0144564	2.10965	114.986	80.4355
1375928_PM_at	BI285329	---	0.999803	1.2331	0.994678	1.04121	0.997975	1.39144	0.618226	1.46428	0.0475083	2.10937	79.9276	59.7732
1383709_PM_at	AW144630	Rab8b	0.999803	1.00155	0.992399	-1.09807	0.997975	1.1657	0.618226	1.38521	0.0487833	2.10838	60.5725	46.8596
1390689_PM_at	BF401605	Rps6kc1	0.999803	1.096	0.992399	1.09936	0.997975	1.25919	0.618226	1.27761	0.00648729	2.108	86.7716	64.0737
1379271_PM_at	AA925076	Socs5	0.999803	1.24182	0.992399	1.15274	0.997975	1.50754	0.618226	1.46143	0.0212974	2.10789	71.0003	53.9568
1376298_PM_at	AW525099	Upf3b	0.999803	1.05673	0.992399	1.09148	0.997975	1.13929	0.618226	1.54989	0.0280279	2.10701	50.8298	39.9318
1386507_PM_at	AA799858	---	0.999803	1.2436	0.992399	1.05166	0.997975	1.29982	0.660384	1.21178	0.0296562	2.10573	119.331	82.772
1389586_PM_at	BE107169	---	0.999803	1.22669	0.992399	1.05665	0.997975	1.17633	0.618226	1.58186	0.0206904	2.1056	77.0542	57.9269
1374653_PM_at	BF413204	Fam73b	0.999803	1.06361	0.992399	1.09772	0.997975	1.34764	0.638286	1.26456	0.0250233	2.10555	93.5143	68.1796
1382216_PM_at	BF283004	Gemin6	0.999803	1.1553	0.992399	1.19925	0.997975	1.38251	0.618226	1.61444	0.00475042	2.10496	32.9516	17.4451
1374746_PM_at	AA891922	---	0.999803	1.15962	0.992399	1.27202	0.997975	1.54951	0.618226	1.66151	0.0257265	2.10485	20.9671	10.4128
1377461_PM_at	AI409983	LOC100911534	0.999803	-1.05513	0.998644	-1.01183	0.997975	1.13719	0.618226	1.38403	0.0244467	2.10465	63.0831	48.5984
1389147_PM_at	BE116020	---	0.999803	1.21138	0.992399	1.21187	0.997975	1.41595	0.618226	1.59797	0.0161761	2.1042	74.3492	56.1665
1384377_PM_at	BI284877	Ddx28	0.999803	1.05165	0.999775	-1.00789	0.999956	1.0049	0.618226	1.56566	0.0387891	2.10411	96.0326	65.3493
1372376_PM_at	BF408879	Setd2	0.999803	1.20935	0.992399	1.17598	0.997975	1.47655	0.618226	1.37862	0.042134	2.10348	98.9205	71.3805
1398553_PM_at	AI137113	Tmed5	0.999803	1.26652	0.992399	1.3818	0.997975	1.48796	0.57865	1.80631	0.0244467	2.10331	19.216	8.28977
1396337_PM_at	AW529811	---	0.999803	1.07945	0.992399	-1.05381	0.997975	1.14792	0.618226	1.66744	0.0477775	2.10308	87.9571	64.8049
1389577_PM_at	AI101160	Cirh1a	0.999803	1.02983	0.992399	1.08094	0.997975	1.05433	0.618226	1.39469	0.0199383	2.10295	59.5588	46.1521
1389578_PM_at	AA850740	Yrdc	0.999803	1.14835	0.992399	1.30101	0.997975	1.45689	0.618226	1.57963	0.0475083	2.10264	98.9555	71.4009
1373828_PM_at	AI412614	Crtc2	0.999803	1.29921	0.992399	1.13532	0.997975	1.28833	0.618226	1.62335	0.040242	2.10242	90.2366	66.1997
1391452_PM_at	AI044680	Zfp418	0.999803	1.03583	0.992399	1.1429	0.997975	1.19272	0.618226	1.33512	0.0237545	2.10133	69.0026	52.6226
1368214_PM_at	NM_019191	Smad2	0.999803	1.35784	0.992399	1.24689	0.997975	1.45756	0.550075	1.74428	0.017743	2.10117	31.9726	13.0828
1368821_PM_at	NM_024369	Fstl1	0.999803	1.22167	0.992399	1.08646	0.997975	1.45939	0.618226	1.48201	0.0434406	2.10102	118.8	82.4892
1397571_PM_at	BF554256	Casc3	0.999803	1.14646	0.995282	1.03681	0.997975	1.27285	0.618517	1.42476	0.0496469	2.10021	102.508	73.4611
1383938_PM_at	BI286738	---	0.999803	1.27582	0.994678	1.04208	0.997975	1.31101	0.618226	1.59903	0.0301234	2.10018	82.2092	61.222
1373303_PM_at	BM383325	Scaf11	0.999803	1.20878	0.992399	1.28545	0.997975	1.38266	0.618226	1.43103	0.0343646	2.0992	65.8195	50.4719
1370343_PM_at	AF277899	Xab2	0.999803	1.50693	0.992399	1.20246	0.997975	1.18973	0.618226	1.45998	0.0462429	2.09864	116.986	81.5169
1374094_PM_at	BF408129	---	0.999803	1.04046	0.992399	1.1663	0.997975	1.45889	0.618517	1.32894	0.0360249	2.09836	105.822	75.3525
1372653_PM_at	BI276210	Fkbp11	0.999803	1.16433	0.992399	1.1772	0.997975	1.27052	0.618226	1.54408	0.0161761	2.09805	60.7633	46.9925
1374607_PM_at	AI599854	---	0.999803	1.06965	0.998171	-1.01288	0.997975	1.22358	0.618226	1.6142	0.0268854	2.0975	72.0409	54.647
1375700_PM_at	BF284879	Klhl22	0.999803	-1.07921	0.995282	-1.03276	0.999956	-1.00346	0.618226	1.47342	0.0263394	2.09693	80.7173	56.6905
1380794_PM_at	BE106342	---	0.999803	1.10423	0.997642	1.0154	0.997975	1.22055	0.618226	1.50167	0.0484424	2.09692	86.9439	64.1802
1389037_PM_at	BM986252	Rit1	0.999803	1.26797	0.995844	-1.02215	0.997975	1.25273	0.618226	1.51937	0.041329	2.09578	101.673	72.9798
1383125_PM_at	AW525401	Trmt2a	0.999803	1.15447	0.999056	-1.00935	0.997975	1.28129	0.618226	1.4703	0.0445119	2.09542	79.0123	59.1877
1372344_PM_at	AI175760	Hbs1l	0.999803	1.09059	0.992399	1.07933	0.997975	1.23415	0.618226	1.56302	0.0144564	2.09395	52.1624	40.8962
1374202_PM_at	BM389779	---	0.999803	1.29193	0.999775	1.00584	0.997975	1.44908	0.618226	1.45797	0.0339411	2.09327	97.7309	70.683
1385090_PM_at	BF389852	Rad17	0.999803	-1.05507	0.992399	1.15589	0.997975	1.25939	0.618226	1.47777	0.0185572	2.09294	42.5137	33.7966
1371719_PM_at	AA946361	Brd2	0.999803	1.2408	0.992399	1.27583	0.997975	1.3547	0.618226	1.64232	0.0343646	2.09154	78.6956	58.9845
1373829_PM_at	AI412658	Fgfr2	0.999803	1.19888	0.992399	1.35722	0.997975	1.49419	0.618226	1.74863	0.0363808	2.09114	34.4824	11.3973
1372011_PM_at	BI292028	---	0.999803	1.08779	0.999056	-1.01079	0.99844	1.02332	0.621236	1.31147	0.045073	2.0909	112.168	69.0345
1374135_PM_at	AI233262	Ipo4	0.999803	1.09771	0.992399	1.08232	0.997975	1.1471	0.618226	1.48598	0.0206904	2.09043	57.1616	44.4667
1383455_PM_at	BF553211	Eprs	0.999803	1.35086	0.992399	1.21846	0.997975	1.41738	0.212751	1.87525	0.00475042	2.09	24.0714	0.09421
1372705_PM_at	BG376747	Cherp	0.999803	1.08139	0.996981	-1.01695	0.997975	1.29013	0.618226	1.4557	0.0306788	2.08943	50.0309	39.3511
1373014_PM_at	BE111966	B3gat3	0.999803	1.20414	0.992399	1.07962	0.997975	1.37956	0.618226	1.53369	0.0465317	2.08904	98.1682	70.9398
1380201_PM_at	BF412675	Nol10	0.999803	1.13358	0.992399	1.0409	0.997975	1.31817	0.618226	1.42102	0.0185572	2.08731	74.4806	56.2525
1376170_PM_at	BI290821	Col14a1	0.999803	1.17376	0.999784	1.00355	0.997975	1.25375	0.618226	1.41803	0.040637	2.08659	78.0226	58.5519
1394621_PM_at	BI292153	RGD1564480 /// Smox	0.999803	1.07657	0.992399	1.06486	0.997975	1.33056	0.621236	1.27394	0.0237545	2.08613	81.8114	60.9705
1378479_PM_at	BI285912	Cln3	0.999803	1.25064	0.992399	1.12415	0.997975	1.45853	0.618226	1.6419	0.0306788	2.08555	36.9157	18.0134
1382013_PM_at	AI071118	Fam8a1	0.999803	1.10329	0.992399	1.10388	0.997975	1.20783	0.618226	1.53368	0.00798436	2.08494	56.2984	43.8555
1390930_PM_at	BF406924	Gpatc2	0.999803	1.47637	0.992399	1.22313	0.997975	1.23036	0.618226	1.56653	0.0250233	2.08441	123.119	84.7724
1385147_PM_at	BM383929	---	0.999803	-1.0885	0.995282	1.02111	0.997975	1.3034	0.652382	1.19715	0.0320766	2.08333	93.9069	68.4148
1371060_PM_at	L04760	Trim23	0.999803	1.31886	0.992399	-1.07261	0.997975	1.29513	0.704938	1.15789	0.0316555	2.08209	166.595	102.316
1398785_PM_at	NM_019208	Men1	0.999803	1.29735	0.992399	1.04716	0.997975	1.3781	0.618226	1.58963	0.0475083	2.08187	80.9253	60.4086
1387652_PM_at	BI291249	Ide	0.999803	1.27688	0.992399	1.10064	0.997975	1.21227	0.618226	1.41087	0.041329	2.08126	78.1997	58.6659
1367958_PM_at	NM_024397	Abi1	0.999803	1.27354	0.992399	1.0724	0.997975	1.53294	0.478618	1.72456	0.0105199	2.08087	26.8531	0.08033
1387077_PM_at	NM_031660	Arpp19 /// LOC100360828	0.999803	1.15801	0.992399	1.25299	0.997975	1.43264	0.369055	1.8159	0.0219908	2.08054	18.536	0.8682
1367826_PM_at	NM_031789	Nfe2l2	0.999803	1.25711	0.992399	1.54494	0.997975	1.51533	0.618226	1.6533	0.0199383	2.07985	4.74066	0.7174
1367938_PM_at	NM_031325	Ugdh	0.999803	1.13549	0.992399	1.17229	0.997975	1.27836	0.428204	1.62611	0.00278275	2.07914	69.7641	53.1326
1374562_PM_at	AI177115	RGD1311429	0.999803	1.15265	0.992399	1.11427	0.997975	1.31528	0.618226	1.4735	0.042134	2.07905	70.457	53.5951
1371737_PM_at	BI281720	Trim27	0.999803	1.0122	0.992399	1.06233	0.997975	1.2736	0.618226	1.52592	0.0232302	2.07863	46.9612	37.1026
1389200_PM_at	AA851296	Bysl	0.999803	1.09427	0.992399	-1.12917	0.997975	1.2275	0.618226	1.52522	0.0462429	2.07847	84.5165	62.6716
1376149_PM_at	BE100200	---	0.999803	1.27211	0.994777	-1.03551	0.997975	1.23636	0.618226	1.68799	0.0343646	2.07843	88.6955	65.2583
1384687_PM_at	AI071307	Enc1	0.999803	1.00335	0.992399	-1.06565	0.998547	-1.01511	0.470466	1.70692	0.00798436	2.07731	82.1185	58.5293
1384008_PM_at	AI555224	---	0.999803	1.2737	0.992399	1.29274	0.997975	1.55834	0.618226	1.56504	0.0487833	2.07726	29.5807	9.79824
1371038_PM_at	X64403	Cebpg	0.999803	1.30118	0.992399	1.21561	0.997975	1.55474	0.618226	1.48695	0.0496469	2.07684	116.917	81.4798
1369915_PM_at	NM_139186	---	0.999803	1.16328	0.992399	1.18008	0.997975	1.22293	0.653239	1.2467	0.0296562	2.07662	104.89	74.8234
1374693_PM_at	BM388613	Parp16	0.999803	1.01504	0.999784	-1.003	0.997975	1.18301	0.618226	1.56142	0.0296562	2.0764	53.7619	42.0467
1398471_PM_at	BF288063	Cog6	0.999803	1.07419	0.992399	1.05775	0.997975	1.21698	0.618226	1.45952	0.0232302	2.07633	44.5682	35.3308
1390418_PM_at	AW251888	Actr1b	0.999803	1.21733	0.992399	1.17496	0.997975	1.18433	0.618226	1.43559	0.0394343	2.07601	92.4113	67.5167
1379346_PM_at	BI290578	Cdc73	0.999803	1.12888	0.992399	1.06739	0.997975	1.23973	0.618226	1.43962	0.0268854	2.07593	66.7459	51.101
1374212_PM_at	AI012753	---	0.999803	1.061	0.994678	1.03291	0.997975	1.16985	0.618226	1.43598	0.0374638	2.07513	92.2775	67.436
1390867_PM_at	BF565850	---	0.999803	1.12757	0.992399	1.1102	0.997975	1.27631	0.618226	1.51492	0.0457646	2.07434	99.2775	71.5891
1369716_PM_s_at	NM_012976	Lgals5 /// Lgals9 /// LOC100364061	0.999803	1.45206	0.992399	1.47526	0.997975	1.67341	0.198033	2.06837	0.0290594	2.07362	7.63903	3.35403
1387511_PM_at	NM_012692	Cyp2a1	0.999803	1.05742	0.992399	1.06679	0.997975	1.18594	0.618226	1.56761	0.00278275	2.07302	50.5621	39.7375
1373688_PM_at	AA849532	LOC498145	0.999803	1.01191	0.992399	-1.05328	0.997975	1.02343	0.657914	1.23912	0.033118	2.07277	118.973	74.1746
1389753_PM_at	AA892305	Fam203a	0.999803	1.09232	0.992399	-1.05812	0.997975	1.18936	0.618226	1.44021	0.0426379	2.07265	79.1074	59.2487
1369543_PM_s_at	NM_138856	Dnajc21	0.999803	1.11861	0.992399	1.14548	0.997975	1.18202	0.621236	1.3309	0.0368858	2.07238	75.319	56.8001
1382533_PM_at	AI012699	Agfg1	0.999803	1.36673	0.992399	1.07002	0.997975	1.27753	0.618226	1.47639	0.0311474	2.07221	115.131	80.5139
1369969_PM_at	NM_013063	Parp1	0.999803	1.03464	0.996593	1.01567	0.997975	1.11796	0.618226	1.36223	0.0212974	2.072	50.5865	39.7552
1370066_PM_at	NM_057152	Keap1	0.999803	1.1383	0.992399	1.18226	0.997975	1.32981	0.618226	1.61918	0.0206904	2.0712	36.131	19.3267
1393035_PM_at	AI502529	Rcc1	0.999803	1.29279	0.992399	1.08547	0.997975	1.13888	0.618226	1.56359	0.0352113	2.07118	88.1399	64.9173
1382051_PM_at	AA955489	Hscb	0.999803	1.19759	0.992399	1.09049	0.997975	1.14649	0.590176	1.69281	0.0185572	2.07082	77.2692	58.0659
1371626_PM_at	BI296671	Srp68	0.999803	1.09852	0.992399	1.09997	0.997975	1.15906	0.618226	1.38346	0.0115881	2.07067	59.9103	46.3978
1371432_PM_at	BI284849	Vat1	0.999803	1.35919	0.992399	1.17597	0.997975	1.29709	0.618226	1.48415	0.0206904	2.07047	80.5647	60.1793
1389614_PM_at	AI172472	Mob2	0.999803	1.15561	0.992399	1.09769	0.997975	1.16758	0.618226	1.60236	0.0280279	2.07039	63.3091	48.754
1382037_PM_at	AI600057	---	0.999803	1.40942	0.992399	1.25233	0.997975	1.32381	0.618226	1.68951	0.0363808	2.06988	112.141	78.8799
1370376_PM_a_at	AA866458	Csda	0.999803	-1.03207	0.999915	-1.00186	0.997975	1.1221	0.618226	1.48536	0.0394343	2.06856	43.9557	34.8747
1383118_PM_at	BI288120	Tmem209	0.999803	-1.02434	0.992399	1.05996	0.997975	1.09848	0.618226	1.50325	0.0268854	2.06837	57.6024	44.7779
1394784_PM_at	BF522436	Esf1	0.999803	1.19704	0.992399	1.13702	0.997975	1.26787	0.618226	1.53183	0.0161761	2.06832	64.0775	49.2818
1388721_PM_at	BG380282	Hspb8	0.999803	1.07622	0.992399	1.22902	0.997975	1.23582	0.582793	1.70859	0.0237545	2.06743	72.0151	54.6299
1384401_PM_at	AI059296	LOC100361114	0.999803	1.27254	0.992399	1.36632	0.997975	1.4139	0.618226	1.64305	0.040637	2.0662	104.661	74.6928
1370620_PM_at	AF163477	Ccl22	0.999803	1.25587	0.992399	1.17971	0.997975	1.45179	0.618226	1.87281	0.0480705	2.06581	29.1164	0.6583
1384281_PM_at	BI295209	---	0.999803	1.20967	0.992399	1.11176	0.997975	1.31411	0.618226	1.45789	0.0169944	2.06568	66.1123	50.6709
1374470_PM_at	AI102264	Dhx57	0.999803	1.20671	0.992399	1.17062	0.997975	1.13335	0.618226	1.39852	0.0169944	2.06425	94.4109	68.716
1368984_PM_at	NM_057148	41884	0.999803	1.45351	0.992399	1.23507	0.997975	1.46398	0.627417	1.23267	0.00648729	2.06376	116.963	81.5044
1378016_PM_at	BE104462	Eml4	0.999803	1.31959	0.992399	1.30342	0.997975	1.57258	0.315695	1.93491	0.0268854	2.06275	18.2241	7.98074
1373893_PM_at	BI291309	Cdc23	0.999803	1.50264	0.992399	-1.12939	0.997975	1.3621	0.618226	1.53126	0.0442241	2.0627	126.191	86.3695
1397764_PM_at	BG379719	Kctd5	0.999803	-1.02669	0.992399	1.07973	0.997975	1.18929	0.618226	1.60137	0.0185572	2.06117	52.4871	41.1304
1375673_PM_at	AI102620	---	0.999803	1.38176	0.992399	1.30543	0.997975	1.28345	0.618226	1.53105	0.0465317	2.06033	100.357	72.2174
1375368_PM_at	BF420654	Pgp	0.999803	1.11683	0.992399	1.21767	0.997975	1.35309	0.618226	1.82321	0.0457646	2.06012	22.4461	0.9069
1392791_PM_at	AA964492	---	0.999803	1.17401	0.992399	1.30657	0.997975	1.2317	0.588321	1.72875	0.0219908	2.05904	35.9228	18.4992
1375569_PM_at	BM386267	Ccdc92	0.999803	1.13856	0.993019	1.04151	0.997975	1.03537	0.709754	1.16299	0.0335085	2.05852	108.604	100.42
1389633_PM_at	BI290172	---	0.999803	1.1668	0.999775	1.00447	0.997975	1.24472	0.618226	1.53183	0.0327176	2.05805	80.4743	60.1217
1392490_PM_at	BM390676	---	0.999803	1.20126	0.992399	1.08901	0.997975	1.25937	0.618226	1.51507	0.0475083	2.05774	65.2327	50.072
1372902_PM_at	BI289064	Alg12	0.999803	1.08266	0.992399	-1.10401	0.997975	1.23168	0.618226	1.42027	0.0493717	2.05675	86.3292	63.7998
1385368_PM_at	AA998786	---	0.999803	1.09883	0.992399	1.09604	0.997975	1.21019	0.618226	1.34088	0.0115881	2.05615	57.5178	44.7182
1373419_PM_at	AI556884	---	0.999803	1.10995	0.998225	-1.01068	0.997975	1.19036	0.618226	1.30329	0.0379566	2.05537	67.8951	51.8778
1381464_PM_at	AA957545	Tbx3	0.999803	1.21814	0.992399	-1.0611	0.997975	1.33742	0.618226	1.49159	0.0219908	2.05505	94.2227	68.6036
1379687_PM_at	AI501579	---	0.999803	1.62981	0.992399	1.18709	0.997975	1.42846	0.618226	1.5757	0.0434406	2.05505	178.641	110.576
1368533_PM_at	NM_133304	Heph	0.999803	1.1131	0.992399	1.17028	0.997975	1.12694	0.618226	1.41718	0.0363808	2.05481	101.113	72.6558
1383250_PM_at	BE105819	Utp14a	0.999803	1.08004	0.996269	-1.01802	0.997975	1.16693	0.618916	1.30317	0.0426379	2.05439	63.1333	48.633
1377878_PM_at	AA800782	Fgfbp3	0.999803	1.06265	0.999915	-1.00036	0.997975	1.22842	0.618226	1.34348	0.0268854	2.05425	77.7897	58.4018
1375646_PM_at	BI299709	Efcab2	0.999803	1.1081	0.996981	1.01653	0.997975	1.07613	0.716591	1.16179	0.029276	2.05399	138.568	92.8455
1367705_PM_at	AF319950	Glrx	0.999803	1.18938	0.992399	1.33733	0.997975	1.42139	0.140741	1.98471	0.0115881	2.05376	21.2819	0.6497
1370435_PM_a_at	U58289	Nudt6	0.999803	1.04692	0.992399	1.09758	0.997975	1.19862	0.618226	1.49486	0.00933423	2.0536	62.1103	47.9269
1394529_PM_at	BE102606	Eif4e	0.999803	1.20947	0.992399	1.23915	0.997975	1.38372	0.618226	1.35559	0.0357133	2.0532	100.056	72.0427
1379285_PM_at	AA819788	Rtp4	0.999803	1.67509	0.992399	1.67279	0.997975	1.91193	0.341496	2.01988	0.0379566	2.05284	3.725	0.203369
1374996_PM_at	AI172269	Nploc4	0.999803	1.15534	0.999775	1.00362	0.997975	1.14041	0.618226	1.57607	0.0306788	2.05281	65.4176	50.1981
1377042_PM_at	BI288196	Pcgf5	0.999803	1.33394	0.992399	1.06524	0.997975	1.27587	0.618226	1.64121	0.0225645	2.05241	69.8587	53.1958
1371733_PM_at	BG667965	Arl8a	0.999803	1.11318	0.993057	1.03804	0.997975	1.2376	0.618226	1.42027	0.0445119	2.05076	70.0504	53.3239
1389378_PM_at	AI599324	Cdc42ep5	0.999803	1.00904	0.993057	1.05097	0.997975	1.38082	0.618226	1.38355	0.0409993	2.05071	76.0157	57.2537
1372508_PM_at	BE113266	Tnrc6a	0.999803	1.14627	0.992399	1.1082	0.997975	1.56102	0.618226	1.65048	0.0487833	2.05069	110.394	77.9147
1374879_PM_x_at	AI228249	Larp4b	0.999803	1.00718	0.992399	1.15607	0.997975	1.25788	0.618226	1.44663	0.0391551	2.05034	88.333	65.0359
1373238_PM_at	AI234844	Tada1	0.999803	1.19075	0.992399	1.18099	0.997975	1.40684	0.618226	1.70132	0.041329	2.04979	35.4101	16.711
1381024_PM_at	BF394544	Ppp2r1a	0.999803	1.19953	0.992399	1.36038	0.997975	1.35206	0.618226	1.31435	0.0115881	2.04979	86.4254	63.8594
1389539_PM_at	BG378248	Appl1	0.999803	1.25017	0.992399	1.07232	0.997975	1.40854	0.618226	1.46939	0.0352113	2.04936	98.9794	71.4149
1374979_PM_at	AI102764	Dus3l	0.999803	1.15535	0.992399	1.07954	0.997975	1.16194	0.618517	1.37184	0.0475083	2.0492	92.8066	67.7546
1371510_PM_at	AA944494	Hcfc1r1	0.999803	-1.0031	0.995844	1.01633	0.997975	1.02633	0.618226	1.35593	0.0144564	2.04913	80.0314	54.1376
1379638_PM_at	BF401654	---	0.999803	1.19583	0.992399	1.29069	0.997975	1.34593	0.618226	1.40464	0.0496469	2.04832	129.21	87.9181
1384253_PM_at	AW251334	Palld	0.999803	1.24732	0.992399	1.42791	0.997975	1.45357	0.618226	1.54553	0.017743	2.04786	30.6252	7.75627
1392606_PM_at	AI030628	---	0.999803	-1.11699	0.992399	1.13727	0.997975	1.0312	0.618226	1.32109	0.029276	2.04674	77.4074	58.1551
1389001_PM_at	AW433944	Kpna4	0.999803	1.02836	0.992399	1.05474	0.997975	1.35888	0.618226	1.51683	0.0124868	2.04629	56.8662	44.2578
1369077_PM_at	NM_053407	Asah1	0.999803	1.19436	0.994678	1.03951	0.997975	1.17728	0.618226	1.47197	0.0457646	2.04494	95.2223	69.1996
1393045_PM_at	BF556405	---	0.999803	1.44317	0.993057	1.03905	0.997975	1.23948	0.618226	1.58172	0.0465317	2.04455	124.631	85.5614
1386856_PM_a_at	AA859633	Samd4b	0.999803	1.14219	0.992399	1.1046	0.997975	1.39187	0.618226	1.57839	0.0434406	2.04436	74.8578	56.4992
1374853_PM_at	AI137833	Bod1	0.999803	1.22503	0.996269	1.02205	0.997975	1.30564	0.618226	1.42412	0.041653	2.04369	86.5508	63.937
1388513_PM_at	BI281612	Fam125b	0.999803	-1.06113	0.992399	-1.06923	0.997975	1.09403	0.629952	1.30203	0.0439316	2.04293	76.2649	57.4155
1374424_PM_at	BE112720	Prmt5	0.999803	1.04452	0.995282	-1.02487	0.997975	1.11944	0.618226	1.38952	0.0491207	2.03968	81.2874	60.6385
1376379_PM_a_at	AW252141	RGD1309906	0.999803	1.07138	0.992399	1.22916	0.997975	1.41071	0.499659	1.77208	0.0199383	2.03948	21.5965	0.9929
1388223_PM_at	X65747	Gnat3	0.999803	1.14277	0.999915	1.00024	0.997975	1.27634	0.618226	1.7155	0.0352113	2.0393	91.9068	67.2123
1373115_PM_at	BI281909	Ccdc115	0.999803	1.09337	0.992399	-1.05801	0.997975	1.23663	0.618226	1.41046	0.0457646	2.039	72.3028	54.8202
1376260_PM_at	BI274279	Mettl14	0.999803	1.28701	0.997642	-1.01546	0.997975	1.20829	0.618916	1.32207	0.0493717	2.03813	97.271	70.4123
1375253_PM_at	BF403837	Nfe2l1	0.999803	1.07175	0.992399	1.20094	0.997975	1.3384	0.618517	1.28407	0.0360249	2.03627	93.552	68.2022
1373418_PM_at	BM388143	Eprs	0.999803	1.38537	0.992399	1.14991	0.997975	1.35698	0.357474	1.7359	0.00648729	2.03496	84.0926	62.4065
1388957_PM_at	AA891790	LOC100360936	0.999803	1.11981	0.992399	1.09718	0.997975	1.2896	0.520297	1.67753	0.0115881	2.03481	23.288	0.626
1388120_PM_at	BE328942	Pdcd6ip	0.999803	1.05722	0.997973	1.01433	0.997975	1.22696	0.618226	1.34415	0.0153669	2.03371	65.5718	50.3032
1373999_PM_at	AI406350	---	0.999803	1.19053	0.992399	1.15507	0.997975	1.22363	0.618226	1.5386	0.00798436	2.03316	67.0869	51.3319
1377899_PM_at	BF419886	RGD1304982	0.999803	-1.06702	0.992399	1.04418	0.997975	1.29855	0.618226	1.48211	0.0445119	2.03307	69.7206	53.1035
1377329_PM_at	BE113460	---	0.999803	-1.0066	0.992399	1.18537	0.999956	-1.00446	0.618226	1.36052	0.029276	2.03204	96.1239	69.7347
1371229_PM_at	M35300	Atpif1	0.999803	1.28513	0.996593	1.02319	0.997975	-1.05221	0.691885	1.24014	0.0496469	2.03193	109.724	100.006
1381703_PM_at	AW525915	---	0.999803	-1.02302	0.992399	1.11875	0.997975	1.25284	0.641267	1.21466	0.0347275	2.03128	51.1626	40.1731
1384768_PM_at	BF393575	Zfp94	0.999803	1.12758	0.992399	1.11044	0.997975	1.17943	0.534323	1.64918	0.00933423	2.02997	73.602	55.6764
1377613_PM_at	BF403784	Herpud2	0.999803	1.1813	0.992399	1.32884	0.997975	1.39058	0.298732	1.75676	0.00933423	2.02853	23.221	11.0417
1392960_PM_at	AI713860	RGD1309906	0.999803	1.16116	0.992399	1.20815	0.997975	1.29934	0.618226	1.61947	0.0153669	2.02762	33.5694	18.3625
1376547_PM_at	BF407382	---	0.999803	1.11678	0.992399	1.54743	0.997975	1.63211	0.62402	1.18731	0.0212974	2.02725	23.0835	5.83719
1376275_PM_at	BE101108	---	0.999803	-1.0175	0.999915	-1.00156	0.997975	1.18815	0.618226	1.36334	0.0232302	2.02715	66.1936	50.7262
1378753_PM_at	AI638971	Ocln	0.999803	1.08311	0.992399	1.15927	0.997975	1.27263	0.618226	1.42993	0.0360249	2.02656	56.2145	43.796
1396315_PM_at	BF408941	Ccdc112	0.999803	1.00584	0.994678	-1.03596	0.997975	1.23202	0.624522	1.29751	0.0387891	2.02645	101.073	72.6327
1391759_PM_at	BF283873	---	0.999803	1.52326	0.992399	1.38896	0.997975	1.40698	0.618226	1.59208	0.040242	2.02564	136.968	91.8025
1392750_PM_at	BF288406	---	0.999803	-1.02445	0.992399	1.0647	0.997975	1.21246	0.62922	1.2298	0.0153669	2.02544	55.1221	43.0191
1372090_PM_at	AI231566	Max /// Max-ps1	0.999803	1.18582	0.992399	1.10279	0.997975	1.31484	0.608463	1.56665	0.00798436	2.02542	56.4428	43.9579
1373209_PM_at	AI599284	RGD1305572	0.999803	1.19058	0.992399	1.09028	0.997975	1.16567	0.618226	1.43308	0.0135191	2.0253	53.0348	41.5247
1391107_PM_at	BI275784	Xrn1	0.999803	1.32456	0.992399	1.31531	0.997975	1.25751	0.618463	1.31885	0.0316555	2.02526	111.474	78.5123
1393450_PM_at	BI292896	---	0.999803	1.25162	0.992399	1.24403	0.997975	1.24593	0.618226	1.59532	0.0470138	2.02526	102.942	73.7103
1372362_PM_at	BE329241	Galk2	0.999803	1.22868	0.995844	1.01793	0.997975	1.29829	0.618226	1.42504	0.0268854	2.02496	77.639	58.3047
1388869_PM_at	BF281319	Tbce	0.999803	1.0358	0.992399	1.08627	0.997975	1.15865	0.618226	1.54223	0.0339411	2.02445	57.2193	44.5075
1395884_PM_at	BF414572	Angel2	0.999803	1.08523	0.992399	1.10356	0.997975	1.30407	0.649909	1.24199	0.0206904	2.02405	71.7014	54.4222
1385332_PM_at	BF409229	Dus4l	0.999803	-1.05301	0.992399	1.16786	0.997975	1.05694	0.618226	1.26537	0.0225645	2.0227	73.4146	55.5532
1390682_PM_at	BE105446	Fnbp1	0.999803	1.04673	0.999775	-1.00653	0.997975	-1.15675	0.860516	1.07462	0.0472629	2.02216	127.924	0.848
1370934_PM_at	L06821	Nup153	0.999803	1.11033	0.999056	1.00767	0.997975	1.3496	0.618226	1.46315	0.0185572	2.01986	62.9155	48.483
1390709_PM_at	AI102364	Trio	0.999803	1.1029	0.992399	1.31021	0.997975	1.3547	0.618226	1.51331	0.0445119	2.0197	90.0998	66.1164
1376923_PM_at	AI717053	Ubl7	0.999803	1.42913	0.992399	1.33482	0.997975	1.28835	0.618226	1.62887	0.0274394	2.01966	123.247	84.8391
1395958_PM_at	BF396619	LOC100364568	0.999803	1.26197	0.992399	1.05911	0.997975	1.28661	0.618226	1.40306	0.041329	2.019	101.104	72.6506
1372201_PM_at	AI233698	Ggnbp2	0.999803	1.2277	0.992399	1.23878	0.997975	1.329	0.618226	1.56647	0.0199383	2.01866	85.262	63.1367
1389733_PM_at	BM384125	Mars	0.999803	1.13324	0.992399	1.1533	0.997975	1.33012	0.618226	1.49288	0.0244467	2.01801	57.3537	44.6024
1372950_PM_at	AI600006	Bet1l	0.999803	1.3314	0.992399	1.23325	0.997975	1.40242	0.618226	1.63346	0.0387891	2.01791	91.746	67.1152
1370364_PM_at	U35776	Arfgap1	0.999803	1.05042	0.992399	-1.10168	0.997975	1.25793	0.618226	1.47482	0.0396808	2.01762	74.4243	56.2157
1370542_PM_a_at	AB030216	Elf1	0.999803	1.28565	0.992399	1.33546	0.997975	1.50814	0.618226	1.44399	0.0153669	2.01753	99.4174	71.6707
1389136_PM_at	AI406280	Prkrir	0.999803	1.15387	0.995844	-1.01995	0.997975	1.16469	0.618226	1.47684	0.0335085	2.01691	73.7483	55.7724
1370285_PM_at	AY078385	Calcoco1	0.999803	1.11704	0.992399	1.06956	0.997975	1.25906	0.618226	1.47553	0.0491207	2.01606	101.075	72.6341
1372267_PM_at	AI233729	Psmd5	0.999803	1.00556	0.992399	1.09604	0.997975	1.15098	0.618226	1.55693	0.0105199	2.01601	61.5116	47.5122
1383277_PM_at	H32309	Ppp1r7	0.999803	1.09246	0.992399	1.12094	0.997975	1.36388	0.618226	1.47062	0.0409993	2.01582	94.1828	68.5797
1375458_PM_at	AI232205	Asrgl1	0.999803	1.40778	0.992399	1.17968	0.997975	1.6425	0.551712	1.79493	0.0472629	2.01576	45.6649	10.2232
1379278_PM_at	BE103919	Ints9	0.999803	1.03171	0.99967	-1.00847	0.997975	1.16041	0.618226	1.35263	0.0383896	2.01574	63.8623	49.1342
1378284_PM_at	BI292067	---	0.999803	-1.07901	0.992399	1.07987	0.997975	1.03169	0.929887	1.04238	0.0347275	2.01538	167.608	112.67
1368463_PM_at	NM_053653	Vegfc	0.999803	1.29576	0.992399	1.27252	0.997975	1.39184	0.315695	1.80267	0.0199383	2.01523	24.5909	11.4832
1376450_PM_at	BG375242	Tmem5	0.999803	1.09276	0.992399	1.22888	0.997975	1.33684	0.540243	1.6562	0.0115881	2.01489	31.4355	16.0727
1368223_PM_at	NM_024400	Adamts1	0.999803	1.01028	0.992399	-1.12343	0.997975	1.43197	0.588321	1.75652	0.0360249	2.0136	47.7943	35.5209
1388514_PM_at	BI285247	Ppm1g	0.999803	1.21554	0.992399	1.07872	0.997975	1.17021	0.618226	1.41552	0.0391551	2.01331	62.9427	48.5016
1378501_PM_at	BE113386	Gemin5	0.999803	1.30497	0.992399	1.33578	0.997975	1.20865	0.618226	1.3583	0.0468163	2.01248	109.89	77.6353
1376733_PM_at	AI407898	Igsf11	0.999803	1.12779	0.992399	1.15025	0.997975	1.24822	0.618226	1.59119	0.0316555	2.01232	63.6189	48.967
1393328_PM_x_at	BI288201	---	0.999803	1.08754	0.992399	1.22636	0.997975	1.44969	0.618226	1.40298	0.0285763	2.01224	95.8986	69.6012
1391701_PM_at	BE111692	Kat6a	0.999803	1.44542	0.992399	1.2362	0.997975	1.33289	0.621271	1.30356	0.0475083	2.01151	133.531	90.0981
1368527_PM_at	U03389	Ptgs2	0.999803	1.05597	0.992399	1.3121	0.997975	1.42452	0.618226	1.34419	0.0169944	2.01092	104.608	74.663
1367911_PM_at	NM_053638	Idh3a	0.999803	1.03527	0.992399	-1.22128	0.997975	1.10471	0.664158	1.26817	0.0445119	2.00978	111.672	78.6216
1387219_PM_at	NM_012715	Adm	0.999803	1.16034	0.992399	1.34623	0.997975	1.45589	0.618226	1.41707	0.0465317	2.00962	100.829	72.4917
1390117_PM_at	BG372455	---	0.999803	1.03444	0.992399	1.14532	0.997975	1.30702	0.618226	1.49353	0.0311474	2.0094	30.7168	18.502
1389910_PM_at	BM390101	RGD1307399	0.999803	1.09512	0.992399	1.20419	0.997975	1.27965	0.550075	1.58498	0.0135191	2.00883	36.7627	19.6925
1390858_PM_at	BM383657	Vcpip1	0.999803	1.00638	0.992399	1.14377	0.997975	1.26183	0.612895	1.60189	0.0124868	2.00827	20.8969	0.8832
1382274_PM_at	AA819288	Rarres1	0.999803	1.42352	0.992399	1.5269	0.997975	1.49314	0.170412	1.86605	0.0115881	2.00821	13.4593	3.08889
1371680_PM_at	BI303631	Gabarapl1	0.999803	1.23222	0.992399	1.17267	0.997975	1.2401	0.618226	1.57704	0.0185572	2.00726	77.2367	58.0449
1390407_PM_at	AA955196	Cldnd1	0.999803	1.16199	0.992399	1.32291	0.997975	1.19862	0.618226	1.51349	0.0296562	2.0068	92.4496	67.5398
1376754_PM_at	AI176610	Cars	0.999803	-1.11654	0.992399	-1.0869	0.997975	1.23033	0.618226	1.54727	0.0396808	2.00677	65.1316	50.003
1373499_PM_at	BF287008	Gas5	0.999803	1.07959	0.995844	1.01982	0.997975	1.28225	0.618226	1.63058	0.0347275	2.00668	70.7422	53.7851
1373380_PM_at	AI169085	Zc3h15	0.999803	1.07675	0.992399	1.11356	0.997975	1.26954	0.618226	1.50534	0.0115881	2.00654	48.0697	37.9177
1370398_PM_at	AF094609	Spata7	0.999803	1.05249	0.994678	1.03638	0.997975	1.17806	0.618226	1.53875	0.0434406	2.00639	105.157	74.975
1370390_PM_at	AF140359	Coro6	0.999803	-1.0627	0.992399	-1.06266	0.997975	1.13769	0.744631	1.11272	0.0135191	2.00638	122.655	75.1013
1390298_PM_at	BI287856	Snx18	0.999803	1.16229	0.992399	1.15225	0.997975	1.28259	0.618226	1.46117	0.0445119	2.00608	67.4764	51.5952
1389021_PM_at	BF284746	Asnsd1	0.999803	1.11479	0.997663	-1.01108	0.997975	1.15592	0.618226	1.36814	0.029276	2.00576	70.1995	53.4234
1391108_PM_at	BI289413	Zfp593	0.999803	1.29418	0.992399	1.29972	0.997975	1.33377	0.618226	1.59867	0.0194239	2.0057	102.976	73.7295
1385816_PM_at	BI293456	---	0.999803	1.001	0.992399	1.23164	0.997975	1.15067	0.618226	1.38143	0	2.00552	70.8424	53.8518
1372854_PM_at	AI229046	Ttc17	0.999803	1.22592	0.992399	1.08321	0.997975	1.1593	0.618226	1.53814	0.0368858	2.0045	71.5845	54.3446
1397694_PM_at	BF288347	Elmod3	0.999803	1.0292	0.992399	-1.08667	0.997975	1.09572	0.618226	1.41783	0.0250233	2.00405	78.2506	58.6986
1367933_PM_at	NM_031011	Amd1	0.999803	1.08858	0.99437	1.03952	0.997975	1.16204	0.618226	1.42488	0.0237545	2.00383	84.3251	62.5519
1372185_PM_at	BF557934	Mettl11a	0.999803	1.17588	0.992399	1.10852	0.997975	1.1305	0.618226	1.50893	0.0394343	2.00262	84.019	62.3603
1370184_PM_at	BG666614	Cfl1 /// LOC688430	0.999803	1.34255	0.992399	1.21476	0.997975	1.21295	0.618226	1.46861	0.0391551	2.002	105.603	75.2283
1377704_PM_at	BE117155	Msl2	0.999803	1.11701	0.992399	-1.26119	0.997975	1.26533	0.618226	1.43255	0.0387891	2.00122	97.176	70.3564
1371480_PM_at	AI407985	Cks1b	0.999803	1.17693	0.992399	1.23059	0.997975	1.25129	0.618226	1.50754	0.0327176	2.00071	85.1815	63.0866
1373162_PM_at	AI600085	Tmem41a	0.999803	-1.10332	0.992399	1.08214	0.999956	1.01042	0.618226	1.36201	0.0394343	2.00009	80.7159	60.2755
1397960_PM_at	AI030168	Armcx3	0.999803	1.19834	0.992399	1.07254	0.997975	1.2205	0.618226	1.49343	0.0274394	1.99881	83.3692	61.9527
1393998_PM_at	BF408529	Gabpb1 /// Gabpb1l	0.999803	1.16761	0.992399	1.14464	0.997975	1.24028	0.618226	1.58061	0.0445119	1.99877	96.8763	70.1795
1377105_PM_at	BM385715	Zfp91	0.999803	1.31936	0.992399	1.33522	0.997975	1.45961	0.618226	1.52089	0.0453791	1.99584	96.4511	69.9284
1391501_PM_at	AA851404	Ift80	0.999803	1.54201	0.992399	1.52777	0.997975	1.36456	0.630384	1.29607	0.0465317	1.9956	0.32597	0.217569
1393033_PM_at	BG669575	Yars2	0.999803	1.13317	0.992399	-1.09052	0.997975	1.14808	0.618226	1.62177	0.0470138	1.99525	92.2574	67.4239
1383988_PM_at	AI028887	LOC690274	0.999803	1.06187	0.992399	1.14037	0.997975	1.28974	0.672368	1.18616	0.0285763	1.99461	86.9956	64.2121
1390560_PM_at	AW434242	Helq	0.999803	1.12029	0.993564	-1.04233	0.997975	1.33248	0.630398	1.26399	0.0320766	1.9932	84.0912	62.4056
1385727_PM_at	BE107623	Fgfr1op2	0.999803	1.14976	0.997642	-1.01622	0.997975	1.31079	0.618226	1.60151	0.0268854	1.99303	86.8252	64.1068
1374289_PM_at	AA818183	Polr1c	0.999803	1.17647	0.992399	-1.08058	0.997975	1.10788	0.618226	1.38946	0.0409993	1.99268	74.925	56.5431
1397179_PM_at	BF544981	Appl1	0.999803	1.19067	0.992399	1.14156	0.997975	1.21395	0.618226	1.41191	0.0352113	1.98928	85.8968	63.5316
1388568_PM_at	AA891553	Eif3d	0.999803	1.09127	0.999775	-1.00271	0.997975	1.06924	0.618226	1.39864	0.0153669	1.98927	62.7485	48.3678
1370177_PM_at	AI548856	PVR	0.999803	1.03534	0.994678	-1.03799	0.997975	1.20746	0.67755	1.21284	0.0194239	1.98788	78.972	59.1619
1367490_PM_at	AI102046	LOC681989	0.999803	1.09227	0.995282	-1.0252	0.997975	1.1351	0.618226	1.4949	0.0368858	1.98751	70.9073	53.8949
1374737_PM_at	AW528218	Tsen54	0.999803	-1.03414	0.992399	-1.17571	0.997975	1.2021	0.618916	1.33791	0.0457646	1.98744	69.8664	53.201
1388428_PM_at	BF283222	Dtd1	0.999803	1.04505	0.992399	-1.09197	0.997975	1.25631	0.618226	1.48856	0.0135191	1.98695	57.8969	44.9855
1373443_PM_a_at	AI228292	Ankra2 /// LOC100360129 /// LOC100910438	0.999803	1.21333	0.992399	1.05313	0.997975	1.33991	0.618226	1.42754	0.0480705	1.98574	98.4842	71.1251
1372850_PM_at	AA799464	LOC100151767	0.999803	-1.00649	0.995844	-1.02248	0.997975	1.23863	0.618226	1.43094	0.041653	1.98524	77.5312	58.2351
1396091_PM_at	BI296193	LOC687516	0.999803	1.06279	0.992399	1.07088	0.997975	1.25462	0.618226	1.60491	0.0439316	1.98518	68.819	52.4994
1383686_PM_at	BE111537	Syngr1	0.999803	1.00933	0.992399	1.06137	0.997975	1.17632	0.618226	1.49477	0.0493717	1.98515	56.2059	43.7899
1383077_PM_at	BI287209	Bsdc1	0.999803	1.18437	0.992399	1.18063	0.997975	1.29361	0.618226	1.53451	0.0135191	1.98488	61.3213	47.3802
1381542_PM_at	AI704885	Ubxn4	0.999803	1.14673	0.992399	1.14619	0.997975	1.31614	0.618226	1.52756	0.0115881	1.98467	65.0708	49.9615
1388355_PM_at	BF396644	Rbm17	0.999803	1.01692	0.992399	1.06999	0.997975	1.13503	0.618226	1.40382	0.0363808	1.98447	56.4728	43.9792
1373096_PM_at	AI407406	Actr8	0.999803	1.20691	0.992399	1.35394	0.997975	1.26585	0.618226	1.64441	0.0391551	1.98371	87.791	64.7027
1398793_PM_at	NM_053527	Cdc5l	0.999803	1.11372	0.992399	1.2298	0.997975	1.24286	0.556054	1.61295	0.0144564	1.98344	33.046	18.5044
1376724_PM_at	AI170671	---	0.999803	1.09191	0.999775	-1.00669	0.997975	1.10012	0.618916	1.30964	0.0347275	1.98315	71.2714	54.1369
1370290_PM_at	AB011679	Tubb5	0.999803	1.24783	0.992399	1.15484	0.997975	1.36271	0.618226	1.52831	0.0335085	1.98291	79.1023	59.2454
1376768_PM_at	BM386807	---	0.999803	1.03979	0.992399	1.07092	0.997975	1.09954	0.618226	1.45702	0.0185572	1.98244	74.8964	56.5244
1371854_PM_at	BG374451	LOC100910406	0.999803	1.20966	0.992399	1.09178	0.997975	1.37752	0.618226	1.5189	0.0199383	1.98225	79.6619	59.6035
1370300_PM_at	AF061817	Preb	0.999803	1.02715	0.992399	1.17581	0.997975	1.20115	0.618226	1.43092	0.0105199	1.98202	58.8777	45.675
1379519_PM_at	AI171230	RGD1306502	0.999803	1.02176	0.994678	1.03598	0.997975	1.12728	0.696281	1.20255	0.0225645	1.98161	61.4115	0.9012
1387837_PM_at	NM_012499	Apc	0.999803	1.26777	0.992399	1.26139	0.997975	1.33897	0.618226	1.36385	0.0339411	1.98143	88.2773	65.0017
1379550_PM_a_at	BF290483	Gtf2ird1	0.999803	1.28594	0.992399	1.13325	0.997975	1.28161	0.618226	1.54137	0.0496469	1.98113	74.472	56.2469
1389969_PM_at	AA944181	Tomm40	0.999803	1.14264	0.992399	-1.08546	0.999956	-1.01165	0.626175	1.27097	0.0301234	1.98097	101.109	82.5282
1384443_PM_at	AW143568	Vps18	0.999803	1.0883	0.992399	1.08748	0.997975	1.03298	0.654445	1.19212	0.029276	1.9804	125.606	85.1435
1382427_PM_at	BG373237	Cggbp1	0.999803	1.32299	0.992399	1.23666	0.997975	1.37007	0.618226	1.60117	0.043138	1.97998	104.005	74.3189
1387862_PM_at	BF281342	Ywhaq	0.999803	1.32921	0.992399	1.20888	0.997975	1.38099	0.618226	1.52211	0.0383896	1.97976	99.4806	71.7076
1369265_PM_at	NM_023989	Senp2	0.999803	-1.05235	0.992399	1.26976	0.997975	1.15539	0.675273	1.22026	0.0301234	1.9796	108.442	76.8273
1372759_PM_at	H31766	Cdk9	0.999803	1.14898	0.992399	1.14655	0.997975	1.26219	0.618226	1.58978	0.0268854	1.978	84.0949	62.4079
1369962_PM_at	NM_031014	Atic	0.999803	1.15224	0.996139	-1.0182	0.997975	1.0689	0.618226	1.39215	0.0212974	1.97757	84.2059	62.4774
1392529_PM_at	BI294478	Spry4	0.999803	1.10796	0.994678	1.03353	0.997975	1.37718	0.618916	1.28119	0.029276	1.97735	81.3717	60.692
1392334_PM_at	AW528743	RT1-Ba	0.999803	1.20032	0.992399	1.05714	0.997975	1.27311	0.618517	1.33868	0.0357133	1.97633	113.047	79.3775
1387669_PM_a_at	NM_012844	Ephx1	0.999803	-1.03408	0.992399	1.13875	0.997975	1.31229	0.618226	1.56907	0.0153669	1.97607	20.7785	0.6202
1368129_PM_at	NM_031647	Sfmbt1	0.999803	1.30688	0.992399	1.11179	0.997975	1.37435	0.618226	1.61681	0.0468163	1.97596	88.3162	65.0256
1379685_PM_at	AI502753	Scaf4	0.999803	1.2606	0.992399	1.18796	0.997975	1.26944	0.618226	1.48775	0.0434406	1.97582	87.0635	64.2541
1372423_PM_at	BI286396	Perp	0.999803	1.16219	0.992399	1.34739	0.997975	1.27032	0.618226	1.49941	0.0316555	1.97582	76.9431	57.855
1392910_PM_at	AA859968	Bop1	0.999803	1.09999	0.999775	-1.00356	0.997975	1.19471	0.618226	1.40155	0.042134	1.97481	96.222	69.7928
1380837_PM_at	BE102082	---	0.999803	1.2412	0.992399	1.24813	0.997975	1.26203	0.618226	1.31299	0.0263394	1.97347	122.374	84.3818
1390485_PM_at	BI290680	41703	0.999803	1.20521	0.992399	1.2599	0.997975	1.31946	0.618226	1.46009	0.0212974	1.97333	63.1984	48.6778
1377230_PM_at	BE113656	Tbx3	0.999803	1.14663	0.992399	1.23727	0.997975	1.2474	0.618226	1.48443	0.0327176	1.9732	84.9451	62.9393
1374481_PM_at	AA946502	Cno	0.999803	1.14909	0.992399	1.14725	0.997975	1.21364	0.618226	1.5264	0.0339411	1.97319	61.3664	47.4115
1389680_PM_at	BI291626	Ell2	0.999803	1.01039	0.992399	1.23013	0.997975	1.41238	0.367936	1.78968	0.0219908	1.97287	20.1868	0.8696
1391880_PM_at	AA893670	---	0.999803	1.21617	0.992399	1.21009	0.997975	1.35273	0.618226	1.62705	0.041653	1.97241	85.5197	63.2972
1372458_PM_at	AI235220	---	0.999803	1.09461	0.993316	1.04067	0.997975	1.34763	0.618226	1.5115	0.0477775	1.97232	89.7744	65.918
1376948_PM_at	BI281216	Zfp646	0.999803	1.16538	0.992399	1.15472	0.997975	1.11043	0.618226	1.38228	0.0465317	1.9722	93.1217	67.9441
1392227_PM_at	BI288917	LOC298018	0.999803	1.03364	0.999915	-1.00172	0.997975	-1.11946	0.632563	1.2535	0.041329	1.97181	102.148	87.8406
1389902_PM_at	BI285090	Hm13	0.999803	1.04874	0.992399	1.0933	0.997975	1.1609	0.618226	1.39481	0.0263394	1.97101	44.3096	35.1384
1398799_PM_at	NM_053974	Eif4e	0.999803	1.22034	0.992399	1.16176	0.997975	1.16189	0.618226	1.52433	0.0115881	1.9709	58.556	45.4492
1399017_PM_at	AI234040	Tnpo1	0.999803	1.07274	0.992399	1.08588	0.997975	1.20928	0.618517	1.258	0.0105199	1.96994	49.858	39.2253
1373435_PM_at	BG373419	Fxr2	0.999803	1.1383	0.992399	1.1108	0.997975	1.36949	0.581084	1.68727	0.0290594	1.96916	22.1557	0.6384
1367906_PM_at	NM_016988	Acp2	0.999803	1.05764	0.992399	1.15372	0.997975	1.1882	0.618226	1.38749	0.0105199	1.96597	56.4253	43.9455
1373117_PM_at	BI275765	Uhrf2	0.999803	1.24095	0.992399	1.13281	0.997975	1.35696	0.618226	1.44166	0.0296562	1.96562	70.3233	53.506
1390206_PM_at	AW434946	---	0.999803	1.08393	0.993057	-1.05616	0.997975	1.18443	0.679388	1.25897	0.0472629	1.96498	100.124	72.082
1372933_PM_at	AA892780	Sirt7	0.999803	1.16103	0.992399	1.06431	0.997975	1.23942	0.618226	1.41449	0.0470138	1.96488	69.2627	52.797
1391939_PM_at	BI294978	---	0.999803	1.16108	0.992399	1.0691	0.997975	1.52368	0.618226	1.29155	0.017743	1.96344	75.97	57.2239
1395339_PM_at	BG664101	Impact	0.999803	1.19119	0.992399	1.09371	0.997975	1.23421	0.618226	1.2793	0.0225645	1.96338	85.5908	63.3414
1382158_PM_at	BF557889	Zfp202	0.999803	1.0894	0.997642	-1.01507	0.997975	1.1701	0.642408	1.23953	0.0470138	1.96309	76.5818	57.6211
1392797_PM_at	AI045916	Rrnad1	0.999803	1.32189	0.992399	1.05428	0.997975	1.10728	0.618517	1.34225	0.0460338	1.9628	131.159	88.9062
1377280_PM_at	BF390931	Abcf3	0.999803	1.25314	0.992399	1.26557	0.997975	1.33468	0.618226	1.39375	0.0306788	1.96278	117.428	81.7547
1375663_PM_at	AI232346	Ube2f	0.999803	1.0579	0.997532	1.017	0.997975	1.15249	0.618226	1.53201	0.0105199	1.96277	59.1606	45.8733
1382568_PM_at	BE098457	---	0.999803	1.13841	0.993316	-1.04059	0.997975	1.22395	0.618226	1.53819	0.040637	1.96212	64.6028	49.6416
1393078_PM_at	BG671648	Naa15	0.999803	-1.02747	0.992399	1.42236	0.997975	-1.07101	0.930148	1.03724	0.0396808	1.96182	6.25393	0.003093
1371592_PM_at	AI600236	Csk	0.999803	1.17354	0.992399	1.21272	0.997975	1.30609	0.367936	1.74358	0.0225645	1.96115	23.4572	0.5879
1378116_PM_at	BI289556	Zbtb45	0.999803	1.18527	0.992399	1.21081	0.997975	1.30396	0.618916	1.33069	0.0493717	1.96027	94.8974	69.0062
1383095_PM_at	BM387808	LOC680155	0.999803	1.21992	0.992399	1.16305	0.997975	1.27662	0.632581	1.29561	0.040637	1.95936	109.929	77.6565
1383167_PM_at	BM392101	---	0.999803	1.01635	0.992399	1.09964	0.997975	1.26831	0.618226	1.44067	0.0477775	1.95899	94.1492	68.5597
1389676_PM_at	BI294925	Ccdc101	0.999803	1.20582	0.992399	1.20343	0.997975	1.23018	0.618226	1.70066	0.0472629	1.95825	83.2883	61.9019
1371489_PM_at	AI011748	Rnf4	0.999803	-1.04732	0.996981	-1.013	0.997975	1.10906	0.618226	1.44184	0.0442241	1.95779	51.0599	40.0987
1392349_PM_at	BE116021	Slc5a3	0.999803	1.2626	0.992399	1.19194	0.997975	1.21226	0.618226	1.35198	0.0394343	1.95735	137.861	92.2409
1388808_PM_at	AW531224	Polr2a	0.999803	1.35822	0.992399	1.13217	0.997975	1.3128	0.618226	1.42692	0.0347275	1.95657	87.3477	64.4295
1371876_PM_at	BM387084	Psmg2	0.999803	1.07432	0.992399	1.07763	0.997975	1.18413	0.606317	1.61561	0.0199383	1.95643	54.1335	42.3129
1377691_PM_at	AI599376	Sec22b	0.999803	1.09824	0.992399	1.16573	0.997975	1.34914	0.618226	1.47425	0.0470138	1.95636	68.8831	52.5424
1373392_PM_at	AW523924	Tmem165	0.999803	1.34448	0.992399	1.0891	0.997975	1.2562	0.618226	1.54807	0.0194239	1.95566	87.6206	64.5978
1389054_PM_at	BE113616	LOC498368	0.999803	1.05337	0.992399	1.24691	0.997975	1.33773	0.618226	1.60059	0.0225645	1.95517	32.77	15.6806
1399102_PM_at	BG377901	Slc38a10	0.999803	1.11432	0.992399	1.18347	0.997975	1.13744	0.618226	1.50963	0.0212974	1.95363	59.7331	46.274
1373539_PM_at	BG380686	Tex261	0.999803	1.10242	0.994637	1.03825	0.997975	1.27897	0.618226	1.49271	0.0306788	1.95268	71.4472	54.2536
1379192_PM_at	AW528096	Asf1a	0.999803	1.10493	0.992399	1.05744	0.997975	1.24241	0.618226	1.36438	0.0268854	1.95266	77.6342	58.3015
1368293_PM_at	NM_031766	Cpz	0.999803	1.00022	0.992399	1.13925	0.997975	1.27851	0.618226	1.52136	0.0460338	1.95245	95.0976	69.1254
1379371_PM_at	BF284791	---	0.999803	1.03685	0.994678	1.03096	0.997975	1.11448	0.618226	1.29591	0.0124868	1.95088	63.5224	39.6734
1377922_PM_at	BE111094	---	0.999803	1.0757	0.999775	1.00572	0.997975	1.33147	0.618226	1.48736	0.0296562	1.95085	71.3483	54.188
1382151_PM_at	AI145625	Trub1	0.999803	1.01454	0.992399	1.08349	0.997975	1.16982	0.656765	1.20365	0.0161761	1.95024	65.5856	50.3126
1372089_PM_at	AI171222	---	0.999803	1.0243	0.992399	1.04552	0.997975	1.25277	0.618226	1.37813	0.0296562	1.95011	52.0138	40.7889
1389531_PM_at	AW523471	Zfp330	0.999803	-1.03314	0.992399	-1.07894	0.997975	1.11374	0.618226	1.35086	0.0311474	1.94977	60.6767	46.9321
1384154_PM_at	BF554739	Wbp4	0.999803	1.11827	0.992399	1.1206	0.997975	1.27605	0.618226	1.67332	0.0434406	1.94919	82.0836	61.1426
1374900_PM_at	BM388807	Gosr2	0.999803	1.2421	0.992399	1.05117	0.997975	1.21954	0.618226	1.41858	0.0493717	1.94813	85.6737	63.3929
1375955_PM_at	BI289415	Rnf114	0.999803	1.2211	0.999056	1.00848	0.997975	1.2906	0.618226	1.51095	0.0472629	1.94758	69.6394	53.0492
1376116_PM_at	BM389678	Ddx24	0.999803	1.17007	0.994678	1.04364	0.997975	1.13347	0.618226	1.39787	0.0383896	1.94706	78.9823	59.1685
1398317_PM_at	BF283428	Bpnt1	0.999803	1.17243	0.992399	1.10155	0.997975	1.14769	0.618226	1.41972	0.0301234	1.94675	62.7072	48.3393
1374397_PM_at	BE107498	Eif2s2	0.999803	1.18585	0.992399	1.17684	0.997975	1.36723	0.602102	1.64104	0.0232302	1.94582	30.3897	15.3529
1373667_PM_at	BF400674	Ccbl1	0.999803	1.18739	0.999775	-1.00571	0.997975	1.293	0.618226	1.46868	0.0290594	1.94538	71.8865	54.5448
1371980_PM_at	BI277552	Atad3a	0.999803	1.03758	0.994678	-1.03313	0.997975	1.20156	0.618226	1.32283	0.0477775	1.94496	72.6036	55.0189
1383398_PM_at	AI059150	Itga8	0.999803	1.25521	0.992399	1.24595	0.997975	1.35106	0.618226	1.39042	0.0263394	1.94469	93.5187	68.1823
1388397_PM_at	BI281160	Ebna1bp2	0.999803	-1.0174	0.992399	1.05796	0.997975	1.17351	0.618226	1.47267	0.0477775	1.94397	70.7246	53.7734
1376650_PM_at	BF399323	Golga5	0.999803	1.07433	0.992399	1.12652	0.997975	1.25995	0.618226	1.40209	0.0296562	1.94323	55.3805	43.2032
1371479_PM_at	AA946026	Mettl7a	0.999803	1.04662	0.992399	1.24888	0.997975	1.20828	0.618226	1.46418	0.0285763	1.94243	87.6856	64.6378
1373160_PM_at	BM388961	Ppapdc1b	0.999803	1.13085	0.992399	1.11436	0.997975	1.21909	0.618226	1.46847	0.029276	1.94086	72.1682	54.7312
1388883_PM_at	BF281976	Pold4	0.999803	-1.00605	0.992399	1.05258	0.997975	1.17923	0.618226	1.48369	0.0263394	1.93945	58.807	45.6254
1390799_PM_at	AI177748	Pdzd8	0.999803	1.16466	0.992399	1.11178	0.997975	1.35681	0.618226	1.44967	0.0396808	1.93913	79.6981	59.6266
1378666_PM_at	BE108537	Arhgap21	0.999803	1.23354	0.992399	1.16361	0.997975	1.34411	0.618226	1.40319	0.0225645	1.93904	97.451	70.5183
1390501_PM_at	BE101157	---	0.999803	1.39692	0.992399	1.21232	0.997975	1.31855	0.618226	1.66489	0.0499464	1.93526	105.174	74.9848
1372783_PM_at	BM387109	Larp4b	0.999803	1.04157	0.992399	1.23091	0.997975	1.25508	0.618226	1.48395	0.0237545	1.93472	57.9815	45.0451
1372292_PM_at	AI009732	---	0.999803	1.23583	0.994033	1.04825	0.997975	1.4822	0.618226	1.54956	0.0457646	1.93384	113.906	79.8474
1389177_PM_at	AI598971	Perp	0.999803	1.1428	0.992399	1.198	0.997975	1.16949	0.618226	1.45758	0.0250233	1.93378	68.4651	52.2616
1395409_PM_at	BF522283	Ppp2r4	0.999803	1.1605	0.992399	1.24809	0.997975	1.50445	0.618226	1.35932	0.0493717	1.93376	124.513	85.4996
1389013_PM_at	BF420644	Rpl7l1	0.999803	1.15727	0.992399	1.1015	0.997975	1.22599	0.618226	1.5667	0.0477775	1.93303	70.1073	53.3619
1372156_PM_at	BF414018	Tmem97	0.999803	1.11384	0.992399	1.11344	0.997975	1.22842	0.618226	1.6993	0.0360249	1.93231	77.8126	58.4166
1368118_PM_at	NM_031328	Bcl10	0.999803	1.09848	0.992399	1.05379	0.997975	1.10893	0.618226	1.51172	0.0396808	1.93149	109.035	77.1588
1383945_PM_at	AA859827	Uck2	0.999803	1.24417	0.992399	1.21434	0.997975	1.30663	0.618226	1.38932	0.0409993	1.93112	115.897	80.9291
1384022_PM_at	BI288173	Agfg1	0.999803	1.18649	0.992399	1.18099	0.997975	1.32768	0.618226	1.50687	0.0212974	1.93039	61.5588	47.545
1381940_PM_at	AW527798	---	0.999803	-1.03097	0.992399	1.06196	0.997975	1.13188	0.618916	1.28927	0.0460338	1.92912	113.759	79.7671
1383207_PM_at	BE103628	LOC100910121 /// Rrn3	0.999803	1.10738	0.992399	1.16693	0.997975	1.24986	0.618226	1.45374	0.0335085	1.92879	69.7892	53.1494
1381826_PM_at	AI070839	LOC100909598	0.999803	1.05147	0.996269	-1.01787	0.997975	1.17097	0.618226	1.3509	0.0499464	1.92619	80.5382	60.1624
1388404_PM_at	AA799724	Rpo1-3	0.999803	1.14931	0.995282	-1.01856	0.997975	1.33022	0.618226	1.555	0.0301234	1.92452	76.0195	57.2561
1378847_PM_x_at	BI284313	H2afx	0.999803	1.14474	0.992399	1.17022	0.997975	1.48236	0.618916	1.26362	0.017743	1.92407	97.8684	70.7638
1383136_PM_a_at	AI764288	LOC100909529	0.999803	1.1571	0.992399	-1.06126	0.997975	1.18654	0.618226	1.37384	0.0285763	1.92359	101.239	72.7287
1389634_PM_at	AI101470	Metap1	0.999803	1.24809	0.992399	1.11984	0.997975	1.28029	0.618226	1.47038	0.0274394	1.92346	60.3125	46.6785
1383110_PM_at	BM385908	Klhl24	0.999803	1.0404	0.992399	1.08419	0.997975	1.3374	0.618517	1.32751	0.0426379	1.92321	98.2574	70.9921
1381929_PM_at	AI555382	LOC100909758	0.999803	1.10747	0.992399	1.22969	0.997975	1.29215	0.632563	1.24257	0.0161761	1.92269	76.0425	57.271
1372008_PM_at	BM385175	Taz	0.999803	1.17884	0.992399	1.10877	0.997975	1.2582	0.618226	1.44452	0.0357133	1.92256	69.4966	52.9537
1388645_PM_at	AI175494	Ola1	0.999803	1.14529	0.992399	1.14746	0.997975	1.2255	0.618226	1.59345	0.0244467	1.9219	60.2939	46.6655
1372028_PM_at	AA893215	Nop16	0.999803	1.00679	0.992399	1.05027	0.997975	1.14611	0.618226	1.34629	0.0161761	1.92136	57.1063	44.4276
1389091_PM_at	AI411205	Usp3	0.999803	1.17643	0.992399	1.27363	0.997975	1.22885	0.618226	1.46857	0.00933423	1.92063	75.031	56.6123
1377939_PM_at	AW527217	---	0.999803	1.197	0.992399	1.2626	0.997975	1.20924	0.618226	1.4866	0.0470138	1.91974	91.9875	67.2611
1371420_PM_at	AI412054	---	0.999803	1.10776	0.992399	1.14159	0.997975	1.25342	0.618226	1.52923	0.0225645	1.91771	76.7518	57.7312
1372230_PM_at	AI105430	Tmem147	0.999803	1.0862	0.996945	1.01612	0.997975	1.15063	0.618226	1.41356	0.0124868	1.91617	61.9039	47.7841
1367960_PM_at	NM_019186	Arl4a	0.999803	-1.00915	0.992399	1.1018	0.997975	1.25792	0.298732	1.91966	0.0374638	1.91601	24.8981	0.5221
1372776_PM_at	BM392017	Fbxl5	0.999803	1.25247	0.992399	1.12672	0.997975	1.27923	0.618226	1.43179	0.0343646	1.91597	79.0306	59.1994
1370280_PM_at	M86443	Hprt1	0.999803	1.13582	0.992399	1.17744	0.997975	1.20549	0.618226	1.39754	0.00475042	1.91565	59.5236	46.1275
1378447_PM_at	AA849989	---	0.999803	1.08029	0.992399	1.18411	0.997975	1.18895	0.618226	1.40344	0.0465317	1.91511	76.3068	57.4427
1388800_PM_at	AI406667	LOC100361891 /// Rab5a	0.999803	1.29899	0.992399	1.12179	0.997975	1.36704	0.618226	1.44228	0.0426379	1.91375	89.1027	65.5077
1373229_PM_at	AI407946	Lsm12	0.999803	1.05113	0.992399	1.07444	0.997975	1.2451	0.618226	1.38263	0.0285763	1.91345	61.1619	47.2696
1372368_PM_at	AI230431	---	0.999803	1.13047	0.992399	1.10057	0.997975	1.20227	0.618226	1.52764	0.0225645	1.91264	70.0185	53.3026
1389487_PM_at	AA818949	Dnajb12	0.999803	1.17457	0.992399	1.16679	0.997975	1.23853	0.618226	1.61525	0.0327176	1.91197	68.0286	51.9678
1368508_PM_at	BI294912	Psma3	0.999803	-1.05062	0.992399	1.12953	0.997975	1.22759	0.618226	1.50267	0.0445119	1.90843	66.7553	51.1073
1389201_PM_at	BG373545	LOC100125364	0.999803	1.22786	0.992399	1.17599	0.997975	1.29814	0.618226	1.49156	0.0387891	1.9072	95.5259	69.38
1371189_PM_x_at	BG153272	LOC100359969 /// LOC100912231 /// Rpsa	0.999803	1.18177	0.992399	1.15516	0.997975	1.21944	0.618226	1.37035	0.0475083	1.90685	71.9589	54.5927
1373513_PM_at	AI012419	---	0.999803	1.21011	0.992399	1.1927	0.997975	1.34759	0.618226	1.55711	0.0453791	1.90655	39.7591	17.3479
1371391_PM_at	BM390196	LOC100362805	0.999803	1.05641	0.992399	1.20526	0.997975	1.10823	0.618226	1.4713	0.0363808	1.9064	75.1922	56.7175
1382385_PM_at	BE116344	Psmc6	0.999803	1.10096	0.992399	1.07686	0.997975	1.25586	0.618226	1.38968	0.0493717	1.90587	93.9143	68.4192
1399030_PM_at	AA800682	Wdr45	0.999803	1.08932	0.992399	1.11405	0.997975	1.15332	0.618226	1.40371	0.029276	1.90549	57.0485	44.3868
1373475_PM_at	BM390469	Ccdc58	0.999803	1.03068	0.992399	1.11723	0.997975	1.0488	0.618226	1.36569	0.0124868	1.90527	53.0277	41.5195
1393281_PM_at	AW915173	Cav1	0.999803	1.27478	0.992399	1.3705	0.997975	1.14949	0.618226	1.45703	0.017743	1.90486	70.7489	53.7895
1384029_PM_at	BF554085	Xpa	0.999803	1.11885	0.992399	1.21522	0.997975	1.33379	0.521604	1.66927	0.0296562	1.90421	24.7008	0.9467
1375438_PM_at	AA964687	Gosr2	0.999803	1.19884	0.992399	1.08449	0.997975	1.07963	0.618226	1.36839	0.0487833	1.90181	67.1428	51.3697
1390874_PM_at	BE109206	---	0.999803	1.059	0.992399	1.17902	0.997975	1.25494	0.618226	1.3015	0.0374638	1.9015	83.4715	62.017
1372464_PM_at	BE109050	Copg	0.999803	1.00802	0.992399	1.0569	0.997975	1.23682	0.618226	1.42624	0.0237545	1.90139	66.8398	51.1646
1385827_PM_at	AI575844	Clcf1	0.999803	1.16526	0.992399	1.23345	0.997975	1.22286	0.618226	1.38963	0.0257265	1.90082	67.0135	51.2822
1372550_PM_at	AI169278	---	0.999803	1.07314	0.992399	1.20857	0.997975	1.18578	0.618517	1.29014	0.0445119	1.89961	75.3297	56.8071
1393244_PM_at	AW435274	---	0.999803	1.10932	0.992399	1.11112	0.997975	1.18066	0.618226	1.47209	0.0212974	1.89898	74.2751	56.118
1367760_PM_at	D13341	Map2k1	0.999803	1.22377	0.992399	1.13728	0.997975	1.23384	0.618226	1.38313	0.0477775	1.89844	72.2033	54.7544
1373039_PM_at	AI600081	Tomm70a	0.999803	1.23782	0.994909	-1.02033	0.997975	1.16346	0.618226	1.35557	0.0379566	1.89801	76.5176	57.5794
1390575_PM_at	BF282989	B3galtl-ps1	0.999803	1.31749	0.992399	1.19367	0.997975	1.26389	0.618226	1.2915	0.041653	1.89777	134.195	90.429
1387188_PM_at	NM_133554	Slc17a1	0.999803	1.02503	0.996593	1.01466	0.997975	1.20473	0.618226	1.54887	0.0237545	1.89768	81.6522	60.8697
1367980_PM_at	NM_019124	Rabep1	0.999803	1.05674	0.995154	-1.02464	0.997975	1.16779	0.618226	1.48071	0.0280279	1.89741	65.7965	50.4562
1373087_PM_at	AI175452	41705	0.999803	1.17861	0.992399	1.254	0.997975	1.3907	0.618226	1.50143	0.0439316	1.89733	40.9434	13.9961
1393735_PM_at	AI712582	---	0.999803	1.25893	0.992399	1.05084	0.997975	1.23656	0.618226	1.25335	0.0257265	1.89668	100.207	72.1305
1371530_PM_at	BF281337	Krt8	0.999803	1.0314	0.992399	1.14237	0.997975	1.06184	0.618226	1.46985	0.0475083	1.89565	71.7815	54.4752
1368668_PM_at	NM_053866	Plaa	0.999803	1.16653	0.992399	1.32651	0.997975	1.25974	0.564309	1.62346	0.0232302	1.89489	97.3475	70.4574
1374982_PM_at	BF412002	Ppp1r16a	0.999803	-1.15184	0.992399	-1.12371	0.997975	1.11274	0.853995	1.08143	0.0493717	1.89425	121.95	73.5886
1368929_PM_at	NM_080577	Nploc4	0.999803	1.07031	0.992399	1.32071	0.997975	1.24019	0.618226	1.36159	0.00933423	1.89417	89.5932	65.8075
1383172_PM_at	BF543886	Ranbp2	0.999803	1.08713	0.992399	-1.05424	0.997975	1.1796	0.754372	1.15934	0.0360249	1.89387	107.024	76.0311
1373891_PM_at	AI101009	Zcchc12	0.999803	1.21078	0.994678	-1.02764	0.997975	1.04376	0.618226	1.37889	0.0462429	1.89374	99.3412	74.5377
1385621_PM_at	BF567091	Fam48a	0.999803	1.08597	0.995844	1.01808	0.997975	1.03589	0.618226	1.30048	0.0396808	1.89351	70.4086	53.5629
1367946_PM_at	NM_017365	Pdlim1	0.999803	-1.00488	0.995282	-1.02285	0.997975	1.06135	0.618226	1.40396	0.0491207	1.89171	68.1582	52.055
1390690_PM_at	BF564881	---	0.999803	1.22931	0.992399	1.35043	0.997975	1.40706	0.623976	1.28287	0.033118	1.89154	119.075	82.6358
1388938_PM_at	AI411387	Usp5	0.999803	1.14459	0.994777	-1.03059	0.997975	1.18274	0.618226	1.33385	0.0360249	1.88853	74.4006	56.2001
1378170_PM_at	AI556957	Aff4	0.999803	1.18398	0.992399	1.22674	0.997975	1.48931	0.618226	1.61637	0.0493717	1.88732	27.1074	10.9017
1395192_PM_at	BF392026	Orc3	0.999803	1.09271	0.992399	1.16423	0.997975	1.22577	0.618226	1.42186	0.0199383	1.88696	68.5976	52.3507
1388867_PM_at	AI227852	MGC112830	0.999803	1.02613	0.992399	-1.07373	0.997975	1.12	0.618226	1.34835	0.0357133	1.88576	67.1259	51.3582
1393236_PM_at	AI137233	Riok3	0.999803	-1.00852	0.992399	1.08875	0.997975	1.23093	0.618226	1.3012	0.0206904	1.88508	60.4955	46.8059
1383213_PM_at	BF393611	Eps8	0.999803	1.2248	0.992399	1.18324	0.997975	1.20042	0.618226	1.5263	0.0472629	1.88425	115.187	80.5447
1388696_PM_at	BI291922	Ufd1l	0.999803	1.12814	0.992399	1.05936	0.997975	1.17669	0.618226	1.44003	0.0316555	1.88351	77.8131	58.4169
1389815_PM_at	BF547738	Ppp1r14b	0.999803	1.03483	0.992399	1.15859	0.99844	1.01873	0.618226	1.32194	0.0225645	1.88349	74.3093	56.1404
1383073_PM_at	BG666028	Usp14	0.999803	1.04016	0.992399	1.0678	0.997975	1.18513	0.618226	1.34062	0.0237545	1.88319	54.4992	42.5745
1383259_PM_at	BF412819	Mpp2	0.999803	1.46197	0.992399	1.30066	0.997975	1.46198	0.618226	1.3354	0.0250233	1.88246	111.941	78.77
1373675_PM_at	AW525635	Glrx2	0.999803	-1.04909	0.992399	1.08376	0.997975	1.15744	0.618226	1.46274	0.0472629	1.882	53.8918	42.1399
1376031_PM_at	BE099769	Plaa	0.999803	1.04071	0.992399	1.08694	0.997975	1.22837	0.618226	1.3307	0.0434406	1.88185	68.2408	52.1106
1388751_PM_at	AW433787	Fam8a1	0.999803	1.12131	0.992399	1.10177	0.997975	1.1373	0.550075	1.60645	0.0153669	1.88116	67.6438	51.7083
1368936_PM_at	NM_080887	Txnl1	0.999803	1.16805	0.992399	1.25061	0.997975	1.23016	0.618226	1.54324	0.0263394	1.88077	61.7223	47.6583
1370976_PM_at	BE118966	G3bp1	0.999803	1.01321	0.995844	1.01631	0.997975	1.06484	0.618226	1.37447	0.0320766	1.87944	52.3437	41.027
1367488_PM_at	BM386411	Ankrd17	0.999803	1.07034	0.999056	-1.0094	0.997975	1.17996	0.770692	1.12732	0.0453791	1.8773	137.374	81.4284
1388699_PM_at	BE114558	Man2b1	0.999803	1.13733	0.992399	1.16343	0.997975	1.22268	0.618226	1.54087	0.0263394	1.87705	64.8992	49.8443
1372659_PM_at	BE113269	Kcmf1	0.999803	1.07977	0.992399	1.16741	0.997975	1.27936	0.613703	1.54606	0.017743	1.87701	29.4285	16.6405
1368158_PM_at	NM_019364	Scfd1	0.999803	1.15595	0.992399	1.04742	0.997975	1.05834	0.618226	1.32199	0.0339411	1.87681	84.735	62.8081
1393811_PM_at	BF397269	RGD1561537	0.999803	1.18123	0.992399	1.30141	0.997975	1.45088	0.356122	1.70342	0.0194239	1.87666	20.8667	8.92021
1389245_PM_at	BF542903	Psmd7	0.999803	1.24369	0.992399	1.11847	0.997975	1.28781	0.60798	1.54453	0.0199383	1.87595	73.6502	55.708
1379320_PM_at	AI102591	Snrpd1	0.999803	1.16948	0.992399	1.18249	0.997975	1.23444	0.641362	1.2342	0.0434406	1.87528	106.453	75.709
1375643_PM_at	BM384259	Ckap4	0.999803	1.25224	0.992399	1.24175	0.997975	1.14064	0.618226	1.34711	0.0379566	1.87398	88.7604	65.2981
1372552_PM_at	AI102273	Acbd3	0.999803	1.15525	0.992399	1.12959	0.997975	1.25902	0.618226	1.47068	0.0306788	1.87291	60.1805	46.5864
1367688_PM_at	NM_031725	Scamp4	0.999803	1.18134	0.999775	-1.0062	0.997975	1.12662	0.618226	1.45486	0.0480705	1.8729	78.467	58.8377
1373826_PM_at	AI170754	Ypel5	0.999803	1.05599	0.992399	1.05713	0.997975	1.04471	0.618226	1.45246	0.029276	1.87253	62.3022	48.0596
1376845_PM_at	AA819034	Ifi27l2b	0.999803	1.39339	0.992399	1.52513	0.997975	1.62285	0.279453	1.78382	0.0274394	1.87195	3.99386	1.89845
1390189_PM_at	BF398121	Zfp277	0.999803	1.06007	0.992399	1.04716	0.997975	1.20006	0.618226	1.57825	0.0391551	1.87184	51.3162	30.0458
1385817_PM_at	BI288576	Nek4	0.999803	1.1151	0.992399	1.09662	0.997975	1.19183	0.618226	1.57879	0.0396808	1.87163	96.1492	69.7497
1385790_PM_at	BF560024	41703	0.999803	1.11575	0.992399	1.06043	0.997975	1.28587	0.618226	1.42952	0.0206904	1.87147	66.2085	50.7364
1386916_PM_at	NM_017321	Aco1	0.999803	-1.01531	0.992399	1.08414	0.997975	1.23604	0.618226	1.43726	0.0468163	1.87114	57.2231	44.5102
1388155_PM_at	BI286012	Krt18	0.999803	1.15576	0.992399	1.13397	0.997975	1.22327	0.618226	1.41776	0.0368858	1.87023	73.9278	55.8903
1371849_PM_at	BI285551	Nt5dc2	0.999803	1.05604	0.992399	-1.11891	0.997975	-1.03526	0.668525	1.21423	0.0347275	1.86945	101.08	81.6621
1386923_PM_at	M62388	Ube2b	0.999803	1.25777	0.992399	1.25815	0.997975	1.18797	0.618226	1.66006	0.0453791	1.86803	87.9233	64.7841
1389655_PM_at	AA892330	Ptrh2	0.999803	-1.03467	0.992399	1.05608	0.997975	1.04772	0.621165	1.27444	0.0439316	1.86798	69.8546	53.1931
1372131_PM_at	BF398140	Ubqln2	0.999803	1.0824	0.992399	1.15468	0.997975	1.16782	0.618226	1.48609	0.029276	1.86691	64.5647	49.6156
1382360_PM_at	AA998744	Fzd5	0.999803	1.36083	0.992399	1.30664	0.997975	1.67976	0.618226	1.4463	0.0335085	1.86595	11.3305	2.95755
1383873_PM_at	BG377729	Rspo3	0.999803	1.28389	0.996981	1.01437	0.997975	1.25254	0.618226	1.46824	0.0335085	1.86456	108.34	76.7705
1389658_PM_at	BI283104	Nsun2	0.999803	1.13209	0.999915	1.00068	0.997975	1.13286	0.621236	1.2597	0.0268854	1.86399	91.3532	66.8776
1377739_PM_at	AI576549	Gng12	0.999803	1.22525	0.992399	1.21625	0.997975	1.24118	0.618226	1.44223	0.0153669	1.86326	68.6384	52.3781
1389305_PM_at	BM385237	Anxa4	0.999803	1.18728	0.992399	1.25595	0.997975	1.30591	0.618226	1.36141	0.0468163	1.86119	88.4003	65.0772
1390448_PM_at	AA800699	Abhd13	0.999803	1.07143	0.992399	1.06917	0.997975	1.16095	0.618226	1.31863	0.0335085	1.86115	85.0975	63.0343
1371402_PM_at	BM390600	Atp6v1b2	0.999803	1.08931	0.992399	-1.03752	0.997975	1.05144	0.618226	1.25475	0.0477775	1.86113	105.531	65.2304
1380503_PM_at	BI290590	Fam193a	0.999803	1.14859	0.992399	1.12868	0.997975	1.36892	0.618226	1.60919	0.0457646	1.8582	119.342	82.778
1390154_PM_at	BI299824	LOC686326	0.999803	1.00504	0.992399	-1.13719	0.997975	1.0297	0.618226	1.42335	0.0472629	1.85788	76.4056	56.1776
1382045_PM_at	BI304056	Tbc1d15	0.999803	1.03726	0.992399	1.08055	0.997975	1.22334	0.618226	1.48467	0.0363808	1.85725	65.4768	50.2385
1373517_PM_at	BG671501	Chuk	0.999803	1.20177	0.992399	1.08854	0.997975	1.22024	0.618226	1.40604	0.0339411	1.85647	66.5558	50.9721
1375431_PM_at	AW531861	RGD1306941	0.999803	1.12016	0.992399	1.29186	0.997975	1.33135	0.618226	1.49955	0.0144564	1.85485	28.0217	12.2965
1387365_PM_at	NM_031627	Nr1h3	0.999803	1.11981	0.992399	1.17723	0.997975	1.24459	0.618226	1.60635	0.045073	1.85473	84.3327	62.5567
1367611_PM_at	BG667093	Tkt	0.999803	1.11938	0.992399	1.06706	0.997975	1.19763	0.618226	1.31064	0.0199383	1.85412	72.6586	55.0552
1387948_PM_at	D26178	Ick	0.999803	1.01138	0.993057	-1.04727	0.997975	1.07677	0.618226	1.39704	0.0442241	1.85405	78.687	58.979
1369650_PM_at	U19967	Pak2	0.999803	1.39041	0.992399	1.38474	0.997975	1.38653	0.618226	1.49487	0.0212974	1.85394	144.19	95.3009
1371509_PM_at	BG666773	LOC100361475 /// LOC100365874 /// Tbrg1	0.999803	1.12615	0.992399	1.12324	0.997975	1.1615	0.591949	1.57319	0.0199383	1.85364	63.0807	48.5968
1388629_PM_at	BF281278	Impdh2	0.999803	1.14727	0.992399	1.11563	0.997975	1.14094	0.618226	1.46966	0.029276	1.85308	68.0804	52.0026
1384239_PM_at	AA818474	Tbc1d8	0.999803	1.02099	0.992399	1.22174	0.997975	1.19908	0.618226	1.51617	0.0480705	1.85103	82.8529	61.628
1389970_PM_at	BG378319	Ergic2	0.999803	1.06009	0.992399	1.24407	0.997975	1.15581	0.618226	1.36872	0.0335085	1.85001	83.6306	62.1168
1391213_PM_at	BF416151	Ppp3r1	0.999803	1.31049	0.992691	1.04761	0.997975	1.31884	0.624606	1.26307	0.033118	1.84958	111.121	78.3175
1372707_PM_at	AI412961	Rab6a	0.999803	1.15532	0.992399	1.12803	0.997975	1.29851	0.618226	1.51574	0.0387891	1.84957	85.2889	63.1535
1394467_PM_at	AI511367	---	0.999803	1.24661	0.992399	1.08062	0.997975	1.18018	0.668525	1.17778	0.0347275	1.84907	156.019	96.1233
1372001_PM_at	BF554893	Fam96b	0.999803	-1.01587	0.992399	1.10015	0.997975	1.09983	0.618226	1.55526	0.029276	1.84896	69.6607	53.0635
1391526_PM_at	AI029006	Kif16b	0.999803	1.07989	0.992399	1.12398	0.997975	1.27714	0.618226	1.46648	0.0493717	1.84881	110.824	78.1531
1391433_PM_at	AA899721	Acot2	0.999803	-1.319	0.992399	-1.06121	0.999956	1.00833	0.618517	1.30107	0.0480705	1.84811	61.3227	47.3812
1398603_PM_at	AA957514	---	0.999803	1.22279	0.992399	1.28505	0.997975	1.23872	0.618226	1.48271	0.0387891	1.84738	93.4514	68.1419
1368122_PM_at	NM_053438	Rnf103	0.999803	1.07674	0.992399	1.15599	0.997975	1.09637	0.618226	1.46893	0.00648729	1.84638	66.5613	50.9758
1388529_PM_at	AI237372	Rtcd1	0.999803	1.07186	0.992399	1.18778	0.997975	1.16079	0.618226	1.49272	0.0442241	1.84623	76.6143	57.6421
1388444_PM_at	BI291633	Ubxn4	0.999803	1.12627	0.992399	1.09441	0.997975	1.1373	0.618226	1.46205	0.0290594	1.84588	62.9486	48.5057
1369947_PM_at	NM_031560	Ctsk	0.999803	1.26325	0.992399	-1.04938	0.997975	1.19916	0.621236	1.25154	0.0237545	1.84467	98.9298	71.3859
1374406_PM_at	AA925512	Klhdc2 /// LOC679960	0.999803	1.06871	0.992399	1.16719	0.997975	1.19315	0.618226	1.45856	0.0280279	1.84423	69.7546	53.1262
1382915_PM_at	AI237079	Gmfb	0.999803	1.09421	0.992399	1.15418	0.997975	1.07472	0.626695	1.21107	0.041329	1.84406	122.817	84.614
1390439_PM_at	BG372835	Ebag9	0.999803	1.16524	0.992399	1.15238	0.997975	1.31988	0.618226	1.43578	0.0460338	1.84399	89.6675	65.8528
1371642_PM_at	AI169170	Eif4a2	0.999803	1.113	0.992399	1.1311	0.997975	1.21843	0.618226	1.40662	0.0124868	1.84398	72.8599	55.188
1373954_PM_at	BG381520	Suds3	0.999803	1.10015	0.992691	1.04558	0.997975	1.14012	0.618226	1.43574	0.043138	1.84124	76.1132	57.317
1373080_PM_at	BI284422	Papola	0.999803	1.16596	0.992399	1.10821	0.997975	1.21185	0.618226	1.44224	0.0263394	1.84038	70.5163	53.6346
1389482_PM_at	BI279701	Krcc1	0.999803	1.131	0.992399	1.17083	0.997975	1.20665	0.618226	1.49117	0.040242	1.84005	68.0872	52.0072
1392983_PM_at	BE103250	Psmd12	0.999803	1.08018	0.992399	1.12878	0.997975	1.12787	0.618226	1.49408	0.0285763	1.8396	80.8416	60.3554
1388989_PM_at	BI302675	LOC688712 /// Rpl22l1 /// Rpl22l2	0.999803	1.04816	0.992399	1.16337	0.997975	1.28689	0.618226	1.47451	0.0232302	1.83934	73.0227	55.2953
1373650_PM_at	AI172078	Cmas	0.999803	1.05673	0.992399	1.10358	0.997975	1.14688	0.618226	1.48067	0.0301234	1.83909	56.9758	44.3354
1373090_PM_at	AI230697	Ssr1	0.999803	1.07431	0.992399	1.17683	0.997975	1.22645	0.618226	1.44706	0.0391551	1.83905	45.5617	36.0684
1371596_PM_at	AI008971	Rnps1	0.999803	1.07674	0.999056	-1.0083	0.997975	1.10998	0.618226	1.30636	0.0343646	1.83764	55.7538	43.4688
1398784_PM_at	NM_019259	C1qbp	0.999803	1.09231	0.992399	1.07736	0.997975	1.17236	0.618226	1.33617	0.0301234	1.83731	52.2025	40.9251
1387915_PM_at	AF367467	Sels	0.999803	1.05709	0.992399	1.14248	0.997975	1.21065	0.618226	1.49822	0.0462429	1.8371	72.5933	55.0121
1388724_PM_at	BF284434	Cdc40	0.999803	1.00958	0.992399	1.04344	0.997975	1.20357	0.618226	1.40409	0.0347275	1.83691	53.0074	41.5049
1368089_PM_at	NM_031079	Pde2a	0.999803	1.30366	0.992399	1.19243	0.997975	1.3401	0.618226	1.51848	0.0442241	1.83588	94.3385	68.6728
1373203_PM_at	AI236953	Sptlc1	0.999803	1.06929	0.996981	-1.01607	0.997975	1.14273	0.618226	1.41457	0.0462429	1.83532	61.3455	47.397
1375771_PM_at	BF399598	Sidt1	0.999803	1.15651	0.992399	1.16758	0.997975	1.28908	0.618226	1.25357	0.0357133	1.83419	96.92	70.2053
1372286_PM_at	BI295929	Tspan6	0.999803	1.15873	0.992399	1.09166	0.997975	1.26295	0.618226	1.58118	0.0199383	1.83405	25.9254	0.4217
1375537_PM_at	BE107226	Strn3	0.999803	1.16413	0.992399	1.21956	0.997975	1.25846	0.618226	1.56575	0.0296562	1.83108	35.2425	16.9849
1388126_PM_at	BG380493	Minpp1 /// RGD1564801	0.999803	1.11469	0.992399	1.13915	0.997975	1.08223	0.618226	1.36958	0.0274394	1.82962	71.2942	54.152
1374712_PM_at	AA946509	Psmd11	0.999803	1.07579	0.992399	1.0865	0.997975	1.23938	0.618226	1.41794	0.0135191	1.82788	58.2636	45.2437
1370045_PM_at	NM_053528	Polg	0.999803	1.11343	0.992399	1.31297	0.997975	1.34074	0.618226	1.31751	0.0409993	1.82723	94.5661	68.8087
1367843_PM_at	NM_134407	Akr7a2	0.999803	1.01092	0.992399	1.23699	0.997975	1.18091	0.618226	1.51944	0.0491207	1.82677	69.8801	53.2102
1378984_PM_at	AW254072	---	0.999803	1.12498	0.992399	1.07337	0.997975	1.06531	0.618226	1.27601	0.0391551	1.82552	107.785	76.4592
1367827_PM_at	NM_017040	Ppp2cb	0.999803	1.07138	0.992399	1.12607	0.997975	1.16581	0.618226	1.40235	0.0285763	1.82486	70.044	53.3196
1380431_PM_at	AA893000	RGD1308772	0.999803	-1.05884	0.992399	-1.04659	0.997975	1.13464	0.618226	1.4466	0.0470138	1.824	64.4859	49.5616
1372331_PM_at	BM386033	Eif1ax	0.999803	1.11167	0.999915	1.00144	0.997975	1.18163	0.618226	1.39727	0.0296562	1.82326	69.8577	53.1952
1385921_PM_at	BF550329	Zc3h15	0.999803	1.06073	0.992399	1.17884	0.997975	1.24159	0.618226	1.50727	0.0311474	1.82323	35.1921	18.6629
1371365_PM_at	BI279788	Ube2s	0.999803	1.08956	0.992399	1.18549	0.997975	1.18121	0.618226	1.44113	0.041329	1.82196	63.6943	49.0188
1376631_PM_at	BF283675	---	0.999803	1.19027	0.992399	1.21686	0.997975	1.18157	0.911293	1.04898	0.0311474	1.82195	160.687	0.5296
1398838_PM_at	NM_023950	Rab7a	0.999803	1.10223	0.992399	1.11782	0.997975	1.16051	0.618226	1.41775	0.0301234	1.82025	62.2842	48.0472
1382300_PM_at	BF284236	Tnpo3	0.999803	1.04342	0.992399	1.03367	0.997975	1.11538	0.618226	1.31758	0.0487833	1.81949	50.7718	39.8897
1389545_PM_at	BF281994	Tbl1xr1	0.999803	1.14454	0.992399	1.25157	0.997975	1.2218	0.618226	1.56358	0.0439316	1.81747	33.4477	16.6761
1394599_PM_at	AA998165	Zxdc	0.999803	-1.04826	0.992399	1.19175	0.997975	1.09931	0.618226	1.4186	0.0499464	1.81723	99.4642	71.698
1377342_PM_s_at	BE105446	Fnbp1	0.999803	1.39932	0.992399	-1.05238	0.997975	1.02653	0.618226	1.27642	0.0206904	1.81561	105.407	92.7589
1381276_PM_at	AW526951	---	0.999803	1.1823	0.992399	1.31733	0.997975	1.13101	0.618226	1.36722	0.0161761	1.81554	102.739	73.5936
1375414_PM_at	AA944572	Taf9	0.999803	1.06451	0.992399	1.17481	0.997975	1.20421	0.618226	1.42746	0.0311474	1.81529	62.2464	48.021
1368378_PM_at	NM_022547	Aldh1l1	0.999803	1.06086	0.992399	1.11025	0.997975	1.3202	0.618226	1.54298	0.0347275	1.81219	23.6387	0.9415
1388394_PM_at	BI282672	Aars	0.999803	1.21528	0.992399	1.16798	0.997975	1.24904	0.618226	1.48999	0.0468163	1.81216	86.4292	63.8618
1372791_PM_at	AI235474	Wnk1	0.999803	1.12069	0.992399	1.05377	0.997975	1.22198	0.651356	1.22381	0.0301234	1.81163	79.3801	59.4233
1369648_PM_at	L27487	Calcrl	0.999803	1.20853	0.992399	1.22473	0.997975	1.16427	0.751474	1.11256	0.0250233	1.80748	193.498	134.043
1389596_PM_at	BM389642	Cox18	0.999803	1.10389	0.992399	1.0948	0.997975	1.23859	0.618226	1.36484	0.0212974	1.80639	65.2033	50.052
1389325_PM_at	AA848545	Pdcd10	0.999803	1.26359	0.992399	1.24165	0.997975	1.33417	0.618226	1.5254	0.0394343	1.80636	43.8553	12.4406
1372879_PM_at	BI283873	Akt1s1	0.999803	1.1039	0.992399	1.10053	0.997975	1.14463	0.618226	1.38818	0.0379566	1.80561	70.0582	53.3291
1369732_PM_a_at	NM_031695	St3gal2	0.999803	1.20418	0.992399	1.25623	0.997975	1.12999	0.618226	1.41529	0.0442241	1.80505	143.689	95.062
1367907_PM_a_at	M19262	Cltb	0.999803	1.17221	0.992399	1.12531	0.997975	1.32548	0.618226	1.49462	0.0343646	1.8043	37.3637	18.1368
1372108_PM_at	BE098359	Ptcd3	0.999803	1.04907	0.992399	1.04888	0.997975	1.11988	0.618226	1.35805	0.033118	1.80248	53.4827	41.8465
1389277_PM_at	BI285258	RGD1306148	0.999803	1.04927	0.992399	1.22573	0.997975	1.25379	0.618226	1.37555	0.0301234	1.80149	83.2126	61.8543
1378808_PM_at	AA925542	---	0.999803	1.06794	0.992399	1.20752	0.997975	1.2707	0.618226	1.25935	0.0268854	1.80133	76.9227	57.8418
1368283_PM_at	NM_133606	Ehhadh	0.999803	-1.20137	0.999775	-1.0058	0.997975	1.02915	0.618226	1.33072	0.017743	1.79818	59.477	46.0949
1388976_PM_at	AI178272	Bola3	0.999803	1.0527	0.992399	1.09621	0.997975	1.01558	0.618226	1.36621	0.0484424	1.79814	95.4641	67.1782
1371058_PM_at	X97477	---	0.999803	1.17909	0.992399	1.17666	0.997975	1.19047	0.618226	1.31945	0.029276	1.79808	95.584	69.4145
1371965_PM_at	BF283269	Mmadhc	0.999803	1.0768	0.992399	1.08005	0.997975	1.12979	0.618226	1.37683	0.041653	1.79797	54.9152	42.8716
1372340_PM_at	BM386355	Mat2b	0.999803	1.15687	0.997057	1.01523	0.997975	1.20933	0.618226	1.36782	0.00648729	1.79782	61.589	47.5659
1367551_PM_a_at	AI406693	Ccz1	0.999803	-1.03967	0.992399	1.04906	0.997975	1.10143	0.618226	1.43787	0.0468163	1.79717	77.7195	58.3566
1387917_PM_at	U19614	Tor1aip1	0.999803	1.15119	0.992399	1.30912	0.997975	1.32797	0.618226	1.37728	0.0311474	1.7959	77.6779	58.3297
1374620_PM_at	BM392373	Ceacam1	0.999803	1.02735	0.992399	1.29915	0.997975	1.374	0.618226	1.54185	0.0445119	1.79453	23.3173	0.3032
1390387_PM_at	BF396636	Sh3d19	0.999803	1.08446	0.992399	1.0899	0.997975	1.24027	0.618517	1.25908	0.0339411	1.79394	69.0372	52.6458
1392011_PM_at	BM384514	---	0.999803	1.39331	0.992399	1.32959	0.997975	1.35102	0.622414	1.25729	0.0263394	1.79107	124.807	85.6525
1393396_PM_at	AA964966	Sft2d3	0.999803	1.13076	0.992399	1.34142	0.997975	1.26968	0.398073	1.73874	0.0462429	1.79069	26.6637	0.3787
1371936_PM_at	BI284436	Eif4a1 /// LOC500654	0.999803	1.15108	0.992399	1.11854	0.997975	1.13411	0.618226	1.36776	0.0352113	1.78967	59.9418	46.4198
1392719_PM_at	AA957588	Bcl2a1d /// Mthfs	0.999803	1.19544	0.992399	1.177	0.997975	1.22272	0.618226	1.60413	0.0394343	1.78934	25.8796	0.2124
1396465_PM_at	AI407842	Mtmr3	0.999803	1.22982	0.992399	1.23044	0.997975	1.27405	0.618226	1.3953	0.0250233	1.78888	117.809	81.9591
1388345_PM_at	AI599882	---	0.999803	1.15233	0.992399	1.07021	0.997975	1.21774	0.618226	1.43371	0.0339411	1.78849	74.3937	56.1956
1371434_PM_at	AI172362	LOC691807	0.999803	1.15014	0.992399	1.18619	0.997975	1.28815	0.618226	1.46594	0.0320766	1.78834	75.7029	57.0502
1396059_PM_at	BF289251	Ubxn4	0.999803	1.15364	0.992399	1.15505	0.997975	1.21876	0.618226	1.41258	0.041329	1.78783	87.7357	64.6686
1386927_PM_at	NM_012930	Cpt2	0.999803	-1.06444	0.998644	1.01098	0.997975	1.11407	0.618226	1.33804	0.0290594	1.78726	62.2259	48.0069
1385443_PM_at	AI549299	Mlx	0.999803	1.09838	0.992399	1.11029	0.997975	1.18527	0.618226	1.47269	0.0434406	1.78682	67.4078	51.5489
1373116_PM_at	AA945320	Kpna3	0.999803	1.08039	0.992399	1.10378	0.997975	1.1676	0.618226	1.3899	0.0475083	1.7866	47.5187	37.513
1388308_PM_at	AA800576	LOC687090	0.999803	1.03769	0.992399	1.13394	0.997975	1.16916	0.618226	1.5422	0.0496469	1.78626	67.3013	51.4769
1392313_PM_at	BG376902	Lrfn4	0.999803	1.45589	0.992399	1.2747	0.997975	1.33979	0.618226	1.46156	0.0475083	1.78619	146.972	96.6195
1388402_PM_at	AI175019	Tmem134	0.999803	1.0212	0.999915	-1.00168	0.997975	1.17245	0.618226	1.40808	0.0335085	1.78584	68.4049	52.2211
1398846_PM_at	BE107346	Eif5	0.999803	1.1658	0.992399	1.32114	0.997975	1.30832	0.436866	1.67205	0.029276	1.7856	19.2903	8.91096
1375185_PM_at	BM390183	Ipo7	0.999803	1.14065	0.992399	1.06929	0.997975	1.14602	0.618226	1.35393	0.041653	1.78426	69.2603	52.7954
1375896_PM_at	BM392055	Stradb	0.999803	1.11352	0.992399	1.10758	0.997975	1.25188	0.618226	1.48379	0.0462429	1.78321	34.9013	19.525
1372453_PM_at	AI012637	Dr1	0.999803	1.07353	0.992399	1.15246	0.997975	1.29891	0.618226	1.31618	0.0496469	1.78178	69.8438	53.1859
1389525_PM_at	AI171788	Rnf149	0.999803	1.11223	0.995154	1.0242	0.997975	1.16774	0.618226	1.41619	0.0472629	1.78103	66.5711	50.9824
1372817_PM_at	BI291616	Zfp260	0.999803	1.20017	0.992399	1.24299	0.997975	1.24981	0.618226	1.56579	0.033118	1.7804	42.2861	16.2154
1372824_PM_at	AI103367	Plekhf2	0.999803	1.06542	0.992399	1.16311	0.997975	1.22916	0.618226	1.30387	0.0491207	1.77815	67.5969	51.6766
1377595_PM_at	AI044347	Ssfa2	0.999803	1.12804	0.992399	1.05377	0.997975	1.22632	0.618226	1.29619	0.041653	1.77672	75.2076	56.7275
1398798_PM_at	NM_022539	Metap2	0.999803	1.11836	0.992399	1.20708	0.997975	1.195	0.618226	1.4426	0.0493717	1.77373	68.1349	52.0394
1382857_PM_at	BE108794	---	0.999803	1.14098	0.992399	1.06452	0.997975	1.05552	0.618226	1.30324	0.0368858	1.77294	88.2681	64.9961
1388576_PM_at	BF281368	Eif3b	0.999803	1.11165	0.992399	1.14318	0.997975	1.10862	0.618226	1.37311	0.0368858	1.77273	76.9434	57.8552
1389518_PM_at	AI009763	Tomm5	0.999803	-1.01652	0.999915	1.00123	0.997975	1.06729	0.618226	1.4107	0.0290594	1.7708	64.8735	44.1597
1373185_PM_at	BE329347	Ssr2	0.999803	1.04991	0.999056	1.0084	0.997975	1.16899	0.618226	1.41791	0.0396808	1.7707	77.6533	58.3139
1372281_PM_at	AA819059	Lyplal1	0.999803	1.10584	0.992399	1.09646	0.999956	-1.00517	0.618226	1.40411	0.0480705	1.76916	96.3358	72.951
1368809_PM_at	BG380723	Cap1	0.999803	1.23192	0.992399	1.2644	0.997975	1.24549	0.618226	1.5027	0.0468163	1.76762	79.4579	59.4731
1371549_PM_at	AI228630	Dcaf11	0.999803	1.10748	0.992399	1.21079	0.997975	1.13324	0.618226	1.38581	0.0316555	1.76752	58.3543	45.3074
1382019_PM_at	AA998062	Alg5	0.999803	1.1344	0.992399	1.11412	0.997975	1.09628	0.618226	1.33736	0.0263394	1.76644	50.7968	39.9079
1371732_PM_at	BI285485	Dpt	0.999803	1.08797	0.992399	1.03836	0.997975	1.18317	0.618226	1.47388	0.0383896	1.76583	57.1607	44.466
1369912_PM_at	NM_019302	Crk	0.999803	-1.09668	0.992399	1.2206	0.997975	1.35582	0.618226	1.35642	0.0445119	1.76514	128.627	87.6206
1374436_PM_at	AI070122	Sbds	0.999803	1.07663	0.999056	-1.00996	0.998547	1.01827	0.618226	1.3709	0.0394343	1.7648	93.7841	62.861
1367590_PM_at	NM_053439	Ran	0.999803	1.09619	0.992399	1.14885	0.997975	1.14248	0.618226	1.3838	0.0285763	1.76408	57.5202	44.7199
1390425_PM_at	BF398716	---	0.999803	1.11453	0.992399	1.15632	0.997975	1.14809	0.618226	1.27019	0.0212974	1.76345	82.8965	61.6554
1373770_PM_at	AI105345	LOC686617	0.999803	1.06606	0.994637	-1.03356	0.997975	1.1466	0.618226	1.29011	0.0480705	1.76322	78.7067	58.9917
1371856_PM_at	AI408941	Pnrc2	0.999803	1.13832	0.992399	1.13194	0.997975	1.27932	0.618226	1.45878	0.0250233	1.76318	78.5123	58.8668
1399075_PM_at	AI146037	Map3k7	0.999803	1.04241	0.992399	1.25998	0.997975	1.11472	0.618226	1.27595	0.0468163	1.76199	69.3287	52.8412
1383276_PM_at	BG664988	Lancl2	0.999803	1.30845	0.992399	1.2223	0.997975	1.08731	0.618226	1.40965	0.043138	1.76167	114.755	80.3096
1380263_PM_at	BI290769	Fam193a	0.999803	1.33281	0.992399	1.31582	0.997975	1.21783	0.618226	1.35065	0.0339411	1.76101	146.17	96.2409
1393881_PM_at	AW527638	Naa15	0.999803	-1.02324	0.992399	1.05064	0.997975	1.20284	0.618226	1.37652	0.0468163	1.76063	73.6993	55.7403
1367956_PM_at	NM_053543	Ncdn	0.999803	1.05848	0.992399	1.10909	0.997975	1.15636	0.638871	1.20569	0.0274394	1.75926	73.7831	55.7953
1390412_PM_at	AI229664	LOC100911874 /// Slc40a1	0.999803	1.18958	0.992399	1.06887	0.998147	1.01984	0.629149	1.22831	0.0244467	1.75717	106.943	95.745
1385526_PM_at	AA956721	Atg5	0.999803	-1.10356	0.992399	-1.12878	0.997975	1.03379	0.630094	1.2063	0.0394343	1.75705	78.8847	50.5747
1368354_PM_at	NM_053293	Gstt1 /// Gstt3	0.999803	-1.03785	0.999775	1.00281	0.997975	-1.06487	0.618226	1.32739	0.042134	1.75567	93.7814	69.0127
1388810_PM_at	BI278966	Abce1	0.999803	1.04517	0.998644	1.00994	0.997975	1.09056	0.618226	1.27277	0.0409993	1.754	61.583	47.5617
1390968_PM_at	AI706441	Mb21d2	0.999803	1.21868	0.992399	1.17956	0.997975	1.21702	0.618226	1.34034	0.0499464	1.75357	123.462	84.952
1388378_PM_at	AI412236	Eif3c	0.999803	1.07737	0.992399	1.17046	0.997975	1.183	0.618226	1.42801	0.0484424	1.75328	60.0082	46.4661
1368087_PM_a_at	NM_133545	Ptpn21	0.999803	-1.09286	0.992399	-1.05178	0.997975	1.05343	0.672584	1.18661	0.0480705	1.75139	81.7205	60.9129
1369998_PM_at	NM_024152	Arf6	0.999803	1.10772	0.992399	1.05304	0.997975	1.21462	0.618226	1.25858	0.0462429	1.74926	74.2562	56.1056
1382150_PM_at	BG377042	Slc25a46	0.999803	-1.00146	0.992399	1.0844	0.997975	1.11689	0.618226	1.35002	0.0237545	1.74905	54.328	42.4521
1387790_PM_at	NM_080910	LOC100359876 /// Paics	0.999803	1.19156	0.992399	1.22573	0.997975	1.18749	0.618226	1.4988	0.0470138	1.7471	72.2467	54.7831
1375522_PM_at	AI010491	Nmt1	0.999803	1.05835	0.992399	-1.07271	0.997975	1.1742	0.618226	1.33321	0.029276	1.74589	84.8376	62.8721
1376729_PM_at	AI231781	Appl1	0.999803	1.08788	0.995844	1.01766	0.997975	1.09556	0.650843	1.19332	0.0244467	1.74571	92.9894	67.8645
1373044_PM_at	BI285403	Eif3m	0.999803	1.12665	0.992399	1.07185	0.997975	1.16193	0.618226	1.36661	0.0499464	1.74335	79.4893	59.4931
1382526_PM_at	BF281921	Ufl1	0.999803	-1.03004	0.992399	1.16557	0.997975	1.2287	0.629481	1.24117	0.033118	1.74332	82.353	61.3128
1371888_PM_at	AA892843	mrpl24	0.999803	1.13253	0.992399	1.0898	0.997975	1.13762	0.618226	1.347	0.0352113	1.74293	69.3738	52.8714
1388695_PM_at	BF285150	Shmt2	0.999803	1.04499	0.992399	1.08655	0.997975	1.07693	0.618226	1.36036	0.0445119	1.74285	73.8694	55.852
1372724_PM_at	BI284904	Grina	0.999803	1.01404	0.992399	-1.06814	0.997975	1.11029	0.638198	1.21388	0.0316555	1.74145	74.0585	55.976
1370313_PM_at	D88891	Acot7	0.999803	1.18318	0.992399	1.08763	0.997975	1.23784	0.618226	1.45839	0.0212974	1.74138	60.4134	46.7487
1372547_PM_at	AI175034	RGD1306583	0.999803	1.20322	0.992399	1.13705	0.997975	1.16509	0.588666	1.49112	0.0124868	1.74103	73.66	55.7145
1387118_PM_at	NM_013105	Cyp3a23/3a1	0.999803	1.06655	0.992399	1.13751	0.997975	1.18067	0.618226	1.44349	0.0153669	1.741	31.7539	19.3146
1371454_PM_at	BI285673	Tmem93	0.999803	1.13327	0.994146	1.03858	0.997975	1.12831	0.618226	1.2979	0.0453791	1.74087	90.5524	66.3918
1376231_PM_at	BF389244	Gins1	0.999803	1.13649	0.992399	1.32096	0.997975	1.09091	0.618226	1.31221	0.0493717	1.74002	97.0139	70.2607
1396251_PM_at	BF388318	---	0.999803	1.26191	0.992399	1.16927	0.997975	1.25612	0.618226	1.44949	0.0468163	1.73996	142.081	94.2907
1392265_PM_s_at	AI548892	Mmp23	0.999803	1.05833	0.999056	1.00893	0.997975	1.12136	0.618226	1.31024	0.0363808	1.73954	95.0565	69.1009
1372461_PM_at	BG381708	Set	0.999803	1.22553	0.992399	1.1164	0.997975	1.29038	0.618226	1.46919	0.0496469	1.738	88.2036	64.9564
1376609_PM_at	BG672064	Trappc8	0.999803	1.0907	0.992399	1.10117	0.997975	1.15898	0.618226	1.29405	0.0460338	1.73636	73.1058	55.35
1371601_PM_at	BE107520	Man1b1	0.999803	1.0086	0.992399	-1.09049	0.997975	1.03991	0.618226	1.29142	0.0484424	1.7303	63.1554	48.6482
1383974_PM_at	BG373166	Elf5	0.999803	1.15273	0.992399	1.2765	0.997975	1.25603	0.618226	1.32488	0.0296562	1.72858	91.5869	67.019
1367774_PM_at	NM_031509	Gsta3	0.999803	1.10897	0.992399	1.16421	0.997975	1.28804	0.582757	1.49316	0.0144564	1.72713	24.3928	13.3935
1377858_PM_at	BE120443	Prdm2	0.999803	1.27279	0.992399	1.25894	0.997975	1.24934	0.618226	1.4136	0.0434406	1.72251	98.3431	71.0424
1371723_PM_at	BE110635	Rragc	0.999803	1.20562	0.992399	1.10727	0.997975	1.22067	0.618226	1.43015	0.0453791	1.722	82.5647	61.4463
1377509_PM_at	BI295894	---	0.999803	1.45641	0.992399	1.30036	0.997975	1.20955	0.618226	1.47047	0.033118	1.72122	141.446	93.9846
1378936_PM_at	AW533986	Cstf2	0.999803	1.20977	0.992399	1.16525	0.997975	1.27642	0.618226	1.40355	0.0352113	1.71981	113.48	79.6149
1368746_PM_a_at	U94913	Atp12a	0.999803	1.13835	0.992399	1.19048	0.997975	1.24492	0.618226	1.34935	0.0311474	1.71848	85.5707	63.3289
1371368_PM_at	BI279499	Sec61a1	0.999803	1.04784	0.992399	1.05643	0.997975	1.10106	0.618226	1.32206	0.040637	1.71636	54.4222	42.5195
1372891_PM_at	BF408856	Cox19	0.999803	1.05994	0.992399	1.08129	0.997975	1.12589	0.618226	1.30465	0.0339411	1.71334	65.4451	50.2169
1370169_PM_at	BI289608	Csde1 /// LOC100364335	0.999803	-1.03705	0.992399	1.07806	0.997975	1.14736	0.618226	1.2598	0.0484424	1.71307	61.0801	47.2127
1385495_PM_at	AI704220	Nkap	0.999803	1.10719	0.992399	1.15284	0.997975	1.26386	0.618226	1.2661	0.029276	1.70987	110.566	78.0104
1371973_PM_at	AI237620	Eif3e /// LOC100365062	0.999803	1.10877	0.992399	1.21299	0.997975	1.17959	0.618226	1.37454	0.0462429	1.7093	63.0176	48.5533
1398845_PM_at	BF282186	Eif5 /// RGD1564400	0.999803	1.01022	0.992399	1.07971	0.997975	1.12683	0.618226	1.38913	0.0472629	1.70918	60.5244	46.8261
1386985_PM_at	M28241	Gstm1	0.999803	1.08733	0.992399	1.18132	0.997975	1.23275	0.618226	1.47783	0.0280279	1.70463	19.1994	12.0177
1368977_PM_a_at	AF061242	Fxc1	0.999803	1.06834	0.992399	1.15852	0.997975	1.16311	0.618226	1.40686	0.0462429	1.70006	65.2905	50.1115
1389649_PM_at	AI411897	---	0.999803	1.11504	0.992399	1.1615	0.997975	1.30809	0.594882	1.51888	0.0360249	1.69511	31.1742	14.2184
1371348_PM_at	BI285627	Psmb5	0.999803	1.04142	0.992399	1.13496	0.997975	1.13696	0.618226	1.3441	0.0225645	1.68925	48.0575	37.9088
1395325_PM_s_at	BF564628	Mmgt1	0.999803	1.26784	0.992399	1.11791	0.997975	1.13927	0.618226	1.42164	0.0487833	1.68096	98.5631	71.1713
1372167_PM_at	AW525656	LOC100360635 /// LOC100364111 /// LOC687679 /// Snrpg /// Snrpgl2	0.999803	1.05516	0.992399	1.13673	0.997975	1.15367	0.618226	1.34548	0.0396808	1.67386	81.6953	60.897
1368180_PM_s_at	NM_017013	Gsta2 /// LOC494499	0.999803	1.08453	0.992399	1.16986	0.997975	1.29698	0.618226	1.464	0.0320766	1.66889	12.4842	8.23098
1381970_PM_at	AA945865	Lsm14a	0.999803	1.17061	0.992399	1.08957	0.997975	1.22512	0.618226	1.36411	0.0274394	1.66434	76.6572	57.6699
1374515_PM_at	AA848948	Spryd7	0.999803	1.06867	0.992399	1.10844	0.997975	1.19318	0.618226	1.42386	0.0499464	1.66405	61.7312	47.6645
1388682_PM_at	AI598397	Cnih	0.999803	1.07956	0.992399	1.14452	0.997975	1.09458	0.618226	1.33716	0.0472629	1.65942	64.2961	49.4317
1388244_PM_s_at	BG153272	LOC100359969 /// Rpsa	0.999803	1.00865	0.999056	-1.00886	0.997975	1.17384	0.632563	1.20692	0.0470138	1.65863	74.5455	56.295
1379840_PM_at	AI548086	---	0.999803	1.24774	0.992399	1.20435	0.997975	1.26452	0.618226	1.20711	0.0244467	1.65804	113.805	79.7924
1383429_PM_at	BI289160	Psmd14	0.999803	1.06221	0.992399	1.11998	0.997975	1.09458	0.618226	1.35925	0.0475083	1.65586	82.3893	61.3357
1367569_PM_at	NM_017138	LOC100359969 /// Rpsa	0.999803	1.03174	0.992399	1.12589	0.997975	1.09974	0.618226	1.32454	0.0453791	1.64973	68.3324	52.1723
1374042_PM_at	BG378161	Camkmt	0.999803	1.16077	0.992399	1.16774	0.997975	1.16604	0.719388	1.13368	0.0480705	1.6481	169.604	101.318
1375079_PM_at	BE115776	---	0.999803	1.30347	0.992399	1.23793	0.997975	1.36591	0.618226	1.30706	0.0470138	1.64666	14.0546	1.52999
1370244_PM_at	AI176595	Ctsl1	0.999803	1.12462	0.992399	1.16215	0.997975	1.20724	0.618226	1.39007	0.0484424	1.644	77.4043	58.1532
1375544_PM_at	AI172543	RGD1560686	0.999803	1.41372	0.992399	1.22913	0.997975	1.21072	0.618226	1.24459	0.0311474	1.63975	139.148	92.8702
1377111_PM_at	BI295188	---	0.999803	1.232	0.992399	1.26892	0.997975	1.062	0.618226	1.22135	0.0257265	1.59989	108.392	99.7546
1378128_PM_at	BM383749	---	0.999803	1.11848	0.992399	1.17539	0.997975	1.11067	0.618226	1.33637	0.0442241	1.57588	101.913	73.1183
1388777_PM_at	BE113224	Ssr3	0.999803	1.09018	0.992399	1.11515	0.997975	1.17999	0.618226	1.316	0.041329	1.57581	70.2406	53.4508
														2		14		75		1808		13		44		57		2470		1376
			1		3		5		9		70

## Sheet: Table S12
Table S12. Differentially expressed genes and the BMD (L) values in rat liver in response to 10, 25, 50, 100, or 200 mg/kg/day 2,3,4,6-tetrachlorophenol (TCP) administered by gavage for 90 days. The list is sorted from highest to lowest fold change in the 200 mg/kg/day treatment group. The blue indicates downregulated of genes while yellow indicates upregulation of genes. Significant (FDR adjuste…
			10 mg/kg		25 mg/kg		50 mg/kg		100 mg/kg		200 mg/kg		benchmark dose
Probe	Accession Number	Gene Symbol	FDR p-value	Fold change	FDR p-value	Fold change	FDR p-value	Fold change	FDR p-value	Fold change	FDR p-value	Fold change	BMD	BMDL	Note
1368130_PM_at	NM_031972	Aldh3a1	0.740343	-1.21595	0.376748	1.81473	0	14.7774	0	43.5417	0	225.942	23.199	14.9337
1387985_PM_a_at	AB039825	Obp3	0.62492	-1.3942	0.553967	-1.34935	0.558232	-1.73624	0	-20.8404	0	-192.947	68.4067	47.9461
1395403_PM_at	BM385735	Stac3	0.610165	-1.69582	0.309616	-3.63448	0.192765	-5.57921	0	-78.7752	0	-171.346	16.7357	0.3066
1370479_PM_x_at	J00738	Obp3	0.600201	-1.40625	0.409921	-1.5707	0.555236	-1.70784	0	-18.4861	0	-152.842	45.0862	35.7157
1386977_PM_at	NM_019292	Car3	0.583065	-1.55178	0.378819	-1.85344	0.555236	-2.38357	0	-9.44502	0	-104.443	41.8418	33.2923
1368990_PM_at	NM_012940	Cyp1b1	0.583065	2.75808	0	9.93155	0	23.3146	0	36.5148	0	96.326	9.03035	5.10374
1374056_PM_at	AI236229	Rbm24	0.585965	1.22178	0.519107	1.18122	0.555236	1.48459	0	5.71879	0	86.8571	58.3225	39.0444
1371412_PM_a_at	BE107450	Nrep	0.835671	-1.12699	0.259492	-3.03504	0.0216243	-4.8814	0	-16.2396	0	-58.2778	18.9616	0.717
1373188_PM_at	AI137995	Scn4b	0.928977	-1.04794	0.533842	1.27907	0	4.85178	0	10.36	0	56.1495	44.7449	35.4622
1373975_PM_at	AI232716	Inmt	0.909345	1.09831	0.957645	1.03979	0.968726	-1.04017	0.00447399	-7.32345	0	-48.5355	77.5348	56.2487
1393508_PM_at	AI043805	---	0.649956	-1.38553	0.378819	-2.12547	0.555236	-2.256	0	-9.05912	0	-47.462	40.5604	32.327
1390227_PM_at	AI101017	Pcp4l1	0.895965	1.13268	0.252838	3.98487	0	10.0085	0	11.7715	0	29.2445	9.62096	0.3868
1370371_PM_a_at	U23056	Ceacam1 /// Ceacam10	0.985766	-1.011	0.376364	2.253	0	6.64039	0	9.91975	0	29.223	23.7654	0.4831
1383585_PM_s_at	AI043753	---	0.950816	1.03838	0.785956	1.13615	0.0510475	3.10583	0	6.8629	0	26.5146	36.9647	29.5946
1367896_PM_at	AB030829	Car3	0.681665	-1.20693	0.467729	-1.37696	0.608643	-1.36197	0.0360791	-3.50247	0	-25.8468	67.3883	51.5357
1390912_PM_at	BE101168	Pcp4l1	0.887136	1.14	0.161885	4.29137	0	9.03572	0	10.7017	0	25.0889	9.37045	0.3623
1383906_PM_at	BF416847	Neurl3	0.898742	-1.0779	0.418301	1.50248	0.425768	3.07881	0	6.19929	0	24.8953	58.4799	45.3957
1379888_PM_at	AA945268	LOC100912602	0.657746	-1.64856	0.345383	-7.19388	0.555236	-3.36391	0.31084	-1.9731	0	-24.1585	197.861	116.286
1368530_PM_at	NM_053963	Mmp12	0.90431	1.07927	0.840878	1.10071	0.667829	1.3373	0.0668666	2.42568	0	23.3178	59.2818	0.9989
1370425_PM_at	AB039823	LOC259246	0.66035	-1.31237	0.476713	-1.4253	0.622369	-1.39974	0.0943224	-3.14892	0	-21.5506	79.3963	59.4337
1369660_PM_at	AF068860	Defb1	0.644162	1.20158	0.598099	1.14387	0.950943	1.01669	0.421265	-1.18744	0	21.4076	185.725	133.829
1377161_PM_at	BG378317	---	0.648072	1.26144	0.229835	2.2355	0	3.52728	0	5.00898	0	20.6133	50.7246	39.8554
1387011_PM_at	NM_130741	Lcn2	0.834515	1.22987	0.378819	3.18292	0.555236	3.29048	0.0873626	4.99169	0.00181146	20.1685	71.7981	54.4862
1383486_PM_at	AA926109	---	0.630979	-1.29364	0.378681	-1.67468	0.165726	-2.65788	0	-5.08625	0	-19.8351	58.9411	45.7195
1370695_PM_s_at	AB020967	Trib3	0.668018	-1.27938	0.550081	1.30737	0.0364199	3.91927	0	5.60668	0	19.5558	59.6674	46.2281
1370694_PM_at	AB020967	Trib3	0.583764	-1.53446	0.766387	1.17967	0	3.9248	0	5.80305	0	19.1936	22.8222	0.08747
1384910_PM_at	AI454016	Lrtm2	0.914067	-1.07577	0.68353	-1.22618	0.555236	-1.72005	0.0529207	-3.67777	0	-18.9119	45.5857	36.0862
1393902_PM_at	AI072107	Akr1c1	0.61703	1.46671	0.638	-1.30123	0.78131	-1.23973	0.117077	-3.3258	0	-17.7235	74.3187	56.1465
1398250_PM_at	NM_031315	Acot1	0.70607	1.28479	0.309616	2.34631	0.388109	2.66837	0	12.5164	0	17.0474	24.0781	0.6189
1387925_PM_at	U07202	Asns	0.694594	-1.28865	0.379888	1.73609	0	5.12166	0	7.51678	0	16.9376	26.9256	15.7792
1370269_PM_at	X00469	Cyp1a1	0	8.26372	0	11.9684	0	14.3141	0	10.4143	0	16.7468	2.82362	4.47709e-06
1374070_PM_at	AA800587	Gpx2	0.959731	-1.05548	0.733182	1.31403	0.948941	1.08651	0.212195	2.1492	0	16.7416	74.3738	0.9134
1368013_PM_at	NM_080399	Ddit4l /// LOC100363484 /// LOC100364537	0.741522	-1.22487	0.356832	1.90603	0	5.06036	0	7.98734	0	15.9912	24.9887	14.6614
1370902_PM_at	AI233740	Akr1b8	0.993608	-1.00592	0.929759	1.05405	0.710384	1.30403	0.725982	-1.13818	0	15.5418	185.818	131.175
1369012_PM_at	NM_017128	Inhba	0.583065	-1.53084	0.234309	-2.55863	0.0364199	-3.47814	0.00447399	-4.35532	0	-15.2384	80.2411	59.9732
1387312_PM_a_at	NM_012565	Gck	0.943508	1.04413	0.664793	-1.21696	0.734899	-1.23771	0.122453	-2.40513	0	-15.2377	94.6125	58.0403
1388031_PM_x_at	AB039826	LOC259245 /// LOC298111 /// LOC685482 /// Mup5	0.761631	-1.17033	0.605506	-1.23773	0.825498	-1.13561	0.00950809	-3.82431	0	-15.2255	70.4836	53.6129
1368174_PM_at	NM_019371	Egln3	0.695726	1.23123	0.361982	1.80084	0.330439	2.29872	0	4.93549	0	15.1934	51.4369	40.3718
1393167_PM_at	AI231826	---	0.939185	1.04523	0.973907	-1.01628	0.726542	1.23056	0.130834	2.17943	0	14.9187	96.7654	63.3261
1386321_PM_s_at	H31287	Trib3	0.608358	-1.32044	0.985835	1.00848	0.317156	2.8071	0	3.96209	0	14.7284	58.8219	45.6358
1383165_PM_at	BM390462	RGD1310209	0.584232	-1.48716	0.145092	-3.60651	0.108624	-4.13004	0	-7.34064	0	-14.7107	17.1619	8.50853
1369698_PM_at	AF072816	Abcc3	0.914807	-1.0824	0.385973	1.65801	0	5.78721	0	6.37398	0	14.381	28.6711	15.7263
1368520_PM_at	NM_012737	Apoa4	0.732097	-1.22011	0.327779	-2.13084	0.350761	-2.58474	0	-4.83476	0	-13.7632	67.6984	51.7451
1397205_PM_at	BI288203	Dhrs7 /// LOC100364391 /// LOC690226	0.632959	-1.55072	0.537907	-1.55594	0.675759	-1.49766	0.0360791	-7.22683	0.00181146	-13.7006	119.165	82.6837
1371089_PM_at	AA945082	Gsta5	0.583065	1.99181	0	3.78433	0	5.43498	0	5.83649	0	13.6606	7.67097	0.7354
1387328_PM_at	NM_019184	Cyp2c11	0.822541	-1.12211	0.460551	-1.34859	0.666376	-1.26234	0.0128302	-3.02516	0	-13.252	64.5621	49.6138
1372665_PM_at	AI230228	Psat1	0.623321	-1.34215	0.390803	1.61222	0.0216243	6.2507	0	7.9814	0	12.8139	26.9282	18.584
1384899_PM_at	AA996921	---	0.790838	1.10303	0.430057	1.28736	0.621257	1.23199	0.148647	1.62947	0	12.1835	103.599	77.0459
1388122_PM_at	X02904	Gstp1	0.86445	1.10596	0.699536	1.19369	0.0364199	4.80849	0	6.4028	0	12.1125	37.2865	21.9082
1389611_PM_at	AA849857	Vldlr	0.99124	-1.00659	0.536951	1.30836	0.555236	1.65416	0.0164582	3.01932	0	11.9677	64.6587	49.6799
1391032_PM_at	AI112194	Sez6	0.830121	-1.10543	0.523385	-1.26036	0.555236	-1.61213	0	-3.84205	0	-11.9516	54.1621	42.3334
1368160_PM_at	NM_013144	Igfbp1	0.788913	-1.25925	0.715198	1.28279	0.390729	3.15307	0.00262776	5.27571	0	11.8757	22.2481	0.3539
1367811_PM_at	NM_031620	Phgdh	0.623623	-1.51713	0.645856	1.34479	0.26576	3.30953	0	6.39197	0	11.8047	31.6176	20.0361
1371883_PM_at	BG376037	Mmd	0.817407	-1.10958	0.799552	1.09573	0.0364199	3.0521	0.00608184	2.85004	0	11.6406	56.5622	44.0426
1370051_PM_at	NM_031659	Tgm1	0.99164	-1.00965	0.837951	-1.15295	0.9808	-1.02935	0.265784	1.73362	0	11.2377	77.6587	0.9422
1368078_PM_at	NM_022604	Esm1	0.903568	-1.09453	0.545558	1.39688	0.41463	2.6749	0.1281	2.11288	0	10.927	69.3223	52.8369
1379275_PM_at	AI007889	Snx10	0.970232	-1.01879	0.98206	1.00964	0.555236	1.81128	0	3.10734	0	10.4924	49.2876	38.8092
1369921_PM_at	NM_020540	Gstm3	0.648214	1.50627	0.521232	1.5594	0.136299	4.34882	0.0143168	4.58321	0	10.4574	41.4601	16.3827
1369450_PM_at	NM_134380	Ust5r	0.792632	-1.11916	0.472366	-1.33448	0.586515	-1.38049	0.0136575	-3.35409	0	-10.3249	66.1394	50.6894
1376668_PM_at	BM388328	LOC100910316	0.583065	1.22437	0.638552	1.10565	0.492525	1.54637	0	2.5211	0	10.0306	34.879	0.7247
1380229_PM_at	AW530004	Maff	0.991597	-1.00755	0.971013	1.02193	0.555236	2.05054	0.0845456	2.12504	0	9.74846	57.0939	44.4188
1368544_PM_a_at	NM_053516	Nol3	0.850087	1.09528	0.389957	1.44486	0.561709	1.4231	0.0104997	2.75074	0	9.73726	58.2513	45.235
1391106_PM_at	BM385061	---	0.606947	-1.57479	0.962962	1.03555	0.797177	1.26637	0.144751	2.36166	0	9.60085	77.5366	58.2386
1370108_PM_a_at	AF090134	Lin7a	0.684869	-1.2514	0.377845	-1.71783	0.072081	-2.99967	0	-7.03663	0	-9.48308	18.9275	0.9839
1387959_PM_at	AB009372	Aspg	0.853989	-1.07904	0.193754	-2.04534	0.282639	-2.05175	0	-3.36003	0	-9.4161	68.3732	52.1998
1391544_PM_at	BI285941	Pnpla3	0.583065	1.8653	0.972292	-1.02864	0.605585	1.69925	0.199728	-2.35653	0.0359395	-9.33846	95.5334	69.3844
1385014_PM_at	BG377996	RGD1564763	0.94837	1.05942	0.711193	-1.28034	0.555236	-2.38832	0.00745398	-5.90781	0	-9.15481	97.3929	70.4841
1390419_PM_a_at	AI454905	Tusc3	0.802309	1.11505	0.395521	1.42536	0.570301	1.36244	0.125716	1.86753	0	9.0255	59.8394	0.6765
1380533_PM_at	AI408064	App	0.844798	1.07172	0.738773	1.09621	0.57005	1.27486	0.128521	1.66295	0	8.94762	108.809	72.3772
1385150_PM_at	AI045507	---	0.588091	1.18326	0.759496	1.06908	0.794511	1.08189	0.324905	-1.17516	0	8.47025	185.268	136.91
1377015_PM_at	BF395080	---	0.844638	1.11503	0.544749	-1.29902	0.564898	-1.47453	0.0143168	-3.11846	0	-8.46463	66.4298	50.8866
1368047_PM_at	NM_022866	Slc13a3	0.614909	-1.39792	0.226653	-2.53378	0.0364199	-3.80375	0	-7.62215	0	-8.43144	17.9813	0.8672
1368187_PM_at	NM_133298	Gpnmb	0.751752	-1.22572	0.922641	1.05723	0.555236	2.08493	0.148852	1.85711	0	8.38278	70.582	53.6784
1368543_PM_at	NM_053524	Nox4	0.583065	-1.94429	0.252838	-3.03383	0.555236	-2.35666	0	-6.47554	0	-8.36516	25.8677	9.44386
1396155_PM_at	BF283527	---	0.696401	-1.35108	0.326261	-3.20559	0.555236	-2.97509	0.158297	-2.29417	0.00181146	-8.2105	137.54	92.0833
1395389_PM_at	BG663624	---	0.870117	-1.06942	0.954469	1.02146	0.948608	1.03295	0.0851557	2.17261	0	8.19896	73.6417	55.7024
1387438_PM_at	NM_053639	Ltc4s	0.981373	-1.02761	0.787406	-1.25166	0.361184	-5.37002	0.0120538	-8.66334	0.0203723	-8.06805	37.8339	26.1942
1376640_PM_at	BF285466	Fam171a1	0.856577	1.09817	0.7532	1.135	0.779227	1.16934	0.0796324	2.06959	0	8.04425	76.7575	57.7349
1374883_PM_at	BF392344	Mtmr7	0.863087	-1.11331	0.369924	-2.03274	0.54868	-2.32428	0.00447399	-4.52081	0	-8.03738	31.4676	15.6223
1370387_PM_at	U46118	Cyp3a9	0.583065	-1.5564	0.269687	-2.39416	0.555236	-2.07753	0	-5.13545	0	-7.96685	35.7663	15.4185
1369224_PM_at	NM_053977	Cdh17	0.623623	-2.04605	0.438114	-2.47763	0.555236	-3.60077	0.0495682	-7.88867	0.0671354	-7.92253	NA	NA
1384068_PM_at	BI295150	Ckap2	0.933771	1.0562	0.574854	1.31731	0.722262	1.27341	0.82596	1.0788	0	7.9102	185.84	123.854
1383732_PM_at	AA819810	RGD1307603	0.600768	-1.22935	0.378819	-1.45033	0.46358	-1.81367	0.00262776	-2.99819	0	-7.83773	57.9162	44.9991
1372808_PM_at	AW251324	Mthfd2 /// RGD1564040	0.904262	-1.05523	0.433713	1.32137	0.342228	2.30392	0	4.43187	0	7.81542	22.4256	0.8038
1376267_PM_at	AA859652	---	0.943508	-1.03495	0.865869	-1.06723	0.892109	1.07718	0.251158	1.4038	0	7.71174	117.568	82.8724
1368460_PM_at	NM_031741	Slc2a5	0.808668	-1.197	0.560744	-1.38427	0.555236	-1.80495	0	-4.81455	0	-7.70951	82.9216	61.6712
1389408_PM_at	BG379338	Rrm2	0.657031	-1.30383	0.596828	1.27463	0.797177	1.17686	0.505239	-1.24489	0	7.69406	188.953	138.541
1384225_PM_at	BI289963	---	0.897326	-1.10376	0.395888	-1.68961	0.417955	-2.69728	0.0143168	-3.57486	0	-7.69155	90.7771	66.5282
1368391_PM_at	NM_013111	Slc7a1	0.739236	1.22465	0.477618	1.40796	0.35305	2.28896	0	4.69211	0	7.63535	25.6504	0.9631
1397300_PM_at	BG371544	---	0.833518	-1.13203	0.838035	1.103	0.555236	1.94512	0.0509051	2.66453	0	7.5636	72.2112	54.7597
1384274_PM_at	BG377595	LOC367746	0.584232	-1.57909	0.253323	-2.88029	0	-6.93655	0	-9.80321	0	-7.55529	16.3397	0.5427
1369415_PM_at	NM_053328	Bhlhe40	0.992272	-1.00945	0.378819	-2.08394	0.555236	-2.3375	0.0188002	-3.76887	0	-7.49526	94.29	68.6438
1367570_PM_at	NM_031549	Tagln	0.697692	1.38544	0.455719	1.64031	0.555236	2.01823	0.169979	2.07079	0.00181146	7.4883	103.917	74.2687
1367940_PM_at	NM_053352	Cxcr7	0.842946	1.13252	0.958919	-1.03044	0.555236	1.66054	0.172415	1.67186	0	7.47892	74.6559	56.3672
1368505_PM_at	NM_017214	Rgs4	0.815839	1.13462	0.766387	1.1344	0.789038	1.17136	0.2253	1.49205	0	7.47567	132.681	88.9836
1378133_PM_at	AW532618	Slc7a11	0.88869	1.08007	0.957318	1.02608	0.721495	1.22302	0.104151	1.9838	0	7.29425	102.132	60.3865
1387307_PM_at	NM_017159	Hal	0.619374	-1.17133	0.265686	-1.84145	0.555236	-1.63983	0	-3.30716	0	-7.14049	55.3299	43.1672
1368271_PM_a_at	NM_053365	Fabp4	0.914067	1.08524	0.986165	1.01138	0.896887	1.11419	0.637046	1.20474	0	7.13736	143.298	103.511
1379785_PM_at	BI275894	Slc1a4	0.805338	-1.12869	0.693786	1.16189	0.285207	2.67033	0	3.67136	0	7.11838	25.6114	0.4244
1372510_PM_at	AI172302	Srxn1	0.98801	1.00732	0.331088	1.99158	0.192765	2.7744	0.00262776	3.58673	0	7.04027	25.5478	0.3631
1379076_PM_at	BE328961	---	0.583065	-2.10523	0.0280532	-4.15968	0	-4.72831	0	-8.96016	0	-6.99404	8.40598	3.4945
1370864_PM_at	Z78279	Col1a1	0.61062	1.28318	0.411952	1.39603	0.555236	1.4892	0.0974045	2.01729	0	6.98729	71.8597	54.527
1368007_PM_at	NM_022849	Dmbt1	0.907583	1.13755	0.44726	1.89059	0.690133	1.57014	0.861722	1.10948	0.0109388	6.93541	193.779	139.823
1384331_PM_at	H31896	Srxn1	0.583065	-1.45779	0.558961	1.21922	0.595399	1.30727	0.0917183	2.09044	0	6.89482	69.1721	52.7363
1389566_PM_at	AW253821	Ccnb2	0.90975	-1.08425	0.621108	1.30031	0.828023	1.18217	0.702465	-1.15352	0	6.76676	189.61	139.265
1370345_PM_at	L11995	Ccnb1	0.998905	-1.0011	0.783633	1.18027	0.964282	1.04415	0.73861	-1.14615	0	6.74757	187.582	136.267
1368779_PM_a_at	NM_012770	Gucy1b2	0.583065	-1.4092	0.0741405	-2.46938	0.0510475	-2.79842	0	-3.81412	0	-6.74527	20.2186	8.88647
1368446_PM_at	NM_012674	Spink3	0.830121	1.10404	0.453286	-1.33403	0.670313	-1.23801	0.00745398	-3.18855	0	-6.64301	63.5731	48.9355
1369783_PM_a_at	U02319	Nrg1	0.583065	-1.56249	0.581756	-1.22659	0.578789	1.36024	0.0456938	2.0378	0	6.6264	60.2489	46.6341
1367776_PM_at	NM_019296	Cdk1	0.951369	1.04836	0.714957	1.23571	0.814812	1.21459	0.740141	-1.14667	0	6.60728	189.092	140.498
1390474_PM_at	AA859508	Nipal2	0.583065	1.58431	0.465168	1.4394	0.37191	2.64887	0.0259492	3.0608	0	6.46021	109.127	77.2104
1367904_PM_at	NM_019278	Resp18	0.583065	-1.85045	0.203713	-2.92527	0	-5.19453	0	-5.03336	0	-6.39759	8.22301	0.9027
1389409_PM_at	AI177869	Tes	0.808282	-1.13658	0.691567	1.17531	0.872442	1.10286	0.335482	1.34487	0	6.37125	145.904	92.7142
1387854_PM_at	BI282748	Col1a2	0.920132	1.05998	0.550807	1.29048	0.555236	1.83057	0.0316605	2.51849	0	6.36058	86.3223	63.7955
1389624_PM_s_at	AA851443	Exoc3	0.760218	-1.11122	0.446724	-1.24612	0.555236	1.54914	0.0215704	2.06254	0	6.35243	61.6092	47.58
1386965_PM_at	NM_012598	Lpl	0.901166	-1.09746	0.845429	-1.11863	0.90831	1.10343	0.30288	1.57348	0.00998045	6.30849	96.5776	70.0032
1383375_PM_at	BI293584	Tmem55a	0.583065	-1.68765	0.639194	-1.24495	0.555236	2.44805	0.171909	1.86789	0	6.28213	92.6749	67.6754
1386832_PM_a_at	BF554138	Bcl6b	0.583065	-1.34614	0.35574	-1.6592	0.311817	-2.02706	0.00262776	-3.11858	0	-6.22721	74.7213	56.4099
1368143_PM_at	AI013902	Anxa7	0.850087	1.10287	0.683626	1.17133	0.282639	2.13639	0.0128302	2.49239	0	6.21851	83.2016	61.8474
1369259_PM_at	NM_021653	Dio1	0.909764	1.08879	0.378819	-1.80367	0.555236	-1.80797	0	-5.2287	0	-6.18361	29.5759	0.6107
1368059_PM_at	NM_053955	Crym	0.623393	-1.41716	0.342883	-2.30621	0.072081	-3.90881	0	-5.48058	0	-6.17725	26.5565	0.8555
1388484_PM_at	BI296084	Ube2c	0.997214	1.00253	0.746331	1.16504	0.736098	1.24199	0.744295	-1.11463	0	6.16325	187.427	136.719
1382451_PM_at	BM385477	Hebp2	0.831232	-1.10447	0.465439	-1.30433	0.850252	-1.10365	0.453836	1.21393	0	6.12748	93.99	0.8711
1373777_PM_at	BF391820	---	0.956535	-1.06188	0.450221	-1.86849	0.9079	-1.15599	0.227348	-2.12185	0.0128144	-6.09365	113.283	79.5069
1368308_PM_at	NM_012603	Myc	0.844643	-1.18047	0.701641	1.27373	0.394016	2.87849	0.00950809	3.99321	0	6.02986	31.3222	0.7062
1370158_PM_at	AA946388	Myh10	0.943006	-1.04092	0.462327	-1.35741	0.898919	1.08178	0.207851	1.48981	0	6.02215	73.9321	0.5906
1373628_PM_at	AA818342	---	0.94613	1.03854	0.619994	1.23308	0.640521	1.32102	0.192145	1.61224	0	6.02017	82.4903	61.3994
1394846_PM_at	AI237640	Pira2	0.583065	1.8903	0.474578	1.58407	0.593179	1.63245	0.291651	1.65044	0.0079033	6.01106	170.092	97.7562
1379419_PM_at	AA962979	Tmem184c	0.841384	1.12771	0.378819	1.70786	0.671459	1.31207	0.159402	1.85594	0	6.00201	99.0104	71.4331
1385180_PM_at	BF397451	---	0.799982	-1.2185	0.413879	-1.73948	0.555236	-2.57309	0.0221025	-4.49087	0.00894799	-5.9688	27.8323	0.9972
1393799_PM_at	BI303989	Unc5b	0.827738	-1.11168	0.538775	-1.26058	0.953879	-1.03594	0.176065	1.52453	0	5.95422	81.0975	0.8972
1371472_PM_at	BG380581	---	0.583065	-1.50958	0.837217	-1.088	0.86095	1.1094	0.290594	1.41956	0	5.94895	122.283	72.6795
1369953_PM_a_at	BI285141	Cd24	0.983236	1.01125	0.667332	1.19487	0.757483	1.19344	0.622706	-1.1512	0.00181146	5.92145	188.785	139.925
1380746_PM_at	BM386863	Ahrr	0.703718	1.12339	0.776728	1.0717	0.785442	1.09564	0.144664	1.44056	0	5.88542	125.291	86.3354
1390036_PM_at	BI289867	Slc16a6	0.654934	-1.2017	0.500792	-1.2442	0.985691	1.00992	0.864173	-1.03895	0	5.88441	150.716	109.054
1382907_PM_at	BI289723	Fam46c	0.583065	-1.73424	0.118625	-2.74052	0.231354	-2.55746	0	-5.37375	0	-5.83768	19.5026	7.05427
1380013_PM_at	BI273908	Pnpla3	0.858638	1.15467	0.600742	-1.38577	0.729062	1.34494	0.190681	-2.13573	0.0410677	-5.80801	122.169	84.274
1382953_PM_at	AI043711	---	0.871189	1.13699	0.392043	1.78632	0.501653	2.83211	0.0630973	2.93668	0.00181146	5.80015	42.3359	15.0353
1367787_PM_at	NM_030844	Ica1	0.917451	1.045	0.905028	1.04077	0.878406	1.07549	0.255819	1.31958	0	5.79853	128.148	90.7363
1374775_PM_at	AI714002	Mki67	0.792574	1.12653	0.452019	1.33376	0.595423	1.32731	0.795614	-1.06564	0	5.79686	188.031	140.323
1387599_PM_a_at	J02679	Nqo1	0.895559	1.06585	0.413066	1.41448	0.388054	2.5756	0.0522222	2.44584	0	5.76365	81.8698	61.0074
1367668_PM_a_at	NM_031841	Scd	0.877643	-1.09335	0.928154	1.04347	0.695546	1.26359	0.721476	1.11857	0	5.74248	167.675	109.189
1370686_PM_at	U32575	Exoc3	0.603027	-1.24798	0.785948	-1.08696	0.555236	1.55208	0.0625642	2.01245	0	5.66195	79.4697	59.4806
1373701_PM_at	BI275605	---	0.803537	-1.1237	0.652778	-1.17683	0.696414	-1.21513	0.438493	1.22493	0	5.66127	103.984	0.9789
1386632_PM_at	BF547901	Tmem55a	0.583065	-2.09338	0.559182	-1.40536	0.568006	1.66379	0.258196	1.65891	0.00181146	5.65903	81.6864	60.8914
1387206_PM_at	NM_031740	B4galt6	0.911626	1.04166	0.726642	1.10085	0.555236	1.70531	0.0948354	1.83746	0	5.65179	69.374	52.8715
1390839_PM_at	AW915795	Pqlc3	0.787313	1.12088	0.550831	1.22265	0.566927	1.3552	0.319775	1.28471	0	5.59328	153.13	100.361
1387263_PM_at	NM_012624	Pklr	0.81912	1.10819	0.378392	-1.61786	0.388109	-2.1782	0	-4.85772	0	-5.56531	21.4848	0.6684
1367712_PM_at	NM_053819	Timp1	0.777998	-1.18312	0.973261	-1.01923	0.897502	1.09398	0.262733	1.4811	0	5.55161	125.71	76.2565
1393584_PM_at	AI045201	Tnfrsf21	0.623623	1.19586	0.579974	1.15977	0.612289	1.21943	0.852237	-1.0358	0	5.52813	189.999	137.53
1374742_PM_at	AA943983	---	0.583065	-1.38446	0.16867	-2.20859	0.0931509	-2.64006	0	-5.45026	0	-5.51575	17.7388	0.696
1382967_PM_at	BF388060	Gpr64	0.741587	1.21109	0.378819	1.92753	0.555236	2.22701	0.0239347	3.9164	0.00327952	5.50923	113.841	79.8117
1368374_PM_a_at	NM_053840	Ggt1	0.908958	-1.05246	0.707584	-1.13329	0.891954	-1.06841	0.299079	-1.30759	0	5.48757	187.775	138.273
1368147_PM_at	BE110108	Dusp1	0.699471	-1.50472	0.463815	-1.83966	0.565769	-2.05198	0.0941691	-3.35707	0.0203723	-5.46877	155.756	100.68
1376036_PM_at	AI180408	Flvcr2	0.756731	-1.17597	0.670509	-1.18857	0.709399	1.23282	0.143295	1.86072	0	5.46177	76.5973	57.6311
1389668_PM_at	AI408269	Spc25	0.933486	1.04862	0.478025	1.35767	0.631062	1.33255	0.742433	-1.10191	0	5.42052	188.618	142.148
1380561_PM_at	BI287928	Iars2	0.967383	-1.01531	0.468419	1.2312	0.285207	1.87471	0	2.95973	0	5.39218	61.9708	47.8304
1386879_PM_at	NM_031832	Lgals3	0.714602	-1.14173	0.457444	1.25652	0.555236	1.67264	0.179166	1.48274	0	5.37518	85.7595	63.4462
1382599_PM_at	BE103520	---	0.598116	-1.24518	0.356832	-1.62749	0.156154	-2.19482	0	-3.30148	0	-5.34627	39.9503	17.0645
1394375_PM_x_at	BF554138	Bcl6b	0.584575	-1.26715	0.363497	-1.69823	0.249566	-2.23101	0	-3.25427	0	-5.33418	33.3595	15.0625
1370114_PM_a_at	D64048	Pik3r1	0.583065	-1.7816	0.35282	-2.0763	0.555236	-2.18936	0.0259492	-3.08063	0	-5.32637	138.623	92.6138
1367973_PM_at	NM_031530	Ccl2	0.848841	-1.18329	0.73607	1.25934	0.887609	1.15466	0.535121	1.35149	0.00691978	5.29412	118.117	82.1241
1370956_PM_at	BM390253	Dcn	0.899664	-1.08748	0.614319	-1.29043	0.793859	1.20697	0.12323	2.49194	0.00462003	5.28546	85.6389	63.3713
1374244_PM_at	AI411141	LOC501038	0.692421	-1.23801	0.335852	-2.07704	0.488091	-2.29696	0.0104997	-3.6192	0	-5.24305	44.9638	14.0363
1379336_PM_at	BF289150	---	0.583065	-2.52735	0.231183	-3.48331	0.555236	-2.52866	0.0535928	-3.40189	0.00691978	-5.23112	13.2921	2.25104e-05
1383164_PM_at	AW524366	Arhgef26	0.924584	-1.06628	0.533842	-1.35756	0.629762	-1.38445	0.00262776	-3.59828	0	-5.22121	97.9458	70.8093
1383401_PM_at	BI288769	Tes	0.600586	-1.32961	0.623544	1.20795	0.709514	1.21743	0.218464	1.50869	0	5.22111	95.6092	69.4294
1369531_PM_at	NM_133547	Sult1c2 /// Sult1c2a	0.584231	-1.85943	0.392133	-2.08128	0.555236	-2.61055	0.0489364	-3.96527	0.0217065	-5.2211	52.5074	9.35912
1373810_PM_at	BF284175	Pla2g12a	0.692498	-1.20012	0.89764	1.0505	0.555236	1.67727	0.11985	1.9642	0	5.22014	78.1235	58.6168
1372920_PM_at	AI411345	Prodh	0.583065	-1.46487	0	-3.24956	0.072081	-2.42989	0	-3.15515	0	-5.21764	18.6468	5.66306
1384392_PM_at	BF397093	Cyp26b1	0.583065	-1.5049	0.397121	-1.46211	0.555236	-2.10453	0.00447399	-3.73702	0	-5.21441	48.0148	19.3971
1371034_PM_at	BF396189	Onecut1	0.707582	-1.4746	0.311135	-4.61799	0.555236	-2.50923	0.0212372	-9.28223	0.113187	-5.17389	NA	NA
1371211_PM_a_at	U02315	Nrg1	0.674035	-1.21987	0.737097	-1.13572	0.561709	1.39614	0.332132	1.30529	0	5.17255	125.762	72.7618
1367584_PM_at	NM_019905	Anxa2	0.769063	-1.18115	0.656707	-1.21627	0.653838	1.32087	0.193215	1.59396	0	5.16194	99.8603	71.9288
1368168_PM_at	NM_053380	Slc34a2	0.596339	-1.58342	0.362531	-2.3235	0.484524	-2.80169	0.00745398	-4.60069	0	-5.14211	29.3118	8.65767
1378193_PM_at	AI408286	Ms4a7	0.687052	1.23644	0.541548	1.28697	0.555236	1.55227	0.0712935	2.09597	0	5.1281	95.068	69.1077
1367631_PM_at	NM_022266	Ctgf	0.935668	1.06653	0.594845	1.37258	0.311817	3.11299	0.0919636	2.40478	0	5.08563	106.529	75.7524
1387053_PM_at	NM_012792	Fmo1	0.98759	-1.00896	0.773626	-1.12752	0.714411	-1.22996	0.0583856	-2.43468	0	-5.08524	74.3882	56.192
1370155_PM_at	BM388837	Col1a2	0.750487	-1.17695	0.419685	-1.4169	0.674572	1.26781	0.0641277	2.07037	0	5.06828	85.9849	63.5862
1375022_PM_at	AI548730	Afg3l2	0.764228	-1.1464	0.41508	-1.37358	0.707472	-1.20439	0.813412	1.06294	0	5.04863	108.921	0.8923
1385407_PM_at	AI511405	---	0.583065	-1.68918	0.378819	-1.66299	0.669038	-1.30402	0.304483	1.41899	0	5.02828	120.869	78.339
1367655_PM_at	NM_021261	LOC100359493 /// LOC100360695 /// LOC100361392 /// LOC100361620 /// LOC100364435 /// LOC100364880 /// LOC100365271 /// LOC100365654 /// Tmsb10	0.583065	-1.60999	0.35282	-1.86644	0.763375	-1.20066	0.263589	1.44347	0	5.023	111.695	73.0476
1381121_PM_at	AW533010	---	0.873619	-1.10151	0.376364	-2.51591	0.555236	-2.36255	0.00262776	-6.26148	0.00998045	-4.99052	22.1361	0.395
1388666_PM_at	AI179988	Enc1	0.910035	1.06955	0.378819	1.62588	0.362243	2.35851	0.0836726	2.06333	0	4.98944	98.7294	71.2687
1378015_PM_at	BI282920	Ccl21	0.754686	-1.23485	0.91486	1.06433	0.589585	1.54405	0.246135	1.6516	0.00691978	4.98771	94.9814	69.0562
1387981_PM_at	AF079864	Olr59	0.863278	-1.0925	0.361768	-2.20353	0.555236	-1.81203	0.00262776	-4.6705	0	-4.97662	31.6825	0.5334
1371731_PM_at	AI408151	RGD1566215	0.855063	1.0963	0.44811	1.36871	0.561709	1.46555	0.0744657	2.38348	0	4.97176	92.2179	67.4001
1387212_PM_at	NM_012863	Bhlha15	0.806432	-1.18531	0.894999	1.0799	0.555236	1.9118	0.064064	3.03241	0.00691978	4.93744	93.2589	68.0264
1391573_PM_at	AA891842	Tnfrsf21	0.813079	1.09821	0.645757	1.15036	0.570301	1.3076	0.895383	1.02921	0	4.92085	190.296	130.37
1370432_PM_at	M72711	Pou3f1	0.62213	1.18701	0.580134	1.15503	0.568006	1.25195	0.406779	-1.17038	0	4.91716	188.984	145.228
1386833_PM_at	BF554138	Bcl6b	0.589031	-1.3422	0.378819	-1.54657	0.281734	-2.21857	0.00262776	-3.44766	0	-4.90303	42.6739	16.7874
1383434_PM_at	AA997640	---	0.64495	-1.2771	0.867688	1.0742	0.5906	1.39309	0.149324	1.91505	0	4.88891	97.8561	70.7566
1394419_PM_at	BE109109	Arhgap11a	0.922005	1.04756	0.486146	1.28887	0.725814	1.18414	0.782438	1.07043	0	4.87808	188.583	125.637
1388557_PM_at	BF284922	Tubb4b	0.989482	-1.00829	0.988297	-1.00801	0.626277	1.3863	0.188043	1.8468	0.0171742	4.86922	95.5779	69.4109
1383747_PM_at	AI578135	Ect2	0.977161	1.01889	0.634189	1.2495	0.991516	1.00861	0.432462	-1.30367	0	4.86853	189.74	147.527
1394401_PM_at	BF396857	Elovl6	0.802309	-1.15657	0.7532	1.1558	0.555236	1.66325	0.154511	2.22237	0.00580681	4.86476	88.9294	65.4016
1372104_PM_at	BF289002	---	0.688251	-1.23362	0.847862	1.08587	0.239531	2.4973	0.0529207	2.23532	0	4.86182	97.1197	70.3232
1379402_PM_at	BE100533	Abcc4	0.800602	-1.14059	0.670362	-1.18866	0.555236	1.55638	0.0710782	2.08877	0	4.8115	81.7121	60.9076
1370779_PM_x_at	AB039828	Mup5	0.630877	-1.27895	0.378819	-1.90904	0.667525	-1.25898	0.00262776	-4.2798	0	-4.81063	89.0382	53.0483
1388900_PM_at	BG381414	---	0.586623	-1.36527	0.583065	1.24806	0.100045	2.45758	0.0170683	2.37205	0	4.80314	85.9186	63.5451
1377672_PM_at	BI300997	Sult1c2 /// Sult1c2a	0.583065	-3.5444	0.238157	-4.08456	0.249566	-4.98997	0.0112669	-6.4084	0.0370102	-4.76555	6.81909	2.52685e-06
1387969_PM_at	U22520	Cxcl10	0.918181	-1.08351	0.860933	1.11145	0.555236	2.43205	0.104151	2.45812	0.00181146	4.76536	115.554	80.7436
1369195_PM_at	NM_013068	Fabp2	0.703927	-1.25808	0.625636	-1.26092	0.58766	-1.46034	0.94608	1.0226	0	4.75976	120.565	0.9248
1373722_PM_at	BE111697	Kif20a	0.821832	1.13436	0.653299	1.21032	0.743432	1.21468	0.451	-1.26136	0	4.75826	189.563	148.88
1390943_PM_at	BE096504	RGD1359529	0.857018	-1.1092	0.12775	-3.08554	0.487968	-2.35225	0	-4.18964	0	-4.75667	32.6152	0.2845
1395255_PM_at	AW526964	---	0.662021	-1.48228	0.345989	-5.06129	0.555236	-2.72345	0.0242114	-9.14322	0.208991	-4.75008	NA	NA
1375781_PM_at	BF419844	---	0.583065	-1.76934	0.238319	-3.21316	0.555236	-2.43751	0.0313396	-3.69471	0.0079033	-4.74677	27.3036	4.14201
1369268_PM_at	NM_012912	Atf3	0.805822	-1.24725	0.858169	-1.14233	0.637292	1.5673	0.186617	2.04997	0.0079033	4.74034	108.977	77.1262
1388340_PM_at	BF281153	Ns5atp9	0.930866	1.04608	0.61528	1.2186	0.828302	1.13165	0.541162	1.18856	0	4.73407	159.291	109.899
1395881_PM_at	BE110708	---	0.585965	-1.38071	0.512264	1.30665	0.555236	2.13886	0.098968	2.2197	0	4.72098	105.336	75.0766
1369957_PM_at	NM_019341	Rgs5	0.630529	-1.30522	0.427257	-1.42314	0.675212	-1.28305	0.433001	1.27352	0	4.71119	102.428	86.2473
1372966_PM_at	AI178784	Mfsd2a	0.583065	-1.69599	0.378819	-1.7428	0.555236	-2.46454	0.0861734	-2.89218	0.00580681	-4.71107	138.027	92.3223
1372773_PM_at	BM389728	Npdc1	0.648513	-1.28143	0.984533	1.00988	0.995888	1.00299	0.778078	1.08611	0	4.71074	157.982	106.16
1370334_PM_at	AF081582	Plekhb1	0.674276	-1.20167	0.383532	-1.41199	0.555236	-1.47074	0.0319942	-2.09183	0	-4.6972	83.4868	62.0266
1385001_PM_at	AI179373	Gsdmd	0.583065	-1.4446	0.172994	-2.06829	0.180858	-2.23217	0	-3.65861	0	-4.69553	26.0401	9.87479
1372479_PM_at	AI175666	---	0.711037	1.15738	0.480385	1.25948	0.555236	1.66448	0.120269	1.68014	0	4.69148	84.061	62.3867
1374446_PM_at	AI179464	---	0.676606	1.15005	0.989789	-1.00376	0.555236	1.51241	0.158763	1.43658	0	4.68677	120.218	67.9876
1371785_PM_at	BI303379	Tnfrsf12a	0.622736	-1.35636	0.632586	-1.24762	0.748477	1.22664	0.128593	2.00876	0	4.68461	96.5072	69.9615
1373026_PM_at	BI303598	Spc24-ps1	0.723858	-1.22176	0.782191	1.13347	0.665427	1.31632	0.501573	-1.24457	0.00580681	4.67757	190.327	143.25
1374929_PM_at	AI010233	Ccdc126 /// LOC100363180	0.583065	-2.0903	0	-4.70638	0.0216243	-4.53134	0	-4.03515	0	-4.65737	10.141	3.34486
1392623_PM_at	AA926097	---	0.583065	1.36675	0.378936	1.50075	0.555236	1.54055	0.191157	1.49708	0	4.64987	116.556	81.285
1375961_PM_at	AI072892	Frzb	0.935075	1.05212	0.943112	-1.03901	0.626277	1.37518	0.12729	1.95146	0	4.64386	89.8827	65.9841
1398533_PM_at	BE105837	Cyfip2	0.732615	-1.17385	0.561771	-1.23927	0.926457	-1.05618	0.550733	-1.16909	0	4.61225	188.994	126.787
1376953_PM_at	BM389244	Unc5cl	0.886819	1.10884	0.39359	-1.70115	0.555236	-2.4692	0.0291081	-3.40452	0.00462003	-4.54861	136.74	91.6899
1394458_PM_at	BF291026	Eri2	0.583065	-1.97322	0.377845	-2.17381	0.555236	-2.03322	0.0287766	-3.79989	0.0145876	-4.53305	34.57	6.59921
1370927_PM_at	BE108345	Col12a1	0.681396	1.16788	0.505647	1.22802	0.624993	1.23424	0.250542	1.33453	0	4.52799	151.588	97.3687
1384243_PM_at	AI111413	Spsb4	0.896573	1.07916	0.960059	1.02546	0.555236	1.73536	0.0744657	2.31714	0	4.50685	85.8087	63.4768
1387252_PM_at	NM_053801	Sec14l2	0.617116	-1.23426	0.35574	-1.72548	0.555236	-1.74414	0.00262776	-2.8883	0	-4.50369	100.813	72.4822
1384580_PM_at	AI045191	C6	0.998378	1.00137	0.990653	1.00528	0.555236	-1.92496	0.0716032	-2.42869	0	-4.50029	106.352	75.6522
1374198_PM_at	BF398424	Cd276	0.778237	-1.15296	0.922976	-1.04333	0.849468	1.1184	0.165922	1.64386	0	4.49049	86.0524	63.6281
1367707_PM_at	NM_017332	Fasn	0.808091	1.17136	0.706672	-1.21215	0.640452	-1.38041	0.0527234	-2.42323	0	-4.48994	85.8085	63.4767
1377013_PM_at	AI639108	---	0.718811	1.2298	0.291449	-2.03875	0.555236	-1.86352	0.00950809	-2.78947	0	-4.48259	114.125	79.967
1369577_PM_at	NM_058208	Socs2	0.907583	-1.15374	0.311135	-3.8869	0.555236	-3.08947	0.00262776	-7.5883	0.0990364	-4.47084	NA	NA
1371572_PM_at	BM986220	App	0.708243	-1.13493	0.407423	-1.28626	0.632407	1.19843	0.144393	1.5094	0	4.4623	77.7996	58.4082
1384126_PM_a_at	AW917217	---	0.927952	-1.04262	0.415682	-1.35687	0.56212	-1.38253	0	-3.43455	0	-4.46014	83.7059	62.1641
1392732_PM_at	AI711233	Nusap1	0.644626	1.24343	0.537369	1.25316	0.658051	1.24645	0.570048	1.15578	0	4.45672	190.011	123.555
1377021_PM_at	BI303908	Trmt6	0.642519	-1.28094	0.810482	-1.10895	0.834274	1.13585	0.315083	1.36337	0	4.45085	102.979	73.7313
1370670_PM_at	AF072439	Zfp37	0.666028	-1.32759	0.346388	-2.45708	0.555236	-1.68219	0.00447399	-4.82925	0.00691978	-4.44567	26.6362	0.1004
1375170_PM_at	BG378926	S100a11	0.671723	1.23482	0.82319	1.09252	0.555236	1.76275	0.162956	1.69289	0	4.4376	116.617	81.318
1368511_PM_at	NM_133303	Bhlhe41	0.797406	1.12643	0.998567	-1.00062	0.785695	1.14956	0.977769	1.0073	0.00181146	4.42425	192.941	132.052
1393221_PM_at	AA866264	RGD1564865	0.944682	-1.05372	0.975731	1.02058	0.555236	-1.81392	0.0757371	-2.81136	0.0145876	-4.40112	71.9047	54.5568
1375278_PM_at	BG670916	Trim2	0.583065	-2.20622	0.0879633	-2.80897	0.072081	-2.78765	0	-3.39142	0	-4.37841	8.35544	1.49379
1369077_PM_at	NM_053407	Asah1	0.594476	-1.29692	0.84849	1.07337	0.577242	1.33868	0.221116	1.39622	0	4.37715	90.842	66.5677
1379582_PM_a_at	AA998516	Ccna2	0.885905	1.09222	0.810752	1.11868	0.853484	1.13182	0.757787	-1.10406	0	4.37703	188.824	139.451
1389573_PM_at	AI170665	Chac1	0.78834	-1.19354	0.719137	-1.20735	0.598153	1.49562	0.0506933	3.40309	0.011876	4.37361	107.874	76.5092
1370607_PM_a_at	U02323	Nrg1	0.762461	-1.13544	0.649008	1.16352	0.892277	1.06824	0.257854	1.35219	0	4.36924	106.36	75.6565
1388116_PM_at	BI285575	Col1a1	0.79821	1.09724	0.855504	1.05303	0.555236	1.41207	0.496524	1.14714	0	4.36026	173.413	109.007
1374531_PM_at	AA926305	---	0.651358	-1.32393	0.138396	-4.10113	0.425223	-2.94271	0.0534422	-3.04612	0.0128144	-4.35521	11.6157	9.75939
1387455_PM_a_at	NM_013155	Vldlr	0.625161	1.1972	0.526929	1.19638	0.555236	1.40569	0.178084	1.38945	0	4.35396	144.349	82.1206
1386862_PM_at	NM_013132	Anxa5	0.583065	1.27745	0.398116	1.32297	0.652861	1.1933	0.362641	1.20656	0	4.34336	180.184	123.62
1378443_PM_at	BI295964	Slamf9	0.583065	1.46769	0.378819	1.58069	0.555236	1.86368	0.162138	1.63238	0	4.34289	104.139	74.3955
1369968_PM_at	NM_017066	Ptn	0.918319	1.06328	0.576853	1.2706	0.555236	1.87965	0.239901	1.47089	0	4.33756	111.434	78.4905
1381749_PM_at	AI703743	---	0.585965	1.2737	0.378819	1.49348	0.555236	1.85112	0.0695665	2.30901	0	4.33679	76.5682	57.6122
1375719_PM_s_at	BG381748	Cdh13	0.910614	1.04403	0.883388	1.0443	0.720486	1.14859	0.972083	-1.00734	0	4.33573	189.695	128.361
1370725_PM_a_at	U07993	G6pc	0.583065	-1.71612	0.378819	-1.77671	0.555236	-2.46113	0.0620834	-2.77385	0	-4.32932	139.032	92.8137
1374375_PM_at	AI406903	RGD1560925	0.965805	1.02945	0.938868	-1.04423	0.555236	1.70732	0.409217	1.3537	0.00327952	4.32932	124.771	85.6338
1370346_PM_at	X64589	Ccnb1	0.934648	-1.04784	0.700941	1.17725	0.997682	1.00177	0.424562	-1.27379	0.00181146	4.32532	189.639	145.613
1372727_PM_at	BM384088	---	0.890388	-1.14668	0.242642	-3.5798	0.555236	-2.64207	0.00262776	-7.13409	0.0388721	-4.32284	26.8201	0.3147
1371150_PM_at	X75207	Ccnd1	0.583065	-1.48907	0.378819	-1.8993	0.555236	-1.81771	0.00950809	-4.21276	0.00691978	-4.31789	27.788	0.4771
1384687_PM_at	AI071307	Enc1	0.61703	1.16839	0.378819	1.36296	0.555236	1.34603	0.135223	1.46224	0	4.31579	124.666	72.3324
1384280_PM_at	AA964152	Nusap1	0.993048	1.00546	0.993215	1.00423	0.798041	1.17067	0.571236	-1.1927	0	4.31399	189.806	141.756
1389244_PM_x_at	AA945737	Cxcr4	0.835121	-1.10081	0.900633	1.0485	0.754543	1.16555	0.420416	1.2339	0.00181146	4.29321	153.317	93.8432
1372685_PM_at	BE113362	Cdkn3	0.587938	-1.42383	0.761052	-1.14703	0.911152	-1.07902	0.167096	-1.85058	0.0079033	4.2807	190.366	151.886
1383315_PM_at	AW434208	Tsku	0.965541	1.02855	0.365571	1.97019	0.180858	3.10703	0.0175927	3.23905	0.00327952	4.25382	24.9395	12.4766
1374849_PM_at	BF285745	Adamts7	0.727545	-1.16303	0.37413	-1.81315	0.483264	-2.2289	0	-4.22665	0	-4.25255	26.5841	0.9498
1367661_PM_at	AF140232	S100a6	0.840602	-1.14721	0.975343	1.02021	0.860087	1.1509	0.348239	1.43507	0.00181146	4.25248	101.567	72.9185
1375917_PM_at	BF282961	Lilrb4	0.918246	-1.056	0.7732	-1.11973	0.901624	1.07562	0.357857	1.30723	0.00181146	4.23804	87.6436	0.9743
1372318_PM_at	AI235528	---	0.842997	1.13459	0.449875	1.49536	0.555236	2.08549	0.141563	2.20862	0.0188341	4.22841	117.477	81.7806
1370375_PM_at	J05499	Gls2	0.583065	-1.36599	0.137912	-1.86944	0.26576	-1.7331	0	-2.66837	0	-4.21929	37.9122	15.2358
1376226_PM_at	BG377636	---	0.665147	1.29565	0.851005	1.09532	0.56529	1.54323	0.559795	1.20768	0.00580681	4.20934	193.5	112.137
1374656_PM_at	AA851443	Exoc3	0.74712	-1.11268	0.378819	-1.39643	0.619063	1.20761	0.101656	1.62854	0	4.20587	73.7429	55.769
1369756_PM_a_at	AF210250	Slc4a4	0.72242	-1.16214	0.744605	-1.11706	0.56529	1.34746	0.180644	1.43679	0	4.18545	80.6962	60.2629
1376100_PM_at	BI274903	Tubb6	0.667831	-1.23645	0.853227	1.07477	0.669135	1.25216	0.742041	1.09226	0.00327952	4.17312	171.235	103.062
1387001_PM_at	NM_053821	Ralb	0.997217	1.00137	0.816943	-1.06585	0.73399	1.13468	0.194645	1.40512	0	4.17309	131.686	80.0354
1372954_PM_at	BF404393	---	0.95383	-1.03554	0.543586	1.31433	0.582978	1.45105	0.289703	1.44081	0.00181146	4.16582	116.196	81.0906
1367912_PM_at	NM_021587	Ltbp1	0.623623	1.29318	0.815846	1.10096	0.694698	1.23775	0.487071	1.21758	0	4.15884	172.134	116.243
1368025_PM_at	NM_080906	Ddit4	0.826455	-1.16009	0.636972	-1.27419	0.555236	1.63688	0.112476	2.02794	0	4.14152	88.2131	64.9623
1375422_PM_at	AI710284	---	0.583065	-2.0307	0.118625	-4.53214	0.361184	-3.1876	0.00608184	-5.00313	0.0180424	-4.14072	10.218	2.83737
1383348_PM_at	BF545309	---	0.669928	-1.19898	0.310789	-1.7676	0.543491	-1.77544	0	-3.38561	0	-4.13912	30.7059	0.8011
1373658_PM_at	AI409259	Racgap1	0.611086	1.28713	0.412559	1.40182	0.555236	1.45454	0.619976	1.1357	0	4.13048	191.395	134.53
1373786_PM_at	AA924756	Zfp703	0.68377	-1.21601	0.624286	-1.2005	0.883683	1.08616	0.215589	1.44459	0	4.12284	85.3216	63.1739
1367780_PM_at	NM_022391	Pttg1	0.819139	-1.1716	0.802122	1.14757	0.997395	-1.00287	0.372518	-1.41533	0.00181146	4.12276	190.902	149.746
1378418_PM_at	BI285027	Tifab	0.583065	1.35712	0.382714	1.43492	0.518983	2.02694	0.118684	1.79196	0	4.11774	104.706	74.7184
1390659_PM_at	BI302830	---	0.834189	1.11993	0.950512	1.0301	0.670313	1.28109	0.816198	1.07115	0.00181146	4.11409	191.547	105.044
1370462_PM_at	AI171185	Hmmr	0.920278	1.06367	0.951411	1.03432	0.941729	1.05738	0.477337	-1.26284	0	4.11124	189.688	145.971
1387760_PM_a_at	NM_022671	Onecut1	0.583065	-1.73203	0.207593	-4.21887	0.555236	-2.49041	0.00950809	-6.13249	0.0514879	-4.10922	NA	NA
1374939_PM_at	BE112927	Cyfip2	0.65548	-1.21795	0.500607	-1.26722	0.925635	-1.05157	0.419736	-1.22279	0	4.10067	190.401	131.313
1367689_PM_a_at	AF072411	Cd36 /// LOC100365047 /// LOC685953 /// RGD1562323	0.914518	1.06444	0.398402	1.45423	0.438855	1.99891	0.115403	1.76174	0	4.08016	84.2549	62.5081
1388038_PM_at	AB038388	Atrn	0.670046	-1.1673	0.340778	-1.73044	0.555236	-1.65716	0.00262776	-2.68612	0	-4.07003	94.3001	68.6499
1373797_PM_at	BF417430	Hyal3	0.966348	-1.01999	0.275962	-2.20817	0.484524	-2.2059	0	-5.79707	0	-4.06328	21.694	0.4279
1392784_PM_at	BF555051	Gas6	0.94048	-1.05628	0.378681	-2.00337	0.402536	-2.86385	0.00262776	-4.96778	0.0109388	-4.06137	25.8381	0.9141
1367722_PM_at	NM_031973	Dpp7	0.997782	1.00122	0.653754	-1.14856	0.558232	1.34596	0.222673	1.35122	0	4.0581	88.3826	65.0664
1394948_PM_at	BI303527	---	0.769458	-1.1147	0.280563	-1.96193	0.555236	-1.83093	0	-3.28007	0	-4.05704	26.5813	0.4614
1387958_PM_at	L32601	Akr1c3	0.705053	-1.19637	0.631402	-1.19491	0.555236	-1.52882	0.0209967	-3.08045	0.00327952	-4.05586	112.42	79.0337
1380351_PM_at	AI137310	---	0.726624	-1.14324	0.378819	-1.45414	0.555236	-1.68954	0	-2.86233	0	-4.05461	85.6023	63.3485
1370853_PM_at	AA858621	Camk2n1	0.583065	-2.19065	0.0280532	-2.79206	0	-2.81519	0	-4.47501	0	-4.04734	7.24377	2.1591
1389572_PM_at	AI410864	Me3	0.950563	1.03949	0.505551	-1.39103	0.555236	-1.75397	0.0771444	-2.78023	0.0154263	-4.0432	122.342	84.3651
1387325_PM_at	NM_024143	Slc27a5	0.583065	-1.42327	0.378819	-1.53152	0.42725	-2.16713	0	-4.70977	0	-4.04285	20.1286	0.6509
1390800_PM_a_at	BE349669	Cav2 /// LOC100362824	0.761591	-1.16415	0.409921	-1.4543	0.388054	-2.63651	0.0159162	-3.27095	0.00181146	-4.0352	32.2929	0.9019
1398620_PM_at	BF397903	---	0.583065	-1.91052	0.408691	-1.52292	0.730567	1.256	0.191133	1.64112	0.00327952	4.03066	102.307	73.3451
1388628_PM_at	BI284430	Tmed3	0.583065	-1.81475	0.847767	1.07069	0.555236	1.45342	0.0914451	1.94961	0	4.0301	79.0862	59.2351
1381804_PM_at	BI293313	Bcl6b	0.917759	-1.05092	0.378819	-1.58795	0.555236	-1.85064	0.0170683	-2.64056	0	-4.02746	114.987	80.4362
1384312_PM_at	BF543574	Irx1	0.948857	-1.03553	0.397774	-1.47299	0.562012	-1.46701	0.0164582	-2.70526	0	-4.00653	92.7181	67.7015
1392899_PM_at	BI284262	Prc1	0.98006	1.01119	0.839056	1.07294	0.854021	1.09312	0.365646	-1.24728	0	3.97393	188.705	145.03
1393891_PM_at	BE128699	Col8a1	0.831492	-1.11297	0.760453	1.12511	0.990925	1.0073	0.367035	1.29135	0.00181146	3.97077	152.819	94.7219
1368745_PM_at	NM_017222	Slc10a2	0.755607	-1.211	0.378819	-1.7712	0.555236	-1.76744	0.00745398	-3.50463	0	-3.96612	31.8811	0.8143
1372897_PM_at	BI279641	Plod2	0.866116	1.09232	0.628302	1.21564	0.555236	1.50363	0.235341	1.44266	0	3.96501	100.115	72.0768
1397540_PM_at	BF398168	---	0.906896	-1.06062	0.374576	-1.89027	0.200674	-2.86976	0	-6.30668	0	-3.95603	19.8008	0.8933
1387123_PM_at	NM_012753	Cyp17a1	0.924786	-1.0502	0.395878	-1.50331	0.534801	-2.54639	0.0151273	-3.51643	0.00181146	-3.95549	27.588	0.9119
1373578_PM_at	BM386413	Trim2	0.583065	-1.37398	0.185092	-2.08693	0.252769	-2.14917	0	-3.01037	0	-3.95298	25.6113	8.55937
1370080_PM_at	NM_012580	Hmox1	0.583065	-1.51675	0.254004	-2.26497	0.731186	-1.256	0.898442	-1.04566	0	3.94433	109.546	0.1894
1368422_PM_at	NM_017149	Meox2	0.913108	1.07857	0.330262	-2.07247	0.555236	-2.04787	0.0235532	-2.85328	0.00181146	-3.93247	32.0324	0.3431
1377472_PM_at	BE110173	Extl1	0.800623	-1.17948	0.377845	-1.92104	0.493887	-2.43174	0.00745398	-3.79224	0.00691978	-3.93217	29.9913	0.9391
1393949_PM_at	BG672094	Hyal3	0.584575	-1.37344	0.145092	-2.96456	0.345989	-2.48543	0	-5.58157	0.00181146	-3.92379	22.0854	0.2332
1373882_PM_at	AI170324	Figf	0.583065	1.34178	0.465791	1.26362	0.599818	1.26792	0.318464	1.26252	0	3.92286	175.057	116.957
1392515_PM_at	AI177403	Klra17 /// Klra7 /// LOC497796 /// LOC502907 /// LOC690097 /// Ly49i5 /// Ly49i9 /// Ly49si1 /// Ly49si2 /// Ly49si3 /// RGD1561306	0.65548	-1.29902	0.513603	-1.35192	0.848419	1.13883	0.802689	1.08312	0.00181146	3.9204	148.977	94.1581
1373378_PM_at	BF410522	Agtpbp1	0.767713	-1.13942	0.896365	-1.04866	0.852576	-1.09827	0.872623	1.04039	0	3.91208	115.057	102.606
1387028_PM_a_at	M86708	Id1	0.932634	-1.03806	0.433391	-1.33583	0.946081	-1.03645	0.896513	-1.03043	0.00327952	3.90983	122.518	0.8453
1368651_PM_at	M17685	Pklr	0.870164	1.07601	0.39573	-1.38161	0.555236	-1.74816	0	-3.3978	0	-3.90801	25.4419	0.7792
1382754_PM_at	H33080	---	0.584232	-1.34846	0.253797	-1.97174	0.376841	-2.02762	0.00262776	-2.737	0	-3.90314	39.8168	10.7795
1388786_PM_at	BF407452	---	0.749746	-1.17283	0.971826	1.01584	0.606218	1.35449	0.275823	1.41936	0.011876	3.88194	129.622	88.1276
1376905_PM_at	BI304147	---	0.583065	1.33938	0.509923	1.23807	0.578789	1.31986	0.388287	1.22248	0	3.86585	180.823	119.098
1375569_PM_at	BM386267	Ccdc92	0.628587	-1.19457	0.576901	-1.16798	0.988194	1.00686	0.723375	1.07158	0	3.85819	147.251	100.952
1370895_PM_at	AI179399	Col5a2	0.910335	-1.05766	0.655177	-1.18322	0.905347	1.0686	0.405941	1.25812	0	3.82873	149.545	93.7646
1390727_PM_at	BF398618	---	0.973555	1.01396	0.378819	-1.54165	0.518983	-1.88971	0.00262776	-2.79221	0	-3.8273	29.9549	0.8651
1378883_PM_at	AI502759	---	0.808282	1.11413	0.74818	1.11951	0.693195	1.20472	0.873829	1.03964	0	3.82041	191.867	130.707
1373049_PM_at	AI169619	RGD1562136 /// RGD1564870	0.736266	-1.15928	0.528554	1.24628	0.555236	1.769	0.0698158	1.8569	0	3.81538	103.913	74.2663
1369558_PM_at	NM_022614	Inhbc	0.583065	-1.38724	0.35282	-1.75471	0.136299	-2.46763	0.0136575	-2.54842	0.00181146	-3.81442	41.0418	10.39
1387819_PM_at	NM_012552	Cela1	0.79973	1.12859	0.722367	1.14464	0.996135	1.00294	0.294674	-1.36446	0.00462003	-3.80741	135.08	83.3373
1388108_PM_at	BE116152	Elovl6	0.685515	1.23686	0.383299	1.6911	0.555236	2.1415	0.168021	2.01479	0.0382584	3.79826	127.486	87.0365
1374869_PM_at	AA943361	---	0.599985	-1.31176	0.350292	-1.76725	0.187302	-2.34925	0	-3.26938	0	-3.79437	29.8404	0.9385
1391187_PM_at	BI303019	Ppl	0.583065	1.26479	0.398978	1.30443	0.667007	1.18342	0.536082	1.13143	0	3.79224	193.011	132.62
1388872_PM_at	BI290053	---	0.583065	-2.35568	0.421427	-1.48868	0.555236	-2.12947	0.039159	-2.71442	0.00181146	-3.7797	166.587	105.482
1368829_PM_at	BM389019	Fbn1	0.916657	-1.05576	0.933444	-1.0361	0.568416	1.39266	0.619581	1.14423	0	3.76365	164.479	94.0714
1373560_PM_at	AI233172	Mgat4b	0.658121	-1.20472	0.378819	-1.43108	0.514593	-1.74669	0	-3.49009	0	-3.76118	28.1048	0.8842
1389581_PM_at	BF390510	Il33	0.583065	-1.35609	0.145092	-2.49104	0.197708	-2.41802	0	-3.84663	0	-3.74792	25.9489	0.4285
1370959_PM_at	BI275716	Col3a1	0.699667	1.14163	0.459085	1.23694	0.555236	1.52636	0.127045	1.54543	0	3.73645	91.6192	67.0385
1370828_PM_at	AF228917	Zdhhc2	0.619815	-1.33558	0.693118	-1.18951	0.917806	-1.07275	0.37306	1.33099	0	3.73443	131.412	81.1029
1394330_PM_at	BF544149	---	0.685374	-1.22428	0.431462	-1.40691	0.555236	-1.72322	0	-4.50598	0	-3.7321	53.2789	33.2297
1368155_PM_at	NM_031572	Cyp2c12	0.615731	1.43086	0.506192	1.42794	0.964956	-1.04058	0.972259	1.01351	0.00894799	3.72983	194.049	149.682
1377697_PM_at	BI275738	Apbb2	0.583065	-1.38286	0.387604	-1.41508	0.683145	1.19751	0.209537	-1.42919	0.00181146	3.72073	191.124	141.393
1370913_PM_at	AI409634	Rsad2	0.584232	1.32779	0.194619	2.41935	0.177214	2.86656	0.039159	2.31651	0	3.72003	17.5824	6.45383
1375213_PM_at	BM384604	Pck2	0.929598	-1.03846	0.554252	-1.21374	0.561493	1.382	0.119711	1.75695	0	3.71827	93.912	68.4178
1377048_PM_at	H31813	Dak	0.832692	-1.07358	0.485487	-1.20607	0.555236	-1.51459	0	-2.89494	0	-3.7123	27.3258	0.7695
1374265_PM_at	BF395101	---	0.926669	-1.0586	0.907484	1.05742	0.626277	1.36713	0.193683	1.63406	0.00327952	3.70656	106.702	75.8497
1386901_PM_at	NM_031561	Cd36	0.592829	1.27801	0.378819	1.62235	0.46358	2.16063	0.148424	1.69481	0	3.70129	95.3847	69.2961
1367795_PM_at	NM_019242	Ifrd1	0.622765	-1.28378	0.913792	1.04736	0.333079	1.99151	0.0695484	1.85941	0	3.69141	95.6364	69.4456
1375775_PM_at	BI296701	Odf3b	0.583065	-2.19156	0.378819	-1.78575	0.501653	-2.59753	0.00859244	-4.02405	0.0145876	-3.68678	22.1616	3.90874
1367846_PM_at	NM_012618	S100a4	0.984456	-1.01434	0.888191	1.08804	0.683761	1.35784	0.292764	1.5372	0.00580681	3.68473	125.233	85.874
1369296_PM_at	NM_031732	Sult1c3	0.600586	-1.19971	0.395878	-1.29609	0.561709	-1.2887	0.00859244	-2.36428	0	-3.6679	89.8943	65.9912
1387966_PM_at	AF329099	Asrgl1	0.616452	-1.34594	0.377442	-1.86097	0.388109	-2.6185	0.0215704	-3.12699	0.00580681	-3.6649	32.0451	0.8278
1379483_PM_at	AI548256	---	0.883343	1.07451	0.37413	-1.95344	0.561216	-1.48254	0.00262776	-4.29362	0.0136425	-3.65701	27.0577	0.1566
1383818_PM_at	BF565324	Thnsl1	0.85896	-1.08581	0.672959	1.167	0.555236	1.60855	0.174852	1.59648	0	3.64867	113.234	79.4802
1390416_PM_at	H35736	Slc25a30	0.601537	-1.60419	0.22674	-4.06594	0.555236	-2.8109	0.00745398	-6.15915	0.109721	-3.63452	NA	NA
1374625_PM_at	AI176616	Hes6	0.732097	-1.13831	0.354748	-1.58611	0.345989	-1.87621	0.00262776	-2.85473	0	-3.63336	28.5608	0.9522
1374475_PM_at	AI105131	Abhd1	0.583065	-1.28068	0.342036	-1.71549	0.388109	-1.96349	0.0143168	-2.49268	0	-3.63326	44.954	13.2998
1385316_PM_at	BF386882	Pvrl3	0.669798	-1.17821	0.377845	-1.6037	0.555236	-1.76321	0	-3.13872	0	-3.61494	31.6478	0.9313
1380905_PM_at	AA893260	---	0.782867	1.10668	0.378819	-1.49799	0.555236	-1.44514	0.00262776	-2.8847	0	-3.60908	99.7627	71.872
1398451_PM_at	BI296494	---	0.8213	-1.13244	0.566823	-1.26631	0.840063	1.13049	0.995877	1.00149	0.00462003	3.60522	175.635	115.913
1367628_PM_at	NM_019904	Lgals1	0.89869	-1.08862	0.912299	-1.06195	0.722796	1.26914	0.206476	1.61046	0.00181146	3.59406	106.973	76.0027
1388583_PM_at	BF283398	Cxcl12	0.710814	-1.13525	0.37413	-1.50467	0.180858	-2.14058	0	-2.41013	0	-3.59147	101.03	72.6081
1389230_PM_at	AA818910	---	0.762131	-1.11458	0.361768	-1.4955	0.555236	-1.38522	0	-2.89629	0	-3.58871	82.612	61.4762
1390707_PM_at	BI281632	Rgs10	0.96324	1.02319	0.748861	1.1249	0.608231	1.31361	0.21032	1.46055	0	3.58605	100.651	72.3882
1393322_PM_at	AI556910	Taf15	0.583065	-1.58062	0.340663	-1.9922	0.667343	-1.27519	0	-4.54823	0.00327952	-3.5815	77.1895	54.5123
1382493_PM_at	BG377427	Cenpf	0.622008	1.21913	0.414955	1.31485	0.663736	1.19721	0.81311	-1.05111	0	3.57999	190.986	146.56
1367673_PM_at	NM_080892	Selenbp1	0.978856	-1.01113	0.396144	1.30547	0	2.05885	0.00608184	2.02211	0	3.57003	84.2759	62.5212
1383047_PM_at	AA957335	Gas6	0.726339	-1.15552	0.380296	-1.5248	0.555236	-1.51504	0.0136575	-3.17736	0	-3.55813	125.431	85.9763
1378027_PM_at	AW525315	Pvrl3	0.583065	-1.70799	0.289124	-1.85723	0.239992	-2.11963	0	-2.98303	0	-3.55464	29.4474	6.5659
1382068_PM_at	AA963991	Tulp4	0	-3.74557	0	-4.30023	0	-3.67505	0	-3.86262	0	-3.55126	4.35204	0.231
1376825_PM_at	BF557258	LOC100911039	0.669928	-1.20512	0.297809	-2.11466	0.555236	-1.85481	0.00262776	-3.44874	0	-3.54361	32.0102	0.598
1373908_PM_at	AI407002	---	0.890741	-1.07317	0.798995	-1.10607	0.947629	-1.04252	0.25054	1.44173	0.00181146	3.54332	101.51	72.8856
1390860_PM_at	AI230709	Igf2bp3	0.583065	-1.96945	0.377845	-1.79198	0.555236	-2.04742	0.0495682	-2.43148	0.00580681	-3.54046	177.175	109.97
1391317_PM_at	BE109802	Ska1	0.583065	1.34361	0.447453	1.24586	0.656166	1.18528	0.756198	1.0616	0	3.53791	191.37	139.383
1380695_PM_at	BM386352	---	0	-4.85378	0	-4.05729	0	-3.38925	0	-4.06032	0	-3.53373	1.41181	2.23855e-06
1368461_PM_at	NM_031332	Slc22a8	0.583065	-1.52997	0.682546	-1.20877	0.602693	-1.43693	0.0702925	-2.49172	0.0233251	-3.51522	154.577	100.144
1383946_PM_at	AI137640	Cldn1	0.583065	-1.48025	0.401696	-1.48251	0.555236	-1.83997	0.0242114	-2.71713	0.0079033	-3.51429	150.015	98.0436
1395737_PM_at	AW143901	Cd276	0.890388	-1.06592	0.905083	1.04572	0.675913	1.2218	0.638323	1.12291	0	3.51073	165.937	103.206
1386944_PM_a_at	NM_013098	G6pc	0.584575	-1.35282	0.378819	-1.59702	0.555236	-1.55773	0.0164582	-2.47342	0	-3.51016	110.256	77.8382
1373734_PM_at	AI101171	---	0.583065	1.3723	0.384364	1.46687	0.60626	1.30963	0.32222	1.31124	0	3.49697	180.372	114.947
1389221_PM_at	BI296275	Mmd2	0.583065	-2.61586	0.313158	-3.09699	0.555236	-2.72343	0.0334443	-4.00928	0.0990364	-3.49332	NA	NA
1393437_PM_at	AW142608	Arhgef26	0.832201	-1.10808	0.378819	-1.65634	0.558232	-1.4899	0.0229929	-2.85669	0.00462003	-3.49299	125.475	85.999
1368519_PM_at	NM_012620	Serpine1	0.812474	1.08262	0.673788	1.11632	0.565909	1.29336	0.320661	-1.23103	0	3.49073	191.878	151.996
1377788_PM_at	AI600015	---	0.583065	1.39482	0.378681	1.54805	0.555236	1.53591	0.104631	1.7449	0	3.48931	139.122	92.8574
1377673_PM_at	BF411339	---	0.912155	-1.05404	0.941886	1.02893	0.873912	1.08621	0.469635	1.20173	0.00181146	3.48494	160.646	100.295
1387139_PM_at	NM_032082	Hao2	0.583065	-1.47859	0.251575	-1.86406	0.534801	-1.72087	0	-3.29863	0	-3.48397	31.8175	0.5254
1370937_PM_a_at	X74293	Itga7	0.624129	-1.25918	0.310789	-2.00704	0.117951	-2.84486	0	-3.15713	0	-3.47863	22.984	8.56885
1393739_PM_at	BE108371	---	0.583065	-1.53145	0.356832	-2.15751	0.555236	-1.86049	0.00447399	-3.85527	0.0136425	-3.47857	32.4281	0.5148
1383654_PM_a_at	BE112523	Fn3k	0.617116	-1.27143	0.378819	-1.49322	0.536777	-1.81992	0	-3.48354	0	-3.46857	26.4512	0.8814
1391981_PM_at	AI639181	---	0.583065	-1.44857	0.374143	-1.59372	0.472199	-1.86087	0	-3.06075	0	-3.46505	31.4498	0.8376
1371262_PM_at	AJ391299	IgG-2a /// Igha /// LOC100359530 /// LOC100360169 /// LOC100360329 /// LOC100360344 /// LOC100360374 /// LOC100360481 /// LOC100360581 /// LOC100360628 /// LOC100360822 /// LOC100361209 /// LOC100361945 /// LOC100362271 /// LOC100364193 /// LOC679237 /// LOC686380 /// RGD1564284 /// RGD1564392 /// RGD1565478	0.583065	-2.37462	0.315009	-2.90994	0.555236	-2.33594	0.00950809	-5.23476	0.0753865	-3.45822	NA	NA
1374307_PM_at	AI236027	---	0.583065	-2.35218	0	-4.32326	0	-3.96039	0	-4.65443	0.00181146	-3.45777	4.56899	0.9145
1369958_PM_at	NM_022542	Rhob	0.876994	1.09463	0.940421	1.03736	0.671316	1.29405	0.295934	1.41044	0	3.45615	123.742	85.0979
1375224_PM_at	AW520812	Phlda3	0.69066	1.23373	0.45181	-1.39297	0.555236	-2.14724	0	-4.32718	0.0180424	-3.45599	26.5587	0.7278
1373250_PM_at	AI229404	RGD1561367	0.964051	1.02345	0.511811	1.28486	0.782774	1.15647	0.448339	-1.229	0.00181146	3.44974	164.794	0.8112
1383243_PM_at	BF561222	---	0.583065	-1.36958	0.134413	-2.51372	0.555236	-1.77377	0.0112669	-2.66851	0.00181146	-3.44866	32.9737	6.55153
1368778_PM_at	NM_017206	Slc6a6	0.583065	-1.68737	0.158166	-3.45523	0.221955	-3.41607	0.077268	-2.67079	0.031291	-3.44143	10.8619	3.69436
1388112_PM_at	BG666999	Slc25a4	0.780915	-1.12088	0.921714	1.03483	0.769666	1.14096	0.483573	1.17467	0.00181146	3.439	161.29	96.9613
1368947_PM_at	NM_024127	Gadd45a	0.606639	1.42343	0.722991	1.19964	0.555236	1.84895	0.120364	1.97128	0	3.43601	124.262	85.3693
1374784_PM_at	AI407006	Prtfdc1	0.595818	-1.33466	0.564416	-1.25285	0.85214	1.11441	0.493441	1.21111	0	3.4153	115.355	80.6355
1388460_PM_at	BM384693	Capg	0.856479	-1.11391	0.715916	1.18053	0.826682	1.15158	0.649718	-1.15468	0.00181146	3.40698	195.007	147.965
1377991_PM_at	BG376644	Rsbn1l	0.583065	-1.63366	0.354052	-1.77381	0.558232	-1.43702	0	-3.30783	0	-3.40547	135.332	90.9943
1396545_PM_at	BF403889	---	0.583065	-1.72096	0.180516	-2.34489	0.18941	-2.40852	0	-3.86237	0	-3.40244	14.8668	4.18599
1373767_PM_at	AI406908	Zfand2a	0.583065	-1.52447	0.536121	-1.28832	0.631062	1.31236	0.207309	1.54316	0.0154263	3.39842	106.259	75.5998
1383242_PM_a_at	BF561222	---	0.982845	-1.01086	0.41989	-1.38034	0.570272	-1.37892	0.00859244	-2.88385	0	-3.39373	103.741	74.1677
1376304_PM_at	AI716243	---	0.583065	-1.43069	0.378681	-1.66608	0.525944	-2.0349	0.0718721	-2.13135	0	-3.39228	146.662	96.4733
1371212_PM_at	U02315	Nrg1	0.988536	1.00595	0.557601	1.1884	0.558232	1.32467	0.255819	1.29268	0	3.39163	100.82	72.4863
1397363_PM_at	AI103913	---	0.583065	-1.47356	0.338281	-1.8405	0.536777	-1.90424	0	-3.6403	0	-3.39022	29.5064	0.7104
1386052_PM_at	BF290410	---	0.713306	1.17348	0.765232	1.10904	0.616168	1.27909	0.569318	1.147	0	3.38837	180.898	117.194
1367942_PM_at	NM_019144	Acp5	0.583065	-1.72988	0.312406	-1.89727	0.582978	-1.37233	0.345498	1.31754	0.00327952	3.38714	100.378	72.2299
1388450_PM_at	BI279570	Synrg	0.76183	-1.10989	0.3619	-1.56916	0.555236	-1.48032	0.00608184	-2.35527	0	-3.38458	107.532	76.3169
1382221_PM_at	AI176944	---	0.794955	-1.09535	0.374793	-1.42005	0.54868	-1.51772	0	-2.35844	0	-3.38371	88.8939	65.3799
1397409_PM_s_at	BE113999	Wee1	0.583065	1.28176	0.53646	1.19776	0.555236	1.51212	0.362261	1.21681	0	3.37835	192.947	108.371
1373554_PM_at	BE349698	---	0.650498	-1.25279	0.897683	1.05449	0.706557	1.22249	0.232972	1.46909	0.00894799	3.37803	111.261	78.3948
1367568_PM_a_at	NM_012862	Mgp	0.722068	1.26091	0.733458	-1.19487	0.555236	1.68598	0.429843	1.33924	0.00998045	3.37142	138.814	92.7072
1383303_PM_at	BI282211	Acsm3	0.583065	-1.69014	0.549376	-1.41913	0.555236	-1.9388	0.0255477	-6.28587	0.237723	-3.36944	NA	NA
1377662_PM_at	AI176041	Pir	0.956628	-1.03089	0.654377	1.20285	0.555236	1.69511	0.375916	1.31447	0.00998045	3.36007	116.921	81.482
1379768_PM_at	AA998903	---	0.764432	1.12752	0.378392	-1.67043	0.0510475	-2.93739	0	-5.74452	0	-3.35387	17.2037	0.5965
1382062_PM_at	AA943385	Gstcd	0.734084	1.13504	0.905028	1.03834	0.909207	1.05121	0.180185	1.49398	0.00181146	3.35048	106.741	75.872
1393378_PM_at	BM388654	---	0.583065	-1.41554	0.378681	-1.69322	0.607478	-1.31652	0	-3.73573	0.00181146	-3.34597	71.0885	52.7595
1370294_PM_a_at	U05341	Cdc20	0.918968	-1.05029	0.799131	-1.09768	0.998029	1.00133	0.472686	-1.20796	0.00580681	3.33805	190.962	140.91
1389698_PM_at	AI010312	---	0.728112	-1.17899	0.786138	-1.10905	0.623304	-1.30014	0.16158	1.60497	0.00181146	3.33736	100.649	80.9826
1373613_PM_at	AI408827	Slc48a1	0.770876	1.09809	0.948384	-1.01874	0.555236	1.37506	0.154868	1.46498	0	3.33605	101.462	72.858
1383163_PM_at	AA817898	Igj	0.583065	-2.27246	0.291449	-2.57946	0.501653	-2.59794	0.0175927	-3.7178	0.035346	-3.33535	9.79925	4.04115e-06
1367813_PM_at	NM_130403	Ppp1r14a	0.583065	-1.51948	0.298488	-1.95762	0.0648729	-2.78409	0.0143168	-2.81365	0.00181146	-3.33487	33.7766	0.5524
1383939_PM_at	BG378849	---	0.583065	-1.58739	0.824532	1.1055	0.555236	1.80795	0.22915	1.4887	0	3.33476	124.233	85.3543
1374334_PM_at	AI412189	Igha /// LOC366772	0.583065	-3.1679	0.21171	-3.845	0.555236	-2.64474	0.00745398	-5.91678	0.0881895	-3.33047	NA	NA
1367708_PM_a_at	AI179334	Fasn	0.894285	1.09079	0.884037	-1.08025	0.659561	-1.33988	0.0532698	-2.47253	0.00998045	-3.32779	106.755	75.8795
1385005_PM_at	AW530264	Slc22a8	0.642606	-1.42908	0.998706	-1.00078	0.578789	-1.63479	0.138763	-2.17125	0.0497862	-3.32617	160.732	102.914
1384720_PM_at	AI232723	---	0.635556	-1.20271	0.926505	-1.03127	0.555236	-1.47577	0.0344268	-2.31031	0	-3.32574	114.744	80.3038
1394706_PM_at	AI044545	---	0	-3.19343	0.0280532	-3.21117	0.0216243	-3.39411	0	-3.45941	0.00181146	-3.32278	5.27727	0.1618
1385625_PM_at	BF551426	Efemp2 /// LOC688289	0.964823	1.02457	0.831738	1.09231	0.791437	1.16301	0.936648	1.02369	0.00462003	3.31669	193.604	130.078
1393260_PM_at	BG661061	LOC360228	0.970044	-1.02367	0.52272	1.33871	0.763002	1.20158	0.90337	-1.0384	0.031291	3.3142	196	146.465
1388650_PM_at	BM385445	Top2a	0.981382	-1.01398	0.605734	1.23925	0.942252	1.05125	0.766362	-1.0941	0.00327952	3.31217	191.381	142.619
1370072_PM_at	NM_012608	Mme	0.934641	-1.0567	0.29196	-2.23895	0.51558	-2.2223	0.00859244	-3.20575	0.0079033	-3.30494	28.2409	0.4051
1370281_PM_at	U13253	Fabp5	0.867986	-1.09533	0.908275	-1.05202	0.859714	1.11726	0.426425	1.26941	0.00327952	3.30436	99.2622	71.5801
1372886_PM_at	AI556917	Tacc3	0.880602	-1.06464	0.974275	-1.01294	0.854436	1.09194	0.385976	-1.23004	0	3.30318	191.61	145.43
1383424_PM_at	BI276216	Cmpk2	0.91182	1.05609	0.406497	1.42574	0.555236	1.55496	0.303215	1.34335	0.00580681	3.30246	147.557	96.8949
1371455_PM_at	AI411429	Pmm1	0.616609	-1.23574	0.609803	-1.16424	0.788486	1.11677	0.22394	1.42033	0.00327952	3.30236	107.271	76.1703
1379513_PM_at	BE108949	Tmem30b	0.778677	-1.19478	0.562216	-1.33055	0.754797	-1.23858	0.204057	1.68688	0.035346	3.29532	101.818	76.8783
1369658_PM_at	NM_012524	Cebpa	0.584232	-1.38041	0.358004	-1.79684	0.555236	-1.50401	0.00262776	-3.41795	0.00181146	-3.2937	32.0295	0.3619
1370249_PM_at	AI008680	Tspo	0.600586	-1.35174	0.579232	-1.25973	0.911434	1.07493	0.952863	-1.01786	0.00181146	3.28583	161.637	104.736
1392965_PM_a_at	AI028877	Smoc2	0.722124	1.28196	0.960486	1.03344	0.652867	1.41426	0.333808	1.49041	0.0307144	3.28513	135.079	90.8687
1395510_PM_at	AW916573	Abhd1	0.869775	-1.06761	0.378819	-1.50779	0.555236	-1.76265	0.0104997	-2.79113	0	-3.28478	135.094	90.8763
1381852_PM_at	AI059908	RGD1559459	0.753186	1.14356	0.842851	1.07197	0.555236	1.82121	0.179951	1.59138	0.00327952	3.28375	110.483	77.9642
1391428_PM_at	AI639162	---	0.892475	-1.07449	0.639465	-1.20458	0.873042	1.10092	0.214719	-1.52623	0.0128144	3.28053	194.859	157.842
1387895_PM_s_at	U05341	Cdc20	0.877535	1.1099	0.973835	1.02084	0.863455	1.14278	0.438881	-1.33397	0.0388721	3.27638	193.724	156.57
1389419_PM_at	BI296079	---	0.687053	-1.32827	0.361309	-2.18846	0.555236	-2.12587	0	-6.15954	0.031291	-3.26836	26.9085	0.6283
1387146_PM_a_at	X57764	Ednrb	0.802514	-1.09349	0.381147	-1.39917	0.954314	1.02642	0.58645	1.11312	0	3.2671	103.169	0.7004
1381217_PM_at	AI639158	Trmt6	0.603555	-1.21808	0.386124	-1.3766	0.850986	1.07772	0.555172	1.12171	0	3.26422	145.997	92.4448
1378001_PM_at	AI548615	---	0.648189	1.17441	0.696074	1.11123	0.945173	1.03149	0.871158	1.03081	0	3.2614	192.334	134.576
1394494_PM_at	AA963519	Arhgef19	0.930033	-1.03982	0.389918	-1.42854	0.555236	-1.47626	0.0170683	-2.69778	0.00181146	-3.26138	120.417	83.3492
1390801_PM_at	AI412174	RGD1359349	0.587938	-1.42101	0.470991	-1.39977	0.555236	-2.19298	0.0513845	-2.81586	0.0370102	-3.25272	32.4429	0.8454
1368281_PM_at	L07316	Dpep1	0.583065	1.41711	0.356832	1.62103	0.555236	1.43247	0.0839497	1.72092	0	3.24571	133.033	89.8486
1374898_PM_at	AW527473	RGD1311422	0.583065	-1.401	0.378681	-1.55382	0.555236	-1.4477	0.44535	-1.1462	0	3.24436	125.721	0.6566
1395536_PM_at	BG673248	---	0.583065	-1.62123	0.207593	-2.69322	0.51558	-2.24733	0.0501837	-2.53521	0.0109388	-3.24003	10.6025	2.02199
1396851_PM_at	AI556069	---	0.990885	-1.0081	0.462398	1.45794	0.738108	1.25915	0.930606	-1.03268	0.0163031	3.23891	195.976	149.473
1390649_PM_at	AW520784	Slc30a3	0.583065	-2.34709	0.0610569	-3.08603	0	-3.48214	0	-4.24628	0	-3.23712	7.01406	0.0827516
1373852_PM_at	AA859922	Srd5a3	0.629451	-1.27915	0.567955	-1.2509	0.881072	1.09176	0.37432	1.2905	0.00327952	3.23357	114.626	80.2394
1387023_PM_at	NM_031154	Gstm7	0.890388	1.06862	0.356832	-1.62437	0.599062	-1.30333	0.0225645	-2.06564	0	-3.2333	100.955	72.5643
1382692_PM_at	AI045955	Clec7a	0.890719	1.062	0.659526	1.15555	0.758275	1.15079	0.85192	1.04546	0.00181146	3.23316	192.87	130.311
1382222_PM_at	BI293607	Tmem163	0.583065	-1.67223	0.378392	-1.70036	0.555236	-1.63267	0.0270955	-2.5496	0.00462003	-3.22789	119.023	82.608
1393971_PM_at	AW535616	---	0.72674	-1.2906	0.301559	-3.63436	0.555236	-2.96503	0.0367805	-4.7706	0.188657	-3.22665	NA	NA
1389732_PM_at	BM386323	Dram	0.97676	-1.02022	0.639224	1.2533	0.998964	-1.00071	0.924934	-1.03135	0.00580681	3.22623	194.28	141.105
1384262_PM_at	BI274037	Ppp1r3b	0.98748	1.01001	0.698317	-1.17895	0.721835	-1.22719	0.0684832	-2.06976	0.00327952	-3.22326	112.567	79.1144
1392525_PM_at	AA859437	---	0.583065	-2.40405	0.36164	-2.2469	0.555236	-1.81693	0.145669	-2.04128	0.0486309	-3.22079	220.374	126.421	BMD > highest dose: 200.0
1379358_PM_at	BE108208	---	0.583065	-1.41706	0.910489	-1.04791	0.643204	1.28474	0.205358	1.54248	0.0224795	3.21885	113.861	79.8228
1380831_PM_at	AI237035	LOC100363276	0.583065	-1.4596	0.361689	-1.88655	0.425768	-2.29871	0.0838212	-2.12007	0.00181146	-3.2174	29.603	6.03216
1390137_PM_at	BM388478	Traf4af1	0.949517	-1.0298	0.533477	1.25216	0.972801	1.01985	0.384653	-1.25413	0	3.21382	191.307	151.022
1398627_PM_at	AA819889	---	0.583065	-1.97411	0.254004	-2.23488	0.306067	-2.34602	0.00745398	-2.76427	0	-3.21265	10.5795	3.88352e-05
1389426_PM_at	AW528806	Ccdc92	0.989445	1.00547	0.778021	1.08967	0.998413	-1.00101	0.588176	1.12377	0.00181146	3.21187	117.464	103.252
1367899_PM_at	NM_012950	F2r	0.70855	-1.21505	0.79847	1.11221	0.62902	1.30966	0.26106	1.40612	0	3.20247	116.06	81.0171
1368142_PM_at	NM_130416	Anxa7	0.583065	1.50471	0.985659	1.00821	0.519788	1.79058	0.270122	1.36566	0	3.2019	125.221	85.8673
1370420_PM_at	J05035	Srd5a1	0.950536	-1.02813	0.377845	-1.54179	0.555236	-1.50498	0.0259492	-2.15321	0	-3.20121	93.927	68.4268
1379611_PM_at	BF416979	---	0.911745	1.04535	0.39573	1.33898	0.736098	1.14766	0.76192	1.06669	0	3.19089	194.067	134.106
1368893_PM_at	NM_053874	Cap2	0.896557	1.06451	0.776158	1.11232	0.555236	1.82496	0.0687434	1.99312	0.00181146	3.19021	138.022	92.32
1368037_PM_at	NM_019170	Cbr1 /// LOC100360507	0.587938	-1.34694	0.442971	-1.36191	0.986389	-1.01203	0.412872	-1.26079	0	3.18997	194.055	135.001
1381973_PM_at	AW530647	Slc25a30	0.649035	-1.60842	0.325174	-3.85733	0.555236	-2.46803	0.0270955	-6.58028	0.239693	-3.18964	NA	NA
1368482_PM_at	NM_133416	Bcl2a1d	0.934291	1.05032	0.806153	1.1249	0.555236	1.77259	0.40233	1.3296	0.0079033	3.1836	154.98	100.327
1393826_PM_at	AI043761	Apon	0.933196	-1.02794	0.541492	-1.16604	0.719163	-1.13079	0.027514	-2.02821	0	-3.18118	98.4017	71.0767
1383600_PM_at	BG381311	Slc13a5	0.66384	-1.34549	0.404751	-1.61969	0.649715	-1.39927	0.0212372	-3.73839	0.0481531	-3.17838	176.953	109.878
1373149_PM_at	BF285344	Ypel3	0.696929	-1.17912	0.35574	-1.69747	0.180858	-2.4161	0.00262776	-3.22814	0	-3.16933	27.9458	0.9478
1368121_PM_at	NM_013215	Akr7a3	0.994372	1.00362	0.377845	1.59514	0.193277	2.17118	0.0557803	1.92664	0	3.16887	113.572	79.6651
1380125_PM_at	BM384823	---	0.609825	-1.33579	0.378819	-1.75339	0.555236	-1.90677	0.0546502	-2.83497	0.0448213	-3.16491	46.6029	11.2863
1385086_PM_at	BF388785	Bub1	0.736251	1.18106	0.625636	1.2077	0.693195	1.23439	0.898836	1.03771	0	3.1572	190.688	136.942
1379587_PM_at	AI717097	Rdh5	0.635811	-1.21996	0.388133	-1.39374	0.555236	-1.8523	0	-3.4079	0	-3.15665	30.4078	0.953
1374633_PM_at	BF284700	Pm20d2	0.583065	-1.61073	0.375782	-1.92752	0.555236	-1.98165	0.0498089	-2.69361	0.0224795	-3.15537	52.0394	5.66776
1368527_PM_at	U03389	Ptgs2	0.750879	1.11642	0.7221	1.10264	0.568006	1.27346	0.369934	1.19851	0	3.15513	156.75	98.267
1398771_PM_at	NM_019283	Slc3a2	0.935559	1.02328	0.666447	1.09692	0.555236	1.63816	0.104022	1.6123	0	3.15118	93.074	67.9154
1390765_PM_at	AI411527	Wfdc2	0.703331	-1.23438	0.435365	-1.42814	0.591893	-1.39908	0.00859244	-3.03162	0.00327952	-3.14902	116.425	81.2143
1389786_PM_at	AA946272	---	0.814468	1.10459	0.378819	-1.47093	0.497194	-2.03496	0	-2.88702	0.00327952	-3.14712	28.8066	0.8081
1383398_PM_at	AI059150	Itga8	0.606373	1.21508	0.687156	1.11899	0.706481	1.15601	0.435513	1.17004	0	3.14448	166.794	115.082
1373463_PM_at	AI172281	Col5a2	0.99817	1.00138	0.96192	-1.0219	0.796943	1.15029	0.838681	1.05832	0.00462003	3.1427	182.82	120.96
1369061_PM_at	NM_053906	Gsr	0.583065	-1.60874	0.756633	-1.13527	0.578789	1.39591	0.220281	1.47051	0.00181146	3.14234	118.794	82.4861
1384127_PM_at	AW917217	---	0.984717	-1.00848	0.383038	-1.3885	0.555236	-1.43404	0	-2.61902	0	-3.14142	104.577	74.6449
1390274_PM_at	AI170313	Plxna2	0.8414	-1.08137	0.378681	-1.58294	0.555236	-1.48009	0.0215704	-2.35853	0.00327952	-3.1414	117.862	81.9871
1386890_PM_at	NM_031114	S100a10	0.637067	-1.20317	0.632595	-1.15433	0.940747	1.03607	0.643934	-1.10255	0	3.14128	192.992	127.112
1368641_PM_at	NM_053402	Wnt4	0.650112	1.20491	0.603105	1.17874	0.652928	1.22452	0.568876	-1.13354	0	3.13971	194.039	154.291
1377966_PM_at	BI275560	---	0.935668	-1.03402	0.378819	-1.48447	0.547421	-1.81892	0	-3.08532	0	-3.13892	26.9607	0.939
1371817_PM_at	BI285489	Isyna1	0.583764	-1.42316	0.475502	-1.36721	0.978266	1.02107	0.169511	1.65807	0.00894799	3.13658	100.828	72.4907
1372770_PM_at	BF281357	Sri	0.711037	-1.17014	0.480432	-1.27851	0.740567	1.16206	0.957616	1.01309	0.00327952	3.13554	174.947	111.148
1368428_PM_at	NM_057155	Xpnpep2	0.895177	-1.05742	0.496481	-1.24575	0.771093	-1.13697	0.00447399	-2.66419	0.00181146	-3.1333	78.6179	52.0759
1387655_PM_at	AF189724	Cxcl12	0.872999	-1.06386	0.28037	-2.06372	0.108624	-2.60467	0	-3.31816	0	-3.1332	27.442	0.6271
1392274_PM_at	BE118653	---	0.940473	-1.03223	0.638771	-1.16487	0.558232	-1.39806	0.0143168	-2.72956	0.00181146	-3.13077	99.7434	71.8607
1397810_PM_at	BG664708	---	0.586656	-1.33524	0.338525	-1.79044	0.555236	-1.82361	0.00608184	-2.8885	0.00580681	-3.13061	41.7878	10.8684
1393202_PM_a_at	BF414160	---	0.619815	-1.27513	0.628579	-1.19479	0.905899	-1.06738	0.0316605	-2.58717	0.00580681	-3.12133	96.6396	54.1573
1383443_PM_at	AI146079	LOC498685	0.583065	-1.3327	0.783643	-1.07922	0.58766	1.25626	0.211425	1.35456	0	3.12048	107.574	76.3407
1384728_PM_at	BE112826	Foxn3	0.090258	-2.80033	0	-3.15562	0	-3.29835	0	-3.85996	0	-3.12026	35.2691	0.09967
1388425_PM_at	BG671569	Oaf	0.630979	-1.1961	0.298619	-1.6307	0.177214	-1.95659	0	-2.22986	0	-3.11906	32.5853	11.2849
1368102_PM_at	NM_017081	Hsd11b2	0.864022	1.11498	0.683626	-1.21454	0.425768	-2.3341	0.00859244	-3.40883	0.0154263	-3.11112	25.9671	0.7067
1371527_PM_at	BI275741	Emp1	0.606639	-1.27492	0.770102	-1.10631	0.587069	1.33015	0.247226	1.39454	0.00691978	3.10746	116.608	81.3133
1377625_PM_at	BF560079	Trmt6	0.622912	-1.32693	0.381226	-1.55722	0.831109	1.14774	0.428041	1.28537	0.00181146	3.10565	121.022	83.6694
1386960_PM_at	NM_031589	Slc37a4	0.782924	-1.09809	0.409736	-1.27415	0.555236	-1.38328	0	-2.38688	0	-3.09883	99.1497	71.5144
1374657_PM_at	AA848437	Anks4b	0.952332	-1.02413	0.359498	-1.60628	0.443123	-1.83815	0	-4.41946	0	-3.09851	21.8325	0.5563
1373544_PM_at	AI170387	Cxcl9	0.583065	1.36144	0.36866	1.91974	0.35305	2.45886	0.133137	1.90129	0.00462003	3.09773	25.5897	5.82108
1389234_PM_at	BI298314	Vwf	0.583065	1.47783	0.471651	1.27583	0.58766	1.30564	0.250482	1.35029	0	3.09236	146.805	96.5409
1398592_PM_at	AI045966	---	0.876975	1.06712	0.363497	-1.91933	0.445509	-2.25785	0	-3.37525	0.00462003	-3.09236	25.1197	0.5461
1375243_PM_at	BE113157	Btbd2	0.583065	-1.50753	0.378819	-1.6762	0.555236	-1.84999	0.0112669	-2.7754	0.00181146	-3.09235	41.4906	9.62316
1370870_PM_at	M30596	Me1	0.740025	1.14699	0.59928	1.18774	0.503693	2.11934	0.0942268	2.02027	0.00462003	3.08483	112.846	79.2673
1384355_PM_at	BG666418	Plxna2	0.583065	-2.28431	0.291449	-1.94507	0.269472	-2.19151	0.0193831	-2.40093	0.00327952	-3.0805	202.09	119.798	BMD > highest dose: 200.0
1386980_PM_at	NM_019373	Apom	0.583065	-1.34011	0.270887	-1.71108	0.540668	-1.63258	0	-2.59305	0	-3.07557	39.4155	12.0384
1368413_PM_at	NM_022935	Abp1	0.583065	1.48796	0.476792	1.32458	0.555236	1.6944	0.366753	1.29466	0.00462003	3.07231	197.966	113.25
1389486_PM_at	BE108354	---	0.602822	-1.3496	0.361689	-1.84518	0.536777	-2.03312	0.00859244	-3.1295	0.00691978	-3.06861	35.6732	0.9217
1380433_PM_at	AI229240	---	0.721196	-1.18399	0.378681	-1.68891	0.555236	-1.74507	0.00608184	-3.35867	0.00998045	-3.06762	32.9854	0.8765
1373693_PM_at	BF414143	Gprc5c	0.583065	-1.37142	0.303205	-1.84575	0.141083	-2.49776	0	-3.39983	0.00181146	-3.06492	26.6593	0.915
1380909_PM_at	BM385894	Slc25a24	0.617594	-1.22379	0.794278	-1.08173	0.925605	1.04472	0.675643	-1.09248	0.00181146	3.06036	192.968	127.257
1388924_PM_at	AA818262	Angptl4	0.706157	-1.20438	0.29046	-1.84622	0.518153	-1.82198	0.00262776	-2.57992	0.00181146	-3.05783	38.5839	10.8476
1377375_PM_at	AA944898	Aass	0.621531	-1.16921	0.362764	-1.57366	0.555236	-1.6158	0	-2.73933	0	-3.05714	29.5053	0.8232
1383713_PM_at	BM389843	LOC100361147	0.717996	1.14312	0.389957	1.34266	0.555236	1.48905	0.205013	1.35937	0	3.05566	123.916	85.1887
1368098_PM_a_at	M29294	LOC688682 /// Snrpn	0.583065	1.40768	0.530833	1.29556	0.752248	1.19683	0.363644	1.31584	0.00327952	3.05294	148.618	97.3924
1388795_PM_at	AI101500	---	0.841525	-1.07506	0.381226	-1.41692	0.555236	-1.65387	0.135251	-1.66768	0.00181146	-3.04911	129.45	88.04
1370156_PM_at	BI278802	Prnp	0.990842	-1.00944	0.507293	1.46916	0.621006	1.49124	0.291607	1.5667	0.0348019	3.04459	169.526	106.748
1380975_PM_at	AW534466	---	0.583065	-1.42382	0.321238	-1.79752	0.555236	-1.79274	0	-3.28604	0	-3.04353	30.2857	0.6878
1372211_PM_at	BI284461	Mafk	0.924562	1.03958	0.932143	-1.02969	0.555236	1.44258	0.115678	1.68199	0	3.04165	117.311	81.6918
1387967_PM_at	M27883	Spink1	0.583065	-1.45401	0.373873	-1.52143	0.555236	-1.41137	0.00447399	-2.23678	0	-3.03079	124.625	85.5581
1370024_PM_at	NM_030832	Fabp7	0.583065	-1.47688	0.312823	-1.6947	0.367542	-1.8408	0.00950809	-2.26378	0	-3.02946	42.3136	8.42282
1370097_PM_a_at	U54791	Cxcr4	0.998458	1.00096	0.712349	1.11576	0.994099	1.00377	0.955851	-1.01186	0	3.0281	191.024	131.407
1389113_PM_at	AI598307	Slc45a3	0.778677	-1.13429	0.378819	-1.5911	0.578095	-1.34635	0.0839497	-1.93	0	-3.02362	136.891	91.7645
1396150_PM_at	AW917275	Cldn1	0.724762	-1.15331	0.555723	-1.20848	0.555236	-1.52197	0.0723456	-2.00651	0.00181146	-3.02121	122.918	84.6669
1370499_PM_at	M62891	Klrb1a /// Klrb1b /// RGD2301395	0.615825	1.17327	0.420392	1.24105	0.561709	1.26378	0.345774	1.18257	0	3.01274	181.534	114.949
1382566_PM_at	AI071569	Il7r	0.89856	1.06664	0.53027	1.26255	0.577045	1.36128	0.24721	1.3894	0	3.01008	118.644	82.4058
1387816_PM_at	NM_053329	Igfals	0.847594	-1.08678	0.37413	-1.54119	0.425768	-1.77927	0	-2.5585	0	-3.00971	30.7068	0.9356
1397924_PM_at	AW523490	---	0.583065	1.5268	0.37978	1.70401	0.555236	2.09902	0.0961576	2.22958	0.0388721	3.0094	197.997	118.25
1371250_PM_at	AI169104	Pf4	0.583065	-1.8231	0.371904	-1.80654	0.636642	-1.29474	0.648761	1.13363	0.011876	3.00777	5.97576	0.4604
1394459_PM_at	AI715738	FAM120C	0.856479	-1.08909	0.948384	1.02706	0.787082	1.14753	0.262428	1.37295	0.00327952	3.00463	115.988	80.9784
1377642_PM_at	BE349669	Cav2	0.761343	1.16378	0.98384	1.00984	0.555236	-1.74981	0.0406075	-2.60923	0.0197017	-3.00097	33.3248	0.6803
1378592_PM_at	BF396210	Trim59	0.824732	1.07897	0.619579	1.13966	0.815288	1.09208	0.705243	-1.07228	0	2.99074	192.315	143.943
1380611_PM_at	BI284255	Fkbp5	0.887589	1.06857	0.845224	1.07426	0.880956	1.08244	0.783616	1.07058	0.0079033	2.98931	186.364	128.327
1392516_PM_a_at	AI236580	Stard4	0.652903	-1.2138	0.182295	-2.18733	0.51558	-1.86808	0	-2.97089	0.00327952	-2.98824	31.0174	0.4012
1379488_PM_at	BI274525	Tp53rk	0.871714	1.06296	0.77205	1.08779	0.835681	1.0904	0.227404	1.35065	0	2.98786	131.883	89.2712
1375958_PM_at	BF412297	---	0.652628	-1.22927	0.524535	-1.26053	0.587858	-1.33328	0.808081	-1.06137	0.0145876	2.98757	128.549	0.9488
1370147_PM_at	NM_134372	Acmsd	0.509878	-3.12527	0.26059	-2.53953	0.555236	-1.85085	0.00608184	-3.55877	0.0410677	-2.98726	1.41181	2.23855e-06
1388742_PM_at	AA945877	---	0.953566	1.03708	0.650831	1.24171	0.555236	2.04014	0.0707511	2.45531	0.0410677	2.98087	143.139	94.7989
1368145_PM_at	NM_013002	Pcp4	0.961828	1.02688	0.949132	-1.0301	0.88613	-1.0918	0.434276	1.27493	0.0224795	2.97909	107.349	97.3425
1368650_PM_at	NM_031135	Klf10	0.850448	-1.11109	0.378819	-1.57353	0.555236	-1.71856	0.0128302	-2.69814	0.00691978	-2.97337	30.7702	0.9191
1367679_PM_at	NM_013069	Cd74	0.583065	1.47705	0.652239	1.18423	0.555236	1.68503	0.188688	1.47248	0	2.97077	137.83	92.2257
1397768_PM_at	BI282074	---	0.679265	1.13484	0.427742	1.23168	0.555236	1.32411	0.43561	1.14267	0	2.96841	193.723	118.251
1374871_PM_at	AI233343	Asrgl1	0.847498	-1.11653	0.480926	-1.36103	0.501653	-2.07104	0.00745398	-2.90116	0.00691978	-2.96589	29.8446	0.9859
1393060_PM_at	AI059694	Adamtsl2	0.974017	1.01584	0.799131	-1.08878	0.964017	1.02454	0.384731	1.24103	0.00181146	2.96539	91.8257	0.9763
1388587_PM_at	AI176519	Ier3	0.788668	1.1436	0.851388	-1.07824	0.610425	1.32302	0.811257	1.06709	0.00580681	2.96441	195.594	123.056
1397676_PM_at	BF290784	---	0.583065	-2.46744	0.252838	-2.98591	0.285207	-3.28999	0.0370128	-3.16259	0.090557	-2.96426	NA	NA
1370394_PM_at	L22654	IgG-2a	0.749763	-1.33971	0.464911	-1.72332	0.569991	-1.8539	0.0242114	-5.12	0.199391	-2.96416	NA	NA
1369588_PM_a_at	NM_012915	Atpif1	0.836054	-1.08818	0.770303	1.09594	0.558232	1.33221	0.194593	1.36709	0	2.963	103.937	74.2799
1368207_PM_at	NM_021909	Fxyd5	0.895116	1.07845	0.52111	1.31391	0.895061	1.08956	0.795796	1.08163	0.0079033	2.96123	196.693	138.144
1387215_PM_at	NM_030656	Agxt	0.583065	-1.30064	0.187411	-2.04463	0.262113	-2.09522	0.00262776	-2.66289	0	-2.96055	31.2675	0.5128
1374157_PM_at	AA858930	Pde4b	0.662021	-1.30611	0.971591	-1.01982	0.826859	1.16049	0.198398	1.64538	0.0341034	2.96053	129.34	87.9841
1368894_PM_at	AW919109	Cap2	0.589932	1.25115	0.38017	1.37207	0.57424	1.2852	0.0789319	1.68667	0.00181146	2.95247	135.823	91.2374
1382569_PM_at	BF386242	Paqr9	0.862526	-1.08488	0.378819	-1.59795	0.555236	-1.80395	0.0209967	-2.7255	0.00691978	-2.95105	34.7731	0.9499
1368533_PM_at	NM_133304	Heph	0.653864	1.22699	0.646884	1.17606	0.734589	1.18089	0.860702	1.04627	0.00181146	2.95038	193.359	139.689
1371481_PM_at	BI274372	Reep5	0.639551	-1.17579	0.587485	-1.15403	0.637656	1.19339	0.189335	1.40434	0.00181146	2.95034	117.686	81.893
1384841_PM_at	AA858815	---	0.980796	-1.01042	0.379479	-1.41697	0.570219	-1.32409	0.00950809	-2.42178	0	-2.94952	119.546	82.8869
1389305_PM_at	BM385237	Anxa4	0.844806	-1.06495	0.902227	1.0326	0.898965	1.0489	0.303975	1.21501	0	2.94442	145.738	90.9753
1368924_PM_at	NM_017094	Ghr	0.583065	-1.8239	0.354052	-1.735	0.51646	-1.86455	0.0193831	-2.36669	0.00462003	-2.94424	192.145	115.993
1382717_PM_at	BF386949	Fam168a	0	-3.19887	0	-3.8403	0	-3.8718	0	-4.34093	0.00580681	-2.94389	8.49039	2e-13
1370599_PM_a_at	L19933	Ptprs	0.583065	-1.37696	0.262722	-2.11146	0.555236	-1.8884	0.0143168	-2.58731	0	-2.94135	35.1257	6.60708
1388211_PM_s_at	Y09333	Acot1 /// Acot2	0.847085	1.12421	0.653012	1.23003	0.650488	1.33997	0.0170683	3.41547	0.0334544	2.93829	59.0914	51.3364
1374071_PM_at	BG670800	Fam118a	0.625075	-1.26369	0.619223	-1.19391	0.939977	-1.04323	0.681854	-1.10877	0.0171742	2.93697	185.244	127.38
1379918_PM_at	BE115821	---	0.584232	-1.36356	0.338567	-1.84205	0.518153	-1.9544	0.00745398	-2.90858	0.00181146	-2.93551	41.4767	9.04456
1371517_PM_at	BF283627	Grb10	0.72873	1.15844	0.804505	1.08748	0.599818	1.29029	0.298847	1.3047	0.00181146	2.93419	133.58	90.1222
1371776_PM_at	AA819268	---	0.880079	1.1027	0.378819	-1.72983	0.555236	-1.77889	0.00950809	-3.62286	0.0606833	-2.93037	NA	NA
1390607_PM_at	BG380706	Zdhhc23	0.583065	-1.29877	0.360062	-1.91042	0.555236	-1.74199	0	-4.01523	0.0079033	-2.92606	28.7663	0.5654
1392813_PM_at	AI548994	LOC100361122	0.809988	-1.12458	0.942856	-1.03139	0.705766	1.2169	0.590938	1.15529	0.00181146	2.92473	112.095	78.8547
1373661_PM_a_at	AA945737	Cxcr4	0.842587	1.09585	0.875352	1.05875	0.90074	1.06654	0.78747	-1.07014	0	2.92212	194.609	145.634
1390240_PM_at	BM389611	---	0.583065	-1.3574	0.378819	-1.39579	0.555236	-1.44014	0.0112669	-2.34025	0	-2.92146	136.684	91.6625
1382363_PM_at	AI072027	Mpp5	0.62213	1.25566	0.718194	1.13632	0.561709	1.37728	0.175447	1.48618	0.00327952	2.91687	121.045	83.6814
1389780_PM_at	AI009783	Tfpi	0.623623	-1.18853	0.43151	-1.25857	0.892694	1.05472	0.206175	1.37671	0.00181146	2.9126	103.051	73.7728
1369790_PM_at	M18340	Tat	0.920329	1.06527	0.976765	-1.01597	0.555236	1.70939	0.154868	1.70809	0.0109388	2.90397	133.897	90.2808
1384743_PM_at	BF418132	---	0.583065	-1.77014	0.378392	-1.73611	0.538581	-2.13726	0.00745398	-3.06896	0.0145876	-2.90348	38.0196	4.16792
1371499_PM_at	AI227627	Cd9	0.880538	1.07978	0.80741	-1.0999	0.994105	1.00471	0.429685	-1.24747	0.0079033	2.90197	194.207	152.1
1385637_PM_at	AI029494	Svep1	0.583065	1.38938	0.691886	1.11841	0.555236	1.52042	0.570345	1.12069	0.00181146	2.90067	196.312	135.408
1393615_PM_at	AI059603	---	0	-4.94658	0	-4.72885	0	-3.87542	0	-3.67985	0	-2.90054	1.41181	2.23855e-06
1386857_PM_at	NM_017166	RGD1565395 /// Stmn1	0.583065	-1.38232	0.591006	-1.18724	0.555236	-1.446	0.381282	-1.23202	0.0465456	2.89997	145.399	0.9104
1398759_PM_at	NM_013043	Tsc22d1	0.982833	-1.0064	0.552846	-1.14969	0.555236	-1.57445	0	-2.64285	0	-2.89831	28.9972	0.8582
1377266_PM_at	AI071674	---	0.583065	-1.73717	0.299156	-2.42079	0.555236	-1.83523	0.039159	-3.00376	0.0545915	-2.8967	NA	NA
AFFX-r2-Bs-thr-M_s_at		---	0.583065	2.22164	0.113046	2.66547	0.0931509	2.80105	0.141107	1.65312	0.00327952	2.89543	NA	NA
1376496_PM_at	AI717736	Apol9a	0.587746	-1.37477	0.466156	-1.36172	0.621724	-1.33313	0.0667968	-2.17837	0.0136425	-2.89536	158.974	102.13
1387902_PM_a_at	L22655	Igkv28 /// LOC100361952 /// LOC500174 /// LOC500192 /// LOC500375 /// LOC682553 /// LOC690499	0.583065	-1.5745	0.363497	-2.06478	0.555236	-1.95121	0.0136575	-3.60523	0.0522664	-2.89536	NA	NA
1368293_PM_at	NM_031766	Cpz	0.821278	1.10184	0.393304	1.37489	0.588168	1.29996	0.5432	1.1555	0	2.89238	195.144	118.226
1367816_PM_at	NM_133621	Hopx	0.926751	1.06753	0.485322	1.42115	0.727521	1.27288	0.709443	1.14262	0.0293159	2.89205	197.939	124.625
1370663_PM_at	D31838	Wee1	0.705162	1.15348	0.613386	1.16111	0.561709	1.3366	0.486194	1.16094	0	2.88767	188.693	110.492
1380389_PM_at	BF417079	---	0.58959	-1.27499	0.355094	-1.81341	0.555236	-1.6855	0.0695665	-2.03388	0.00181146	-2.88742	141.57	94.0447
1387083_PM_at	NM_017129	Ctf1	0.742062	1.12574	0.608061	-1.15825	0.561709	1.33675	0.163826	1.59791	0.00327952	2.88715	125.49	86.0069
1373110_PM_at	AI407487	---	0.83583	-1.09235	0.400076	-1.39595	0.555236	-1.60209	0.0530756	-2.28117	0.00691978	-2.88549	111.608	78.5867
1391221_PM_at	BE100776	Tmem67	0.808437	-1.11026	0.931649	1.03283	0.884172	1.07662	0.466316	1.19144	0.0128144	2.88549	144.972	95.6734
1391056_PM_at	AA817695	---	0.605785	-1.19691	0.410668	-1.26692	0.555236	-1.38468	0.0175927	-2.19635	0	-2.88341	119.965	83.1096
1371393_PM_at	AA851222	Clstn1	0.583065	-1.54979	0.180016	-2.40801	0.310952	-2.36806	0.0120538	-2.83951	0.00894799	-2.88072	19.7168	3.36585
1374449_PM_at	BF417638	Cdca3	0.583065	-1.48443	0.76781	-1.127	0.820669	-1.14186	0.181656	-1.60932	0.0249189	2.88071	190.938	150.617
1379728_PM_at	BF412014	Pabpc1	0.583065	-1.63436	0.254004	-1.95817	0.231354	-2.2467	0	-3.4542	0.00181146	-2.88025	22.5756	4.95988
1383137_PM_at	AA956294	Sox4	0.603555	-1.32015	0.56992	-1.25026	0.677238	-1.25005	0.577087	-1.16832	0.00998045	2.87952	135.784	0.9307
1370848_PM_at	BI284218	Slc2a1	0.583065	1.4784	0.451906	1.24875	0.565359	1.31099	0.199258	1.39663	0.00181146	2.87912	137.183	91.9082
1388848_PM_at	AA891760	RGD1308350	0.950402	-1.03042	0.987087	-1.00724	0.818225	-1.12805	0.549519	-1.16928	0.00998045	2.87777	195.77	149.351
1375350_PM_at	BF400811	---	0.699797	-1.20771	0.305393	-2.38297	0.555236	-2.20412	0.00447399	-3.74209	0.0470751	-2.87765	28.3016	0.5532
1393627_PM_at	AA957929	Osap	0.690016	1.22486	0.772229	1.12437	0.881953	1.09248	0.299585	1.36171	0	2.876	149.124	97.6284
1378196_PM_at	BI290895	Slc43a1	0.583065	-1.50864	0.235245	-2.47855	0.555236	-2.01049	0.0128302	-3.11833	0.0188341	-2.87362	38.2915	0.4827
1398109_PM_at	BF405871	---	0.583065	-1.66298	0.0889686	-2.55321	0.313901	-2.18379	0	-4.10054	0.00181146	-2.87319	26.7606	0.2959
1390786_PM_at	BE099756	Arhgef2	0.772152	1.1313	0.499965	-1.2588	0.590095	-1.30628	0.391965	1.23275	0	2.87305	122.355	0.5623
1392569_PM_at	AA955871	---	0.652903	-1.15249	0.36164	-1.41292	0.555236	-1.43095	0	-2.49214	0	-2.87242	103.016	73.7528
1391145_PM_at	BE112120	---	0.692074	-1.17837	0.384437	-1.43148	0.966547	-1.02336	0.600835	1.12785	0.0079033	2.87106	156.085	100.08
1372111_PM_at	BI285449	Cav1	0.784838	1.14858	0.562537	1.25759	0.619803	1.32773	0.352831	1.31699	0.0465456	2.87076	153.605	99.6996
1369926_PM_at	NM_022525	Gpx3	0.989445	-1.00691	0.950368	1.02776	0.920296	1.06101	0.696353	-1.10857	0	2.8705	194.081	143.911
1372516_PM_at	AI317842	Kif22	0.702891	1.17004	0.649395	1.15825	0.827689	1.10712	0.910243	-1.02635	0.00181146	2.87036	192.282	143.605
1383094_PM_at	BI304048	Sri	0.583065	1.38367	0.529145	1.22998	0.555236	1.59246	0.665211	1.10517	0.00181146	2.86777	197.978	141.712
1388521_PM_at	BG380693	Aldh18a1	0.627054	1.20691	0.545244	1.19145	0.653838	1.19919	0.184248	1.49052	0.011876	2.86689	133.078	89.8712
1369814_PM_at	AF053312	Ccl20	0.612293	1.17398	0.525256	1.16091	0.555236	1.37561	0.240297	-1.2644	0	2.85829	174.654	0.6988
1373122_PM_at	BI284400	Ajuba	0.860633	1.07769	0.935139	-1.02946	0.610142	1.29213	0.292764	1.3335	0.0180424	2.8574	149.832	97.9586
1369948_PM_at	NM_053401	Ngfrap1	0.583065	-1.51591	0.353915	-1.64069	0.878406	-1.08216	0.502536	1.1807	0	2.8558	100.535	72.3212
1382556_PM_a_at	AI412140	Appl1	0.834795	1.09117	0.970233	-1.01399	0.83888	1.09958	0.153659	1.62008	0.00462003	2.85123	123.159	84.7932
1372297_PM_at	AI234527	Gsta4 /// LOC100365881 /// RGD1564906	0.768261	-1.07479	0.866895	1.03443	0.555236	1.47342	0.192747	1.28552	0	2.8483	98.7888	71.3035
1369581_PM_at	NM_013003	Pemt	0.593658	-1.2037	0.378819	-1.37588	0.555236	-1.6123	0.00262776	-2.48706	0.00181146	-2.8478	32.1441	0.9734
1380833_PM_at	AI045802	Gpld1	0.622736	-1.17926	0.378819	-1.41402	0.555236	-1.45759	0.0175927	-2.02768	0	-2.84483	112.496	79.0754
1374308_PM_at	AI575603	Sec14l2	0.586623	-1.22429	0.291609	-1.8126	0.555236	-1.72201	0.0560457	-1.89304	0	-2.84477	151.522	98.7419
1370314_PM_at	AB000489	Slc20a1	0.850034	-1.07739	0.378819	-1.47763	0.978122	1.01454	0.508637	1.15626	0.00462003	2.8414	152.586	98.1455
1367800_PM_at	NM_013151	Plat	0.585965	-1.40409	0.51693	-1.33214	0.697729	-1.2628	0.905843	-1.03733	0.0210602	2.83544	118.137	0.7947
1370383_PM_s_at	BI279526	RT1-Db1	0.616357	1.33013	0.766769	1.13908	0.555236	1.62047	0.389314	1.30848	0.00181146	2.83476	155.974	100.779
1381748_PM_at	BM383697	Raph1	0.583065	-1.83968	0.553144	-1.36497	0.949244	-1.05444	0.643011	1.18556	0.0249189	2.83275	121.046	83.6822
1372091_PM_at	BI275959	Mid1ip1	0.849783	-1.08607	0.417415	-1.36255	0.555236	-1.70919	0.0199792	-2.46283	0.00894799	-2.83156	32.0529	0.9978
1379369_PM_at	AI171526	Prickle1	0.583065	-1.62576	0.355252	-1.91942	0.781888	-1.12604	0.510243	1.15546	0.00894799	2.82993	127.305	81.5559
1390901_PM_at	BF543355	Igsf10	0.615731	1.25241	0.427733	1.33675	0.595399	1.29957	0.319753	1.2879	0.0224795	2.8292	171.425	107.557
1393643_PM_at	AI112962	Rcn1	0.827747	-1.09295	0.863441	-1.05715	0.673277	-1.19743	0.773246	1.06644	0.00181146	2.82854	121.99	0.978
1369632_PM_a_at	AB052294	Abcc8	0.584575	-1.36934	0.350101	-1.80831	0.180858	-2.48092	0	-3.41261	0.00327952	-2.82819	22.7481	0.909
1370312_PM_at	M88469	Spon1	0.674389	1.15215	0.950453	1.01838	0.631609	1.19506	0.196461	1.36081	0.00181146	2.82603	98.5905	71.1874
1388103_PM_at	AF361355	Tmem37	0.611269	-1.19881	0.571391	-1.15851	0.555236	-1.63703	0.0143168	-2.41088	0.00327952	-2.82209	109.047	77.1655
1384765_PM_at	BI289371	Rhbdf2	0.797605	1.14153	0.564048	1.25907	0.725575	1.2145	0.255347	1.41135	0.00462003	2.82101	156.734	101.123
1389678_PM_at	BM389496	---	0.778808	-1.1694	0.3212	-1.99451	0.555236	-1.86584	0.00262776	-3.32134	0.0145876	-2.8202	26.2011	0.5445
1382141_PM_at	BI291928	Setdb1	0.779816	1.12628	0.60304	-1.18551	0.80154	1.12304	0.437555	1.20251	0	2.82003	159.647	101.434
1371487_PM_at	BG666075	Sh3bgrl3	0.887866	-1.05835	0.932988	1.02895	0.991854	1.00497	0.968037	-1.00876	0.00181146	2.81977	194.818	131.228
1368698_PM_at	J03754	Atp2b2	0.583065	-1.49287	0.252838	-2.09642	0.149707	-2.60183	0	-4.02637	0.00327952	-2.81931	20.3228	0.7583
1388453_PM_at	BI296048	Myadm	0.603027	1.20988	0.960631	1.01518	0.555236	1.44029	0.166216	1.54419	0.00181146	2.81769	139.674	93.1264
1373253_PM_at	BE111646	Acbd4	0.753815	-1.13301	0.35574	-1.55218	0.538581	-1.61816	0	-2.57197	0	-2.81662	29.5216	0.8563
1371571_PM_at	BG671677	App	0.953631	-1.0194	0.976371	-1.00875	0.555236	1.35748	0.480859	1.13533	0	2.81655	156.55	85.8124
1370904_PM_at	BI301490	RT1-DMa	0.596411	1.33124	0.890474	1.05934	0.724983	1.20921	0.866569	1.04709	0.00462003	2.81369	196.013	144.641
1373421_PM_at	BM392224	Tgif1	0.785465	1.09547	0.935086	1.02383	0.594943	1.23358	0.186741	1.41798	0.00181146	2.81153	121.227	83.7777
1392557_PM_at	BF389151	---	0.83583	1.09476	0.72698	1.12551	0.667917	1.2265	0.685866	1.09958	0.0145876	2.80957	193.826	121.099
1386958_PM_at	U63923	Txnrd1	0.583065	-1.40005	0.688615	-1.13274	0.555236	1.49572	0.349854	1.25095	0.0109388	2.80947	124.656	85.574
1371468_PM_at	BI296378	LOC312502	0.583065	-1.67961	0.267134	-2.15353	0.393304	-2.21919	0	-3.73555	0.0109388	-2.80839	25.4687	3.8954
1382059_PM_at	BI289529	Fbxo30	0.583065	-1.54017	0.383156	-1.46936	0.886547	-1.07808	0.481625	1.19608	0.00998045	2.80763	103.783	74.1921
1369208_PM_at	AF367210	Il7	0.858659	-1.13073	0.378819	-1.83898	0.555236	-2.08749	0.0225645	-3.14504	0.0436454	-2.80206	30.2417	0.8892
1388902_PM_at	AI599031	Loxl1	0.763999	-1.14545	0.759547	-1.115	0.819936	-1.12212	0.817521	1.06048	0.0180424	2.8018	115.719	0.9877
1379989_PM_at	AI236937	LOC305633	0.917887	-1.04642	0.382282	-1.43385	0.555236	-1.41097	0.0255477	-2.46135	0.00691978	-2.80163	144.723	95.5548
1382162_PM_at	BG373568	---	0.583065	-1.89305	0.275962	-2.17423	0.555236	-1.69029	0.00745398	-2.98868	0.0136425	-2.79793	13.9369	1.82943e-06
1368953_PM_at	NM_133596	Uggt1	0.583065	-1.35047	0.391949	-1.41429	0.945817	-1.04196	0.553782	1.16596	0.00181146	2.7976	114.279	80.0508
1381560_PM_at	BM392301	---	0.583065	-1.47661	0.378392	-1.65638	0.555236	-1.91551	0	-4.05094	0.0154263	-2.79655	22.7222	0.5213
1383183_PM_at	AI072458	---	0.979629	1.01204	0.626595	1.17992	0.989874	-1.00782	0.942534	1.01775	0.00181146	2.79372	194.178	135.368
1367854_PM_at	NM_016987	Acly	0.695329	-1.20835	0.378819	-1.5537	0.555236	-1.44279	0.0249112	-2.30297	0.00691978	-2.7921	123.769	85.1119
1393319_PM_a_at	AW142931	Rab17	0.643799	-1.20416	0.389918	-1.34996	0.425768	-1.75392	0	-2.91514	0	-2.78111	29.0197	0.9623
1390573_PM_a_at	BG377358	Nfatc4	0.583065	-1.86243	0.49271	-1.3293	0.565628	-1.44585	0.00262776	-3.50976	0.0180424	-2.77833	65.7703	52.8229
1369162_PM_at	NM_013170	Gucy2c	0.6295	1.17836	0.754815	1.07883	0.93882	1.02894	0.309124	-1.23078	0	2.77586	192.838	154.886
1385108_PM_at	AW524173	---	0.0576648	-2.91591	0.235245	-2.0764	0.317496	-2.12348	0	-4.03606	0.00327952	-2.77506	38.0466	0.06559
1392747_PM_at	AI030920	---	0.58441	-1.31738	0.770418	-1.10694	0.615539	1.28001	0.464122	1.19573	0.00327952	2.77496	111.299	78.4161
1379315_PM_at	BM385768	Rassf7	0.904952	-1.05953	0.132672	-2.38955	0.0931509	-2.41083	0	-3.06547	0	-2.77323	26.1443	0.216
1373963_PM_at	BF284337	Hdhd3	0.583065	-1.2896	0.144686	-2.11672	0.291928	-1.96679	0	-3.25003	0.00181146	-2.7676	28.0165	0.5525
1374802_PM_at	AI010721	Haus4	0.699471	1.27806	0.756372	1.17321	0.934503	1.06888	0.656294	1.17166	0.0370102	2.76549	125.769	105.009
1389014_PM_at	BI297612	Nampt	0.583065	-1.36601	0.345383	-1.9818	0.555236	-1.62172	0.00447399	-3.34224	0.0307144	-2.76481	32.2679	0.441
1387351_PM_at	NM_031825	Fbn1	0.583065	-1.37579	0.374576	-1.64179	0.618404	-1.2876	0.580899	1.15101	0.00691978	2.76455	144.548	95.8855
1388469_PM_at	AA945615	---	0.765771	-1.09078	0.374121	-1.39725	0.555236	-1.39325	0	-2.27221	0	-2.7636	104.017	74.3255
1382603_PM_at	AW521319	---	0.961621	-1.02942	0.344142	-1.88842	0.555236	-1.67745	0.0104997	-2.78025	0.00462003	-2.76262	34.9541	0.6185
1398387_PM_at	AI009530	Fam198b	0.98904	-1.00589	0.76781	1.09918	0.880719	1.0738	0.766833	-1.06834	0.00580681	2.7574	196.566	147.203
1390461_PM_at	AI071102	---	0.681145	-1.22269	0.358945	-1.92137	0.555236	-2.02108	0.00447399	-3.48456	0.0307144	-2.75342	29.5428	0.8594
1376098_PM_a_at	BF282304	---	0.963037	-1.01946	0.961716	-1.01828	0.589585	1.28282	0.290815	1.28492	0.00181146	2.74999	107.638	76.3764
1387470_PM_at	NM_031699	Cldn1	0.583065	-1.607	0.375782	-1.86141	0.555236	-2.13135	0.0633948	-2.37543	0.0233251	-2.74851	35.1247	2.05706
1380600_PM_at	AA893733	Itga2b	0.610693	-1.24512	0.351597	-1.72133	0.555236	-1.50719	0.00262776	-2.77727	0.00181146	-2.74391	34.0286	0.5884
1368306_PM_at	U08259	Grin2c	0.990842	1.0053	0.971738	-1.01442	0.555236	1.49444	0	2.6507	0.00181146	2.74351	31.75	0.6057
1369425_PM_at	NM_138889	Cdh13	0.583065	1.25378	0.432687	1.22291	0.604969	1.19001	0.399556	-1.14603	0	2.73984	194.679	159.062
1381808_PM_at	AI411255	Agxt2l2	0.583065	-1.41845	0.259492	-2.15563	0.555236	-1.90294	0.0120538	-2.73743	0.0154263	-2.73894	27.6703	5.24717
1372676_PM_at	BI275774	Fahd1	0.583065	-1.64172	0.0610569	-2.38536	0.156154	-2.07807	0	-2.53402	0	-2.73725	10.3828	1.52956
1369181_PM_at	NM_023965	Cybb	0.602596	-1.3417	0.872094	-1.07329	0.728417	1.21855	0.378435	-1.30542	0.0171742	2.7332	195.409	149.458
1373023_PM_at	BF555947	---	0.609825	-1.26163	0.378819	-1.56748	0.555236	-1.68511	0.0221025	-2.69378	0.0210602	-2.73261	163.712	104.228
1387109_PM_at	NM_031576	Por	0.938029	1.03302	0.424938	1.36986	0.555236	1.97715	0.33711	1.27473	0.040016	2.72681	166.598	105.486
1380115_PM_at	AA850751	---	0.583065	-1.52385	0.389918	-1.67297	0.555236	-2.28851	0.0309746	-3.51041	0.13774	-2.7266	NA	NA
1394290_PM_at	BG669921	---	0.583065	-1.52743	0.374143	-1.72378	0.425768	-2.08841	0.0128302	-2.62163	0.011876	-2.72501	47.5579	6.2499
1382419_PM_at	BI276776	Cenpk	0.912406	-1.05497	0.480807	1.29575	0.832381	1.11501	0.444264	-1.21874	0.0079033	2.72396	194.276	156.67
1371850_PM_at	AA892829	Papss1	0.583065	-1.52399	0.378819	-1.53285	0.997688	-1.00153	0.551416	1.14519	0.0154263	2.72041	124.589	85.5395
1372354_PM_at	BM389898	---	0.838214	-1.08941	0.854684	-1.06233	0.688661	1.19479	0.184949	1.50996	0.0188341	2.7183	133.846	90.2554
1390068_PM_at	AI179123	Nfe2l1	0.882717	-1.0547	0.489996	-1.21747	0.931994	1.038	0.335229	1.22005	0.00327952	2.71525	144.335	89.6027
1379509_PM_at	AI071235	---	0.583065	-1.71174	0.307444	-1.84134	0.072081	-2.50329	0	-3.24213	0.00327952	-2.71235	14.2318	3.67389
1370245_PM_at	AI232474	---	0.985766	-1.00622	0.977923	1.00734	0.591893	1.2087	0.227363	1.26016	0	2.71003	99.2576	71.5774
1382244_PM_at	AI409325	LOC100912382	0.606639	-1.26272	0.158166	-2.39807	0.477078	-1.94277	0.00608184	-2.85447	0.0163031	-2.70835	35.3871	0.3857
1387671_PM_at	NM_031115	Sctr	0.881501	1.05184	0.601369	1.1459	0.740258	1.12618	0.414005	-1.16641	0	2.70779	192.563	151.792
1370714_PM_a_at	M18769	St6gal1	0.583065	-1.35283	0.378819	-1.5877	0.555236	-1.6621	0.0151273	-2.64218	0.0109388	-2.70318	75.5945	13.2088
1372449_PM_at	AW253616	---	0.66064	-1.22302	0.911177	-1.0418	0.868433	1.08774	0.368296	-1.27505	0.0264932	2.70215	194.341	149.38
1382319_PM_at	BM389005	Gpr68	0.583065	1.40899	0.378819	1.62889	0.555236	1.49736	0.439304	1.19422	0.011876	2.7015	200.047	143.652	BMD > highest dose: 200.0
1378136_PM_at	BF403749	Lrp3	0.596339	-1.38276	0.252838	-2.4401	0.52373	-2.19532	0	-4.21567	0.0518243	-2.70042	NA	NA
1379262_PM_at	AW525769	Acot9	0.703718	-1.16201	0.448184	-1.28109	0.586479	-1.28992	0.793378	-1.05968	0.00181146	2.6962	132.032	0.9621
1376931_PM_at	BG380736	Phf20	0.646678	1.29102	0.652568	1.21064	0.593873	1.39098	0.269538	1.43337	0.039573	2.69581	181.439	111.723
1392893_PM_a_at	AA926239	Nacc2	0.583065	-1.60303	0.207593	-2.36219	0.338385	-2.31611	0.0302071	-2.51621	0.0249189	-2.69061	24.477	0.000761062
1368915_PM_at	NM_021593	Kmo	0.586113	-1.20591	0.356832	-1.45302	0.555236	-1.37334	0.00262776	-2.45288	0	-2.68997	107.47	76.2821
1376153_PM_at	BE102621	---	0.876456	1.07228	0.714317	1.13368	0.629369	1.26835	0.833285	-1.05183	0.0293159	2.68932	197.173	151.044
1367804_PM_at	NM_017170	Apcs	0.583065	-1.26676	0.360788	-1.39139	0.555236	-1.40976	0	-2.22782	0	-2.68928	97.4567	70.5217
1385309_PM_at	BI294084	Ccl24	0.583065	-1.62591	0.359498	-1.99349	0.555236	-2.07103	0.0212372	-2.83543	0.040016	-2.68832	25.8636	3.04246
1368213_PM_at	AI407454	Por	0.888645	-1.09005	0.896683	1.06616	0.581602	1.4381	0.764292	-1.10275	0.0109388	2.68661	197.46	144.583
1393305_PM_at	BF399398	LOC100361710	0.583065	-1.56176	0.361982	-1.80665	0.580947	-1.28511	0.056217	-2.15241	0.00998045	-2.68323	168.149	106.156
1377807_PM_a_at	BF389856	---	0.583065	-1.38088	0.368399	-1.5869	0.555236	-1.529	0.00745398	-2.52562	0	-2.68154	52.1145	12.4429
1394601_PM_at	AW526910	---	0.982612	-1.00876	0.588504	-1.18393	0.994302	1.0036	0.811784	1.05326	0.0136425	2.68065	116.107	0.9191
1390208_PM_at	BG378579	Htatip2 /// LOC100360373	0.62575	-1.1951	0.559887	1.17844	0.555236	1.66882	0.118397	1.59561	0	2.67893	112.507	79.0815
1395374_PM_at	BF548045	---	0.583065	-1.62468	0.500132	-1.33234	0.607683	-1.35826	0.168417	-1.67409	0.0436454	-2.67892	213.995	124.163	BMD > highest dose: 200.0
1398635_PM_at	BF565662	---	0.583065	1.2644	0.429644	1.25408	0.557378	1.31849	0.297011	1.23572	0	2.67623	147.741	96.9811
1393412_PM_at	AW920562	Fam3c	0.585965	-1.33264	0.727532	-1.13427	0.671455	1.23458	0.544275	1.17024	0.0128144	2.67092	132.367	89.5146
1393439_PM_a_at	AI045767	Ankh	0.82186	-1.08683	0.365922	-1.52976	0.555236	-1.65495	0.00262776	-2.56378	0	-2.66642	31.5628	0.9192
1391315_PM_at	BM386843	Fnip2	0.583065	-2.92587	0.0956022	-3.59864	0.516435	-2.43401	0.0291081	-2.92657	0.0797042	-2.66569	NA	NA
1373436_PM_at	AI171288	RGD1306739	0.620404	1.197	0.424615	1.26861	0.555236	1.34275	0.40838	1.17818	0.00181146	2.66507	194.641	111.938
1377890_PM_at	AI411360	LOC689574	0.736493	-1.15148	0.290929	-1.82783	0.555236	-1.76733	0.0287766	-2.1379	0.00462003	-2.66357	43.769	10.1149
1390146_PM_at	BF414998	Tmem150c	0.998982	-1.00089	0.483112	1.38305	0.568416	1.4761	0.403	1.31429	0.0497862	2.66277	166.248	105.335
1368260_PM_at	NM_053749	Aurkb	0.629194	1.28999	0.393065	1.45725	0.558232	1.45262	0.924862	1.02812	0.00462003	2.66219	170.853	0.9142
1374892_PM_at	AI410221	Sat2	0.583065	-1.28347	0.280143	-1.87726	0.555236	-1.78367	0.00745398	-2.49317	0	-2.66163	48.7643	8.828
1381243_PM_at	BE102374	---	0.61062	-1.33759	0.358004	-1.93829	0.555236	-1.54698	0.0859419	-2.12393	0.0405456	-2.66099	188.764	114.664
1394174_PM_at	AI639089	Defa-rs1	0.94255	1.01617	0.676825	-1.07168	0.625169	-1.12993	0.197964	-1.27853	0	2.65885	190.415	147.553
1385729_PM_at	BE108687	---	0.583065	-1.53701	0.308316	-2.10059	0.425768	-2.244	0.0259492	-2.56501	0.0203723	-2.65799	24.4412	2.94698
1374730_PM_at	AI102519	Tyrobp	0.583065	-1.44525	0.671202	-1.18808	0.908142	1.07283	0.548414	1.18747	0.0334544	2.65789	134.419	90.5408
1372301_PM_at	BI278482	Aebp1	0.74712	1.15176	0.595137	-1.20082	0.822795	-1.11668	0.944644	1.01723	0.0370102	2.65501	136.05	0.7849
1368943_PM_at	NM_020082	Rnase4	0.583764	-1.19105	0.378819	-1.28647	0.555236	-1.29167	0.00262776	-2.15441	0	-2.65442	98.78	71.2983
1394567_PM_at	AW535805	Qsox2	0.729049	-1.16059	0.75906	-1.11361	0.573146	-1.34939	0.285432	1.33079	0.0079033	2.65337	104.025	89.3674
1373605_PM_at	AI176540	Trak1	0.681541	-1.21259	0.0889686	-2.73125	0.555236	-1.54323	0.00447399	-2.83683	0.0079033	-2.6527	11.7229	10.0042
1373761_PM_at	AI176129	Fam60a	0.936444	-1.031	0.944803	1.02352	0.595005	1.26949	0.272141	1.30187	0.00462003	2.65032	126.99	86.7812
1389359_PM_at	BE120823	Smc4	0.951285	-1.03086	0.383299	1.48369	0.91642	1.06371	0.873768	1.04495	0.00691978	2.65021	195.886	141.416
1387531_PM_at	NM_053307	Msra	0.583065	-1.39872	0.36492	-1.66669	0.555236	-1.69269	0.0509051	-2.06849	0.00580681	-2.6488	168.931	106.493
1393550_PM_at	BF564195	Crem	0.583065	-1.45933	0.345383	-2.10341	0.555236	-2.0512	0.00262776	-3.43739	0.0618748	-2.64532	NA	NA
1387811_PM_at	NM_134432	Agt	0.583065	-1.30297	0.376748	-1.45599	0.555236	-1.57585	0	-2.50741	0	-2.64528	31.3186	0.8226
1375720_PM_at	AI171785	Gabbr1	0.885295	1.0714	0.810699	1.09089	0.69596	1.2115	0.699959	-1.10331	0.00894799	2.64463	196.465	153.768
1398364_PM_at	BF555972	RGD1359529	0.78108	-1.12281	0.203713	-1.95907	0.425698	-1.82456	0	-3.37847	0	-2.64409	26.272	0.5495
1395519_PM_at	BG670960	MGC95152	0.583065	-1.63052	0.339522	-1.968	0.534801	-2.06278	0.0136575	-2.78219	0.0197017	-2.6439	39.7906	0.000362835
1388600_PM_at	AI011713	---	0.847375	1.10458	0.420392	1.4196	0.577045	1.41192	0.554292	1.18553	0.0300464	2.64046	199.409	121.679
1371012_PM_at	AJ245707	Hacl1	0.583065	-1.3813	0.325741	-2.12389	0.555236	-2.01916	0.0403432	-2.48157	0.0348019	-2.63821	23.8154	4.99642
1372672_PM_at	AI407095	Qprt	0.583065	-1.28814	0.235245	-1.73079	0.193277	-1.89957	0	-2.61445	0	-2.63653	29.8324	0.8269
1373473_PM_a_at	BM386384	Nap1l1	0.714602	-1.18848	0.920534	1.04073	0.882384	1.08565	0.479322	1.20837	0.0363457	2.63599	153.178	99.5043
1367729_PM_at	NM_022521	Oat	0.788913	1.13241	0.848731	-1.07639	0.736737	-1.18109	0	-3.04193	0.00691978	-2.63539	54.7226	50.1571
1373922_PM_at	BG377024	---	0.966887	-1.01558	0.527018	-1.20089	0.555236	1.3966	0.471048	1.15738	0.00691978	2.63376	126.914	86.7422
1385677_PM_s_at	BG372143	---	0.583065	-2.00126	0.378819	-1.56957	0.555236	-1.77918	0	-3.6211	0.0486309	-2.6327	35.7907	0.2797
1374139_PM_at	BG671589	Cdr2	0.970226	-1.01862	0.895172	-1.05338	0.982507	1.01369	0.309663	-1.32594	0.0203723	2.62996	196.538	159.948
1379031_PM_at	BM390697	Gca	0.602596	1.19937	0.468608	1.21086	0.881593	1.05834	0.394027	1.17367	0	2.6292	120.243	103.879
1381186_PM_at	AW527770	---	0.583065	-1.35317	0.376364	-1.6	0.51558	-1.87008	0.00262776	-2.74909	0.00462003	-2.62637	27.6991	0.8881
1383149_PM_at	AA964466	LOC684122	0.799723	-1.15769	0.383532	-1.56331	0.555236	-1.75674	0.0415187	-2.44778	0.039573	-2.62524	178.506	110.52
1384510_PM_at	BI288603	---	0.608137	-1.16888	0.360255	-1.46624	0.555236	-1.34028	0	-2.2591	0	-2.62515	112.371	79.0068
1381533_PM_at	AI144754	Rnd1	0.583065	-1.32832	0.587631	-1.18704	0.578789	-1.31505	0.228411	-1.38005	0.0171742	2.62313	192.846	145.328
1387946_PM_at	AF065438	Lgals3bp	0.920433	-1.05085	0.697761	1.15165	0.703791	1.20626	0.328674	1.29882	0.0079033	2.62294	140.989	93.764
1390798_PM_at	BF288130	Ptprc	0.798987	-1.14854	0.722296	1.1648	0.706345	1.24726	0.729508	-1.10929	0.0307144	2.62237	198.37	149.988
1370680_PM_at	AF483620	Stau2	0.991101	1.00444	0.873014	1.04873	0.934559	1.03743	0.990701	1.00236	0.00462003	2.62152	194.277	132.603
1369785_PM_at	NM_057198	Ppat	0.586623	-1.30294	0.622055	-1.18531	0.558232	1.37055	0.138538	1.55183	0	2.62047	113.428	79.5863
1384941_PM_at	AI548100	Shf	0.764231	-1.1151	0.395501	-1.34906	0.555236	-1.91434	0.0136575	-2.6815	0.0128144	-2.62041	33.4494	0.9972
1376808_PM_at	BG672572	---	0.583065	-1.43191	0.280563	-1.94913	0.46358	-1.97763	0.0104997	-2.64283	0.0109388	-2.6204	30.4225	5.49104
1374635_PM_at	AW527151	---	0.911626	1.0482	0.927408	1.03237	0.825888	1.10242	0.485443	1.16873	0.00327952	2.61877	135.864	91.2576
1385374_PM_at	AA997236	Tef	0.726545	-1.20851	0.378681	-1.70357	0.555236	-1.9107	0.0112669	-2.83853	0.031291	-2.61831	30.7559	0.9323
1367614_PM_at	NM_012904	Anxa1	0.924521	-1.06159	0.988917	-1.00744	0.641068	1.33707	0.486946	1.2548	0.0249189	2.61677	160.574	102.843
1385793_PM_at	AI045120	---	0.583065	-1.52867	0.394427	-1.42005	0.555236	-1.46479	0.0839497	-2.08845	0.0217065	-2.61558	163.814	104.273
1373245_PM_at	BE111752	Col4a1	0.583065	-1.58875	0.508418	-1.27544	0.842678	-1.11094	0.759261	-1.08164	0.011876	2.6136	173.495	114.013
1371347_PM_at	BI279371	Tmem50b	0.583065	-1.39153	0.44811	-1.29385	0.966544	1.02141	0.851329	1.04294	0.0163031	2.61174	133.339	90.0017
1384628_PM_at	AI549292	Iyd	0.583065	-1.20399	0.378819	-1.38572	0.555236	-1.43792	0	-2.46119	0	-2.60892	31.3967	0.7655
1388593_PM_at	AI176465	---	0.703718	-1.20064	0.505516	-1.29366	0.561709	-1.42981	0.0104997	-2.86632	0.0203723	-2.60768	56.1505	50.2341
1384035_PM_at	AW536030	---	0.636129	-1.41077	0.406371	-1.65626	0.526706	-2.52402	0.0386148	-3.08184	0.126201	-2.60737	NA	NA
1384406_PM_at	AW527186	Ccrl1	0.583065	-1.85483	0.376748	-1.74607	0.388109	-2.32422	0.0245854	-2.63635	0.0359395	-2.60709	40.411	7.86632e-05
1371699_PM_at	BI295739	---	0.583065	-1.34621	0.118625	-1.85461	0.383596	-1.64186	0	-3.06116	0	-2.60593	26.677	0.3559
1369044_PM_a_at	AF202733	Pde4b	0.753646	1.14636	0.407175	1.35296	0.720411	1.18146	0.815293	1.05809	0.00580681	2.60547	195.202	144.386
1373710_PM_at	BI296600	---	0.625007	-1.17101	0.378819	-1.32216	0.545616	-1.54516	0	-2.72967	0	-2.60396	26.7773	0.809
AFFX-ThrX-M_at		---	0.583065	1.83165	0.207593	2.34952	0.314285	2.30611	0.163865	1.59277	0.0154263	2.60318	NA	NA
1385709_PM_x_at	AW529028	---	0.686634	-1.16439	0.376364	-1.75626	0.555236	-1.63897	0.0215704	-2.51487	0.0171742	-2.60039	183.912	112.726
1398468_PM_at	BF553076	---	0.583065	-1.63879	0.375667	-1.93423	0.337052	-2.62137	0.00262776	-3.73249	0.072505	-2.60016	NA	NA
1382544_PM_at	AI058746	---	0.583065	-1.32188	0.762557	1.08321	0.555236	1.44481	0.195926	1.38556	0.00691978	2.59932	138.217	92.4156
1373970_PM_at	AI716248	Il33	0.819419	-1.10547	0.274608	-1.89389	0.465295	-1.88026	0.00262776	-2.61565	0.00327952	-2.5977	27.8613	0.5021
1368450_PM_at	NM_022178	Myo5a	0.925479	-1.04011	0.836783	1.06762	0.969064	1.01942	0.762434	-1.06744	0	2.59498	194.241	140.715
1373911_PM_at	BM389026	Postn	0.583065	1.32873	0.378819	1.38223	0.555236	1.36346	0.530588	1.14525	0	2.59452	197.741	141.766
1398267_PM_at	NM_053537	Slc22a7	0.59046	-1.21046	0.254419	-1.69895	0.363288	-1.73437	0.00262776	-2.42306	0	-2.59425	31.9918	0.7762
1379719_PM_at	AI408386	Syde2-ps1	0.729368	1.12878	0.973068	1.01113	0.797189	-1.10558	0.0720154	-1.85157	0	-2.5931	115.553	80.7427
1388482_PM_at	BM384306	Fam129b	0.83583	-1.11249	0.709146	1.16063	0.912559	1.06884	0.422977	-1.25309	0	2.5878	195.879	158.054
1367577_PM_at	NM_031970	Hspb1	0.718617	-1.26308	0.586007	-1.31992	0.313901	-2.53172	0.00859244	-3.1032	0.0474937	-2.58155	29.1594	0.8324
1379592_PM_at	AI045151	Slc25a13	0.856669	-1.05608	0.381147	-1.30408	0.558232	-1.26214	0	-2.38953	0	-2.58103	118.906	82.5459
1390557_PM_at	BF394809	Gca	0.583065	1.29593	0.662868	1.1376	0.735932	1.14578	0.640546	1.10187	0.00181146	2.58003	195.972	139.4
1367952_PM_at	NM_030827	Lrp2	0.635244	-1.26465	0.32696	-1.9644	0.561709	-1.437	0.0637748	-2.14778	0.0287294	-2.5798	203.773	120.427	BMD > highest dose: 200.0
1385077_PM_at	BE097285	Gbf1	0	-2.81149	0	-3.20615	0	-3.0697	0	-3.83652	0	-2.57902	4.33797	0.2273
1391414_PM_at	AI409142	LOC679811	0.583065	-1.64246	0.249683	-2.05359	0.555236	-1.72904	0.0322842	-2.24718	0.00691978	-2.57858	35.1575	5.2207e-06
1382476_PM_x_at	AI060133	---	0.583065	-1.85725	0.389918	-1.53917	0.555236	-1.92436	0.0316605	-2.80507	0.0705351	-2.57787	NA	NA
1389488_PM_at	AA800750	---	0.842997	1.07305	0.360788	-1.82934	0.246297	-2.34156	0.00859244	-2.61397	0.0079033	-2.57779	27.2798	0.3619
1372818_PM_at	BI284441	Colec12	0.98748	1.00717	0.67165	-1.1525	0.811459	-1.11826	0.823004	-1.05254	0.0424477	2.57734	136.115	0.9848
1383971_PM_at	AA818159	---	0.583065	-1.49065	0.262722	-2.04438	0.555236	-1.86723	0.0212372	-2.44415	0.0109388	-2.57705	47.5953	0.000267662
1387375_PM_at	NM_031855	Khk	0.583065	-1.27661	0.338206	-1.56177	0.452804	-1.68329	0	-2.87892	0	-2.5769	28.4915	0.8363
1390987_PM_at	AI406858	---	0.583065	-1.56044	0.262722	-2.18676	0.52373	-2.03113	0.00447399	-3.13989	0.0293159	-2.57665	28.2351	0.3757
1386261_PM_x_at	AI406385	Cav2 /// LOC100362824	0.881611	1.09926	0.378819	-1.69345	0.555236	-1.6067	0.0341741	-2.84367	0.0797042	-2.57457	NA	NA
1370177_PM_at	AI548856	PVR	0.981596	-1.01004	0.753808	1.10357	0.667829	1.20155	0.608662	1.12013	0	2.57098	173.384	102.667
1389253_PM_at	BI289085	Vnn1	0.955749	1.02457	0.597344	1.19521	0.587069	1.33099	0.161356	1.61091	0.0280279	2.56659	123.091	84.7579
1376817_PM_at	AA943165	---	0.746591	1.15002	0.931314	-1.03357	0.920413	-1.05382	0.866529	1.04171	0.011876	2.56578	137.426	0.938
1389639_PM_at	BF283302	RGD1565350	0.583065	-1.31823	0.348747	-1.67293	0.501653	-1.80162	0	-2.77493	0.00181146	-2.56493	31.6999	0.8844
1377145_PM_at	BI296089	RGD1562101	0.777496	-1.12369	0.378681	-1.69871	0.555236	-1.43935	0.064064	-2.24881	0.0370102	-2.5615	166.659	105.513
1383826_PM_at	AA924620	Rab40b	0.929687	-1.04612	0.750865	-1.12855	0.571117	-1.37309	0.0338976	-2.2568	0.011876	-2.56119	138.893	92.7457
1368009_PM_at	NM_053765	Gne	0.841031	-1.08702	0.357472	-1.67011	0.51646	-1.80863	0.00447399	-2.99583	0.00691978	-2.56071	26.752	0.8415
1382518_PM_at	BM386012	Pde8a	0	-3.00158	0	-3.20163	0	-3.10159	0	-3.31531	0.00462003	-2.5594	4.20179	0.1279
1371643_PM_at	AW143798	Ccnd1	0.583065	-1.4417	0.378819	-1.65496	0.555236	-1.73073	0	-2.95221	0.031291	-2.5582	29.3283	0.6677
1372311_PM_at	BG380795	Gnpda1	0.850637	-1.08872	0.985989	-1.0074	0.577242	1.34515	0.833987	-1.05402	0.00998045	2.55719	196.177	131.969
1371875_PM_at	BM388852	Manba	0.970226	1.01771	0.861226	-1.06612	0.933542	1.04677	0.978057	-1.00723	0.0136425	2.55519	195.73	105.82
1397904_PM_at	BI292042	LOC100909928	0.591505	-1.32533	0.361605	-2.01251	0.555236	-1.94151	0.0259492	-2.86607	0.0813622	-2.55129	NA	NA
1397519_PM_at	BF547596	Adipor2	0.583065	-1.74985	0.235245	-2.13112	0.347207	-2.12702	0.0330946	-2.25664	0.0079033	-2.54986	28.8912	3.45011e-06
1382622_PM_at	AI502757	Cst7	0.716453	1.1658	0.588973	1.19875	0.555236	1.506	0.163865	1.64482	0.0363457	2.54898	142.845	94.6578
1383066_PM_at	BG379237	---	0.792711	-1.09097	0.830491	1.05859	0.771093	1.11069	0.326774	1.2307	0.0300464	2.54864	130.01	88.3244
1370883_PM_at	Y00480	RT1-Da	0.795271	1.12558	0.836296	-1.07867	0.555236	1.44814	0.416214	1.22994	0.00894799	2.54613	139.378	92.9823
1369465_PM_at	NM_012584	Hsd3b5	0.833638	-1.06127	0.490291	-1.17461	0.568416	-1.22924	0	-2.76668	0	-2.54402	55.8461	50.5847
1380242_PM_at	AW435376	Lrp5	0.974017	1.01466	0.406979	-1.35377	0.555236	-1.61573	0.0104997	-2.68176	0.0203723	-2.54387	31.9222	0.9296
1372794_PM_at	BM392203	Dapk2	0.561523	-2.21542	0.378819	-1.53993	0.156154	-2.45888	0.0445499	-2.08251	0.0109388	-2.54358	282.923	145.967	BMD > highest dose: 200.0
1378239_PM_at	BF404337	Gaa	0.693537	-1.17028	0.513067	-1.23167	0.567862	1.33067	0.441153	1.19163	0.00327952	2.54214	126.49	86.5236
1370882_PM_at	AI171966	RT1-DMb	0.839307	1.11005	0.826729	-1.09353	0.940716	1.04821	0.63976	1.1375	0.0079033	2.54155	160.818	102.952
1368574_PM_at	NM_016991	Adra1b	0.72166	1.14566	0.411323	-1.33066	0.673277	-1.19433	0.0456938	-2.02134	0.00998045	-2.53923	133.381	90.0231
1386865_PM_at	NM_012946	Sparcl1	0.636728	-1.32025	0.525674	-1.33315	0.77308	1.20117	0.451567	1.27974	0.0459071	2.53786	118.703	82.4375
1392812_PM_at	AI058726	---	0.583065	-1.63312	0.310789	-1.85083	0.136299	-2.43201	0.0215704	-2.28456	0.00894799	-2.53691	16.748	1.55907
1388393_PM_at	BM385031	LOC685108 /// Plp2	0.583065	-1.30175	0.545382	-1.20382	0.953284	-1.02784	0.940006	-1.01605	0.0128144	2.53641	109.755	0.7488
1384854_PM_at	AI072679	---	0	-3.33474	0	-3.20714	0	-3.22866	0	-4.04981	0.00580681	-2.53249	1.41181	2.23855e-06
1387964_PM_a_at	AY071924	Ero1l	0.600586	1.29765	0.53165	1.25565	0.989922	1.00846	0.950559	-1.01685	0.00691978	2.53025	194.912	153.354
1395079_PM_at	AI454784	---	0.981778	-1.01111	0.520527	-1.24929	0.705766	1.19192	0.773016	1.07154	0.0264932	2.52765	148.361	97.2721
1375647_PM_at	BG671943	---	0.927461	-1.03305	0.640512	-1.12932	0.558232	-1.31796	0.0215704	-2.37393	0.0128144	-2.52687	123.187	84.8078
1373989_PM_at	AI103943	Rassf1	0.880538	-1.0621	0.409921	-1.33155	0.964479	-1.02252	0.988772	1.00357	0.0136425	2.52628	123.702	0.8273
1370026_PM_at	NM_012935	Cryab	0.651851	-1.2786	0.984676	-1.00945	0.881303	-1.09997	0.655666	-1.14159	0.0242063	2.52483	196.3	141.266
1370067_PM_at	NM_012600	Me1	0.855356	1.09659	0.420435	1.36777	0.165726	2.1582	0.156392	1.55004	0	2.5224	28.2169	14.3746
1384639_PM_at	AI070350	Reep6	0.583065	-1.92567	0.881605	1.05078	0.558232	1.37253	0.199333	1.42176	0.0145876	2.52159	126.405	86.4802
1395014_PM_at	BI282068	---	0.588091	-1.24855	0.694727	-1.11654	0.583163	-1.26929	0.728868	-1.06944	0.00691978	2.51769	133.055	0.9272
1389555_PM_at	BM387190	Tcf19	0.961835	1.01871	0.987641	1.00567	0.705622	1.16981	0.336495	-1.24687	0.0154263	2.51691	195.123	157.546
1367856_PM_at	NM_017006	G6pd	0.594476	1.37343	0.62849	1.23005	0.564923	1.45951	0.651288	1.15112	0.011876	2.51551	198.58	133.458
1367617_PM_at	NM_012495	Aldoa	0.836335	1.07617	0.695848	1.11112	0.555236	1.35624	0.387478	1.18398	0	2.51527	124.237	85.3564
1387877_PM_at	BE096729	Ftcd	0.621128	-1.17251	0.329682	-1.47811	0.555236	-1.32833	0	-2.25923	0	-2.51445	115.341	80.628
1380001_PM_at	AW526140	Pnn	0.583065	-2.90379	0.102656	-3.38835	0.26576	-2.98688	0.0229929	-3.11093	0.119046	-2.50902	NA	NA
1383923_PM_at	BF410662	---	0.583065	-1.35089	0.334872	-1.97637	0.555236	-1.87777	0.00262776	-2.7865	0.0272408	-2.50792	31.3295	0.6124
1391251_PM_at	BI290666	---	0.970226	-1.01333	0.907425	-1.03299	0.692399	1.15306	0.585811	1.10612	0	2.50565	161.141	100.663
1398490_PM_at	BM390414	---	0.84814	1.06977	0.383299	-1.34879	0.555236	-1.39083	0.0471003	-1.96011	0.00327952	-2.50514	132.816	89.74
1387339_PM_at	NM_019192	Sepp1	0.604395	-1.23463	0.378819	-1.51149	0.555236	-1.54291	0.00950809	-2.51043	0.00998045	-2.50374	160.812	102.949
1367654_PM_at	NM_031819	Fat1	0.583065	-1.48521	0.378819	-1.45455	0.75562	-1.16154	0.721476	-1.09242	0.00462003	2.50333	115.481	0.5302
1393419_PM_at	BF522089	Rcbtb2	0.583065	-1.70792	0.28037	-1.9049	0.555236	-1.68581	0	-2.97121	0.00580681	-2.50063	23.8143	1.10474
1369923_PM_at	NM_023951	Sebox	0.583065	-1.53201	0.276709	-1.92197	0.165726	-2.39417	0.00262776	-2.79728	0.0154263	-2.49881	27.5775	0.5591
1373082_PM_at	AA893743	Pkia	0.842997	1.08017	0.899566	-1.04187	0.667343	1.19754	0.285187	-1.29222	0.0163031	2.49736	195.687	161.055
1378034_PM_at	BF552141	Mterfd3	0.655663	1.19772	0.65967	1.14441	0.555236	1.59414	0.475513	1.16942	0.0327686	2.49695	199.119	115.877
1391682_PM_at	AI169812	---	0.583065	-1.65195	0.224497	-2.43864	0.555236	-1.91528	0.0229929	-2.68351	0.05289	-2.49597	NA	NA
1390549_PM_at	AA859796	Adipor2	0.583065	-1.55873	0.281619	-1.86761	0.0841595	-2.30446	0.0322842	-2.08224	0	-2.49421	20.5013	0.663917
1386892_PM_at	NM_031975	Ptms	0.583065	-1.26288	0.302311	-1.59771	0.337052	-1.78303	0.00262776	-2.30646	0	-2.49365	28.4753	8.83578
1382261_PM_at	AW534331	RGD1311422	0.95383	-1.01898	0.654377	-1.10981	0.877285	1.05706	0.44515	-1.13723	0	2.49225	189.531	138.399
1391407_PM_at	BF392634	---	0.665147	-1.27487	0.340778	-2.42599	0.555236	-2.21448	0.0354812	-3.18979	0.168403	-2.49177	NA	NA
1368339_PM_at	NM_012521	S100g	0.948857	1.02934	0.847299	1.07228	0.655603	1.25273	0.987581	1.00388	0.040016	2.49144	199.362	141.459
1396202_PM_at	BF401339	---	0.583065	-1.71116	0.193754	-2.18012	0.434555	-1.96673	0.00262776	-2.80175	0.00998045	-2.49114	18.9984	0.000300446
1370824_PM_at	AF273025	Slc38a3	0.858291	-1.0425	0.385691	-1.25212	0.555236	-1.36299	0	-2.70541	0	-2.4901	54.2384	34.8627
1369491_PM_at	NM_053626	Dao	0.669222	-1.2571	0.374576	-1.72024	0.555236	-1.80091	0.152974	-1.65659	0.0210602	-2.48655	208.437	122.15	BMD > highest dose: 200.0
1382678_PM_at	AA859019	Cfhl1	0.612086	-1.21234	0.588504	-1.16396	0.555236	-1.39423	0.00262776	-2.63128	0	-2.48595	55.0143	43.6447
1382475_PM_at	AI060133	---	0.583065	-1.83322	0.480432	-1.36907	0.555236	-1.65896	0.0151273	-2.82972	0.0545915	-2.4858	NA	NA
1383938_PM_at	BI286738	---	0.742106	-1.17405	0.9505	-1.02843	0.751965	1.18189	0.226452	1.41804	0.00181146	2.48382	131.2	88.9268
1383578_PM_at	AI071227	Rad51	0.632185	1.21958	0.403003	1.34209	0.62979	1.24029	0.826852	1.05035	0.00327952	2.48203	194.68	148.599
1368614_PM_at	NM_133552	Mlxipl	0.699888	-1.24157	0.249683	-2.41992	0.555236	-1.89223	0.0302071	-2.72277	0.0699753	-2.48199	NA	NA
1376739_PM_at	AW252511	Ddx24	0.66578	-1.22293	0.44726	-1.32887	0.912937	-1.06204	0.861538	1.04514	0.0188341	2.48183	163.502	107.344
1375267_PM_at	BI291292	Ppic	0.847563	1.06603	0.990549	1.00315	0.562976	1.30349	0.664034	-1.07972	0.00998045	2.47881	193.446	145.743
1374797_PM_at	BM391920	Eaf1	0.856011	-1.05169	0.405802	-1.22772	0.60201	1.17537	0.269903	1.20694	0	2.47622	108.949	77.1111
1378874_PM_at	AI012076	Cdk2	0.744756	-1.15825	0.361768	-1.77979	0.555236	-1.81498	0	-3.66587	0.0300464	-2.47621	26.4037	0.7317
1387528_PM_at	NM_022704	LOC100911854 /// Mbl2	0.583065	-1.30371	0.374143	-1.58322	0.555236	-1.59122	0.00745398	-2.32317	0	-2.47576	54.3068	11.1685
1372136_PM_at	AA848776	---	0.893049	-1.04119	0.749061	-1.07682	0.555236	-1.32172	0	-2.74193	0.00327952	-2.47562	54.461	46.6575
1372236_PM_at	BI279079	Nod1	0.583065	-1.45254	0.235245	-1.81593	0.493887	-1.69932	0	-2.80253	0.00327952	-2.47533	41.6444	6.39188
1373445_PM_at	BI296198	Nol8	0.596339	-1.30559	0.731383	-1.13199	0.958564	-1.03146	0.338491	1.2933	0.0210602	2.47412	125.435	85.9785
1393816_PM_at	AI555801	Cenpw	0.760218	1.13604	0.449298	1.30522	0.593206	1.30046	0.543181	-1.15322	0.0359395	2.47368	175.032	0.992
1388055_PM_at	U39207	Cyp4f37 /// Cyp4f5 /// LOC691320	0.776811	1.09572	0.89768	-1.03499	0.571747	1.25556	0.269841	-1.25314	0	2.4694	195.052	159.444
1387280_PM_a_at	NM_017353	Slc7a5	0.831569	-1.09464	0.719385	-1.12722	0.734937	1.16829	0.875963	-1.03793	0.011876	2.46846	195.082	124.652
1386917_PM_at	NM_012744	Pc	0.874605	1.05932	0.378819	-1.40482	0.574872	-1.25894	0	-2.84245	0.00327952	-2.46777	56.8701	50.8491
1368609_PM_at	NM_017047	Slc10a1	0.583065	-1.31419	0.378681	-1.39447	0.555236	-1.40325	0.00262776	-2.5717	0	-2.46252	57.677	50.9303
1398727_PM_at	BF398091	---	0.94234	-1.03541	0.379479	-1.47999	0.330262	-2.21747	0.00262776	-3.06962	0.0293159	-2.46139	24.6828	0.9384
1372715_PM_at	AA819349	Sfxn1	0.583065	-1.31195	0.155695	-1.78815	0.246297	-1.72204	0.00447399	-2.10984	0	-2.46034	24.2681	6.17528
1383343_PM_at	BI300511	LOC682225	0.583065	-1.63837	0.236369	-2.36602	0.0931509	-2.91633	0.0112669	-2.94828	0.0497862	-2.45833	12.8573	0.8351
1373337_PM_at	AI412065	Grhpr	0.583065	-1.24637	0.25763	-1.53745	0.425768	-1.54239	0	-2.25464	0	-2.45796	41.2185	11.94
1377307_PM_at	BM385387	Fam89a	0.583065	-1.54619	0.37413	-2.06697	0.555236	-1.79243	0.0360791	-3.1157	0.151405	-2.45542	NA	NA
1387901_PM_at	L19180	Ptprs	0.623088	-1.18581	0.362531	-1.62639	0.555236	-1.58129	0.00608184	-2.61322	0.00691978	-2.45079	33.2528	0.8055
1395146_PM_at	BI290608	Adipor2	0.721628	-1.15504	0.73946	-1.11348	0.561709	-1.36366	0.0170683	-2.43384	0.0109388	-2.44913	133.159	89.9118
1378117_PM_at	BF396269	---	0.79942	-1.1616	0.378819	-1.67928	0.521382	-2.24596	0.00262776	-4.27354	0.0982528	-2.44798	NA	NA
1397808_PM_at	AW920064	---	0.717316	-1.13969	0.396252	-1.3135	0.555236	-1.38337	0	-2.52373	0	-2.44775	32.3738	0.7397
1368967_PM_at	NM_133609	Eif2b3	0.645144	-1.28515	0.679242	-1.19386	0.742593	1.21001	0.25426	1.43822	0.0197017	2.44759	142.103	94.3013
1389479_PM_at	AI233750	Klf3	0.652667	-1.16914	0.726682	-1.0998	0.632057	1.20089	0.306438	1.23892	0.0188341	2.44657	128.866	87.7422
1388955_PM_at	BE110691	---	0.599646	1.25902	0.406497	1.33266	0.578095	1.30456	0.167865	1.46541	0.0079033	2.44556	139.485	93.0341
1370947_PM_at	AI228197	Setd4	0.967371	1.01853	0.465115	-1.28142	0.687148	1.20148	0.604307	1.12748	0.00894799	2.44408	155.769	100.686
1371799_PM_at	AI175438	Gaa	0.913897	1.03731	0.644954	-1.12224	0.776074	1.10539	0.246358	1.26608	0.00327952	2.44357	122.475	84.4348
1375857_PM_at	AW917760	Myof	0.722836	1.1635	0.910543	1.04052	0.67286	1.21918	0.919888	-1.024	0.0376378	2.44337	196.79	149.325
1393796_PM_at	BG375986	Cep152	0.781621	-1.16015	0.424775	-1.41922	0.555236	-1.86061	0.0398442	-2.44011	0.0509615	-2.44181	NA	NA
1392382_PM_at	BE117736	---	0.583065	1.32406	0.475889	1.20958	0.65852	1.17339	0.63893	-1.08792	0	2.4409	193.432	157.125
1374709_PM_at	AI406795	---	0.66817	-1.20166	0.494494	-1.26412	0.611405	-1.27522	0.0403432	-2.45531	0.0645786	-2.44043	NA	NA
1393588_PM_at	AA964346	Cldn14	0.583065	-1.28643	0.376748	-1.73383	0.555236	-1.94206	0	-3.49796	0.0376378	-2.43934	29.9708	0.9212
1389736_PM_at	BM392358	---	0.598648	1.18597	0.422991	1.22388	0.954896	1.02108	0.475886	1.12571	0.00181146	2.43819	126.995	104.762
1372439_PM_at	AI176393	Col4a1	0.583065	-1.45707	0.361689	-1.67906	0.882546	-1.07954	0.821976	-1.05574	0.0163031	2.43775	161.271	106.454
1369249_PM_at	NM_053714	Ankh	0.583065	-1.57172	0.377845	-1.82205	0.555236	-1.60093	0.0389173	-2.70643	0.101804	-2.43634	NA	NA
1367601_PM_at	NM_053698	Cited2	0.946498	-1.02591	0.634096	-1.15123	0.653838	-1.20248	0.0360791	-1.99833	0.00181146	-2.43624	126.902	86.7359
1383557_PM_at	BG665587	---	0.583065	-1.5824	0.381226	-1.56948	0.555236	-1.60388	0.0434824	-2.59504	0.0849352	-2.43561	NA	NA
1389857_PM_at	BG378874	Wbp5	0.703791	-1.14737	0.522508	-1.20661	0.866949	1.07408	0.935849	1.01692	0.0079033	2.43542	175.468	112.765
1376816_PM_at	BF284903	---	0.677875	1.19009	0.927491	1.03399	0.957581	1.02954	0.592543	-1.13112	0.00580681	2.4349	193.654	152.635
AFFX-ThrX-3_at		---	0.0576648	2.28914	0	2.35378	0.0216243	2.40439	0.0430711	1.77389	0	2.43438	NA	NA
1389682_PM_at	BF284967	Chac2	0.6547	-1.16208	0.423433	-1.26049	0.557378	-1.31663	0	-2.92132	0	-2.43396	56.4109	50.653
1386872_PM_at	BI296290	Igf2r	0.583065	-1.2685	0.378819	-1.44418	0.598487	-1.23978	0.258743	-1.28367	0.00462003	2.4337	193.824	138.19
1381403_PM_at	AI575071	Me2	0.654783	-1.22748	0.713836	-1.1412	0.626277	-1.27674	0.752644	-1.08272	0.0163031	2.43273	134.005	0.9383
1379046_PM_at	BI290140	Mlec	0.613425	-1.23552	0.964143	1.01657	0.92417	1.04707	0.343154	1.24261	0.0417434	2.43205	143.835	95.1316
1382343_PM_at	AA999037	---	0.67573	-1.16961	0.812886	1.07338	0.628607	1.22241	0.567817	1.12651	0.00580681	2.43105	146.885	96.5785
1385413_PM_at	AI549431	Egfr	0.935418	-1.04191	0.378819	-1.68429	0.555236	-1.81883	0.0338976	-2.53316	0.0621951	-2.43036	NA	NA
1371924_PM_at	BI274355	Olfml3	0.583065	1.36454	0.704515	1.1039	0.568006	1.33677	0.96082	1.00901	0.0470751	2.43013	197.829	157.663
1381350_PM_at	AI317824	---	0.949344	1.02724	0.932546	-1.02989	0.555236	-1.58997	0.0615193	-2.15052	0.0363457	-2.42964	138.56	92.583
1373438_PM_at	BE329352	Ube2o	0.74642	-1.15963	0.456083	-1.32757	0.751362	1.16992	0.878998	1.04055	0.0359395	2.42947	161.8	103.387
1377713_PM_at	AI639381	Foxn3	0.583065	-1.34235	0.243214	-1.8883	0.518983	-1.77665	0	-2.62523	0.00691978	-2.42816	33.9608	0.6618
1384036_PM_s_at	AW536030	---	0.583065	-1.47419	0.378819	-1.79726	0.555236	-2.14286	0.00608184	-3.81678	0.166326	-2.4274	NA	NA
1387081_PM_at	NM_017132	Rcn2	0.583065	-1.55116	0.378819	-1.53905	0.574617	-1.30886	0.558519	-1.12813	0.0370102	2.42707	122.747	0.5276
1388426_PM_at	BF398848	Srebf1	0.862204	1.07574	0.376748	-1.51399	0.555236	-1.4033	0.00447399	-2.40975	0.00462003	-2.42678	32.7794	0.5595
1370942_PM_at	AI170661	Rasa3	0.90585	1.06123	0.937861	1.0322	0.87212	1.09374	0.97544	-1.00843	0.0272408	2.42574	195.987	140.393
AFFX-r2-Bs-phe-M_at		---	0	2.69607	0	2.67721	0.0216243	2.83164	0.0842102	1.73379	0.00580681	2.42493	NA	NA
1390323_PM_at	AW527815	---	0.620722	-1.24641	0.308316	-1.72882	0.26576	-1.99621	0.00608184	-2.51619	0.00462003	-2.42422	33.0761	0.8768
1389805_PM_at	BF400933	LOC100910532	0.583065	-1.48217	0.35068	-1.77037	0.555236	-1.78327	0	-3.33317	0.0217065	-2.42377	31.5129	0.6901
1392265_PM_s_at	AI548892	Mmp23	0.73775	1.12374	0.676356	1.1216	0.555236	1.33859	0.366114	1.20146	0	2.42098	111.51	78.5324
1374060_PM_at	AI411374	---	0.696215	-1.12401	0.437425	-1.22459	0.56212	-1.27383	0.0305471	-2.06039	0.00462003	-2.4201	120.936	83.6236
1391652_PM_at	AI411140	Glyat	0.622736	-1.2208	0.377845	-1.48728	0.583369	-1.2793	0.0344268	-1.97129	0	-2.41963	154.567	100.139
1389852_PM_at	AI598316	Cenpm	0.584232	-1.26998	0.232687	-2.0723	0.393304	-1.98575	0.00262776	-3.01922	0.00998045	-2.41935	28.9415	0.6168
1367932_PM_at	NM_017268	Hmgcs1	0.583065	-1.54866	0.378819	-1.40486	0.555236	-1.58315	0.0112669	-2.39049	0.00580681	-2.41916	165.706	105.099
1371331_PM_at	BG665037	---	0.918978	-1.04953	0.922701	1.03721	0.730781	1.1801	0.522038	1.1727	0.0079033	2.41637	153.909	99.8392
1387505_PM_at	NM_013145	Gnai1	0.996646	-1.00192	0.642783	1.14182	0.592819	1.2581	0.418387	1.18407	0.0136425	2.41558	146.5	96.3969
1371005_PM_at	AI059506	Abcc1	0.923416	1.03445	0.83046	-1.06025	0.84727	-1.07649	0.815625	-1.04287	0.00691978	2.41472	195.638	140.355
1377832_PM_at	BE109322	Plk4	0.583065	1.33443	0.389918	1.30099	0.736098	1.13781	0.909319	-1.02372	0	2.41095	195.901	159.29
1384551_PM_at	AI578134	Ranbp6	0.583065	-1.53148	0.378819	-1.59257	0.513706	-2.20878	0.00262776	-3.16135	0.0841913	-2.40981	NA	NA
1378504_PM_at	AW251647	---	0.637838	-1.21924	0.340778	-1.73138	0.555236	-1.74653	0.0360791	-2.11855	0.011876	-2.40782	205.181	120.951	BMD > highest dose: 200.0
1372557_PM_at	AI409182	Arl6	0.814414	-1.09685	0.527106	-1.22148	0.740647	-1.14949	0.98356	1.00451	0.0136425	2.40761	130.092	0.9808
1382534_PM_at	BF284898	---	0.583065	-1.58575	0.268075	-2.08117	0.56829	-1.3173	0	-3.05578	0.0320195	-2.40586	86.9238	0.000287845
1390224_PM_at	BM387978	---	0.603555	-1.27467	0.685273	-1.14538	0.558232	1.39955	0.299177	1.30858	0.0280279	2.40523	149.744	97.9177
1372606_PM_at	BM390528	---	0.583065	-1.28519	0.311135	-1.74535	0.443473	-1.84072	0.0212372	-2.1378	0.00580681	-2.40512	181.031	111.556
1386529_PM_at	BF564309	---	0.999294	-1.00033	0.559347	-1.19052	0.59382	1.26147	0.936969	-1.01603	0.0180424	2.40402	193.35	119.645
1384250_PM_a_at	AA818098	---	0.600586	1.26075	0.382202	1.41682	0.72213	1.16921	0.745153	1.07541	0.0217065	2.40401	199.297	159.012
1398295_PM_at	NM_031684	Slc29a1	0.717482	-1.17286	0.364284	-1.62184	0.350761	-1.98886	0.00859244	-2.61055	0.0109388	-2.40347	31.3255	0.9574
1381145_PM_at	BE112469	---	0.583065	-1.33642	0.378819	-1.54195	0.568006	-1.36276	0.0374279	-2.32026	0.0417434	-2.40314	197.918	118.22
1377562_PM_at	AI711257	---	0.968239	1.01764	0.75397	1.105	0.647089	1.22414	0.703328	-1.08776	0.0341034	2.40243	197.699	154.44
1374573_PM_at	BE113181	Dync2li1	0.824732	1.0873	0.696104	1.12048	0.940747	1.03617	0.800891	-1.05342	0.00327952	2.40169	195.038	148.587
1381056_PM_at	BI286045	Pkp3	0.583065	-1.41069	0.360255	-1.87924	0.555236	-1.96468	0.0485396	-2.28483	0.0595962	-2.40068	NA	NA
1389586_PM_at	BE107169	---	0.825892	1.07697	0.744372	1.08889	0.558232	1.31436	0.479702	1.14137	0.00691978	2.39924	135.335	90.9955
1393070_PM_at	BE118406	Scrn2	0.811021	-1.1051	0.192865	-2.10257	0.425768	-1.89838	0.0415187	-2.00273	0.0145876	-2.39864	205.907	121.22	BMD > highest dose: 200.0
1375689_PM_at	BI300470	---	0.583065	-2.23	0.234309	-3.0473	0.418447	-2.8509	0.0164582	-3.64517	0.187139	-2.39842	NA	NA
1371951_PM_at	AA800031	Fhl2	0.938029	1.03698	0.851008	1.07205	0.894288	-1.07256	0.774104	1.07462	0.0376378	2.39786	118.792	103.575
1384603_PM_at	AI602131	Abca4	0.586656	-1.27591	0.327892	-1.93775	0.445509	-2.08822	0.00745398	-2.81804	0.0388721	-2.39625	25.9137	0.6553
1372892_PM_at	BE109668	Zfp213	0.670303	-1.17559	0.378819	-1.51016	0.555236	-1.56273	0.0743129	-1.91893	0.0210602	-2.3957	156.901	101.198
1373644_PM_at	AW253720	---	0.666444	-1.14701	0.376828	-1.44171	0.555236	-1.42733	0.00447399	-2.36795	0.00327952	-2.3945	33.6957	0.8072
1375073_PM_at	BE107313	Samd11	0.97676	1.01795	0.235245	-2.18871	0.555236	-1.86011	0.0305471	-2.3217	0.0334544	-2.39437	37.3894	0.2796
1387452_PM_a_at	NM_031553	Nfyb	0.583065	-1.56317	0.321238	-1.97805	0.285207	-2.33766	0	-3.60065	0.0293159	-2.3941	27.1363	0.8155
AFFX-r2-Bs-phe-5_at		---	0.583065	1.62189	0.249683	1.9818	0.262113	2.09541	0.275192	1.37191	0.011876	2.39196	NA	NA
1379344_PM_at	AI176057	Cybb	0.594476	-1.22628	0.733471	-1.09561	0.689386	1.15846	0.604423	1.10236	0.0203723	2.3917	130.474	88.5597
1369737_PM_at	NM_017334	Crem	0.689645	-1.24866	0.327892	-2.08692	0.555236	-1.74619	0.0170683	-3.02609	0.0909794	-2.39062	NA	NA
1382255_PM_at	BE110785	---	0.583065	-1.40438	0.201643	-2.45313	0.555236	-1.76699	0.0242114	-2.57315	0.0595962	-2.38378	NA	NA
1371583_PM_at	AI598399	Rbm3	0.864687	1.06671	0.504802	-1.23176	0.994099	-1.00295	0.468832	-1.16921	0.0341034	2.38108	195.398	148.916
1381456_PM_at	BE096289	---	0.583065	-1.61807	0.233877	-2.10821	0.555236	-1.73841	0.00859244	-2.50386	0.0188341	-2.38105	10.1038	1.04663
1389700_PM_at	H31078	---	0.788052	1.09912	0.953006	-1.01944	0.929817	1.03906	0.641558	-1.09412	0.00327952	2.381	193.963	146.876
1392733_PM_at	BM391545	Mipol1	0.866643	1.06414	0.528315	1.20161	0.748631	1.13522	0.76968	1.06074	0.0136425	2.38047	196.448	135.393
1374478_PM_at	AA819329	RGD1305347	0.678125	-1.18859	0.406497	-1.35361	0.555236	-1.67077	0.0487086	-1.96664	0.0128144	-2.38039	156.533	101.032
AFFX-r2-Bs-lys-5_at		---	0	2.82434	0.102656	2.60223	0	2.94499	0.12323	1.76289	0.0287294	2.37902	NA	NA
1368302_PM_at	NM_031059	Msx1	0.583065	-1.59269	0.35282	-1.70723	0.582978	-1.31323	0	-2.73837	0.0217065	-2.37751	68.2148	4.7713
1375921_PM_at	BF281577	Rcn1	0.896231	-1.05794	0.828975	1.07603	0.906482	1.05878	0.523171	1.1612	0.0197017	2.37709	153.721	93.3454
1374864_PM_at	BM390457	Spry2	0.949344	1.03023	0.967715	-1.01756	0.555236	1.47439	0.195772	1.43037	0.0128144	2.37679	127.08	86.8275
1385862_PM_at	BF552350	Armc9	0.774149	-1.14574	0.361768	-1.82561	0.534801	-2.04715	0.0319942	-2.51729	0.0694574	-2.3765	NA	NA
1374153_PM_at	AI236359	Pdcl3	0.606726	1.21784	0.755506	1.09281	0.748701	1.12973	0.893463	-1.02661	0.00580681	2.37454	194.909	150.108
1368407_PM_at	NM_022605	Hpse	0.759331	-1.16562	0.964946	-1.02077	0.960973	-1.03105	0.599591	1.15596	0.0264932	2.37226	156.842	101.172
1371711_PM_at	AA800689	Reep5	0.94787	-1.03214	0.998207	-1.00079	0.632467	1.27079	0.666967	1.11763	0.0203723	2.37164	184.025	112.771
1393095_PM_at	BI276113	Tnks1bp1	0.583065	-1.45454	0.291396	-1.70914	0.555236	-1.53281	0	-2.67761	0.00327952	-2.36743	31.2076	0.3446
1378140_PM_at	BI296317	Arl11	0.583065	-1.45693	0.902562	-1.05523	0.972951	-1.02359	0.498654	-1.21437	0.0465456	2.36677	195.087	138.538
1376247_PM_at	BF403197	Pck2	0.926294	-1.04867	0.794754	-1.10824	0.933542	1.05305	0.652683	1.13023	0.0136425	2.36406	154.846	100.267
1376342_PM_at	BI295185	Mier2	0.583065	-1.41531	0.314711	-1.86357	0.445509	-2.01932	0.00262776	-3.18806	0.0341034	-2.36085	27.1099	0.7938
1372299_PM_at	AI013919	Cdkn1c	0.847732	-1.09754	0.502558	-1.28738	0.256816	-2.21387	0.00262776	-2.7944	0.0257584	-2.35996	29.242	0.9086
1383290_PM_at	BI280343	Spint1	0.740033	1.14756	0.606766	1.18072	0.761313	1.14691	0.709765	1.08916	0.00462003	2.35994	196.952	135.974
1372345_PM_at	AA894210	---	0.623623	1.20138	0.440106	1.26551	0.561709	1.31838	0.178721	1.4247	0.0154263	2.35964	145.257	95.8087
1374915_PM_at	BE113321	---	0.731101	-1.19017	0.381226	-1.48465	0.555236	-1.71613	0.0112669	-2.4473	0.0203723	-2.3587	197.641	118.114
1383069_PM_at	AW144676	Rbms3	0.918912	-1.04608	0.840175	-1.07102	0.705766	1.18394	0.841278	1.04671	0.0203723	2.35853	175.551	108.301
1382778_PM_at	AI231350	Dusp6	0.629534	-1.34821	0.378819	-1.72655	0.555236	-1.63398	0.0199792	-3.15091	0.14011	-2.35471	NA	NA
1370836_PM_at	U51017	Serpina4	0.61703	-1.15787	0.378819	-1.33852	0.558232	-1.24866	0.00950809	-2.01739	0	-2.35452	129.952	88.2953
1393952_PM_at	BI278833	Ccdc68	0.583065	1.30015	0.407457	1.24398	0.555236	1.32096	0.403191	1.15202	0	2.35405	198.249	131.422
1371542_PM_at	BI284599	Tuba4a	0.583065	-1.3728	0.245234	-2.0198	0.501653	-1.86417	0.0170683	-2.5305	0.0217065	-2.35238	33.9272	0.5123
1395133_PM_at	BM387572	Mavs	0.964624	-1.02105	0.29046	-1.77218	0.555236	-1.56487	0.0242114	-2.10371	0.00462003	-2.35215	35.89	0.4051
1379606_PM_at	BM392291	Rab30	0.924521	1.03888	0.95653	-1.01917	0.761024	1.13069	0.941563	1.01582	0.0242063	2.34855	195.542	130.568
1373088_PM_at	BI295811	LOC100363310	0.668974	-1.19149	0.967104	-1.01557	0.866963	1.08159	0.505538	1.1622	0.0154263	2.34719	146.233	96.271
1369093_PM_at	NM_080394	Reln	0.951369	1.02912	0.399064	-1.39882	0.765389	1.16098	0.696028	1.10607	0.0171742	2.34659	151.344	98.6597
1374796_PM_at	AI413058	Sgcb	0.767	1.11099	0.865465	1.051	0.96997	-1.01813	0.526605	-1.13201	0	2.34641	194.789	153.303
1368518_PM_at	NM_012523	Cd53	0.943406	-1.03298	0.976721	-1.01146	0.568416	1.3312	0.852313	-1.04527	0.00580681	2.3455	196.383	135.14
1370241_PM_at	AA800502	Cyp2c7 /// LOC100911552	0.749763	-1.07454	0.415577	-1.24429	0.587858	-1.19224	0.094073	-1.65902	0.0224795	-2.34277	147.839	97.0273
1371518_PM_at	AI235948	Nid1	0.990805	-1.00408	0.820514	-1.061	0.561269	1.28845	0.893321	-1.02472	0.0079033	2.34112	196.496	131.561
1367791_PM_at	NM_031645	Ramp1	0.584575	-1.27296	0.378819	-1.38994	0.573765	-1.28972	0.791765	1.05899	0.00327952	2.34105	111.358	0.625
1387852_PM_at	NM_012703	Thrsp	0.614436	-1.34231	0.378864	-1.57983	0.591893	-1.40857	0.107063	-1.89536	0.0459071	-2.34097	198.654	118.5
1390455_PM_at	AI013474	Abhd2	0.583065	-1.42524	0	-2.82353	0.108624	-2.18901	0	-3.07316	0.00462003	-2.33946	10.7785	6.49005
1386945_PM_a_at	NM_031976	Prkab1	0.644102	-1.2188	0.212841	-2.29405	0.555236	-1.85358	0.00608184	-2.74997	0.0405456	-2.33815	32.1454	0.306
1372103_PM_at	BM386931	Dnaja4	0.583065	-1.69216	0.378819	-1.65185	0.34474	-2.16567	0	-3.32383	0.0363457	-2.33523	29.9647	0.7089
1383904_PM_at	BM386541	Fgl1	0.583065	-1.38319	0.21171	-1.74722	0.285207	-1.783	0	-2.715	0	-2.33515	29.177	0.704
1367786_PM_at	NM_080767	Psmb8	0.622736	-1.20813	0.398116	-1.3295	0.536777	-1.73679	0.0164582	-2.16323	0.0136425	-2.33509	35.8237	0.9837
1383321_PM_at	BG376248	Tpst1	0.583065	-1.59204	0.227602	-1.87697	0.425223	-1.81037	0	-2.38056	0.00327952	-2.33473	15.4485	1.24232
1367562_PM_at	NM_012656	Sparc	0.752148	-1.15205	0.740103	-1.12703	0.669845	-1.23044	0.916097	1.02745	0.00580681	2.33472	124.667	0.9509
1367696_PM_at	NM_030833	Ifitm2	0.899509	1.04943	0.977923	-1.00925	0.631165	1.21705	0.757152	1.06415	0.00894799	2.33449	154.818	100.254
1367913_PM_at	NM_130744	Cygb	0.946344	1.03389	0.896536	-1.0532	0.827511	1.12199	0.362261	-1.28224	0.035346	2.33417	197.149	163.003
1386882_PM_at	NM_031318	Dynlt1	0.587248	-1.32069	0.572931	-1.22018	0.910454	1.06419	0.920791	-1.02659	0.0257584	2.33335	158.449	101.895
1384763_PM_at	BF392435	RGD1306626	0.585965	1.21729	0.378864	1.32339	0.555236	1.37764	0.611256	1.09094	0	2.33201	197.281	142.534
1378413_PM_at	BG379394	---	0.996644	-1.00236	0.377845	-1.66561	0.126863	-2.74089	0	-4.54463	0.0557735	-2.33101	NA	NA
AFFX-LysX-5_at		---	0.090258	2.5583	0	2.76287	0	2.86303	0.131656	1.65813	0.0136425	2.32529	NA	NA
1370414_PM_at	M94043	Rab38	0.740343	-1.14015	0.378819	-1.40135	0.555236	-1.51385	0.0204617	-2.04262	0.00327952	-2.32355	149.12	97.6265
1395410_PM_at	AI717707	Ppp2r3a	0.927822	-1.03938	0.374143	-1.60197	0.555236	-1.70836	0.0732843	-1.83137	0.0188341	-2.31925	168.672	106.381
1398791_PM_at	NM_031614	Txnrd1	0.723922	-1.12485	0.963933	-1.014	0.555236	1.43352	0.361818	1.19663	0.0079033	2.31656	138.39	92.5001
1370150_PM_a_at	NM_012703	Thrsp	0.858017	1.08059	0.917332	1.03825	0.861113	-1.08881	0.0627762	-1.86259	0.011876	-2.31564	116.007	80.9888
1377114_PM_at	AI410861	---	0.583065	-1.43148	0.378681	-1.59571	0.555236	-1.6555	0	-3.01973	0.0417434	-2.31563	31.3266	0.6705
1385791_PM_at	BE112294	Vill	0.607343	-1.27582	0.245338	-2.13259	0.555236	-1.74144	0.00745398	-2.91121	0.0363457	-2.31491	30.4911	0.3694
1389779_PM_at	AA800626	Sh2d4a	0.82453	1.07604	0.378819	-1.44844	0.626277	-1.19678	0.0667968	-1.88456	0.0079033	-2.31479	142.112	94.3054
1382082_PM_at	AI145337	Nfyb	0.59015	-1.34682	0.351863	-1.90246	0.555236	-1.72734	0.0151273	-2.85047	0.0713401	-2.31425	NA	NA
1382434_PM_at	AI059015	Entpd5	0.912061	-1.04475	0.623885	1.15488	0.555236	1.43765	0.144384	1.49121	0.00462003	2.31347	139.657	93.118
1372653_PM_at	BI276210	Fkbp11	0.63479	-1.17563	0.410355	-1.26773	0.889165	-1.05508	0.780317	1.05268	0.00580681	2.31307	160.443	105.832
1372062_PM_at	BF394161	Cinp	0.585875	-1.29497	0.631324	-1.16959	0.878806	1.07863	0.239266	1.34472	0.00998045	2.31304	118.648	82.4081
1388887_PM_at	AI178222	Ggta1p	0.754645	-1.15654	0.933355	-1.03385	0.957581	1.03239	0.79002	-1.0712	0.0470751	2.31241	196.843	136.988
1367691_PM_at	NM_134449	Prkcdbp	0.918246	1.05215	0.862528	1.06798	0.555236	1.40155	0.295891	1.31864	0.00691978	2.31133	147.288	96.7682
1385889_PM_at	AA893212	---	0.583065	-1.75664	0.207593	-2.41056	0.180858	-2.78235	0.0249112	-2.55861	0.0649147	-2.31091	NA	NA
1373736_PM_at	AI178446	---	0.678735	-1.24233	0.294572	-2.02816	0.457994	-2.12125	0.0249112	-2.44739	0.0584971	-2.30686	NA	NA
1368072_PM_at	NM_019290	Btg3	0.583065	-1.69142	0.715339	-1.16109	0.555236	-1.53938	0.37465	-1.30217	0.0443035	2.30669	146.811	0.5015
1389622_PM_at	AI232643	Slc25a13	0.59972	-1.20288	0.325174	-1.49724	0.555236	-1.47067	0	-2.3084	0	-2.30513	32.8557	0.7795
1369654_PM_at	NM_023991	Prkaa2	0.583065	-1.51936	0.145092	-2.045	0.311817	-1.87921	0	-2.80522	0.00580681	-2.3044	30.9802	0.4322
1389059_PM_at	BI278651	---	0.583065	-1.53839	0.158166	-2.0783	0.555236	-1.53525	0	-3.00277	0.00998045	-2.30294	26.267	2.24672
1373738_PM_at	BG379494	LOC686999	0.63479	-1.17503	0.48484	-1.20796	0.946257	1.0286	0.669628	1.08106	0.0249189	2.30206	138.184	92.3991
1392600_PM_a_at	AI176989	---	0.583065	1.29057	0.551846	1.1802	0.555236	1.33845	0.47397	1.15218	0.00462003	2.30204	197.312	123.744
1394699_PM_at	BG671896	---	0.583065	-1.61616	0.235245	-1.84425	0.525944	-1.69456	0	-3.01784	0.00462003	-2.30087	31.2355	0.3581
1377141_PM_at	AI103397	---	0.961616	1.01677	0.60197	1.13747	0.555236	1.42884	0.471048	1.13641	0.00181146	2.30025	148.356	97.2695
1369011_PM_at	AF202888	Apoa5	0.583065	-1.28047	0.310065	-1.58971	0.521382	-1.59432	0	-2.40445	0.00181146	-2.29864	31.8296	0.7736
1382466_PM_at	BF407231	Snrnp48	0.583065	-1.79707	0.356832	-1.74552	0.367542	-2.1289	0.0199792	-2.44201	0.0363457	-2.2981	20.6266	3.27526e-07
1393139_PM_at	BM385272	Apoc2	0.583065	-1.31143	0.29002	-1.58343	0.555236	-1.42043	0	-2.16848	0	-2.2972	54.1363	10.3188
1368275_PM_at	NM_080886	Msmo1	0.709334	-1.2083	0.98359	-1.01012	0.561709	-1.44669	0.0838212	-1.94316	0.0497862	-2.29707	157.341	101.396
1388515_PM_at	BE112952	---	0.583065	-1.33973	0.384826	-1.37315	0.976865	-1.01252	0.787051	1.05004	0.0203723	2.29619	128.982	87.8017
1397341_PM_at	BG663837	Pbk	0.951369	-1.02255	0.512137	1.21377	0.956013	1.02624	0.21186	-1.35726	0.0203723	2.29601	176.997	0.7421
1393404_PM_at	BF554746	Rtn4rl1	0.585275	-1.38913	0.372451	-1.75047	0.100045	-2.80782	0.0112669	-2.69497	0.0452647	-2.29508	32.8147	0.6998
1369587_PM_at	NM_021689	Ereg	0.639577	1.13593	0.433946	1.20086	0.757075	1.08831	0.195529	-1.28655	0	2.29287	178.468	0.9726
1391456_PM_at	AA998207	Jam3	0.912814	-1.07091	0.36866	-2.07103	0.538581	-2.44386	0.0291081	-3.16946	0.193648	-2.29279	NA	NA
1382186_PM_a_at	AI136314	Gpatch4	0.583065	-1.37381	0.402823	-1.3947	0.935245	-1.04879	0.396662	1.2525	0.0217065	2.29206	124.317	85.3979
1378819_PM_at	AW435096	Aspdh	0.836114	-1.06536	0.378681	-1.39266	0.555236	-1.4367	0.00262776	-2.42413	0	-2.29025	30.1987	0.7989
1373102_PM_at	BI282750	Cdh13	0.814948	1.0885	0.409959	1.30049	0.586515	1.2621	0.929262	-1.01735	0.0128144	2.28706	198.356	157.841
1375183_PM_at	AW916745	Id4	0.583065	-1.62493	0.169464	-2.38242	0.555236	-1.85721	0.0143168	-2.63949	0.0545915	-2.28627	NA	NA
1387223_PM_at	NM_017193	Aadat	0.583065	-1.36317	0.235245	-1.71345	0.555236	-1.36603	0.00262776	-2.23351	0	-2.28522	57.9621	7.48458
1371602_PM_at	BI274110	Tspan9	0.939185	1.03761	0.513256	-1.27691	0.943603	-1.04263	0.682076	1.11157	0.0341034	2.28463	157.043	101.262
1381940_PM_at	AW527798	---	0.585753	1.26271	0.428258	1.2802	0.555236	1.4676	0.629276	1.10451	0.00691978	2.28035	197.843	134.164
1374591_PM_at	AI409042	Ptprd	0.583065	-1.23801	0.378819	-1.45654	0.555236	-1.40565	0.0302071	-1.96584	0.00181146	-2.27993	155.763	100.683
[truncated: 2,229 more rows]
