# Supplementary material for: Recommended approaches in the application of toxicogenomics to derive points of departure for chemical risk assessment
Source: Arch Toxicol. 2016 Dec 7;91(5):2045–65. doi: 10.1007/s00204-016-1886-5 (PMC5399047; doi:10.1007/s00204-016-1886-5)
Supplement: Supplementary file 6 — Supplementary material 6 (XLS 5094 kb) [file 204_2016_1886_MOESM6_ESM.xls]

## Sheet: Table S13
Table S13. Differentially expressed genes and the BMD (L) values in rat liver in response to feeding 50, 200, 375, 500 or 750 ppm 4,4-methylenbis(N,N'-dimethyl)benzenamine for 5 days. The list is sorted from highest to lowest fold change in the 750 ppm treatment group. The blue indicates downregulated of genes while yellow indicates upregulation of genes. Significant (FDR adjusted p < 0.05) and n…
			50 ppm		200 ppm		375 ppm		500 ppm		750 ppm		benchmark dose
Probe	Accession Number	Gene Symbol	FDR p-value	Fold change	FDR p-value	Fold change	FDR p-value	Fold change	FDR p-value	Fold change	FDR p-value	Fold change	BMD	BMDL	Note
1388139_PM_at	BI277586	Myh2	0.99961	-4.61477	0.999807	-5.11865	0.176018	-19.7883	0.652729	-3.70827	0.0317064	-44.8322	855.373	486.114	BMD > highest dose: 750.0
1389253_PM_at	BI289085	Vnn1	0.99961	2.62658	0.296562	5.63738	0	24.8131	0	46.6232	0	43.246	55.9502	0.2873
1387032_PM_at	NM_012829	Cck	0.99961	3.19418	0	7.23332	0	18.6703	0	31.5641	0	43.0004	40.302	24.9579
1387160_PM_at	NM_022235	Kcne3	0.99961	-1.06929	0.999807	1.45972	0	6.33382	0	22.1717	0	31.9524	257.065	191.869
1388349_PM_at	AA799557	Ckmt2	0.99961	-3.31694	0.999807	-4.01699	0.351326	-6.93007	0.645771	-3.31119	0.0345349	-29.3311	846.505	483.062	BMD > highest dose: 750.0
1375518_PM_at	AI104533	Ttn	0.99961	-2.84179	0.999807	-2.43109	0.358979	-6.96504	0.689083	-2.99864	0.0300563	-28.7851	700.579	428.663
1398243_PM_at	NM_057144	Csrp3	0.99961	-4.30746	0.999807	-9.26105	0.271581	-6.69145	0.559276	-3.27229	0.0228337	-24.4305	1006.43	534.27	BMD > highest dose: 750.0
1393339_PM_at	AW535172	Efcab6	0.99961	1.37449	0.999807	2.84413	0	8.03289	0	15.5077	0	20.2933	72.585	0.659
1379448_PM_at	BE110883	Ttk	0.99961	1.16782	0.999807	2.51414	0	8.36655	0	12.8536	0	19.0357	105.802	0.8394
1372190_PM_at	AI235942	Aqp4	0.99961	-3.42354	0.999807	1.01205	0.311814	-6.36621	0.638164	-3.05724	0.0334828	-18.7859	650.417	407.948
1370345_PM_at	L11995	Ccnb1	0.99961	1.51708	0.999807	2.05606	0	8.84446	0	14.2368	0	17.6093	260.089	140.447
1374056_PM_at	AI236229	Rbm24	0.99961	-2.45841	0.999807	-2.07808	0.255904	-5.29214	0.584199	-2.72772	0.00857824	-17.4271	589.411	381.169
1395944_PM_at	AI548667	Mis18a	0.99961	1.73494	0.999807	2.1681	0.00430692	9.55931	0	13.6029	0	17.2575	105.676	0.3793
1367776_PM_at	NM_019296	Cdk1	0.99961	1.48999	0.999807	2.09998	0.00730962	8.59784	0	12.3129	0	16.688	232.37	128.534
1389756_PM_at	BM390710	Melk	0.99961	1.44188	0.999807	2.52209	0	8.69588	0	9.61623	0	16.6813	270.029	205.12
1391317_PM_at	BE109802	Ska1	0.99961	1.36163	0.999807	1.88499	0	7.52698	0	10.2941	0	16.5396	267.515	203.448
1372595_PM_at	BF284889	Actn2	0.99961	-1.86021	0.999807	-4.35765	0.349185	-5.36483	0.610696	-3.09377	0.0412168	-16.5263	796.662	465.391	BMD > highest dose: 750.0
1393848_PM_at	AA957260	Rrm2	0.99961	1.49875	0.999807	2.25125	0	7.23187	0	9.05213	0	16.4689	310.138	231.125
1379582_PM_a_at	AA998516	Ccna2	0.99961	1.53672	0.999807	2.27286	0.0181701	8.14596	0.00521591	10.7945	0	16.4342	302.545	226.298
1389651_PM_at	AI177057	Apln	0.99961	1.1479	0.999807	1.07273	0.0547843	3.33132	0	11.915	0	16.1945	212.11	165.318
1372685_PM_at	BE113362	Cdkn3	0.99961	1.13841	0.999807	1.88318	0.0195025	8.16312	0	13.5969	0	15.6874	236.332	161.721
1391063_PM_at	BE113443	Kif23	0.99961	1.46243	0.999807	2.33529	0.00430692	8.35686	0	11.7163	0	15.5986	103.855	0.6817
1373658_PM_at	AI409259	Racgap1	0.99961	1.56434	0.999807	2.62709	0.00730962	8.02373	0	10.9067	0	15.3634	99.4789	0.8163
1388484_PM_at	BI296084	Ube2c	0.99961	1.27712	0.999807	2.11495	0.00430692	8.4202	0	12.3034	0	15.3633	102.437	0.5427
1380775_PM_at	BE110723	Kif20b	0.99961	1.70335	0.999807	2.34433	0	8.74165	0	11.834	0	15.0291	105.225	0.5561
1384510_PM_at	BI288603	---	0.99961	1.06088	0.999807	1.32352	0	3.5464	0	7.82812	0	14.7644	243.65	183.043
1373188_PM_at	AI137995	Scn4b	0.99961	-2.59841	0.999807	-2.37146	0.190199	-6.71776	0.573772	-2.86042	0.0196926	-14.7068	632.091	400.093
1368816_PM_at	BG669096	Mpz	0.99961	-1.64029	0.999807	-5.58805	0.368088	-3.32369	0.630117	-2.25123	0.00430097	-14.6172	644.75	405.536
1376831_PM_at	AI712694	Fam64a	0.99961	1.37074	0.691978	2.33212	0	7.67108	0	12.0534	0	14.6046	70.3047	0.4569
1383413_PM_at	AW531481	Hhatl	0.99961	-2.62679	0.999807	-2.40085	0.221299	-5.41118	0.503106	-3.03014	0.0105969	-14.5381	597.564	384.854
1391518_PM_at	AI579823	Cenpw	0.99961	1.33264	0.999807	2.37393	0	7.45229	0	10.9691	0	14.5163	96.6231	0.76
1379479_PM_at	AA859926	Kif4a	0.99961	1.40982	0.999807	1.74634	0	7.41604	0	10.7256	0	14.3166	286.33	215.84
1369888_PM_at	NM_012707	Gcg	0.99961	2.60452	0.691978	3.45595	0	10.6214	0	10.2381	0	14.3008	65.2636	31.4201
1376914_PM_at	AW253690	Depdc1	0.99961	1.48803	0.999807	2.39268	0.00730962	7.44773	0	10.9933	0	14.25	313.573	233.294
1378640_PM_at	BE098732	Uhrf1	0.99961	1.55627	0.999807	2.60953	0.0425106	7.7859	0.0266617	7.98503	0	14.1427	436.848	305.422
1376377_PM_at	BF398599	Diaph3	0.99961	1.56605	0.999807	1.95329	0	7.34758	0	10.9221	0	14.0014	233.398	149.49
1370462_PM_at	AI171185	Hmmr	0.99961	1.46615	0.999807	2.11206	0	7.95668	0	11.6342	0	13.885	225.396	133.067
1384174_PM_at	AI028874	---	0.99961	1.33153	0.999807	1.70649	0	5.26044	0	8.5158	0	13.6563	218.517	169.852
1373823_PM_at	AA944180	Cks2	0.99961	1.37937	0.999807	2.13265	0.00430692	7.14309	0	10.3675	0	13.5495	104.02	0.6431
1397341_PM_at	BG663837	Pbk	0.99961	1.05481	0.999807	1.92075	0.00430692	6.19401	0	8.1696	0	13.4574	240.396	185.09
1370461_PM_at	AF336825	Hmmr	0.99961	1.24924	0.999807	2.09654	0	6.82765	0	10.0629	0	13.1941	99.5179	0.6387
1389566_PM_at	AW253821	Ccnb2	0.99961	1.48153	0.999807	2.40716	0.0219993	7.4064	0	11.2208	0.00102566	13.1751	102.781	0.7488
1373250_PM_at	AI229404	RGD1561367	0.99961	1.06048	0.999807	1.97608	0	7.06991	0	10.4564	0	13.0525	215.336	135.211
1372186_PM_a_at	BM385445	Top2a	0.99961	1.62142	0.999807	1.96566	0.0181701	6.91616	0.00207179	9.22296	0	12.7579	312.134	232.386
1392899_PM_at	BI284262	Prc1	0.99961	1.38332	0.999807	1.93925	0.00430692	7.21632	0	10.131	0	12.7191	228.943	144.684
1384259_PM_at	BF559151	Racgap1	0.99961	1.37341	0.999807	1.58191	0	5.85514	0	8.03997	0	12.6652	254.243	194.537
1393816_PM_at	AI555801	Cenpw	0.99961	1.38279	0.999807	2.00237	0	6.86748	0	9.63472	0	12.6483	244.52	115.627
1384280_PM_at	AA964152	Nusap1	0.99961	1.46426	0.999807	1.99825	0.00430692	7.22811	0.00207179	9.69819	0	12.633	110.05	0.5422
1390137_PM_at	BM388478	Traf4af1	0.99961	1.61494	0.999807	2.25415	0	7.3342	0	11.3499	0	12.4911	94.1207	0.4614
1372407_PM_at	BI289527	Tmod4	0.99961	-2.44366	0.999807	-2.44267	0.156429	-6.59811	0.519333	-2.88277	0.0153188	-12.4491	628.319	398.456
1367780_PM_at	NM_022391	Pttg1	0.99961	1.33585	0.999807	1.91264	0.00979214	6.76562	0.00207179	10.2174	0	12.3995	242.627	140.589
1370346_PM_at	X64589	Ccnb1	0.99961	1.74559	0.999807	1.94527	0	6.45121	0	10.5592	0	12.3683	263.381	123.726
1383578_PM_at	AI071227	Rad51	0.99961	1.34493	0.999807	2.29151	0.0151528	6.62344	0	7.38776	0	12.3489	292.028	219.539
1389449_PM_at	AI171994	Fitm1	0.99961	-2.60083	0.999807	-2.66838	0.298751	-5.21129	0.67033	-2.40935	0.0429288	-12.3407	847.322	483.344	BMD > highest dose: 750.0
1369020_PM_at	NM_052983	Slc5a5	0.99961	1.99817	0.691978	3.59932	0	6.55172	0	8.44935	0	12.3273	72.9381	36.9328
1373648_PM_at	AI102627	LOC681849	0.99961	-1.91586	0.999807	-3.76505	0.224402	-4.36625	0.43402	-2.97826	0.00484062	-12.302	561.123	368.116
1372886_PM_at	AI556917	Tacc3	0.99961	1.47534	0.999807	2.24104	0.00979214	6.47718	0	9.75598	0	12.104	291.852	219.425
1372979_PM_at	BI295828	---	0.99961	-2.14516	0.999807	-3.53954	0.274608	-5.14526	0.579497	-2.80584	0.0339522	-12.0703	742.257	445.048
1370297_PM_at	U10188	Plk1	0.99961	1.68216	0.999807	1.87571	0	6.34358	0	9.11164	0	11.9008	271.918	206.373
1374012_PM_at	AI171372	Sypl2	0.99961	-2.40445	0.999807	-2.49429	0.250656	-5.41985	0.631366	-2.52483	0.0326011	-11.7877	757.616	450.908	BMD > highest dose: 750.0
1389408_PM_at	BG379338	Rrm2	0.99961	1.25935	0.999807	2.06189	0.0530199	6.24477	0.00521591	8.4673	0.00102566	11.661	297.284	222.927
1393581_PM_at	AW528001	Aspm	0.99961	1.35652	0.999807	1.91732	0.00979214	6.37431	0	8.93876	0	11.6528	314.941	234.155
1390891_PM_at	BE116384	Kif11	0.99961	1.26827	0.999807	2.03507	0.00430692	6.80032	0	8.13688	0	11.6528	286.351	215.854
1387868_PM_at	BF289368	Lbp	0.99961	1.31729	0.691978	2.52369	0	5.99505	0	9.83235	0	11.6197	63.4348	0.6692
1388496_PM_at	AI103600	Flnc	0.99961	-2.86663	0.999807	-3.99542	0.319036	-4.28144	0.711778	-2.03551	0.0317064	-11.5356	970.61	523.469	BMD > highest dose: 750.0
1368773_PM_at	NM_012955	Cenpi	0.99961	1.21375	0.999807	1.84382	0	5.04918	0	7.41395	0	11.47	220.422	171.194
1378629_PM_at	AI227638	Satb1	0.99961	1.27739	0.999807	-1.47841	0.235966	-3.54459	0.122604	-4.76394	0.00315491	-11.4178	374.832	270.488
1384068_PM_at	BI295150	Ckap2	0.99961	1.32578	0.999807	1.98304	0	6.35211	0	8.83043	0	11.3861	269.339	204.662
1392732_PM_at	AI711233	Nusap1	0.99961	1.38332	0.999807	1.83484	0.0181701	5.9923	0.00652809	7.60418	0	11.2845	267.444	203.4
1374776_PM_at	BG380430	Vash2	0.99961	2.45792	0.999807	2.67714	0	6.53115	0	10.1055	0	11.2336	65.9284	0.003607
1383582_PM_at	BG377582	Tmem54	0.99961	1.5811	0.345989	3.35201	0	6.44557	0	9.65331	0	11.2039	66.1595	0.946
1385086_PM_at	BF388785	Bub1	0.99961	1.56655	0.999807	1.48166	0.00979214	5.78787	0	8.09947	0	11.0722	322.256	238.736
1389858_PM_at	BM389006	Tk1	0.99961	1.17506	0.999807	1.70609	0	5.40855	0	9.13552	0	11.0498	242.483	156.973
1381605_PM_at	AW521619	Usp13	0.99961	-2.03229	0.999807	-2.76682	0.376455	-3.8954	0.597919	-2.62723	0.0323951	-11.0287	714.566	434.243
1384762_PM_at	BE103873	---	0.99961	1.42517	0.999807	2.10468	0	6.49353	0	8.39235	0	10.8853	296.788	222.609
1383684_PM_at	BI288761	Asf1b	0.99961	1.47763	0.999807	1.92953	0	5.23876	0.00207179	6.46473	0	10.7426	302.151	226.046
1389668_PM_at	AI408269	Spc25	0.99961	1.31921	0.999807	2.04814	0.0421448	5.42854	0.00871021	7.18336	0	10.6467	277.353	209.962
1394475_PM_at	BE096857	---	0.99961	1.95342	0.999807	2.0947	0	6.05157	0	8.95419	0	10.5234	76.1528	0.03414
1370294_PM_a_at	U05341	Cdc20	0.99961	1.47684	0.999807	1.6817	0.00430692	5.23888	0	8.60883	0	10.3304	267.706	167.32
1370999_PM_at	AF111111	Spag5	0.99961	1.72326	0.999807	1.54356	0	4.02748	0	6.69377	0	10.124	281.378	212.606
1376185_PM_at	AW253880	Kifc1	0.99961	1.17774	0.999807	1.9469	0.00730962	5.24247	0	7.53731	0	10.1216	272.963	207.065
1390481_PM_a_at	AW531714	Ube2t	0.99961	1.14323	0.999807	1.71744	0	5.52924	0	7.78462	0	10.1037	245.688	145.153
1384231_PM_at	BE108276	Shcbp1	0.99961	1.16836	0.999807	1.77946	0.00730962	5.23181	0	7.66924	0	10.0941	279.353	211.278
1373722_PM_at	BE111697	Kif20a	0.99961	1.15541	0.999807	1.82252	0.0195025	5.65165	0	7.99515	0	10.0028	246.57	132.35
1372516_PM_at	AI317842	Kif22	0.99961	1.38084	0.999807	1.77151	0.00730962	4.7836	0	7.43009	0	9.9795	252.035	193.041
1383926_PM_at	BF557145	Bub1b	0.99961	1.3069	0.999807	1.63056	0.00430692	5.42094	0	6.97673	0	9.96671	302.568	226.312
1368260_PM_at	NM_053749	Aurkb	0.99961	1.47483	0.999807	2.04956	0.0151528	5.39745	0.00207179	7.08723	0	9.88237	325.647	240.846
1394419_PM_at	BE109109	Arhgap11a	0.99961	1.22752	0.999807	1.71656	0.0168579	5.47232	0.0037882	7.51236	0	9.84257	249.393	141.823
1368641_PM_at	NM_053402	Wnt4	0.99961	1.96526	0.999807	2.26812	0	6.63992	0	8.57732	0	9.83587	65.1212	0.02314
1392065_PM_at	BE116803	Kif18a	0.99961	1.22995	0.999807	1.70185	0	5.16108	0	6.99613	0	9.81378	255.921	195.671
1374775_PM_at	AI714002	Mki67	0.99961	1.54536	0.999807	2.06181	0.0679621	5.86119	0.0160215	7.49509	0.00183386	9.75794	353.661	257.947
1371970_PM_at	AA799328	Fam111a	0.99961	1.19746	0.999807	2.04514	0	5.74187	0	6.85227	0	9.69414	110.432	0.8039
1374449_PM_at	BF417638	Cdca3	0.99961	1.43796	0.999807	1.72515	0.0116954	4.75298	0	6.9983	0	9.67306	236.531	182.426
1383974_PM_at	BG373166	Elf5	0.99961	1.36091	0.999807	2.22261	0	4.98371	0	8.57177	0	9.62079	71.0528	0.4696
1389440_PM_at	AI178476	---	0.99961	1.38423	0.999807	1.72888	0	5.57387	0	6.65549	0	9.6207	298.453	223.678
1398426_PM_at	AI409065	Vash2	0.99961	2.76216	0.999807	2.77928	0	6.57796	0	9.09525	0	9.57416	62.4333	28.3527
1368059_PM_at	NM_053955	Crym	0.99961	-1.26928	0.999807	1.36658	0	4.51812	0	9.91003	0	9.5579	170.732	0.8612
1373026_PM_at	BI303598	Spc24-ps1	0.99961	1.01366	0.999807	1.76645	0.00430692	5.24297	0	7.55628	0	9.45941	224.703	136.205
1386968_PM_at	NM_022676	Ppp1r1a	0.99961	-2.20132	0.999807	-2.3709	0.324896	-3.9598	0.612009	-2.419	0.0315043	-9.42913	647.243	406.598
1379626_PM_at	AA946353	---	0.99961	1.23226	0.999807	-1.40361	0.281003	-2.99639	0.154648	-3.9756	0.00315491	-9.40017	360.123	261.809
1377563_PM_at	BI295947	Lmod3	0.99961	-2.10993	0.999807	-2.7399	0.296677	-4.45431	0.575033	-2.64328	0.0482271	-9.36066	789.236	462.681	BMD > highest dose: 750.0
1396179_PM_at	BF406314	---	0.99961	-2.02273	0.999807	-2.42276	0.171335	-5.22553	0.389964	-3.1467	0.0287157	-9.34283	587.399	380.254
1397704_PM_at	BF407449	---	0.99961	1.19087	0.999807	1.81476	0.0151528	4.99455	0.00521591	5.52174	0	9.34095	281.924	212.964
1378430_PM_at	AI555053	Moxd1	0.99961	1.06484	0.999807	1.90269	0	4.35847	0	8.19558	0	9.32077	103.262	0.9439
1390321_PM_at	BI302848	Mms22l	0.99961	1.26275	0.999807	1.76865	0	4.5989	0	5.19585	0	9.25539	281.787	212.874
1377832_PM_at	BE109322	Plk4	0.99961	1.26207	0.999807	1.99472	0.00979214	4.99177	0	7.02769	0	9.23301	274.322	207.964
1369765_PM_at	NM_022384	Ascl1	0.99961	-1.21917	0.999807	-1.50639	0.22781	-2.99508	0.443613	-2.20455	0.00183386	-9.22157	350.702	256.168
1392440_PM_at	AI072122	---	0.99961	1.24588	0.999807	1.76934	0	5.26178	0	6.66415	0	9.19121	292.069	219.565
1374659_PM_at	AI227963	Arpp21	0.99961	-1.35039	0.999807	-3.09186	0.0776432	-7.03064	0.174938	-4.62037	0.0146192	-9.06409	535.331	355.841
1376513_PM_a_at	BE098803	LOC100910286	0.99961	1.03698	0.999807	1.4776	0	3.75144	0	7.77113	0	8.95718	240.337	171.121
1388485_PM_at	BG380414	Cxcl14	0.99961	1.05642	0.999807	-1.42554	0	-3.34769	0	-6.21921	0	-8.94112	246.855	160.984
1388340_PM_at	BF281153	Ns5atp9	0.99961	1.2062	0.999807	1.88811	0.0643061	4.3848	0.0168684	5.55704	0	8.8585	321.089	238.008
1374904_PM_at	AI175048	Six1	0.99961	-1.65361	0.999807	-1.4172	0.228808	-4.02892	0.359843	-3.22483	0.0105969	-8.85282	466.86	321.414
1368799_PM_at	NM_022274	Birc5	0.99961	1.1346	0.999807	1.3978	0.00979214	4.30132	0	6.2355	0	8.59812	259.446	198.047
1381833_PM_at	AW532628	Cdca2	0.99961	1.19095	0.999807	1.5063	0.0116954	4.16761	0	6.04851	0	8.57378	290.129	218.309
1387111_PM_at	NM_022297	Ddah1	0.999741	-1.00021	0.999807	1.78448	0.00730962	3.50487	0	5.82463	0	8.57298	166.22	131.897
1394031_PM_at	AA800742	Fam83d	0.99961	1.24609	0.999807	1.78658	0	4.68983	0	6.93056	0	8.52272	219.194	120.485
1383741_PM_at	BE100721	---	0.99961	1.5254	0.999807	1.40402	0	4.6252	0	6.55911	0	8.51766	306.507	228.822
1391024_PM_at	AA944450	Cpa4	0.99961	1.55299	0.691978	2.82835	0	5.73822	0	8.22183	0	8.49296	67.3794	0.8709
1368114_PM_at	NM_053428	Fgf13	0.99961	-1.60251	0.999807	-1.30166	0.303158	-2.51863	0.402734	-2.27375	0.00252957	-8.38436	530.558	326.834
1397609_PM_at	BF287466	Traf4af1	0.99961	1.69225	0.999807	1.60393	0	4.0666	0	6.04796	0	8.3244	321.678	238.376
1383323_PM_at	AW435234	Dsn1	0.99961	1.45883	0.999807	1.53317	0	3.69891	0	4.49053	0	8.24229	258.121	197.155
1383940_PM_at	BG375704	Nuf2	0.99961	1.31694	0.999807	1.50556	0.0359349	3.86534	0	6.184	0	8.21569	270.361	205.34
1398655_PM_at	AA955902	Myod1	0.99961	-3.16996	0.999807	-3.21771	0.196169	-5.09783	0.565194	-2.44355	0.0469556	-8.15327	891	498.111	BMD > highest dose: 750.0
1379734_PM_at	AI502132	Sypl2	0.99961	-1.9717	0.999807	-2.11332	0.224918	-3.98655	0.648386	-1.98591	0.0208234	-8.13792	700.995	428.83
1377788_PM_at	AI600015	---	0.99961	-2.23737	0.999807	-2.61477	0.281514	-4.06958	0.545092	-2.59877	0.0420253	-8.08758	786.713	461.756	BMD > highest dose: 750.0
1388010_PM_at	AF303035	LOC100310874	0.99961	1.37628	0.999807	1.39523	0	4.44195	0	7.05839	0	8.05974	291.73	210.158
1391007_PM_s_at	BE113377	Kcnj11	0.99961	-1.34726	0.999807	-1.87681	0.149243	-3.05858	0.537346	-1.79489	0	-8.02726	398.997	284.413
1375937_PM_a_at	BE104344	Cenpt	0.99961	1.50212	0.999807	1.65901	0	4.39805	0	6.97421	0	8.00142	267.415	203.381
1395851_PM_at	BG371944	Kbtbd5	0.99961	-2.45593	0.999807	-3.19454	0.324247	-3.42711	0.66571	-1.9815	0.0323951	-7.94306	1002.05	532.97	BMD > highest dose: 750.0
1378507_PM_at	BE108914	---	0.99961	1.18156	0.999807	1.69135	0.0337193	3.5924	0	5.03215	0	7.91771	323.462	239.487
1382493_PM_at	BG377427	Cenpf	0.99961	1.26418	0.999807	1.95023	0	5.40845	0	7.04256	0	7.90614	105.616	0.7038
1369677_PM_at	X55812	Cnr1	0.99961	-2.05049	0.999807	-2.33376	0	-5.82468	0	-8.29131	0	-7.87998	75.2512	0.07705
1372631_PM_at	AI170596	Tk1	0.99961	1.16557	0.999807	1.79325	0.00430692	4.34073	0	5.96528	0	7.87787	251.417	192.622
1396252_PM_at	BE117174	---	0.99961	-1.39946	0.999807	-1.5375	0.268338	-2.73051	0.20218	-3.17809	0.00430097	-7.86154	397.511	283.568
1372649_PM_at	BM390305	Hspb7	0.99961	-3.25847	0.999807	-3.1897	0.144545	-4.38386	0.499465	-2.23571	0.0139099	-7.83909	912.84	505.262	BMD > highest dose: 750.0
1375001_PM_at	AA955251	Cytl1	0.99961	1.02836	0.999807	1.0874	0.0693989	-2.72418	0.0037882	-3.89944	0	-7.78104	262.35	199.997
1387804_PM_at	NM_080903	Trim63	0.99961	-1.92615	0.999807	-3.33514	0.227883	-4.20931	0.47806	-2.67782	0.0302485	-7.7697	750.59	448.239	BMD > highest dose: 750.0
1383581_PM_at	BI290662	LOC680531	0.99961	1.48248	0.999807	1.36191	0.00430692	3.65908	0	5.66632	0	7.76847	274.75	208.246
1382419_PM_at	BI276776	Cenpk	0.99961	1.20745	0.999807	1.72203	0	4.30761	0	5.54166	0	7.75779	265.99	202.431
1371928_PM_at	BG380355	Cdca8	0.99961	1.23841	0.999807	1.50711	0	3.99397	0	5.57908	0	7.73677	266.253	202.606
1376039_PM_at	AA996882	Aurka	0.99961	1.24037	0.999807	1.3481	0.00730962	4.08293	0	6.07882	0	7.67653	290.374	203.165
1396481_PM_at	AW918413	---	0.99961	-2.74609	0.999807	-3.55529	0.085833	-6.31006	0.550661	-2.25463	0.0239355	-7.59937	907.786	503.621	BMD > highest dose: 750.0
1370039_PM_at	NM_012873	Prm2	0.99961	1.25378	0.999807	1.42403	0	3.41337	0	7.23515	0	7.57969	334.05	204.677
1382459_PM_at	BF287235	Ska3	0.99961	1.26281	0.999807	1.86602	0	4.1154	0	5.55628	0	7.55639	300.319	224.875
1380458_PM_at	AA849609	---	0.99961	-2.36145	0.999807	-3.64214	0.148076	-5.16676	0.455503	-2.71203	0.0298325	-7.54298	789.944	462.94	BMD > highest dose: 750.0
1376369_PM_at	BM392307	LOC100912795 /// Troap	0.99961	1.21276	0.999807	1.42945	0	4.60374	0	6.7921	0	7.50982	263.854	193.083
1378101_PM_at	AI228404	Ppp1r17	0.99961	-1.08925	0.999807	-1.57672	0.195577	-2.73829	0.169716	-2.89529	0	-7.45711	297.841	223.285
1374902_PM_at	AI071398	Iqgap3	0.99961	1.2349	0.999807	1.52071	0	3.63938	0	5.66789	0	7.45457	244.469	150.206
1387247_PM_at	M83745	Pcsk1	0.99961	-1.1302	0.999807	-1.30883	0.168172	-2.79231	0.293397	-2.31398	0.00102566	-7.40612	304.896	227.797
1390450_PM_a_at	AA945955	Ogn	0.99961	-1.12858	0.999807	-1.24127	0.0702946	-2.48448	0.00521591	-3.52723	0	-7.40353	230.317	178.118
1369158_PM_at	NM_016996	Casr	0.99961	-1.5515	0.999807	-1.15957	0.623471	-1.91026	0.496043	-2.47931	0.0233552	-7.40097	584.77	382.909
1382431_PM_at	AI103530	Abca1	0.99961	1.0568	0.999807	-1.22517	0.10071	-3.36	0	-6.51482	0.00102566	-7.40065	295.919	207.758
1372903_PM_at	AI410054	Kif18b	0.99961	1.30242	0.999807	1.70938	0	4.0186	0	5.46621	0	7.31563	279.605	211.443
1393844_PM_at	AW525736	Mlf1ip	0.99961	-1.11156	0.999807	1.49381	0	3.51789	0	4.87562	0	7.30833	227.84	176.392
1384707_PM_at	AI600020	Scara5	0.99961	1.03858	0.999807	-1.4629	0.0860396	-2.41245	0	-3.50871	0	-7.29797	260.217	198.565
1376410_PM_at	BI291814	Mmp17	0.99961	1.46118	0.952654	1.99643	0	3.24787	0	5.64387	0	7.25913	79.6511	0.3127
1368369_PM_at	NM_013007	Pnoc	0.99961	-1.23756	0.999807	-1.56063	0.257509	-2.63696	0.442165	-2.11761	0.00183386	-7.24831	385.043	276.422
1370964_PM_at	BF283456	Ass1	0.99961	1.52053	0.999807	2.17044	0.00730962	3.1608	0	4.74156	0	7.17	270.998	205.763
1376381_PM_at	AW252094	Xkr5	0.99961	1.48156	0.999807	2.05658	0	3.98307	0	4.64177	0	7.14378	132.614	71.1358
1374677_PM_at	AI577508	Adssl1	0.99961	-1.4746	0.999807	-1.98809	0.318719	-3.60855	0.660334	-2.06481	0.0456494	-7.13075	641.623	404.198
1389066_PM_at	BI274408	Rcan2	0.99961	-1.91216	0.999807	-2.04387	0.0116954	-4.19841	0.00207179	-4.61514	0	-7.11596	304.772	227.718
1377172_PM_at	BE117002	Gpsm2	0.99961	1.21999	0.999807	1.36092	0.00430692	3.72699	0	5.20676	0	7.0695	284.033	214.343
1375575_PM_at	BF403410	Camk2b	0.99961	-1.37277	0.999807	-1.86708	0.158378	-3.47522	0.398068	-2.36238	0.00430097	-7.06853	463.876	319.849
1380217_PM_at	BI288924	---	0.99961	1.36872	0.999807	1.63111	0.00979214	3.43617	0	4.94423	0	7.06023	304.016	227.237
1367683_PM_at	NM_053483	Kpna2 /// LOC100359600 /// LOC100362732 /// LOC100363737	0.99961	1.8224	0.999807	1.77221	0	4.20594	0	5.46921	0	7.05181	250.78	192.189
1378076_PM_at	AA963273	---	0.99961	1.264	0.999807	1.68539	0	3.87229	0	5.515	0	7.03894	252.325	193.238
1393263_PM_at	AW522530	---	0.99961	-1.14061	0.999807	-1.33108	0.166652	-2.41453	0.0857128	-2.741	0	-7.02742	257.492	196.731
1378830_PM_at	BF386692	---	0.99961	-1.26297	0.999807	-2.13216	0	-5.023	0	-6.18734	0	-6.97495	70.362	0.674
1391059_PM_at	AW530225	Npw	0.99961	1.62811	0.389238	3.65974	0	10.9871	0	11.3234	0	6.97353	56.839	0.6767
1373755_PM_at	AI717543	Lrrc39	0.99961	-2.25591	0.999807	-2.72406	0.214309	-4.0076	0.532701	-2.3463	0.0334828	-6.94015	798.023	465.885	BMD > highest dose: 750.0
1390892_PM_at	AA899893	Depdc1b	0.99961	1.28447	0.999807	1.58607	0	3.49785	0	4.67454	0	6.90222	294.263	220.982
1391068_PM_at	AI136523	E030032D13Rik	0.99961	-1.14853	0.999807	-1.02295	0.127718	2.16436	0	4.76441	0	6.88522	332.866	255.653
1374912_PM_at	BI274467	Kif2c	0.99961	1.28437	0.999807	1.24772	0.0151528	3.81319	0	5.64828	0	6.8454	315.43	226.069
1384988_PM_at	BM385403	Fbxo5	0.99961	1.32541	0.999807	1.2326	0.0207179	3.60504	0	4.78115	0	6.82925	346.744	253.779
1391626_PM_at	BF288218	Mnd1	0.99961	1.38852	0.999807	1.70591	0.0137297	3.53441	0	3.93629	0	6.76402	248.25	190.467
1383165_PM_at	BM390462	RGD1310209	0.99961	-1.15331	0.999807	-1.39109	0.128656	-2.96126	0.24039	-2.44915	0	-6.76265	308.055	229.805
1377091_PM_at	AW524733	Prrt1	0.99961	1.04981	0.999807	-1.40075	0.00430692	-2.66214	0	-3.02456	0	-6.75963	178.396	140.924
1374805_PM_at	AW251849	Dscc1	0.99961	1.21586	0.999807	1.7031	0.0309841	3.67344	0.0340453	3.44837	0	6.74455	381.315	274.264
1398348_PM_at	AA945604	---	0.99961	-1.23608	0.999807	1.05865	0.0309841	2.61196	0	5.49628	0	6.73419	309.275	221.474
1385733_PM_at	BE116198	Exo1	0.99961	1.30684	0.999807	1.52551	0.0359349	2.82724	0.00768864	3.42821	0	6.67149	352.457	257.224
1384025_PM_at	AA943432	---	0.99961	-1.09276	0.999807	-1.24728	0.380358	-2.23995	0.635096	-1.69881	0.00857824	-6.64319	404.956	287.785
1368044_PM_at	NM_022669	Scg2	0.99961	-1.16173	0.999807	-1.32231	0.277534	-2.30537	0.280953	-2.37875	0	-6.59674	342.58	251.252
1376292_PM_at	BM383423	---	0.99961	1.7073	0	3.52195	0	4.90192	0	5.10671	0	6.58454	54.9651	24.8347
1368894_PM_at	AW919109	Cap2	0.99961	-2.32316	0.999807	-2.64496	0.203617	-4.36103	0.526873	-2.43939	0.0484096	-6.57124	813.037	471.295	BMD > highest dose: 750.0
1377410_PM_at	AI231053	E2f8	0.99961	1.47501	0.999807	1.38315	0.112863	3.12181	0.0465709	3.77392	0.00183386	6.53056	471.697	323.938
1369172_PM_at	NM_030871	Pde1a	0.99961	1.57693	0.691978	2.37555	0	4.10937	0	4.75264	0	6.52459	96.7273	48.0116
1368656_PM_at	NM_053856	Scg3	0.99961	-1.1193	0.999807	-1.38265	0.318561	-2.48259	0.580843	-1.82514	0.0109921	-6.51758	381.385	274.305
1370843_PM_at	BM391912	Gng8	0.99961	1.24822	0.999807	2.22907	0.0219993	2.78354	0	3.20753	0	6.50852	219.341	170.433
1367973_PM_at	NM_031530	Ccl2	0.99961	-1.45493	0.999807	-1.4142	0.290232	2.26435	0.00207179	5.93959	0.00252957	6.48554	342.217	283.731
1368182_PM_at	NM_130739	Acsl6	0.99961	-2.23124	0.999807	-2.04587	0.10071	-4.70417	0.393731	-2.54933	0.0125117	-6.46679	630.647	399.467
1379510_PM_at	BF546306	---	0.99961	-1.72036	0.999807	-2.08426	0.0359349	-4.54879	0.16262	-2.87737	0.00183386	-6.43061	417.82	294.98
1376055_PM_at	AA859768	Mcm5	0.99961	1.19854	0.999807	1.87486	0.0693989	3.45397	0.0168684	3.99204	0	6.42329	327.66	242.095
1371074_PM_a_at	U17565	Mcm6	0.99961	1.45416	0.999807	1.75769	0.0651747	3.86511	0.0516006	3.91323	0.00252957	6.39861	390.174	279.376
1390783_PM_at	BG671264	Abca8a	0.99961	-1.16751	0.999807	-1.79197	0	-3.12501	0	-3.61241	0	-6.3952	196.248	153.952
1368014_PM_at	AB048730	Ptges	0.99961	-1.21387	0.999807	-1.03032	0.477519	-2.35329	0.360073	-3.03148	0.0263829	-6.3808	522.338	349.519
1372240_PM_at	BG378841	Sgca	0.99961	1.0452	0.999807	-1.96253	0.374298	-3.04948	0.623469	-2.14398	0.0499201	-6.35886	613.497	391.959
1368882_PM_at	NM_019123	St6galnac3	0.99961	1.59764	0.296562	2.71637	0	4.22993	0	6.59019	0	6.32964	66.6609	0.5681
1377013_PM_at	AI639108	---	0.99961	-1.38941	0.999807	-2.31927	0.107673	-4.91919	0.189684	-4.01866	0.0268903	-6.3247	623.013	396.143
1385619_PM_at	BF562797	Kif11	0.99961	1.44506	0.999807	1.26855	0	3.84188	0	4.25408	0	6.32169	295.597	221.842
1383672_PM_at	AI716973	LOC298139	0.99961	-3.02296	0.999807	-3.58621	0.0845934	-5.58512	0.358598	-2.84856	0.0274274	-6.31976	150.122	1.13645e-06
1368163_PM_at	J02997	Dpp4	0.99961	1.79621	0.999807	1.62018	0.0168579	3.18669	0	4.95449	0	6.31961	319.373	236.936
1374794_PM_at	BF396282	Kif15	0.99961	1.22959	0.999807	1.63184	0.025906	3.64594	0	4.37941	0	6.27568	363.884	264.043
1376951_PM_at	AI101906	Mad2l1	0.99961	1.63608	0.999807	1.79295	0.00730962	3.54576	0	4.90942	0	6.27026	327.211	241.816
1392739_PM_a_at	AI454794	Eepd1	0.99961	-1.49297	0.999807	-1.87384	0.100366	-3.17534	0.12465	-2.88957	0	-6.2621	360.886	262.263
1379376_PM_at	BG372891	---	0.99961	1.05623	0.999807	-1.97899	0.174855	-3.82078	0.388953	-2.6634	0.0180441	-6.25236	500.33	338.588
1385248_PM_a_at	AA997590	Ogn	0.99961	1.06162	0.999807	-1.21929	0.186818	-2.15767	0.0328311	-3.07717	0	-6.23059	255.735	195.546
1373468_PM_at	BI295896	---	0.99961	1.47933	0.999807	1.59239	0.00730962	3.59513	0	4.54747	0	6.22731	300.537	225.014
1393210_PM_at	AI070116	LOC100361383	0.99961	1.00853	0.999807	-1.80862	0.0895297	-2.66209	0.0526788	-2.97218	0	-6.22536	308.619	230.163
1390415_PM_at	BM392319	Trip13	0.99961	1.26278	0.999807	1.70812	0.0116954	3.75234	0.00207179	4.31764	0	6.21694	273.372	207.335
1368034_PM_at	NM_012526	Chgb	0.99961	-1.11652	0.999807	-1.26817	0.352372	-2.27382	0.513249	-1.93139	0.00634066	-6.21611	336.213	247.364
1395249_PM_at	BF400750	Snhg11	0.99961	-1.35513	0.999807	-1.65679	0.0873447	-2.78862	0.0561575	-2.94925	0	-6.20755	292.198	219.649
1368258_PM_at	NM_031612	Apln	0.99961	-1.14761	0.999807	-1.0414	0.243753	1.96183	0	5.25065	0	6.18753	363.866	297.861
1367791_PM_at	NM_031645	Ramp1	0.99961	-1.09713	0.999807	-2.11927	0.231518	-2.64203	0.191092	-2.88675	0.00183386	-6.18713	400.892	285.488
1379386_PM_at	BE107238	Gtse1	0.99961	1.36717	0.999807	1.42241	0.00730962	3.46333	0	4.98731	0	6.18401	243.546	187.253
1368810_PM_a_at	BG666632	Mbp	0.99961	-1.34739	0.999807	-2.85439	0.256141	-3.00044	0.60268	-1.8926	0.0183447	-6.14877	653.326	409.18
1385663_PM_at	BF567505	Usp13	0.99961	-1.79446	0.999807	-2.68768	0.246376	-3.70222	0.624922	-2.06391	0.0492359	-6.13978	763.748	453.221	BMD > highest dose: 750.0
1384722_PM_at	BI279481	Bpifb2	0.99961	-1.09196	0.999807	-1.41416	0.285595	-2.42823	0.499692	-1.91441	0.00484062	-6.09226	426.326	299.678
1397652_PM_at	BE108399	---	0.99961	-1.01787	0.999807	-1.8506	0.155067	-3.90256	0.389238	-2.50961	0.0254061	-6.06661	461.145	318.412
1368893_PM_at	NM_053874	Cap2	0.99961	-2.29622	0.999807	-3.04467	0.131228	-4.85711	0.502202	-2.35285	0.03966	-6.0651	811.843	470.867	BMD > highest dose: 750.0
1372957_PM_at	BE101323	Hjurp	0.99961	1.28748	0.999807	1.75819	0	4.02911	0	5.30741	0	6.05528	108.43	0.7098
1382729_PM_at	BE098382	RGD1564019	0.99961	1.64426	0.999807	1.87032	0	3.31908	0	4.73055	0	6.00408	143.417	76.3129
1382370_PM_at	BE113938	Ccnf	0.99961	1.13925	0.999807	1.3366	0.00430692	3.57879	0	4.5891	0	6.00366	294.439	221.096
1391932_PM_at	BI275030	Mab21l3	0.99961	1.12752	0.999807	1.49836	0.0474253	2.03565	0	2.87326	0	5.97935	171.913	136.132
1368521_PM_at	NM_031670	Napsa	0.99961	-1.29385	0.999807	-1.0013	0.109359	2.17816	0	4.54983	0	5.96687	328.316	236.331
1388961_PM_at	BF407194	Itgb1bp2	0.99961	-1.63761	0.999807	-2.40896	0.204538	-3.66979	0.463985	-2.43361	0.0298325	-5.93899	774.084	457.087	BMD > highest dose: 750.0
1371897_PM_at	AI175375	Ppapdc3	0.99961	-1.68062	0.999807	-1.95578	0.163439	-3.71868	0.525716	-2.10188	0.0180441	-5.92598	595.854	384.084
1370902_PM_at	AI233740	Akr1b8	0.99961	1.21733	0.999807	2.20579	0	5.16319	0	6.87585	0	5.91732	70.8189	0.6184
1381615_PM_at	AA819292	---	0.99961	1.1767	0.999807	2.18288	0	4.90967	0	9.94622	0	5.85762	108.978	0.7794
1387197_PM_at	NM_031817	Omd	0.99961	1.25911	0.999807	1.02182	0.356593	-1.77805	0.118972	-2.42781	0	-5.82882	315.975	234.805
1393158_PM_at	BI298434	Cenpq	0.99961	1.4618	0.999807	1.39618	0.00730962	3.18871	0	3.7253	0	5.82792	280.982	212.346
1379608_PM_at	AA899113	RGD1560010	0.99961	1.38898	0.999807	1.55499	0.00730962	3.35279	0.00207179	3.42277	0	5.81613	314.384	233.805
1377065_PM_at	BG380274	RGD1564899	0.99961	-2.18599	0.999807	-1.90816	0.1539	-4.37767	0.618602	-1.97125	0.0381294	-5.79638	808.229	469.571	BMD > highest dose: 750.0
1368157_PM_at	NM_024346	Stmn3	0.99961	-1.07678	0.999807	-1.55114	0.204643	-2.35503	0.280303	-2.20302	0.00102566	-5.7939	348.266	254.699
1387927_PM_a_at	U03415	Olfm1	0.99961	1.06002	0.999807	-1.3436	0.305239	-2.30319	0.67215	-1.57117	0.00374717	-5.78609	358.241	260.688
1376520_PM_at	BE117616	---	0.99961	-1.48932	0.999807	-1.50782	0.00979214	-4.04647	0.0214119	-3.2574	0	-5.77112	334.719	246.448
1374359_PM_at	BM383329	Ccne2	0.99961	1.0554	0.999807	1.87209	0.0590488	3.18387	0.0214119	3.81297	0	5.75829	346.587	253.683
1391741_PM_a_at	AA901290	---	0.99961	-1.61353	0.999807	-2.68223	0.0536705	-4.54324	0.253978	-2.66463	0.00585687	-5.75405	557.501	366.414
1390469_PM_at	BM391488	Nrm	0.99961	1.07754	0.999807	1.74748	0.00730962	3.32722	0.00207179	3.42412	0	5.73539	267.436	203.395
1396949_PM_at	AA891228	LOC298139	0.99961	-2.43403	0.999807	-2.7324	0.129746	-4.67513	0.685274	-1.76164	0.0398197	-5.73401	954.076	518.36	BMD > highest dose: 750.0
1383286_PM_at	AW919349	Plek2	0.99961	-1.01828	0.999807	1.69188	0.00979214	2.92665	0	3.35676	0	5.72166	267.147	203.203
1397871_PM_at	AI144643	---	0.99961	1.01303	0.999807	-1.45995	0.168714	-2.5425	0.118219	-2.84184	0.00102566	-5.71078	257.646	196.835
1367961_PM_at	NM_031523	Klk1	0.99961	-1.61947	0.999807	-1.20957	0.222916	-2.47535	0.183995	-2.69886	0.00102566	-5.69429	430.343	301.879
1384817_PM_at	BF398996	Shc3	0.99961	1.19738	0.999807	1.58671	0.00730962	2.57618	0	4.24063	0	5.68168	159.176	126.625
1393084_PM_at	AA964188	Hrasls	0.99961	-1.42566	0.999807	-1.76158	0.0502749	-3.68408	0.143674	-2.73408	0.00183386	-5.67329	380.334	273.694
1389630_PM_at	AI168941	LOC100912310	0.99961	-2.73485	0.999807	-2.47068	0.13935	-4.39656	0.469216	-2.39879	0.0307671	-5.66874	884.432	495.931	BMD > highest dose: 750.0
1373110_PM_at	AI407487	---	0.99961	-1.24606	0.999807	-1.89769	0	-4.0922	0	-5.23819	0	-5.66631	63.0826	0.4529
1390716_PM_at	BE098148	---	0.99961	-2.33365	0.999807	-2.47086	0.0488705	-4.14291	0.225603	-2.66975	0.00484062	-5.66437	654.459	409.659
1391648_PM_at	BF545697	Dscr6	0.99961	1.23391	0.999807	1.91011	0	3.35851	0	4.72837	0	5.66437	84.8656	0.8986
1385298_PM_at	AI555358	Slc26a10	0.99961	1.66161	0.691978	2.17601	0	3.0903	0	4.01088	0	5.65094	100.476	52.7858
1376231_PM_at	BF389244	Gins1	0.99961	1.44041	0.999807	1.29411	0.0425106	2.70164	0.00768864	3.41572	0	5.64285	320.602	237.704
1391039_PM_at	BE115243	---	0.99961	-1.53383	0.999807	-1.39148	0.0590488	-3.01037	0.0207386	-3.49272	0	-5.64252	346.218	253.46
1378733_PM_at	BF403401	---	0.99961	-1.16473	0.999807	-1.14499	0.336307	1.50749	0.00871021	2.37131	0	5.63785	292.897	0.9285
1368574_PM_at	NM_016991	Adra1b	0.99961	2.0457	0.999807	1.50346	0	3.61423	0	5.59889	0	5.63283	255.062	195.091
1378296_PM_at	AI012651	Ncaph	0.99961	1.27099	0.999807	1.51485	0	3.29602	0	4.66971	0	5.6243	262.344	199.992
1373530_PM_at	AW913890	Ccne1	0.99961	1.23963	0.999807	1.39687	0.102754	2.5099	0.0501041	2.85995	0.00102566	5.60641	374.863	270.506
1397476_PM_at	BM383386	Ttk	0.99961	1.23054	0.999807	1.29884	0	2.86713	0	4.0279	0	5.5907	229.9	177.828
1374648_PM_at	BM390626	Gpr155	0.99961	-1.28068	0.999807	-2.20939	0	-4.56217	0	-4.53321	0	-5.58862	79.9721	0.7662
1396421_PM_at	BF404508	---	0.99961	-1.30706	0.999807	-1.65537	0.0359349	-3.44728	0.0488374	-3.02441	0	-5.57706	274.656	208.184
1368711_PM_at	NM_012743	Foxa2	0.99961	-1.15638	0.999807	-1.2688	0.189755	-2.75853	0.425104	-2.04659	0.00374717	-5.56545	361.158	262.425
1370314_PM_at	AB000489	Slc20a1	0.99961	3.44033	0.999807	2.87365	0.00730962	4.94165	0	5.59552	0.00183386	5.56508	18.2692	2.00042e-05
1367648_PM_at	NM_013122	Igfbp2	0.99961	1.00469	0.999807	1.41587	0	3.30876	0	5.1982	0	5.55207	129.085	0.9188
1374799_PM_at	AI407418	Ncapd2	0.99961	1.28106	0.999807	1.54586	0.0328093	3.01538	0.00521591	3.87306	0	5.55007	329.392	243.166
1368536_PM_at	NM_057104	Enpp2	0.99961	-1.21504	0.999807	-1.85517	0.0717354	-3.66313	0.0523565	-3.75911	0.00183386	-5.54903	421.639	297.095
1376684_PM_at	AA874827	Dlgap5	0.99961	1.24799	0.999807	1.40407	0.0116954	3.58382	0	4.91647	0	5.54706	328.96	242.899
1378592_PM_at	BF396210	Trim59	0.99961	1.3164	0.999807	1.9596	0	3.45107	0	4.90869	0	5.54428	109.623	0.9259
1390339_PM_at	BE099435	---	0.99961	-1.40143	0.999807	-2.63182	0.194839	-3.61286	0.566367	-2.0317	0.0356072	-5.54096	701.105	428.874
1391301_PM_at	AA997499	Hist1h2bc /// Hist1h2bcl1 /// Hist1h2bh /// Hist1h2bl /// Hist1h2bm /// LOC100360950 /// LOC100364835 /// LOC100365043 /// LOC684797	0.99961	1.41653	0.999807	1.28459	0	2.75886	0	4.70543	0	5.52405	264.086	201.159
1387073_PM_at	NM_030991	Snap25	0.99961	-1.08587	0.999807	-1.29922	0.258114	-2.38585	0.365138	-2.15507	0.00183386	-5.51698	359.915	261.685
1387155_PM_at	NM_012746	Pcsk2	0.99961	-1.05584	0.999807	-1.2103	0.335171	-2.18971	0.621947	-1.64941	0.00315491	-5.51323	382.057	274.694
1380243_PM_at	BE098614	Mms22l	0.99961	1.43558	0.999807	1.39078	0.0168579	2.45429	0	2.87091	0	5.50856	299.015	224.039
1388224_PM_at	AJ132352	Sec14l3	0.99961	-1.9212	0.999807	-1.22001	0.0431514	-3.61359	0.0501041	-3.33325	0.00102566	-5.50412	408.573	289.819
1367799_PM_at	NM_012660	Eef1a2	0.99961	-1.61141	0.999807	-1.86161	0.149045	-3.84944	0.468708	-2.22803	0.0206058	-5.50066	600.454	386.152
1384033_PM_at	BF284307	Vgll2	0.99961	-2.89188	0.999807	-3.23975	0.121548	-4.66613	0.517577	-2.19628	0.0372337	-5.50043	957.242	519.344	BMD > highest dose: 750.0
1377350_PM_at	AA859898	---	0.99961	1.51903	0.999807	1.61066	0.00979214	3.03536	0	3.88821	0	5.49901	283.747	214.155
1372065_PM_at	AI104393	Art3	0.99961	-1.14808	0.999807	-2.2345	0.325264	-2.72963	0.545475	-2.09515	0.0289292	-5.49641	517.339	347.06
1380941_PM_at	AI501031	---	0.99961	1.14482	0.999807	1.30322	0.157519	1.82798	0	3.64725	0	5.4545	213.95	166.623
1375856_PM_at	AI102258	---	0.99961	-1.44434	0.999807	-1.33049	0.0421448	-3.07561	0.0214119	-3.21596	0	-5.44065	302.362	226.181
1378205_PM_at	AI228481	---	0.99961	-1.42818	0.999807	-1.61504	0.0181701	-3.4813	0.00207179	-3.98323	0	-5.43638	354.666	258.549
1380057_PM_at	BE097091	---	0.99961	1.80124	0.709277	2.14141	0	3.56062	0	4.08103	0	5.4298	93.2232	42.3182
1371148_PM_s_at	X52017	Ina	0.99961	-1.38947	0.999807	-1.38992	0.136564	-2.7935	0.180529	-2.58764	0.00252957	-5.42914	322.885	239.128
1384721_PM_at	BI286077	LOC100361349 /// LOC100361455	0.99961	1.01461	0.999807	2.13916	0.0151528	4.22375	0	6.3992	0.00102566	5.42172	97.7062	0.7499
1373790_PM_at	AI045400	Car14	0.99961	-1.70661	0.999807	-2.66914	0.0431514	-4.00003	0.170314	-2.69723	0.00315491	-5.41577	140.507	28.8819
1398602_PM_at	AW143296	Mad2l1	0.99961	1.40192	0.999807	1.4539	0.0286995	3.0938	0.00207179	3.97616	0	5.40638	305.499	228.181
1384505_PM_at	BI294773	---	0.99961	1.01477	0.999807	-1.651	0.154844	-3.88716	0.501402	-2.20432	0.0259036	-5.40511	560.195	367.681
1367835_PM_at	NM_019279	Pcsk1n	0.99961	-1.29964	0.999807	-1.47399	0.158301	-2.64273	0.291376	-2.19599	0.00102566	-5.40383	354.456	258.424
1387315_PM_at	NM_012878	Sftpd	0.99961	-1.18767	0.999807	-1.27439	0.315503	-2.2247	0.42889	-1.99156	0.00585687	-5.40262	408.809	289.951
1376599_PM_at	AW915567	Atad2	0.99961	1.2928	0.999807	1.8732	0.0219993	3.69804	0.0266617	3.40638	0	5.39061	362.396	263.161
1385518_PM_at	BI289329	RGD1304931	0.99961	-1.03317	0.999807	-1.89513	0.316392	-2.74549	0.433762	-2.39833	0.0287157	-5.3809	574.802	374.48
1377736_PM_at	BF284308	---	0.99961	-2.13408	0.999807	-1.59883	0.0402605	-3.19133	0.00768864	-3.72508	0	-5.37622	311.971	232.283
1383601_PM_at	BI295614	Bclaf1 /// LOC100911069	0.99961	1.59516	0.999807	1.35676	0.0598827	3.13803	0.00521591	4.33621	0	5.36452	400.773	285.42
1379902_PM_at	BE108170	Eya1	0.99961	-1.61528	0.999807	-1.26992	0.200185	-3.02271	0.383099	-2.35107	0.0113608	-5.337	505.847	341.355
1393350_PM_at	BI284396	LOC100911349	0.99961	-1.32637	0.999807	-1.58028	0	-4.1982	0.00207179	-4.36999	0	-5.32078	225.799	158.45
1374298_PM_at	BG373455	---	0.99961	-1.31242	0.999807	1.02117	0.235966	1.7614	0	3.35611	0	5.30123	322.047	227.282
1383801_PM_at	BF550887	---	0.99961	-1.27043	0.999807	-1.57832	0.0195025	-3.24466	0.0037882	-3.75646	0	-5.30005	337.737	248.298
1370018_PM_at	NM_130431	Hspb2	0.99961	-1.93452	0.999807	-2.59554	0.277807	-2.99508	0.633139	-1.8528	0.0363382	-5.28662	847.62	483.447	BMD > highest dose: 750.0
1385522_PM_at	AI059490	Orc1	0.99961	1.41918	0.999807	1.59018	0.0151528	2.75598	0.0107561	2.59882	0	5.28188	388.774	278.572
1377008_PM_at	BI296868	RGD1566401	0.99961	1.13704	0.999807	-1.52689	0.0651747	-2.70307	0.155021	-2.27673	0	-5.26646	257.12	196.48
1389542_PM_at	BE108837	Cenpe	0.99961	1.32157	0.999807	1.33188	0	2.78286	0	3.80399	0	5.26156	302.63	226.352
1374683_PM_at	AA850867	Sgcg	0.99961	-1.05519	0.999807	-2.16288	0.0452766	-3.94717	0.285367	-2.31554	0.00374717	-5.25712	418.176	295.178
1393454_PM_at	BF558981	Pcdh17	0.99961	1.26789	0.999807	1.83905	0.00730962	4.67611	0	5.34945	0	5.25131	110.118	0.7135
1368918_PM_at	NM_053595	Pgf	0.99961	2.13781	0.999807	2.28569	0	3.75835	0	4.05646	0	5.24641	77.315	20.6316
1369730_PM_a_at	AJ294475	Gfra4	0.99961	-1.27766	0.999807	-1.41676	0.178234	-2.69484	0.320671	-2.22659	0.00430097	-5.2396	372.931	269.375
1388921_PM_at	BI279587	---	0.99961	2.24771	0.389238	2.92167	0	3.53935	0.00207179	3.42618	0	5.21617	30.0355	9.70797
1368785_PM_a_at	NM_019334	Pitx2	0.99961	-1.66955	0.999807	-2.517	0.175089	-3.766	0.516013	-2.13195	0.0372337	-5.21403	758.452	451.224	BMD > highest dose: 750.0
1379076_PM_at	BE328961	---	0.99961	-1.11421	0.999807	-1.24464	0.105024	-2.7705	0.181444	-2.41599	0.00102566	-5.2029	318.637	236.475
1382882_PM_x_at	AA963228	---	0.99961	1.08377	0.999807	-1.30728	0.330982	-1.94588	0.375529	-1.91209	0	-5.20206	270.697	205.564
1372695_PM_at	AI172165	---	0.99961	-1.10135	0.999807	-2.04934	0.122293	-3.78409	0.35117	-2.495	0.0200001	-5.20088	545.001	360.486
1384487_PM_at	BF557192	Dmrt2	0.99961	-1.50422	0.999807	1.06168	0.26859	-2.74511	0.30096	-2.73891	0.0159968	-5.20026	510.922	343.884
1383058_PM_at	AI410438	---	0.99961	-1.28578	0.999807	-1.39126	0	-3.21011	0	-3.9697	0	-5.17924	238.537	164.634
1391477_PM_at	BF396595	---	0.99961	1.53709	0.999807	1.66522	0.0168579	3.23195	0	4.06325	0	5.1778	308.425	230.04
1379921_PM_at	AA799521	Fsd2	0.99961	-2.44049	0.999807	-2.32663	0.0795885	-4.60381	0.478341	-2.09021	0.0219759	-5.16606	812.455	471.086	BMD > highest dose: 750.0
1375855_PM_at	AI171799	Epdr1	0.99961	-1.77235	0.999807	-2.69512	0.0841762	-3.98271	0.253024	-2.69554	0.0139099	-5.16493	592.09	382.383
1387319_PM_at	NM_019205	Ccl11	0.99961	-1.46463	0.999807	-2.17738	0.0337193	-5.83196	0.0585204	-4.48625	0.0206058	-5.14492	222.333	73.0839
1381046_PM_at	BG375603	Asph	0.99961	-1.98988	0.999807	-2.67475	0.1803	-3.60614	0.533916	-2.04667	0.0351907	-5.14477	838.008	480.111	BMD > highest dose: 750.0
1378240_PM_at	AI031007	Fancd2	0.99961	1.20354	0.999807	1.66371	0.0137297	3.10595	0.0037882	3.56639	0	5.14195	275.231	208.564
1389852_PM_at	AI598316	Cenpm	0.99961	-1.08956	0.999807	1.22627	0.0151528	2.46468	0	4.59229	0	5.14159	280.325	193.656
1367904_PM_at	NM_019278	Resp18	0.99961	-1.15722	0.999807	-1.2848	0.510225	-1.85807	0.656935	-1.61714	0.0251091	-5.14147	558.658	355.851
1379340_PM_at	BM385282	Lamc2	0.99961	-1.17504	0.999807	-1.02473	0.1027	-2.99906	0.0737917	-3.15727	0.00252957	-5.13095	361.291	262.504
1391923_PM_at	BG376838	---	0.99961	-1.29931	0.999807	-1.26407	0.099105	-2.93741	0.219699	-2.36516	0.00102566	-5.10717	338.799	248.947
1369660_PM_at	AF068860	Defb1	0.99961	-1.09214	0.999807	-1.3858	0	-2.60887	0	-4.65259	0	-5.08934	229.942	164.968
1390263_PM_at	AI179936	---	0.99961	-1.44841	0.999807	-1.25134	0.33254	-2.42121	0.249995	-2.88261	0.0203045	-5.08635	494.12	335.452
1383500_PM_at	BI279795	Rrbp1	0.99961	1.15784	0.999807	1.6333	0.00430692	3.01671	0	3.98464	0	5.08121	88.2189	0.7536
1387698_PM_at	AB043638	Kcnj11	0.99961	-1.56307	0.999807	-1.96241	0.0637201	-3.65112	0.272695	-2.3203	0.00585687	-5.07978	479.529	327.994
1388557_PM_at	BF284922	Tubb4b	0.99961	-1.20186	0.999807	-1.47686	0.0722127	-2.4041	0.00768864	-3.14484	0	-5.07224	211.693	165.022
1397855_PM_at	BE096287	---	0.99961	-1.08492	0.999807	-1.53029	0.183422	-3.3468	0.530185	-2.02789	0.0266607	-5.07091	554.028	364.775
1397653_PM_at	AI578063	---	0.99961	1.18044	0.999807	1.33469	0	2.67964	0	5.15967	0	5.05367	358.596	214.576
1372299_PM_at	AI013919	Cdkn1c	0.99961	-1.09524	0.999807	-1.2719	0.025906	-2.39997	0	-3.20896	0	-5.04612	236.331	182.288
1376259_PM_at	AI171093	Prkcq	0.99961	1.04068	0.999807	-1.38669	0.15598	-2.84979	0.356196	-2.18912	0.00585687	-5.04485	386.957	277.526
1370153_PM_at	NM_019216	Gdf15	0.99961	1.69276	0.999807	2.30256	0	4.42532	0.0107561	3.47633	0	5.04209	79.5992	30.8618
1374235_PM_at	AI138048	Rcan2	0.99961	-1.78164	0.999807	-2.39451	0.148076	-3.7287	0.430991	-2.30416	0.0319477	-5.0386	596.523	384.385
1383291_PM_at	BF282631	Tubb4b	0.99961	-1.11261	0.999807	-1.48282	0.0783371	-2.62417	0.0260889	-3.14856	0	-5.03312	257.602	196.805
1373414_PM_at	BG380515	Tmem59l	0.99961	-1.13719	0.999807	-1.58697	0.199618	-2.33128	0.375112	-1.92504	0.00183386	-5.02813	407.237	289.069
1396477_PM_at	AI010663	Csde1 /// LOC100364335	0.99961	-2.11958	0.999807	-2.39652	0.12178	-3.61507	0.44062	-2.13651	0.0175184	-5.02662	739.191	443.867
1386437_PM_at	AI029414	Txlnb	0.99961	-1.65901	0.999807	-2.52443	0.197353	-3.58244	0.438909	-2.44509	0.0493888	-5.02257	745.288	446.212
1374216_PM_at	BI280277	---	0.99961	1.13694	0.999807	1.27926	0	3.13827	0	4.37927	0	5.02206	258.211	192.215
1377175_PM_at	BF408588	---	0.99961	1.4088	0.999807	1.12632	0	3.37878	0	3.61926	0	5.01602	369.605	267.422
1383263_PM_at	BG664221	Ogn	0.99961	-1.06283	0.999807	-1.16773	0.18295	-1.73705	0.0107561	-2.44009	0	-5.01218	336.417	218.018
1395201_PM_at	BE114807	Sspn	0.99961	-1.64139	0.999807	-2.10692	0.13439	-2.82345	0.298151	-2.2381	0.00315491	-5.00414	515.143	345.976
1385132_PM_at	AI044253	---	0.99961	-1.0654	0.999807	1.46629	0.0375492	2.84356	0.00207179	3.47022	0	4.98963	288.095	216.989
1381048_PM_at	BF398435	---	0.99961	-1.45204	0.999807	-2.7825	0.172221	-3.20538	0.557697	-1.89149	0.0172258	-4.96828	615.143	392.686
1380692_PM_at	BM387127	Rbl1	0.99961	1.33171	0.999807	1.8142	0.0151528	2.8908	0.0037882	3.58152	0	4.93632	312.161	232.403
1393036_PM_at	AI044340	Psrc1	0.99961	1.07788	0.999807	1.24635	0	2.76281	0	3.88331	0	4.93423	258.393	185.049
1382031_PM_at	AA859079	---	0.99961	1.08795	0.999807	1.14198	0.0677443	-2.6426	0	-4.5885	0	-4.92828	333.523	254.757
1387226_PM_at	NM_019128	Ina	0.99961	-1.35145	0.999807	-1.79083	0.169033	-2.68007	0.162029	-2.76235	0.00315491	-4.92804	369.589	267.412
1375698_PM_at	BG372400	---	0.99961	-1.98683	0.999807	-2.03539	0.0328093	-3.76552	0.072378	-2.96871	0.00102566	-4.91784	473.081	324.657
1382138_PM_at	BG380221	Nrarp	0.99961	1.63797	0.999807	1.49418	0.0137297	2.56767	0	4.01633	0	4.91616	247.181	189.739
1369960_PM_at	NM_031648	Fxyd1	0.99961	-1.02945	0.999807	-2.05756	0.152092	-3.08417	0.282322	-2.51902	0.00939586	-4.91209	490.027	333.373
1393684_PM_at	BF389489	Hells	0.99961	1.13001	0.999807	1.33847	0.149094	2.77093	0.0980865	3.08206	0.00315491	4.91083	383.964	275.798
1382511_PM_at	AI713319	E2f1	0.99961	-1.01027	0.999807	1.61708	0.0238402	2.92401	0	3.37886	0	4.89105	315.945	234.786
1393436_PM_at	AI549033	Scgb1c1	0.99961	-1.57932	0.999807	-2.25322	0.0195025	-3.38829	0	-5.13301	0	-4.88801	102.707	0.708
1396035_PM_at	BF407272	Rpesp	0.99961	1.30446	0.999807	1.74544	0	3.03195	0	4.18941	0	4.88447	89.8385	0.7304
1368815_PM_at	NM_017027	Mpz	0.99961	-1.54825	0.999807	-3.37969	0.339815	-2.30468	0.520977	-1.91099	0.0194438	-4.8826	749.472	447.812
1387394_PM_at	NM_013195	Il2rb	0.99961	1.69092	0.999807	2.18563	0	3.18871	0	4.29342	0	4.84994	111.531	42.1467
1388866_PM_at	AA799392	Sspn	0.99961	-1.70351	0.999807	-2.31947	0.233055	-2.64784	0.34642	-2.32564	0.0142839	-4.84344	584.919	379.124
1386212_PM_at	AI639523	Spta1	0.99961	-1.35533	0.999807	-1.50205	0.00430692	-3.07409	0	-3.91291	0	-4.83195	237.091	104.646
1367779_PM_at	NM_053959	Bin1	0.99961	-1.56742	0.999807	-2.34797	0.204643	-3.0132	0.518282	-1.98365	0.0208234	-4.82031	614.308	392.317
1389732_PM_at	BM386323	Dram	0.99961	1.25601	0.937053	1.89706	0	3.37803	0	4.93917	0	4.81048	70.7731	0.5692
1390766_PM_at	AI137249	Tuba8	0.99961	-1.05343	0.999807	-2.27952	0.222685	-3.16156	0.604649	-1.86826	0.0366522	-4.80468	657.435	410.914
1371113_PM_a_at	M58040	Tfrc	0.99961	1.27315	0.999807	1.83946	0.0359349	3.14244	0.00977896	3.51228	0	4.80122	267.981	203.758
1379092_PM_at	AI712997	---	0.99961	-1.10559	0.999807	-1.63116	0.0345509	-2.88225	0.0037882	-3.33032	0	-4.79604	253.116	193.774
1382211_PM_at	AI602542	---	0.99961	1.00141	0.999807	-1.99921	0.122951	-3.71256	0.176143	-3.23055	0.0225223	-4.7945	527.979	352.275
1398625_PM_at	BG673169	LOC679126	0.99961	-1.0896	0.999807	-1.22408	0.382282	-2.0102	0.557127	-1.7241	0.00857824	-4.78561	391.249	279.993
1370562_PM_at	M11596	Calcb	0.99961	-1.17992	0.999807	1.06704	0.476899	-2.016	0.818493	-1.36106	0.0387099	-4.78151	605.076	418.367
1378163_PM_at	AA817956	Grem2	0.99961	-1.48871	0.999807	-1.72803	0.0829353	-3.43637	0.480268	-1.88138	0.00634066	-4.76311	505.397	341.13
1380563_PM_at	BM387062	Sspn	0.99961	-1.79632	0.999807	-2.49386	0.0895297	-3.69793	0.197103	-2.81232	0.0117486	-4.72817	631.312	399.755
1383469_PM_at	BG377269	Aldh1a3	0.99961	1.38572	0.999807	1.37197	0.223177	-1.96377	0	-4.51029	0	-4.72802	356.58	289.755
1377366_PM_at	BF389753	---	0.99961	1.16714	0.691978	2.17997	0	3.62837	0	4.92812	0	4.72435	55.7022	0.8334
1394349_PM_at	BF288777	---	0.99961	2.43774	0.691978	2.22516	0	3.97721	0	5.39829	0	4.7243	42.663	12.9417
1388102_PM_at	U66322	Ptgr1	0.99961	1.39812	0.345989	2.00012	0	3.37085	0	4.17841	0	4.71372	60.5085	0.6915
1393451_PM_at	BI295149	Cenpn	0.99961	1.29541	0.999807	1.39198	0.0137297	2.6006	0	3.45987	0	4.70552	236.924	182.698
1373032_PM_at	AW251450	Mustn1	0.99961	-2.09501	0.999807	-2.68921	0.152092	-3.00372	0.557127	-1.67343	0.0139099	-4.70505	950.879	517.363	BMD > highest dose: 750.0
1384247_PM_at	AI070365	---	0.99961	-2.1522	0.999807	-1.82806	0.0470808	-3.94374	0.0827513	-3.21255	0.00727972	-4.68882	512.128	344.483
1391737_PM_at	AW526210	Ncf4	0.99961	-1.10368	0.999807	-1.06374	0.166173	1.92256	0	3.52614	0	4.68709	344.366	264.419
1370416_PM_at	U45986	Mxd3	0.99961	1.46939	0.999807	1.34566	0	2.94843	0.0037882	2.64228	0	4.68115	304.257	227.39
1378906_PM_at	BE098141	RGD1559690	0.99961	1.16057	0.999807	1.24975	0.0219993	2.20399	0.00521591	2.63582	0	4.66907	290.597	218.612
1381328_PM_at	AI177373	Cr2	0.99961	-1.82723	0.999807	1.00331	0.555923	-1.8876	0.388597	-2.49434	0.043095	-4.66254	593.44	382.994
1370775_PM_a_at	M11597	Calca	0.99961	-1.04752	0.999807	-1.32669	0.445016	-1.94048	0.716145	-1.47459	0.0268903	-4.66155	399.953	284.956
1368912_PM_at	M12138	Trh	0.99961	-1.17077	0.999807	-1.83131	0.228285	-2.57536	0.437975	-2.02913	0.0102025	-4.66063	455.734	315.552
1383688_PM_at	BM383349	---	0.99961	-1.22592	0.999807	-1.88251	0.0544215	-3.94144	0.427577	-2.01134	0.0133073	-4.64222	527.318	351.953
1374060_PM_at	AI411374	---	0.99961	-1.32331	0.999807	-1.67311	0.0318674	-3.14873	0.22575	-2.08673	0	-4.62268	386.414	277.213
1380387_PM_at	BE105492	Foxp2	0.99961	-1.23622	0.999807	-1.38377	0.0151528	-2.72585	0.00652809	-3.02007	0	-4.61504	261.429	199.379
1372271_PM_at	AI172263	Rbm38	0.99961	-1.22394	0.999807	-2.09134	0.107673	-2.65907	0.110996	-2.56279	0	-4.58916	379.196	273.033
1368919_PM_at	BF281271	Pgf	0.99961	2.03811	0.691978	2.32084	0	3.42815	0	4.09798	0	4.57639	56.5408	17.8303
1383958_PM_at	BG381524	Cdca2	0.99961	1.34711	0.999807	1.2508	0.0463772	2.11837	0	3.08824	0	4.57174	312.305	232.494
1386857_PM_at	NM_017166	RGD1565395 /// Stmn1	0.99961	1.29233	0.999807	1.40466	0.0249254	3.32817	0	4.18529	0	4.5458	279.278	178.512
1383074_PM_at	H32368	Man2a1	0.99961	1.48698	0.999807	2.1301	0	3.48269	0	4.27341	0	4.54137	82.6017	0.8107
1387906_PM_a_at	AF107845	Gnas	0.99961	-1.68823	0.999807	-1.23752	0.508037	-2.01556	0.558239	-1.99095	0.0473295	-4.54051	672.344	417.141
1397366_PM_at	AI410878	Asb14	0.99961	-2.06664	0.999807	-2.32701	0.132083	-3.35461	0.40467	-2.11683	0.0225223	-4.52439	725.071	438.379
1388143_PM_at	BI288582	Col18a1	0.99961	1.26484	0.999807	1.59429	0.0168579	2.20774	0	3.22137	0	4.52087	173.906	137.608
1376198_PM_at	BI303342	Clmp	0.99961	-1.41253	0.999807	1.25538	0.405726	-2.09594	0.309104	-2.45033	0.0153188	-4.51253	532.883	354.657
1374691_PM_at	BF283670	Sult5a1	0.99961	-1.07194	0.999807	-1.18337	0.34446	-1.75395	0.341294	-1.80359	0	-4.49475	454.382	286.382
1387025_PM_at	NM_019234	Dync1i1	0.99961	1.31535	0.999807	1.30029	0.0474253	2.10466	0	3.13177	0	4.48482	206.34	161.206
1395480_PM_at	BI303370	Casc5	0.99961	1.41847	0.999807	1.55199	0.0766053	2.10756	0	3.26165	0	4.48389	395.163	282.231
1369793_PM_a_at	AB035507	Mcam	0.99961	1.00932	0.999807	-1.01408	0.223499	2.04531	0.0134483	3.31482	0.00102566	4.47285	286.258	215.794
1380107_PM_a_at	BM384521	Nat8l	0.99961	-1.13134	0.999807	-1.88855	0.0903815	-3.33947	0.225084	-2.5126	0.0068165	-4.47211	530.51	353.506
1370833_PM_at	AF324454	Pex5l	0.99961	1.83013	0.691978	2.41899	0	3.7554	0	4.4458	0	4.46778	52.5862	21.9656
1379741_PM_at	BG377116	Atp6v0a4	0.99961	1.31973	0.999807	2.07976	0.0151528	3.12192	0	3.94919	0	4.46111	92.1314	0.9843
1390566_PM_a_at	BI301453	Ckmt1b	0.99961	1.30606	0.999807	1.75371	0	3.1279	0	4.20558	0	4.45237	70.0476	0.4823
1380277_PM_at	AI639142	Rad51ap1	0.99961	1.25035	0.999807	1.34224	0.0394326	2.59252	0.0134483	2.85767	0	4.44722	380.263	273.654
1373336_PM_at	AI411074	Gprc5b	0.99961	-1.15154	0.999807	-1.34991	0.0974265	-2.18759	0.0184963	-2.68541	0	-4.43504	265.865	202.347
1369737_PM_at	NM_017334	Crem	0.99961	1.73467	0.999807	1.95364	0.0181701	3.94322	0.0107561	4.0439	0.00252957	4.43354	97.5078	0.3032
1377256_PM_at	BG380135	---	0.99961	-1.76032	0.999807	-2.54919	0.0437766	-3.74778	0.0430661	-3.46264	0.00585687	-4.41802	186.391	26.2095
1377967_PM_at	AI112987	Cdt1	0.99961	1.36936	0.999807	1.42352	0.155102	2.47398	0.0720199	2.89302	0.00183386	4.41687	388.191	278.237
1373401_PM_at	AI176034	Tnc	0.99961	-1.07314	0.999807	-1.61661	0.782551	1.29342	0.0664115	3.40163	0.0102025	4.41454	443.547	370.792
1390112_PM_at	BF284634	Efemp1	0.99961	-1.05531	0.999807	-1.31047	0.0195025	-2.68807	0.00652809	-2.87442	0	-4.41372	312.205	232.431
1373985_PM_at	BI282311	---	0.99961	-1.08539	0.999807	-1.42954	0.0750929	-2.55204	0.12046	-2.2771	0	-4.41195	300.699	225.118
1380804_PM_at	BM391896	---	0.99961	1.2761	0.999807	1.81515	0.00430692	2.74004	0	3.15914	0	4.40516	130.116	68.6234
1381477_PM_at	AI102148	---	0.99961	-1.53389	0.999807	-1.5257	0.292314	-2.71756	0.731727	-1.5611	0.0469556	-4.39164	763.153	452.997	BMD > highest dose: 750.0
1398439_PM_a_at	AI070593	Orc6	0.99961	1.37715	0.999807	1.35909	0.0783371	2.3295	0.0508938	2.3636	0	4.37842	358.721	260.974
1373559_PM_at	AI228623	NPTX2	0.99961	1.23895	0.999807	1.70048	0	2.88217	0	4.18061	0	4.36664	94.7554	0.6914
1369185_PM_a_at	AF336852	Syt7	0.99961	1.64506	0.999807	2.42843	0.00730962	3.22868	0.00207179	3.40851	0	4.36488	53.3438	23.3459
1370973_PM_at	BF285019	Scn7a	0.99961	-1.08332	0.999807	-1.34657	0.100033	-2.01969	0.0493291	-2.20857	0	-4.36428	241.363	185.755
1368197_PM_at	NM_017167	Oprk1	0.99961	-1.07211	0.999807	1.06964	0.220672	1.77776	0	3.16931	0	4.36261	254.776	194.898
1389707_PM_at	AW251681	---	0.99961	-1.23693	0.999807	-1.14494	0.157808	-2.18704	0.241123	-1.98294	0	-4.34858	296.294	222.291
1368519_PM_at	NM_012620	Serpine1	0.99961	1.09012	0.999807	1.00961	0.392393	1.429	0.00521591	2.74739	0	4.34371	376.567	319.233
1378856_PM_at	BE097672	---	0.99961	-1.47145	0.999807	-1.35428	0.0590488	-2.47894	0.0207386	-2.73457	0	-4.33431	334.661	246.413
1393316_PM_at	AI072658	Fpgs	0.99961	1.28424	0.999807	1.78603	0.0354497	2.50599	0	3.5258	0	4.33132	273.417	207.365
1375990_PM_a_at	BF284519	---	0.99961	-1.78032	0.999807	-2.13478	0.173764	-3.13614	0.376654	-2.31808	0.0347904	-4.30398	669.39	415.915
1383747_PM_at	AI578135	Ect2	0.99961	1.06563	0.999807	1.52722	0.0410214	2.5681	0	3.48146	0	4.29783	252.238	193.178
1378028_PM_at	BM384425	Mad2l1	0.99961	1.28064	0.999807	1.17388	0.150486	1.89697	0.00521591	3.22866	0	4.29014	394.106	281.628
1376395_PM_at	AI145359	---	0.99961	-1.09468	0.999807	-1.31415	0.179181	-2.33247	0.221218	-2.21013	0.00374717	-4.28883	314.867	234.108
1382989_PM_at	BE116242	---	0.99961	-1.44456	0.999807	-1.38826	0.234724	-2.58745	0.248952	-2.59214	0.0192293	-4.27877	539.076	357.647
1390358_PM_at	BF405996	Cacna2d3	0.99961	-2.06273	0.999807	-1.09617	0.443159	-1.87799	0.311282	-2.30569	0.0192293	-4.26494	702.301	429.354
1377689_PM_at	BF564273	Kntc1	0.99961	1.04027	0.999807	1.18303	0.0988288	2.50766	0.0299329	2.99856	0.00183386	4.26187	327.072	241.73
1379234_PM_a_at	AI179539	Cdc45	0.99961	1.29984	0.999807	1.51297	0.0708208	2.67217	0.0415187	2.81181	0.00102566	4.24483	386.738	277.4
1391435_PM_at	BI278687	Pltp	0.99961	1.17897	0.999807	-1.81467	0.082551	-2.67712	0.0192216	-3.27522	0.00183386	-4.22546	344.65	252.51
1395141_PM_at	BG376748	---	0.99961	1.72532	0.999807	1.65253	0.0228125	2.1927	0	3.77363	0	4.22523	199.395	156.222
1390639_PM_at	BM387719	---	0.99961	-1.29	0.999807	-1.85017	0.0798436	-2.806	0.301297	-1.94416	0.00374717	-4.21605	397.384	283.496
1369484_PM_at	NM_031590	Wisp2	0.99961	1.06728	0.999807	1.57725	0.0541025	2.49918	0.00207179	3.48111	0	4.21071	282.662	213.446
1383654_PM_a_at	BE112523	Fn3k	0.99961	-1.31868	0.999807	-1.58063	0.0345509	-2.87538	0.0207386	-2.93171	0	-4.21058	285.444	215.263
1370492_PM_a_at	AF157595	Flt1	0.99961	1.28264	0.999807	1.46346	0.158044	2.04845	0.0107561	2.92335	0	4.20595	266.723	202.92
1393041_PM_at	AW535052	Smc2	0.99961	1.32874	0.999807	1.45108	0.0278759	2.43359	0	3.10233	0	4.19489	300.853	225.216
1390499_PM_at	BG380393	---	0.99961	1.11001	0.999807	1.46121	0.00430692	2.51453	0	3.72105	0	4.18809	112.124	0.9002
1374434_PM_at	BI291703	LOC498222	0.99961	-1.66236	0.999807	-1.30546	0.0741405	-3.18059	0.035902	-3.62466	0.00769741	-4.18029	303.907	210.578
1382229_PM_at	AA998269	---	0.99961	-1.6762	0.999807	-1.67077	0.0463772	-2.83881	0.121926	-2.29294	0.00102566	-4.17953	444.563	309.587
1376977_PM_at	AI411541	Ptger3	0.99961	-1.47997	0.999807	-1.45976	0.0815729	-2.93051	0.0286583	-3.44565	0.00252957	-4.17452	432.961	303.308
1391436_PM_at	BF283714	---	0.99961	-1.77174	0.999807	-2.29362	0.149343	-3.31346	0.381944	-2.27046	0.0328783	-4.16416	660.673	412.275
1386938_PM_at	NM_031012	Anpep	0.99961	-1.24673	0.999807	1.05695	0.52527	-1.92275	0.455201	-2.19623	0.0468049	-4.15297	514.309	345.563
1376927_PM_at	BI294849	Lrrc14b	0.99961	-1.90911	0.999807	-2.46573	0.117183	-3.66831	0.35117	-2.3465	0.0361683	-4.1408	250.635	6.39983e-05
1383708_PM_at	BI303923	Itgbl1	0.99961	-1.07965	0.999807	-1.34954	0.404262	-1.75428	0.223403	-2.20854	0.00183386	-4.13693	394.042	281.591
1388422_PM_at	BI275904	Lims2	0.99961	1.18247	0.999807	-1.31347	0.0620711	-2.10385	0.00207179	-2.75502	0	-4.13346	253.512	194.042
1368777_PM_at	NM_022622	Bard1	0.99961	1.48023	0.999807	1.22651	0.0116954	2.36397	0.00768864	2.32012	0	4.12514	339.583	249.426
1388187_PM_at	BM384558	Camk2a	0.99961	-1.51014	0.999807	-1.92794	0.168923	-2.86086	0.498743	-1.86472	0.0225223	-4.1242	744.089	445.752
1369018_PM_at	NM_031633	Foxm1	0.99961	1.28974	0.999807	1.19705	0.0228125	2.45712	0	3.58341	0	4.12227	310.221	231.177
1385865_PM_at	BM390351	Poc1a	0.99961	1.51577	0.999807	1.40419	0.0318674	2.14114	0	2.93789	0	4.11524	313.648	233.341
1369086_PM_a_at	NM_017298	Cacna1d	0.99961	-2.00797	0.999807	-1.17329	0.342053	-2.07636	0.235965	-2.46005	0.0162535	-4.11263	614.053	392.205
1389632_PM_at	AA799294	Rhobtb1	0.99961	-1.81161	0.999807	1.04017	0.298932	-2.08466	0.273914	-2.22558	0.0113608	-4.11182	588.82	380.9
1385792_PM_at	BF550897	Fam132a	0.99961	1.36049	0.691978	3.07225	0	4.40496	0	4.84225	0	4.11065	70.69	0.8992
1385491_PM_at	BF403514	Pnmal2	0.99961	-1.45966	0.999807	-1.33846	0.2094	-2.18759	0.257869	-2.12065	0.00484062	-4.09874	346.157	253.423
1372536_PM_at	AI105042	Adck3	0.99961	1.13897	0.999807	-1.63465	0.2094	-2.91456	0.336028	-2.46398	0.0364958	-4.08707	577.307	375.635
1395410_PM_at	AI717707	Ppp2r3a	0.99961	-1.67402	0.999807	-2.09727	0.123302	-2.7592	0.317774	-2.06742	0.0081592	-4.08322	585.513	379.395
1392865_PM_at	BG371594	Fgf9	0.99961	-1.86231	0.999807	-1.21803	0.260541	-2.15597	0.0641011	-3.08044	0.00857824	-4.08273	540.755	358.453
1387445_PM_at	NM_031573	Phkg1	0.99961	-1.63361	0.999807	-2.05562	0.178815	-3.23041	0.568286	-1.85812	0.0485409	-4.07718	735.124	442.295
1395828_PM_at	BF407793	Kif23	0.99961	1.42898	0.999807	1.20261	0	2.72946	0	2.71766	0	4.07025	274.319	207.962
1373557_PM_at	AI145081	Mcm4	0.99961	1.41892	0.999807	1.52591	0.0679621	2.51095	0.0255703	2.76463	0	4.06331	378.389	272.563
1389618_PM_at	BI285035	---	0.99961	-1.16549	0.999807	-1.8649	0.0482526	-3.00727	0.150264	-2.34269	0.00183386	-4.05759	380.156	273.591
1389123_PM_at	BE095824	Ccl6	0.99961	-1.03763	0.999807	-1.90593	0.0228125	-2.69273	0.00207179	-3.15019	0	-4.05714	111.549	0.9173
1395697_PM_at	BF561171	Ezh2	0.99961	1.26974	0.999807	1.27528	0.140608	2.42355	0.138688	2.43902	0.00252957	4.04701	442.292	308.365
1389622_PM_at	AI232643	Slc25a13	0.99961	1.34669	0.999807	1.62669	0.0181701	2.47439	0.00207179	2.76841	0	4.0469	241.916	186.135
1398251_PM_a_at	NM_021739	Camk2b	0.99961	-1.68183	0.999807	-1.99106	0.0596006	-2.84719	0.178743	-2.1808	0.00102566	-4.04106	489.05	332.876
1392823_PM_at	AI146105	Snhg11	0.99961	-1.36207	0.999807	-1.44857	0.117726	-2.38302	0.0523565	-2.79837	0.00102566	-4.02975	341.425	250.549
1368559_PM_at	NM_017091	Pcsk1	0.99961	-1.18807	0.999807	-1.19759	0.202701	-2.3267	0.193051	-2.37785	0.00484062	-4.02823	324.254	239.98
1380888_PM_at	AI176481	LOC684841	0.99961	1.09191	0.999807	1.2989	0.0228125	2.24626	0	4.25881	0	4.02603	231.455	178.91
1375277_PM_at	AA800680	Nrarp	0.99961	1.33883	0.999807	1.11021	0.205698	1.58028	0	3.4059	0	4.02407	391.309	343.897
1391678_PM_at	BI294574	Pax1	0.99961	-1.1062	0.999807	1.27347	0.358573	-2.10236	0.252472	-2.51105	0.0236248	-4.02398	491.103	333.921
1380100_PM_at	AW526268	---	0.99961	1.34702	0.999807	1.50542	0	2.40621	0	3.14265	0	4.02018	201.774	157.934
1376764_PM_at	AI406412	---	0.99961	1.42098	0.999807	1.6096	0	2.67787	0	3.41158	0	4.01925	90.6496	0.3605
1398727_PM_at	BF398091	---	0.99961	1.16312	0.999807	-1.59318	0.315664	-2.08396	0.0493291	-3.76723	0.0183447	-4.01724	365.765	265.156
1385781_PM_at	BF397986	Ercc6l	0.99961	1.16982	0.999807	1.25986	0.113124	1.97241	0.0348692	2.30141	0	4.01226	347.439	254.199
1398258_PM_at	NM_012777	Apod	0.99961	-1.38203	0.999807	-2.21175	0.38965	-2.17825	0.715859	-1.53985	0.0469556	-4.00914	817.176	472.771	BMD > highest dose: 750.0
1387123_PM_at	NM_012753	Cyp17a1	0.99961	-1.89668	0.999807	-1.15824	0.338402	-2.37103	0.233848	-2.87907	0.0489151	-4.00708	627.544	398.119
1376485_PM_at	BG377082	Traip	0.99961	1.44907	0.999807	1.07049	0.0116954	2.26161	0.00521591	2.48139	0	3.99239	350.125	255.82
1389020_PM_at	BM389149	LOC686539	0.99961	-1.02615	0.999807	-1.2282	0.23031	-1.98501	0.177868	-2.15947	0	-3.99185	377.473	272.03
1384014_PM_at	BE109675	---	0.99961	-1.80685	0.999807	-1.05734	0.180384	-2.56998	0.232027	-2.4337	0.0146192	-3.97917	532.423	354.434
1384063_PM_at	AA958001	Cthrc1	0.99961	-1.48672	0.999807	1.19087	0.0195025	3.24722	0	5.6931	0	3.97825	189.101	0.5446
1394666_PM_at	AI549596	Neb	0.99961	-1.72745	0.999807	-2.36198	0.0912374	-2.96501	0.417965	-1.87275	0.00896731	-3.97809	784.358	460.889	BMD > highest dose: 750.0
1384202_PM_at	BI287326	Tesc	0.99961	-1.08336	0.999807	-1.46471	0.0738333	-2.399	0.196005	-1.94472	0	-3.97562	338.429	248.721
1395292_PM_at	BF405869	Fndc5	0.99961	-1.05229	0.999807	-1.93736	0.143206	-2.81088	0.513613	-1.74395	0.0172258	-3.97325	582.639	378.082
1374546_PM_at	AW918040	---	0.99961	1.07221	0.999807	1.61943	0	2.94129	0	4.00623	0	3.96988	99.3737	0.6966
1398380_PM_at	BF413643	Vwa1	0.99961	1.0743	0.999807	1.66356	0.0368267	2.3058	0	3.36615	0	3.9645	261.172	199.206
1375845_PM_at	BI290029	Aig1	0.99961	1.0331	0.999807	-1.35408	0.0249254	-2.39547	0	-3.0506	0	-3.96207	260.62	198.836
1378056_PM_at	BM391984	Gmnn	0.99961	1.28408	0.999807	1.98969	0.0452766	2.64765	0.0151955	2.93759	0	3.95757	159.374	58.9653
1371700_PM_at	AI177059	LOC100911714 /// Mfap4	0.99961	-1.13218	0.999807	-1.17589	0.290232	-1.63878	0.0960479	-2.05618	0	-3.95549	397.551	245.032
1367682_PM_at	NM_030859	Mdk	0.99961	-1.38082	0.999807	-1.19503	0.0368267	-2.31926	0.0037882	-2.82918	0	-3.95077	262.131	199.85
1370805_PM_at	AF104399	Cited1	0.99961	-1.1231	0.999807	-1.40975	0.219227	-2.32854	0.362829	-2.01975	0.0105969	-3.94652	377.535	272.066
1368310_PM_at	NM_017115	Myog	0.99961	-1.84642	0.999807	-2.71439	0.16558	-2.73194	0.401156	-1.98018	0.0225223	-3.94548	824.4	475.334	BMD > highest dose: 750.0
1368432_PM_a_at	NM_012874	Ros1	0.99961	1.11118	0.999807	1.35848	0.0137297	1.89637	0	3.07796	0	3.94525	191.394	150.433
1377309_PM_at	AA963085	---	0.99961	1.11987	0.999807	-1.23527	0.0207179	-2.82534	0	-3.53727	0	-3.94199	249.9	178.498
1374635_PM_at	AW527151	---	0.99961	-1.02798	0.999807	-1.29145	0.149795	-2.07524	0.0788792	-2.26817	0	-3.93902	318.788	236.569
1370638_PM_at	AF069525	Ank3	0.99961	-1.35177	0.999807	-1.15503	0.223116	-2.12217	0.322735	-1.93918	0.00315491	-3.93837	406.069	288.412
1369770_PM_at	NM_012719	Sstr1	0.99961	1.18017	0.999807	1.09386	0.285595	1.53836	0.0115615	2.31134	0	3.93594	415.969	261.834
1378233_PM_at	BF284235	---	0.99961	-1.43488	0.999807	-1.7788	0.133165	-2.5474	0.24597	-2.17197	0.00585687	-3.93376	488.502	332.596
1390126_PM_at	BE112913	LOC679342	0.99961	1.07031	0.999807	1.18269	0.0620711	2.05282	0.00652809	2.59264	0	3.92597	292.893	220.098
1369008_PM_a_at	NM_053573	Olfm1	0.99961	1.0349	0.999807	-1.34089	0.400456	-1.80085	0.717578	-1.39313	0.0081592	-3.92176	366.621	265.662
1374342_PM_at	BE096652	Ly6g6c	0.99961	1.25014	0.999807	1.70635	0.0181701	2.44154	0	3.22024	0	3.91942	140.207	73.7474
1387071_PM_a_at	BE107978	Mapt	0.99961	-1.13086	0.999807	-1.74659	0.0195025	-2.64262	0.0214119	-2.53678	0	-3.91941	327.071	241.729
1389119_PM_at	AI105018	Xirp1	0.99961	-2.06745	0.999807	-2.73602	0.229397	-2.22076	0.419408	-1.83737	0.00769741	-3.9194	1047.11	546.112	BMD > highest dose: 750.0
1380180_PM_at	AW528635	---	0.99961	1.27756	0.999807	1.38073	0.152632	2.00418	0.00871021	2.88202	0	3.90391	286.322	215.835
1373839_PM_at	BG372386	---	0.99961	-1.28093	0.999807	-2.13289	0.0886852	-2.73319	0.0952949	-2.63772	0.00430097	-3.90379	471.62	323.897
1377883_PM_at	AI717530	---	0.99961	-1.44853	0.999807	-1.20426	0.0643061	-2.46732	0.0247816	-2.7513	0	-3.89766	347.314	254.123
1370824_PM_at	AF273025	Slc38a3	0.99961	1.10449	0.999807	1.70167	0.136279	2.01468	0	3.29109	0	3.89119	217.876	169.4
1383903_PM_at	AW529294	St8sia5	0.99961	-1.77821	0.999807	-1.83195	0.0795885	-3.17539	0.466914	-1.80631	0.0105969	-3.88907	610.874	390.798
1391687_PM_at	AI228002	Dtna-ps1	0.99961	1.56569	0.999807	2.18977	0.0195025	3.16991	0.00207179	4.3137	0.00102566	3.88109	78.7387	0.5376
1377113_PM_at	BF415786	---	0.99961	1.59409	0.999807	1.89842	0.149094	2.26903	0.0134483	3.25107	0.00102566	3.8808	426.173	299.593
1393179_PM_at	BF553172	---	0.99961	1.31261	0.999807	1.60408	0.141675	2.21841	0.0281267	2.92233	0.00102566	3.8678	351.679	256.756
1376084_PM_a_at	AI385371	Espl1	0.99961	1.0981	0.999807	1.08108	0.171184	2.0894	0.0929806	2.37749	0	3.86341	360.833	262.232
1391810_PM_at	BI288157	Rbm20	0.99961	-1.52173	0.999807	-1.88265	0.150338	-3.07694	0.609499	-1.68549	0.0336918	-3.86271	588.815	380.898
1375305_PM_at	BI282028	Snhg11	0.99961	-1.15259	0.999807	-1.39801	0.116783	-2.42867	0.0960479	-2.49642	0	-3.85983	298.185	223.506
1378537_PM_at	BI289126	---	0.99961	1.40457	0.999807	1.34506	0.0600551	2.30184	0.121715	1.98446	0	3.85753	484.641	330.622
1387459_PM_at	NM_012627	Pkib	0.99961	-1.00243	0.999807	-1.15954	0.146943	-2.21525	0.140963	-2.22026	0	-3.84019	262.86	200.338
1385486_PM_at	AW534737	Bnc2	0.99961	-1.08176	0.999807	1.0297	0.224918	-1.77729	0.266508	-1.74493	0	-3.83421	438.797	286.373
1370075_PM_at	NM_130400	Dhfr	0.99961	1.27817	0.999807	1.3989	0.0359349	2.19327	0	2.8323	0	3.82092	250.612	192.075
1387084_PM_at	NM_012789	Dpp4	0.99961	1.21656	0.999807	1.35739	0.0745462	2.49754	0.0653792	2.48826	0.00315491	3.82041	346.585	253.682
1367740_PM_at	M14400	Ckb	0.99961	1.14917	0.999807	1.41009	0	2.45408	0	3.254	0	3.81826	104.053	0.7257
1376816_PM_at	BF284903	---	0.99961	1.48225	0.999807	1.43979	0.0278759	2.69309	0.0199407	2.63281	0	3.81068	397.666	283.657
1370606_PM_at	U22830	P2ry1	0.99961	-1.25262	0.798436	-2.33815	0	-3.40707	0	-3.20291	0	-3.80575	96.3214	0.7455
1387599_PM_a_at	J02679	Nqo1	0.99961	1.32434	0.691978	2.17188	0	3.61511	0	4.13492	0	3.80315	78.0011	0.9824
1382592_PM_at	AI059054	Ccdc99	0.99961	1.6872	0.999807	1.62064	0.0860396	2.42426	0.0387012	2.6657	0.00374717	3.80148	473.132	324.684
1370139_PM_a_at	AB051214	Trpc6	0.99961	-1.08604	0.999807	1.02653	0.240252	1.72248	0.00652809	2.68573	0	3.79858	257.47	196.717
1375433_PM_at	AI412473	Disp2	0.99961	-1.1373	0.999807	-1.3038	0.184756	-2.03409	0.205615	-2.0184	0.00102566	-3.79818	294.262	220.981
1368373_PM_at	NM_019343	Rgs7	0.99961	-1.38693	0.999807	-1.81767	0.0798436	-2.83812	0.0865792	-2.72735	0.00484062	-3.79685	521.041	348.882
1379252_PM_at	AW522833	---	0.99961	-1.28967	0.999807	-1.08612	0.364165	-1.8695	0.427577	-1.8162	0.00896731	-3.79303	395.306	282.313
1374802_PM_at	AI010721	Haus4	0.99961	1.10947	0.999807	1.38251	0.0228125	2.3152	0.00207179	2.83434	0	3.79108	222.859	172.907
1381754_PM_at	BE116951	---	0.99961	-1.17714	0.999807	-2.10735	0.0623634	-3.03458	0.210244	-2.23509	0.00727972	-3.78732	410.622	290.968
1387460_PM_at	BI295853	Sftpa1	0.99961	1.16499	0.999807	-1.19271	0.238897	-2.14091	0.56807	-1.57641	0.00585687	-3.7803	390.974	279.835
1392444_PM_at	AW531000	Chst5	0.99961	-1.61007	0.999807	-1.25896	0.115832	-2.78453	0.0835437	-2.95961	0.0162535	-3.77767	505.208	341.035
1379118_PM_at	AI072498	---	0.99961	1.15181	0.999807	1.90696	0	2.7565	0	3.71851	0	3.77215	76.6396	0.915
1390646_PM_at	BE115520	---	0.99961	1.37194	0.999807	1.39766	0.00730962	1.9185	0	1.98494	0	3.76931	321.691	238.384
1384971_PM_at	BI289108	Depdc7	0.99961	-1.15921	0.999807	1.10785	0.0663212	2.13548	0	3.0977	0	3.76711	273.213	193.841
1390640_PM_at	AA850760	Chtf18	0.99961	1.16263	0.999807	1.31105	0.0116954	1.93319	0	2.18126	0	3.76495	260.393	198.684
1370656_PM_a_at	AF093267	Homer1	0.99961	-1.34302	0.999807	-1.31956	0.0623634	-3.38084	0.391885	-1.94988	0.0169646	-3.7591	494.155	335.47
1398297_PM_at	NM_021746	Mapk12	0.99961	-1.82095	0.999807	-2.20987	0.106992	-3.64316	0.477831	-1.98107	0.0499201	-3.75537	764.267	453.416	BMD > highest dose: 750.0
1379903_PM_at	AI059853	---	0.99961	-1.22625	0.999807	-1.91636	0.0898846	-2.79584	0.150122	-2.46861	0.00539203	-3.75353	487.879	332.278
1378180_PM_at	BI284767	Dctd	0.99961	1.18921	0.999807	1.46966	0.0906521	2.08538	0.00521591	2.89728	0.00183386	3.74514	255.82	195.603
1368138_PM_at	BI281170	Mapt	0.99961	-1.07481	0.999807	-1.69006	0.0116954	-2.64292	0.0184963	-2.3764	0	-3.73555	313.503	233.25
1380013_PM_at	BI273908	Pnpla3	0.99961	-1.3718	0.999807	-2.11612	0.0900597	-3.63438	0.300065	-2.4263	0.0427499	-3.73395	791.739	463.597	BMD > highest dose: 750.0
1385465_PM_at	BG379188	Siglec5	0.99961	1.21942	0.999807	-1.263	0.0207179	-2.80241	0	-3.66196	0	-3.72678	223.399	165.689
1385622_PM_at	BE119164	---	0.99961	1.27943	0.999807	2.12409	0.0783371	2.81335	0.0168684	3.45044	0.00539203	3.72495	115.67	0.9792
1392924_PM_at	BG371591	---	0.99961	-1.12487	0.999807	-2.04204	0.0717354	-3.08215	0.312679	-2.04804	0.00857824	-3.72474	525.968	351.295
1393169_PM_at	AI578145	---	0.99961	-1.95565	0.999807	-2.24159	0.11436	-2.95916	0.415108	-1.93972	0.0189564	-3.71301	833.519	478.543	BMD > highest dose: 750.0
1396140_PM_at	AA799431	Lrrc39	0.99961	-1.77674	0.999807	-2.33913	0.163889	-2.91825	0.523785	-1.83687	0.0393485	-3.71202	823.015	474.844	BMD > highest dose: 750.0
1394802_PM_at	AW920780	---	0.99961	1.22696	0.999807	1.94223	0	2.90625	0.00207179	3.49875	0	3.70703	76.2302	0.9991
1383381_PM_at	AI030756	RGD1560394	0.99961	-1.56627	0.999807	-1.30046	0.069046	-2.6847	0.0711621	-2.57781	0.00252957	-3.7033	389.713	279.111
1373290_PM_at	AI012781	Ezh2	0.99961	1.23638	0.999807	1.31719	0.174098	2.29089	0.151528	2.41468	0.0068165	3.69641	479.743	328.105
1397393_PM_at	AI231774	---	0.99961	-1.08707	0.999807	-2.1525	0.0645664	-3.13621	0.0958839	-2.80749	0.0109921	-3.69476	572.464	373.399
1388357_PM_at	BI282972	RGD1566401	0.99961	-1.09049	0.999807	-1.9516	0.0116954	-3.18238	0.00652809	-3.47282	0.00102566	-3.69343	95.8465	0.9474
1387053_PM_at	NM_012792	Fmo1	0.99961	-1.06907	0.999807	-1.61156	0.168867	-2.92792	0.155156	-3.07648	0.0383091	-3.68828	552.183	363.902
1395804_PM_at	BE109618	---	0.99961	1.13852	0.999807	1.64595	0.0168579	2.2692	0	2.8466	0	3.68049	230.19	178.03
1388103_PM_at	AF361355	Tmem37	0.99961	-1.32878	0.999807	-1.43516	0.0337193	-2.38301	0	-3.14384	0	-3.6764	262.503	200.099
1369183_PM_at	NM_019231	Mapk13	0.99961	1.29331	0.999807	1.93931	0.00430692	2.76906	0	3.32787	0	3.67338	93.5009	0.9823
1382474_PM_at	AA819747	Col13a1	0.99961	-1.03756	0.999807	1.48726	0.220672	2.07405	0.0807595	2.60425	0.00484062	3.67189	335.652	247.02
1389548_PM_at	BF288683	Adhfe1	0.99961	-1.07	0.999807	-1.78453	0.0886852	-3.24257	0.211481	-2.55038	0.0203045	-3.66934	591.82	382.261
1378216_PM_at	BM387900	---	0.99961	-1.13365	0.999807	-1.48176	0	-2.76369	0	-3.78229	0	-3.66726	102.534	0.8144
1376495_PM_at	AI172054	---	0.99961	-1.70552	0.999807	-2.21138	0.167267	-2.95484	0.477542	-1.93511	0.0458539	-3.66659	813.018	471.288	BMD > highest dose: 750.0
1385309_PM_at	BI294084	Ccl24	0.99961	1.20262	0.999807	-1.98737	0.182276	-2.4761	0.107376	-2.83786	0.0159968	-3.66483	396.653	283.08
1387669_PM_a_at	NM_012844	Ephx1	0.99961	-1.23956	0.999807	-1.73792	0.00730962	-3.10993	0	-4.52556	0	-3.66261	80.8617	0.4124
1376646_PM_at	BF285164	Popdc2	0.99961	1.18608	0.999807	-1.79416	0.159512	-2.78313	0.372104	-2.06364	0.0289292	-3.6626	493.486	335.131
1376711_PM_at	BG673439	Cldn11	0.99961	-1.4468	0.999807	-1.01455	0.0269165	-2.65924	0	-3.63199	0.00102566	-3.66132	360.238	223.257
1368931_PM_at	NM_031238	Sh3gl3	0.99961	1.22212	0.999807	1.9221	0.025906	2.4552	0	3.02501	0	3.65732	121.279	55.7251
1397567_PM_at	BI273995	---	0.99961	1.27093	0.999807	1.10147	0.0725851	1.84392	0	2.77128	0	3.65561	361.267	262.49
1381576_PM_at	BE105801	Pik3c2b	0.99961	-1.60721	0.999807	-1.8457	0	-4.14706	0.00652809	-2.76879	0	-3.65455	99.4036	31.4443
1376893_PM_at	AI406821	Nrsn1	0.99961	-1.16821	0.999807	-1.13352	0.46852	-1.71909	0.754277	-1.36099	0.0196926	-3.63341	605.555	398.282
1379967_PM_at	AI501039	Zfp367	0.99961	-1.05014	0.999807	1.49805	0.0993245	2.42538	0.109578	2.32297	0.00252957	3.63182	276.867	209.643
1368290_PM_at	NM_031327	Cyr61	0.99961	1.11337	0.999807	1.31323	0.239005	1.94416	0.0353487	2.89743	0.00102566	3.62984	293.533	220.511
1386185_PM_at	H31802	---	0.99961	-1.14892	0.999807	-1.57466	0.249412	-2.51865	0.528277	-1.84624	0.0406301	-3.62915	644.151	405.28
1384422_PM_at	AI045140	---	0.99961	-1.73196	0.999807	-1.88011	0.172024	-2.85123	0.463794	-1.9361	0.0414029	-3.62703	696.611	427.065
1386119_PM_at	BE110033	---	0.99961	-1.22571	0.999807	-1.46477	0.0820628	-2.29206	0.0944888	-2.19344	0	-3.62273	356.575	259.692
1369736_PM_at	NM_012843	Emp1	0.99961	1.23252	0.999807	1.45921	0.0637201	2.43358	0.0134483	2.81811	0.00102566	3.61797	275.365	208.652
1390227_PM_at	AI101017	Pcp4l1	0.99961	-1.32168	0.999807	-1.42645	0.0544215	-2.59452	0.00768864	-2.94688	0	-3.61707	318.291	236.258
1383805_PM_at	BG666454	---	0.99961	1.34966	0.999807	1.48812	0	2.51389	0	2.81504	0	3.61004	91.8457	0.3035
1383292_PM_at	AI599126	Incenp	0.99961	1.22913	0.999807	1.06635	0.0900597	1.94491	0.0037882	2.5772	0	3.6048	320.981	237.941
1379370_PM_at	AA818657	Sspn	0.99961	-1.64251	0.999807	-2.02614	0.202865	-2.39003	0.30703	-2.12939	0.0200001	-3.6045	660.594	412.242
1391383_PM_at	BF413778	Crtac1	0.99961	-1.82976	0.999807	-1.69137	0.119968	-2.91345	0.164026	-2.67934	0.0259036	-3.60367	524.291	350.475
1387092_PM_at	NM_022388	Fxyd4	0.99961	-1.04502	0.999807	1.18511	0.17644	1.80363	0.0266617	2.33649	0	3.60207	224.576	174.11
1389360_PM_at	AI009597	Fxyd3	0.99961	1.12681	0.999807	1.20626	0.449819	-1.68381	0.410143	-1.7988	0.00769741	-3.59192	394.719	281.978
1379324_PM_at	AW535283	---	0.99961	1.43603	0.377442	2.235	0	3.24505	0	3.86386	0	3.58491	53.1023	0.7256
1390127_PM_at	BI296216	Dixdc1	0.99961	-1.40434	0.999807	-1.70536	0.0238402	-2.88008	0.0228234	-2.85888	0.00102566	-3.58155	188.54	60.8345
1393691_PM_at	BG376718	---	0.99961	1.45289	0.999807	2.02037	0.00730962	2.60895	0	3.49725	0	3.57871	72.4103	34.5667
1384504_PM_at	BI286449	Magi1	0.99961	1.34016	0.999807	1.74637	0	3.11389	0	3.20738	0	3.57826	95.0687	0.7233
1372406_PM_at	BM383428	Mcm3	0.99961	1.47358	0.999807	1.61906	0.091915	2.40318	0.0936725	2.34872	0.00102566	3.57307	424.011	298.404
1375983_PM_at	AI234287	Mamdc2	0.99961	1.24505	0.999807	-1.61091	0.129281	-2.24846	0.0501041	-2.71167	0.00315491	-3.57272	390.442	279.53
1382491_PM_at	AI555806	Fam188b	0.99961	1.74811	0.999807	1.60304	0.0410214	2.55573	0.00652809	3.13356	0.00102566	3.56837	157.13	58.2525
1368242_PM_at	NM_013186	Kcnb1	0.99961	-1.16715	0.999807	-1.85427	0.0238402	-3.1055	0.0306056	-2.81732	0.00183386	-3.56439	477.309	326.848
1374271_PM_at	AW528864	---	0.99961	-1.07035	0.999807	-1.7996	0.0541025	-2.69851	0.0512987	-2.50701	0.00252957	-3.56317	448.166	311.52
1392449_PM_at	BI282152	Rad18	0.99961	1.34551	0.999807	1.52612	0.0195025	2.34531	0.00521591	2.60427	0	3.56062	353.961	258.126
1368256_PM_at	NM_053779	Serpini1	0.99961	-1.04713	0.999807	-1.13461	0.255149	-1.98678	0.359843	-1.84137	0.00539203	-3.5584	326.917	241.634
1390982_PM_at	BM389435	Chaf1b	0.99961	1.42206	0.999807	1.06467	0.167326	1.57884	0.00207179	2.06701	0	3.55364	479.663	309.168
1368374_PM_a_at	NM_053840	Ggt1	0.99961	-1.02523	0.999807	1.35647	0.083012	1.78282	0	3.124	0	3.55337	201.268	157.57
1368282_PM_at	NM_053591	Dpep1	0.99961	-1.27026	0.999807	-1.10627	0.025906	-2.14159	0	-3.2011	0	-3.54793	328.53	250.621
1386529_PM_at	BF564309	---	0.99961	-1.17998	0.999807	1.3011	0.627761	-1.39174	0.191577	-2.09605	0.00252957	-3.5454	355.117	0.1997
1388963_PM_at	AI102087	Astn1	0.99961	-1.14179	0.999807	-1.55181	0.0547843	-2.78121	0.0345167	-2.85879	0.00315491	-3.53884	103.426	0.7519
1394503_PM_at	AI171987	---	0.99961	-1.68384	0.999807	-1.48975	0.0629071	-3.06373	0.0450357	-3.11467	0.0128878	-3.52986	114.731	0.06293
1373699_PM_at	BM391164	---	0.99961	-1.03799	0.999807	1.02222	0.131326	-2.08679	0.0707578	-2.28604	0.00102566	-3.52956	297.438	223.027
1397242_PM_at	BG372771	Klhl38	0.99961	-1.88032	0.999807	-2.13352	0.0687395	-3.36784	0.377309	-1.98668	0.0239355	-3.52859	239.007	8.80348e-06
1390585_PM_at	AI169829	Masp1	0.99961	1.15215	0.999807	1.33386	0.192736	-1.81027	0.0160215	-2.58706	0	-3.52177	338.45	275.605
1390130_PM_at	BM392225	---	0.99961	-1.42951	0.999807	-2.04966	0.117726	-2.8033	0.423046	-1.85721	0.0175184	-3.51872	744.881	446.056
1370862_PM_at	J02582	Apoe	0.99961	-1.11933	0.999807	-1.28014	0.246655	-1.825	0.0788792	-2.3274	0.00252957	-3.50911	228.836	177.087
1389517_PM_at	BF404046	LOC681186	0.99961	-1.29843	0.999807	-1.74	0.0590488	-2.47616	0.0554347	-2.41994	0	-3.50843	464.033	319.932
1367800_PM_at	NM_013151	Plat	0.99961	1.49322	0.999807	1.36477	0.183671	1.75843	0	3.06113	0	3.50362	363.746	263.961
1375014_PM_at	BI274857	Arl4c-ps1	0.99961	1.18647	0.999807	1.37264	0.0605852	2.11694	0	3.51966	0	3.50079	244.981	188.236
1381736_PM_at	BF405604	---	0.99961	1.22093	0.71988	2.1195	0	3.1868	0	4.87963	0	3.49735	60.4277	0.3878
1398368_PM_at	AI406502	---	0.99961	-1.20921	0.999807	-1.35659	0.0249254	-2.70864	0.047434	-2.38172	0	-3.496	287.093	216.337
1384278_PM_x_at	BG377047	Ccdc34	0.99961	1.17504	0.999807	1.5588	0.21817	1.85169	0.0747939	2.30301	0.00102566	3.49332	376.43	271.421
1383783_PM_at	AW521192	Pcdh9	0.99961	-1.54649	0.999807	-1.35917	0.00730962	-3.07786	0	-3.81337	0	-3.49159	281.788	204.786
1375877_PM_at	AI454612	Syt4	0.99961	-1.25454	0.999807	-1.23641	0.15166	-2.18125	0.346954	-1.78407	0	-3.49006	313.741	233.399
1368459_PM_at	NM_024375	Gdf10	0.99961	-1.05611	0.999807	1.43108	0.635195	-1.3443	0.0811154	-2.32425	0	-3.48925	385.304	0.4638
1380455_PM_at	BM389422	RGD1565804	0.99961	1.21958	0.999807	-1.398	0.0337193	-2.81528	0.00207179	-3.22531	0.00183386	-3.48707	217.081	143.414
1383189_PM_at	AA818143	---	0.99961	-1.08887	0.999807	-1.59668	0.00430692	-2.87839	0	-3.42457	0	-3.48274	96.4723	0.7682
1394795_PM_at	BE109243	---	0.99961	-1.65041	0.999807	-1.01056	0.388587	-1.98097	0.324085	-2.20564	0.0347904	-3.48212	595.861	384.087
1391305_PM_at	AI576233	---	0.99961	-1.17102	0.999807	-1.50857	0.302453	-1.87395	0.169716	-2.27114	0.00769741	-3.48141	360.555	262.066
1375445_PM_at	BG375795	Ky	0.99961	-1.12712	0.999807	-2.46562	0.191884	-2.75534	0.414637	-2.06559	0.0474655	-3.47969	690.044	424.405
1393655_PM_at	BF397746	Rad54l	0.99961	1.16758	0.999807	1.15508	0.0359349	1.96366	0.0037882	2.18973	0	3.47794	309.276	230.579
1391302_PM_at	BE098463	LOC100911946	0.99961	1.02334	0.999807	1.4041	0.0168579	2.34851	0.00207179	2.93874	0	3.47786	246.979	189.6
1367918_PM_at	NM_031066	Fez1	0.99961	-1.06255	0.999807	-1.48225	0.0641955	-2.59629	0.0520301	-2.56277	0.00374717	-3.47634	248.386	190.56
1383355_PM_at	AW918387	Abca1	0.99961	-1.29342	0.999807	-1.38996	0.152387	-2.33076	0.0455311	-2.86677	0.00585687	-3.47628	348.218	254.67
1389711_PM_at	AI012120	---	0.99961	1.0473	0.999807	1.03444	0.182294	1.73478	0.00652809	2.49098	0	3.47601	330.138	243.627
1372690_PM_at	AI137471	Rtn4rl1	0.99961	1.21078	0.999807	1.47909	0.0895297	2.00848	0	3.75041	0.00102566	3.47426	257.644	196.834
1370952_PM_at	AI169331	Gstm2	0.99961	-1.24525	0.999807	-1.28088	0.383437	-1.8708	0.645358	-1.51195	0.0177838	-3.4713	478.327	327.374
1372524_PM_at	BG378238	---	0.99961	-1.16287	0.999807	-1.706	0.153519	-2.75049	0.226025	-2.42523	0.0261581	-3.46767	558.3	366.79
1384331_PM_at	H31896	Srxn1	0.99961	1.66248	0.999807	1.92726	0.0228125	3.37042	0.0151955	3.47094	0.00769741	3.46757	106.747	0.5054
1394359_PM_at	BF553498	Bclaf1 /// LOC100911069	0.99961	1.34329	0.999807	1.14831	0.134944	1.97396	0.0292011	2.46685	0	3.46375	420.195	296.297
1380229_PM_at	AW530004	Maff	0.99961	1.6131	0.999807	1.41624	0.28279	1.61487	0	2.8291	0	3.46044	333.14	245.477
1379592_PM_at	AI045151	Slc25a13	0.99961	1.24322	0.999807	1.189	0.0991522	1.96496	0.0668734	2.0544	0	3.46031	312.714	232.752
1377599_PM_at	BM385286	---	0.99961	-1.13144	0.999807	-1.59156	0.143041	-2.54444	0.288129	-2.09228	0.0146192	-3.45911	546.159	361.039
1394760_PM_at	BF387238	Unc79	0.99961	1.03987	0.999807	-1.28705	0.140968	-2.16842	0.367406	-1.70832	0.00430097	-3.45885	338.935	249.031
1384052_PM_at	AI145819	---	0.99961	-1.28168	0.999807	-1.365	0.0168579	-2.82419	0.0535101	-2.33266	0	-3.45841	345.007	252.726
1381178_PM_at	BE120314	---	0.99961	-1.99463	0.999807	-1.44164	0.136063	-2.18199	0.113263	-2.23111	0.00183386	-3.45766	523.33	350.005
1381572_PM_at	BG375279	RGD1565787	0.99961	1.13853	0.999807	1.46156	0.0389725	2.20705	0.00207179	2.69013	0	3.45735	183.843	144.924
1392626_PM_at	BE110801	Pkmyt1	0.99961	1.15377	0.999807	1.22613	0.00979214	2.3426	0	2.95633	0	3.45404	292.431	219.799
1380964_PM_at	BF396607	---	0.99961	1.46165	0.999807	2.0547	0	3.06172	0	3.5402	0	3.45229	63.5375	0.6269
1393404_PM_at	BF554746	Rtn4rl1	0.99961	1.09445	0.999807	1.3174	0.18295	1.94333	0.00207179	3.70955	0.00183386	3.45068	260.763	198.932
1381941_PM_at	BE112718	Cobl	0.99961	-1.45973	0.999807	-1.74239	0.0868515	-2.3484	0.358796	-1.71338	0.00315491	-3.4499	518.195	347.482
1369380_PM_at	NM_134472	Kif2c	0.99961	1.31761	0.999807	1.10501	0.0869469	1.79545	0	2.67681	0	3.44462	314.514	233.886
1368015_PM_at	AF280967	Ptges	0.99961	-1.20429	0.999807	1.03305	0.42966	-1.8708	0.279453	-2.32269	0.0358136	-3.44157	531.896	354.179
1369406_PM_at	NM_053646	Asah2	0.99961	1.17559	0.999807	1.59021	0.0278759	2.12791	0	2.6609	0	3.43344	234.355	180.922
1371665_PM_at	BG380496	Smarcd3	0.99961	-1.57067	0.999807	-1.60797	0.176663	-2.68035	0.476643	-1.84496	0.0326011	-3.42472	622.033	395.714
1376657_PM_at	BE117767	Cadm1	0.99961	-1.22435	0.999807	-1.1166	0.302125	-1.95235	0.484934	-1.68399	0.0128878	-3.42429	361.895	262.863
1397381_PM_at	AI136603	---	0.99961	-1.34734	0.999807	-1.65881	0.108231	-2.60355	0.318889	-1.9166	0.0121281	-3.42172	493.459	335.117
1370068_PM_at	NM_017174	Pla2g5	0.99961	-1.10687	0.999807	-1.04233	0.0249254	-2.69713	0.0037882	-3.07258	0	-3.42168	300.698	211.069
1385220_PM_at	BG377563	Zwilch	0.99961	1.49149	0.999807	1.36913	0.0596006	2.1245	0.0176675	2.28809	0	3.41991	297.569	223.111
1381758_PM_at	AI535566	RGD1565672	0.99961	1.23657	0.999807	1.5055	0.225235	1.6925	0.0214119	2.35187	0.00102566	3.41487	392.073	280.465
1370390_PM_at	AF140359	Coro6	0.99961	-1.38003	0.999807	-2.07266	0.0667605	-3.03906	0.230209	-2.15914	0.0117486	-3.41322	594.696	383.561
1395342_PM_at	AI598942	Ckap4	0.99961	1.31643	0.999807	1.49073	0.0381509	2.4193	0.0151955	2.56679	0	3.40818	268.761	204.277
1369499_PM_at	NM_019179	Tyms	0.99961	1.24349	0.999807	1.28335	0.0536705	2.18869	0.0484384	2.13689	0	3.4021	318.504	236.391
1382571_PM_at	AA925335	---	0.99961	1.04651	0.999807	1.48964	0.115481	2.07192	0.012612	2.68256	0	3.40204	308.096	229.831
1388872_PM_at	BI290053	---	0.99961	1.11028	0.999807	1.11833	0.227546	1.60411	0	2.76445	0	3.40161	378.948	281.906
1393736_PM_at	BE116820	---	0.99961	-1.44314	0.999807	-1.29614	0.12954	-2.32162	0.174124	-2.14373	0.0068165	-3.3918	350.02	255.757
1376643_PM_at	BE108146	---	0.99961	-1.37865	0.999807	-1.75856	0.00430692	-3.08229	0.00521591	-2.83153	0	-3.39041	112.989	0.6511
1389185_PM_at	BI281183	Ak1	0.99961	-1.32129	0.999807	-1.44621	0.0207179	-2.49022	0.133275	-1.88401	0	-3.38961	394.348	281.765
1377266_PM_at	AI071674	---	0.99961	-1.44992	0.999807	-1.30255	0.0207179	-2.90446	0.0570725	-2.33489	0.00183386	-3.37251	391.256	279.997
1387112_PM_at	NM_030990	Plp1	0.99961	-1.22982	0.999807	-1.438	0.0618771	-2.31145	0.224518	-1.76991	0.00374717	-3.37039	393.383	281.215
1376124_PM_at	BG375480	Iqub	0.99961	-1.26822	0.999807	-1.3493	0.00430692	-2.50219	0	-2.79524	0	-3.37033	246.253	189.105
1376184_PM_at	BG381127	Lynx1	0.99961	-1.63118	0.999807	-2.02566	0.0795885	-2.94824	0.289575	-2.06891	0.0180441	-3.3682	629.277	398.872
1370418_PM_s_at	U30831	Syt17	0.99961	-1.01486	0.999807	-1.34807	0.199059	-2.02284	0.20218	-2.01585	0.00430097	-3.36359	359.739	261.581
1369404_PM_a_at	NM_021767	Nrxn1	0.99961	-1.43777	0.999807	-1.27897	0.282821	-1.88127	0.0881292	-2.48487	0.00430097	-3.36257	470.182	323.149
1372895_PM_at	AI169367	RGD1309676	0.99961	-1.05196	0.999807	-1.79725	0.151319	-2.5107	0.0596953	-3.03746	0.0208234	-3.35907	459.02	317.291
1386948_PM_at	NM_012987	Nes	0.99961	1.12867	0.999807	1.19547	0.152956	1.6484	0	3.19058	0	3.35863	370.694	312.659
1393706_PM_at	BE109939	Steap1	0.99961	-1.0672	0.999807	1.28732	0.440349	1.35	0.0944888	1.79446	0	3.35837	306.932	229.092
1386718_PM_at	BF566188	Akr1c19	0.99961	-1.00734	0.999807	-1.6601	0	-2.66486	0.00207179	-2.76382	0	-3.35118	82.8779	0.6565
1371094_PM_at	L06804	Lhx2	0.99961	1.18848	0.999807	1.31232	0.16692	1.86274	0.476206	1.44432	0.00102566	3.34813	481.997	329.265
1367700_PM_at	NM_080698	Fmod	0.99961	-1.43992	0.999807	1.07678	0.178545	-2.16823	0.119859	-2.36319	0.00727972	-3.34531	487.467	332.067
1387314_PM_at	NM_022513	Sult1b1	0.99961	1.2962	0.999807	1.84408	0.228522	1.73405	0.0435206	2.29236	0.00102566	3.34233	444.34	309.468
1381489_PM_at	BE114007	---	0.99961	1.08933	0.999807	-1.63893	0.153188	-2.77386	0.467114	-1.84266	0.0345349	-3.3385	557.9	366.602
1387558_PM_at	NM_023970	Trpv4	0.99961	1.26919	0.999807	1.85665	0.0618771	1.95058	0.00207179	2.74145	0	3.33244	150.095	63.7055
1383453_PM_at	AA946156	Olfml1	0.99961	1.01683	0.999807	-1.55451	0.0921768	-2.48214	0.0852509	-2.43192	0.00634066	-3.3281	404.435	287.491
1395714_PM_at	AT005664	---	0.99961	-1.33244	0.999807	-1.75194	0.083012	-2.49132	0.0450357	-2.679	0.00183386	-3.32776	381.249	274.226
1386998_PM_at	NM_012497	Aldoc	0.99961	-1.32068	0.999807	-1.44575	0.0116954	-2.20303	0.0115615	-2.16223	0	-3.32726	215.99	168.068
1378027_PM_at	AW525315	Pvrl3	0.99961	1.30805	0.999807	1.44415	0.0116954	2.20718	0	2.52355	0	3.32487	253.079	193.749
1377780_PM_at	AI179881	Tspan9	0.99961	1.29052	0.999807	1.36347	0.0984507	1.73036	0	2.51302	0	3.32263	209.055	163.144
1387660_PM_at	M25390	Iapp	0.99961	-1.70591	0.999807	-1.93683	0.0116954	-2.87059	0.0247816	-2.5263	0	-3.31338	57.1251	17.3277
1381445_PM_at	AA996810	---	0.99961	-1.38595	0.999807	-1.13496	0.306166	-1.89099	0.146865	-2.37045	0.00896731	-3.31316	448.167	311.52
1377892_PM_at	BM390000	Sema3f	0.99961	-1.00909	0.999807	1.50021	0.231749	1.56496	0.00207179	2.54651	0	3.31169	246.615	189.352
1391077_PM_at	AA851257	Clspn	0.99961	1.40924	0.999807	1.07858	0.133777	1.60775	0.0176675	1.95735	0	3.30945	433.658	303.688
1372579_PM_at	BF288089	Eng	0.99961	1.20601	0.999807	1.39137	0.0588057	2.21863	0	2.96408	0	3.30792	298.245	223.545
1374825_PM_at	BG380338	Sez6l2	0.99961	-1.10659	0.999807	-1.27055	0.194745	-2.05941	0.60115	-1.45881	0.00539203	-3.30573	395.628	282.496
1382954_PM_at	AI577630	---	0.99961	1.06636	0.999807	-1.07261	0.132575	-2.08003	0.132763	-2.06883	0	-3.29948	299.548	224.38
1388753_PM_at	AA963797	Sulf2	0.99961	1.23071	0.999807	1.55548	0.0181701	2.01306	0	2.55767	0	3.29377	252.033	193.04
1388958_PM_a_at	AA799760	Slc2a4	0.99961	-1.23431	0.999807	-2.10927	0.0837372	-2.99724	0.225084	-2.27061	0.0222505	-3.28972	642.601	404.617
1389137_PM_at	AA957183	Cit	0.99961	-1.03853	0.999807	1.30784	0.0895297	2.1801	0.0115615	3.00224	0.00252957	3.2894	318.742	236.54
1374849_PM_at	BF285745	Adamts7	0.99961	-1.20666	0.999807	1.16402	0.16164	1.72432	0.0107561	2.39002	0	3.28913	275.478	208.727
1387062_PM_a_at	NM_080400	Chek1	0.99961	1.01643	0.999807	1.32707	0.0600551	2.18894	0.0845266	2.00956	0	3.28905	366.206	265.417
1390852_PM_x_at	BF389856	---	0.99961	-1.32678	0.999807	-1.53796	0.0600551	-2.61935	0.201449	-1.99571	0.00484062	-3.28647	407.001	288.936
1370127_PM_at	NM_021662	Pold1	0.99961	1.30825	0.999807	1.68376	0	2.40161	0	2.78212	0	3.28448	117.374	56.652
1384308_PM_at	AW532697	Meis1	0.99961	-1.05676	0.999807	-1.2414	0.0425106	-1.89154	0.0381548	-1.8969	0	-3.28407	241.974	186.175
1378252_PM_at	AI029745	Chodl	0.99961	-1.51531	0.999807	-1.89983	0.230473	-2.32554	0.531748	-1.69248	0.0409953	-3.28215	848.3	483.681	BMD > highest dose: 750.0
1381748_PM_at	BM383697	Raph1	0.99961	1.19882	0.999807	1.4241	0.10071	1.66516	0	2.67837	0	3.27986	197.716	155.011
1370941_PM_at	AI232379	Pdgfra	0.99961	-1.14174	0.999807	-1.41649	0.182854	-1.79413	0.113744	-1.96686	0.00102566	-3.27724	345.711	253.153
1395646_PM_at	AW530447	Letmd1	0.99961	1.00259	0.999807	-2.32997	0.0738333	-3.47214	0.150264	-2.74209	0.0406301	-3.27326	675.473	418.435
1367912_PM_at	NM_021587	Ltbp1	0.99961	1.14879	0.999807	-1.04043	0.376066	-1.5508	0.100756	-2.09447	0.00183386	-3.27292	343.952	252.086
1393401_PM_at	BE109323	---	0.99961	-1.04992	0.999807	1.0852	0.191245	1.64587	0	2.93314	0	3.27184	363.824	261.676
1382956_PM_at	AA943750	LOC361016	0.99961	1.54725	0.999807	1.9875	0.00430692	3.13625	0.00207179	3.07133	0	3.26865	77.3581	27.195
1387655_PM_at	AF189724	Cxcl12	0.99961	1.20213	0.999807	-1.24014	0.558727	-1.63731	0.234258	-2.43937	0.0409953	-3.26485	384.27	275.975
1374132_PM_at	BI294788	---	0.99961	1.75921	0.999807	1.79522	0.0787052	2.11307	0.0115615	2.49876	0.00102566	3.26374	417.743	294.938
1391370_PM_at	AW532474	---	0.99961	-1.52261	0.999807	1.01405	0.391626	-1.93656	0.364596	-2.07815	0.0458539	-3.25981	596.42	384.339
1368382_PM_at	NM_053681	S100a3	0.99961	1.27096	0.999807	1.0446	0.377398	1.60179	0.071374	2.27586	0	3.25578	349.437	255.405
1391444_PM_at	BF285611	---	0.99961	-1.20827	0.999807	-1.31259	0.119017	-1.99957	0.069874	-2.1278	0.00102566	-3.25399	243.953	187.532
1398551_PM_at	AA997115	Ttc25	0.99961	-1.49096	0.999807	-2.25427	0.0151528	-2.94087	0.0681006	-2.22098	0	-3.24972	175.298	25.1138
1370019_PM_at	AF394783	Sult1a1	0.99961	1.02122	0.999807	-1.20377	0.198097	-1.50537	0	-2.45796	0	-3.24654	184.469	145.383
1375861_PM_at	BE111332	Nap1l5	0.99961	-1.03644	0.999807	-1.12601	0.179267	-2.0921	0.330354	-1.80958	0.00634066	-3.24527	366.582	265.639
1382975_PM_at	BE097239	Ceacam1	0.99961	1.7507	0.999807	2.03324	0.0375492	2.27561	0	2.89112	0	3.24368	58.8702	14.7792
1368811_PM_at	NM_053905	Lmnb1	0.99961	1.44912	0.999807	1.39612	0.0921768	2.07826	0.0348692	2.38028	0.00102566	3.24197	399.923	284.939
1374237_PM_at	BI286025	Lmod1	0.99961	-1.01653	0.999807	-1.81496	0.150831	-2.28505	0.153456	-2.28395	0.00939586	-3.23685	430.738	302.095
1370301_PM_at	U65656	Mmp2	0.999833	-1.00012	0.999807	-1.13803	0.233055	-1.79847	0.134607	-2.0274	0.00183386	-3.23519	330.97	244.141
1385717_PM_at	AW524331	Gdap1	0.99961	-1.19006	0.999807	-1.36522	0.0381509	-2.38959	0.198508	-1.83286	0.00102566	-3.23244	284.043	214.349
1394207_PM_at	AI236188	---	0.99961	1.16094	0.999807	-1.67005	0.0168579	-2.69075	0.00768864	-2.64505	0.00183386	-3.22774	436.744	305.365
1383946_PM_at	AI137640	Cldn1	0.99961	-1.30684	0.999807	-1.35982	0.0993245	-2.22433	0.0255703	-2.69765	0.00252957	-3.22708	440.117	307.191
1369891_PM_at	NM_021865	Batf3	0.99961	1.01772	0.999807	-1.20945	0.68024	1.18413	0.0199407	2.05749	0	3.22706	378.857	0.5887
1393208_PM_at	BF408465	Myct1	0.99961	1.02458	0.999807	1.31284	0.330243	1.59731	0.0455311	2.30878	0.00102566	3.22377	357.913	260.492
1393757_PM_at	BE105343	N4bp2l1	0.99961	1.1047	0.999807	-1.54633	0.0945605	-2.36515	0.0711621	-2.47832	0.00585687	-3.22264	364.276	264.275
1376100_PM_at	BI274903	Tubb6	0.99961	-1.06452	0.999807	-1.2082	0.131326	1.97255	0.00652809	2.70581	0	3.22247	339.232	267.259
1374771_PM_at	BM388859	---	0.99961	-1.31005	0.999807	1.03799	0.0544215	1.97688	0	2.66148	0	3.22247	258.757	189.251
1381130_PM_at	BF412056	Mcm8	0.99961	1.07968	0.999807	1.07868	0.247512	1.56369	0.0426059	2.0091	0	3.22062	304.196	227.351
1378128_PM_at	BM383749	---	0.99961	1.55445	0.691978	2.41182	0.00979214	2.64363	0	3.22956	0	3.21996	43.3696	18.3564
1373897_PM_at	AI103106	---	0.99961	1.33342	0.999807	1.23531	0.158506	1.93272	0.0421097	2.39939	0.00102566	3.21856	351.535	256.669
1368208_PM_at	NM_133558	Nat8b	0.99961	-1.12466	0.999807	-1.40157	0	-3.16687	0	-2.9722	0	-3.21625	205.407	177.19
1387656_PM_at	BE113640	Slc4a1	0.99961	-1.03112	0.999807	1.74872	0	2.78408	0	3.33545	0	3.2159	73.4357	0.5896
1396144_PM_at	BF560978	---	0.99961	1.14592	0.999807	1.46614	0.067144	2.07563	0.012612	2.57571	0	3.21302	213.147	166.054
1390832_PM_at	BI294696	Tmcc3	0.99961	-1.02515	0.999807	-1.21942	0.164658	-1.71474	0.115561	-1.78949	0	-3.20694	240.255	184.994
1393550_PM_at	BF564195	Crem	0.99961	1.75614	0.999807	1.96316	0.0228125	2.84293	0.0037882	3.56557	0.00183386	3.20694	47.9465	18.1651
1381904_PM_at	AW527641	G7c	0.99961	1.27695	0.999807	1.91785	0.0869469	2.03724	0	3.51748	0	3.20637	105.101	0.244
1388145_PM_at	BM390128	Tnxb	0.99961	-1.0168	0.999807	-1.37599	0.219756	-1.98007	0.206263	-2.035	0.0081592	-3.20606	495.021	335.909
1374187_PM_at	AI233361	---	0.99961	-1.0313	0.999807	-1.12399	0.0463772	-2.21839	0.0199407	-2.32892	0	-3.20412	262.038	199.787
1374961_PM_at	BI274511	Pmf1	0.99961	1.0445	0.999807	1.16549	0.0570834	1.96441	0.00207179	2.5363	0	3.20037	249.57	191.366
1397363_PM_at	AI103913	---	0.99961	1.32496	0.999807	1.53202	0.0588057	2.09558	0.00871021	2.54026	0	3.19953	255.698	195.521
1387269_PM_s_at	AF007789	Plaur	0.99961	1.14213	0.999807	-1.0793	0.291653	1.53553	0.0199407	2.37099	0	3.19925	391.551	314.5
1393502_PM_at	AI071962	Tmem231	0.99961	-1.5564	0.999807	-1.12996	0.155188	-2.29469	0.177081	-2.21358	0.0117486	-3.19831	443.946	309.256
1368304_PM_at	NM_053433	Fmo3	0.99961	-1.11332	0.999807	1.16504	0.0298809	-2.46149	0.0037882	-2.61706	0.00102566	-3.19261	326.597	219.362
1390846_PM_at	BG380309	Col16a1	0.99961	-1.05392	0.999807	1.39625	0.00979214	2.12366	0	2.85196	0	3.18489	194.126	113.78
1392515_PM_at	AI177403	Klra17 /// Klra7 /// LOC497796 /// LOC502907 /// LOC690097 /// Ly49i5 /// Ly49i9 /// Ly49si1 /// Ly49si2 /// Ly49si3 /// RGD1561306	0.99961	-1.36619	0.999807	-1.59847	0.0991522	-2.34174	0.047434	-2.50688	0.00183386	-3.18002	447.048	310.921
1371815_PM_at	BM386326	Mfap2	0.99961	-1.12255	0.999807	-1.09842	0.135776	-1.8496	0.0115615	-2.54598	0	-3.17642	306.282	228.679
1377043_PM_at	BF388434	Fam49b	0.99961	-1.27201	0.999807	-1.74696	0.00730962	-3.05895	0.0585204	-2.31436	0.00183386	-3.17364	116.712	0.3098
1378665_PM_at	BF415436	---	0.99961	-1.71242	0.999807	-1.08851	0.0375492	-2.62307	0.0151955	-2.79078	0	-3.17355	343.875	218.952
1368281_PM_at	L07316	Dpep1	0.99961	-1.10017	0.999807	-1.1587	0.107027	-1.94289	0.0143333	-2.44076	0	-3.17209	252.44	193.316
1373386_PM_at	AI179953	Gjb2	0.99961	1.36522	0.999807	1.22316	0.408656	1.77249	0.216043	2.25951	0.0216653	3.16768	553.898	364.714
1393982_PM_at	AI070935	Pole2	0.99961	1.16178	0.999807	1.20071	0.149243	2.0825	0.0512987	2.51255	0.00315491	3.16567	391.479	280.125
1392131_PM_at	AI012870	---	0.99961	1.18744	0.999807	1.13348	0.0745462	1.901	0.0143333	2.21975	0	3.16448	344.567	252.459
1368451_PM_at	NM_053506	Hrh3	0.99961	1.03384	0.999807	-2.15672	0.102754	-2.85776	0.191577	-2.40058	0.0334828	-3.16444	617.781	393.848
1372626_PM_at	AI231999	Tpd52l1	0.99961	1.20341	0.999807	1.66785	0	2.30874	0	2.73916	0	3.16142	83.7768	0.9899
1379779_PM_at	BF283405	---	0.99961	-1.32256	0.999807	-1.61594	0	-2.196	0	-2.63865	0	-3.16119	311.546	232.015
1371073_PM_at	BI286141	B4galt1	0.99961	1.22316	0.999807	1.42656	0.00730962	2.12579	0	2.75465	0	3.16077	246.198	189.067
1375697_PM_at	AI407016	Mlec	0.99961	1.19345	0.999807	1.45936	0.00979214	2.2032	0	2.86857	0	3.15632	102.731	0.7252
1393858_PM_at	BI294306	LOC689656	0.99961	1.48376	0.999807	1.12458	0.0425106	1.84327	0.00768864	1.99273	0	3.15593	436.438	305.199
1388750_PM_at	BF417032	Tfrc	0.99961	1.17783	0.999807	1.54174	0.00979214	2.3971	0	2.77279	0	3.15589	79.709	0.8404
1374320_PM_at	AI717113	F5	0.99961	-1.29136	0.999807	-1.18535	0.0541025	-3.01919	0.00977896	-3.60726	0.0113608	-3.15212	323.953	208.293
1367992_PM_at	NM_013175	Scg5	0.99961	-1.20915	0.999807	-1.09879	0.238132	-1.69186	0.252638	-1.69222	0.00102566	-3.1516	344.471	252.401
1380303_PM_at	BF398611	---	0.99961	1.25939	0.999807	1.16104	0.324753	1.83384	0.232994	2.07914	0.0153188	3.14638	507.899	342.379
1391229_PM_at	BG381458	Camk1g	0.99961	-1.08289	0.999807	1.01447	0.325524	1.43525	0	3.04875	0	3.14439	379.22	336.14
1377635_PM_at	BM389350	Fmo2	0.99961	1.18841	0.999807	1.01078	0.0278759	-2.26134	0	-2.95771	0	-3.14403	295.108	218.962
1392200_PM_a_at	AI045555	Fam132a	0.99961	1.27975	0.389238	2.3157	0	3.13729	0	3.90607	0	3.14267	68.17	0.9478
1378913_PM_at	BF419415	---	0.99961	1.1462	0.999807	1.09814	0.183671	1.6615	0.00521591	2.59263	0	3.14247	365.302	269.327
1387131_PM_at	AF193015	Serpini1	0.99961	-1.0642	0.999807	-1.16859	0.233372	-2.05802	0.463073	-1.66983	0.0105969	-3.13936	366.687	265.701
1376089_PM_at	BI294974	---	0.99961	-1.30189	0.999807	-1.22783	0.667037	1.36046	0.0615538	2.6737	0.0153188	3.13914	380.066	315.096
1383518_PM_at	AI137914	---	0.99961	-1.03046	0.999807	-1.91159	0.0502749	-2.82469	0.106131	-2.35786	0.0068165	-3.13828	129.166	0.5987
1376170_PM_at	BI290821	Col14a1	0.99961	1.04951	0.999807	-1.3229	0.529198	-1.54664	0.583915	-1.53248	0.0180441	-3.13716	519.463	348.107
1386120_PM_at	BF393607	LOC100912373	0.99961	-1.30874	0.999807	-1.37421	0.324896	-1.86933	0.382295	-1.82832	0.0225223	-3.13696	713.267	433.728
1388935_PM_at	AI231814	---	0.99961	-1.1565	0.999807	-1.70637	0.0641955	-2.18455	0.141984	-1.90308	0.00102566	-3.13646	362.561	263.258
1377862_PM_at	BI274618	---	0.99961	-1.07179	0.999807	1.46789	0.181289	2.10863	0.0469573	2.74684	0.00585687	3.13592	390.483	279.553
1373368_PM_at	BI279680	PCOLCE2	0.99961	1.42842	0.999807	-1.65556	0.328003	-1.96566	0.405957	-1.8693	0.0343209	-3.13584	525.789	351.207
1384485_PM_at	BE116371	---	0.99961	-1.05866	0.999807	-1.24939	0.00430692	-2.28687	0	-2.92129	0	-3.13165	266.556	177.444
1369717_PM_at	M94555	Nmu	0.99961	-1.42025	0.999807	-1.64459	0.246969	-2.06682	0.288118	-2.03157	0.0208234	-3.13133	425.938	299.465
1382481_PM_a_at	BG372422	Adam33	0.99961	1.05588	0.999807	-1.29739	0.0354497	-2.10316	0.00521591	-2.39501	0	-3.13104	249.49	191.312
1387892_PM_at	BI285440	Tubb5	0.99961	1.1817	0.999807	1.34769	0.0414699	2.17034	0.00871021	2.57529	0	3.13047	305.007	227.868
1377049_PM_at	BE107890	Pnpla7	0.99961	1.21695	0.999807	-1.35504	0	-2.42896	0.0176675	-2.10468	0	-3.12805	263.62	200.847
1391812_PM_at	AI145876	---	0.99961	-1.15088	0.999807	-1.37412	0	-2.61663	0	-2.64817	0	-3.12663	107.835	0.4589
1369657_PM_at	NM_016998	Cpa1	0.99961	-1.54486	0.999807	-1.82554	0.0298809	-2.45632	0.0720199	-2.09455	0	-3.12549	123.818	24.4386
1373544_PM_at	AI170387	Cxcl9	0.99961	-1.38449	0.999807	-2.58232	0.145648	-2.70958	0.468946	-1.80542	0.0461995	-3.12486	56.5308	27.8323
1376672_PM_at	AW533083	---	0.99961	-1.05138	0.999807	-1.34176	0.0772154	-2.33994	0.484348	-1.54391	0.00315491	-3.12295	375.417	270.83
1384500_PM_at	BI288565	---	0.99961	1.00734	0.999807	-1.03901	0.0981215	-1.97178	0.0192216	-2.46661	0	-3.12106	294.461	219.035
1376792_PM_at	AW251313	Fam176a	0.99961	1.15746	0.999807	1.35509	0.172221	1.80915	0.0037882	2.70511	0	3.11799	332.336	244.982
1379301_PM_at	BM384812	---	0.99961	1.1275	0.999807	-1.31582	0	-2.60617	0	-2.40219	0	-3.11699	208.885	138.848
1376716_PM_at	AI044539	---	0.99961	-1.7887	0.999807	-2.13846	0.0629071	-2.80029	0.271602	-1.95601	0.0172258	-3.11672	155.214	0.00019107
1377011_PM_at	BF415061	Fry	0.99961	-1.31153	0.999807	-1.32686	0.149343	-1.97749	0.199145	-1.8607	0.00252957	-3.11298	397.08	283.323
1373886_PM_at	BF284692	Reep1	0.99961	-1.22031	0.999807	-1.76117	0.0643061	-2.94504	0.0176675	-3.33116	0.0153188	-3.1128	120.479	0.9659
1378199_PM_at	AI408485	Ncapg2	0.99961	1.11062	0.999807	1.18683	0.11436	2.06821	0.0328311	2.36719	0.00102566	3.11042	391.226	279.98
1384338_PM_at	AW525128	Cdc45	0.99961	1.22394	0.999807	1.11156	0.0738333	2.0446	0.159305	1.79246	0	3.10803	441.609	307.997
1369633_PM_at	AI171777	Cxcl12	0.99961	1.09261	0.999807	-1.05573	0.584567	-1.44769	0.409391	-1.72167	0.0169646	-3.10665	399.36	284.619
1372606_PM_at	BM390528	---	0.99961	-1.34653	0.999807	-2.05999	0.21423	-2.32939	0.455675	-1.80701	0.0400237	-3.10555	629.472	398.957
1375643_PM_at	BM384259	Ckap4	0.99961	1.21244	0.999807	1.50618	0	2.36893	0	2.65089	0	3.10267	100.065	0.8353
1387280_PM_a_at	NM_017353	Slc7a5	0.99961	1.43993	0.999807	1.55534	0.0116954	2.26345	0	2.76908	0	3.10176	174.904	68.0091
1395335_PM_at	BF544005	---	0.99961	1.06182	0.999807	-1.17197	0.0616788	-2.32946	0.113887	-2.0612	0.00102566	-3.10118	279.882	211.625
1370182_PM_at	AI574884	Ptprn2	0.99961	1.00385	0.999807	-1.21908	0.200193	-1.8216	0.239953	-1.77005	0.00183386	-3.09681	322.556	238.923
1370747_PM_at	D14839	Fgf9	0.99961	-1.39934	0.999807	-1.06979	0.30161	-1.90179	0.239918	-2.09424	0.0196926	-3.09666	514.28	345.549
1367979_PM_s_at	NM_012941	Cyp51	0.99961	-1.06659	0.999807	1.07307	0.0687395	1.80236	0	2.9141	0	3.09165	339.289	231.34
1367676_PM_at	NM_017187	Hmgb2 /// RGD1559962 /// RGD1561694 /// RGD1564519	0.99961	1.36247	0.999807	1.37742	0.126909	2.33621	0.0960479	2.42028	0.0117486	3.09116	461.159	318.42
1372510_PM_at	AI172302	Srxn1	0.99961	1.74306	0.999807	1.89658	0.0219993	3.0583	0.0115615	2.93989	0.00769741	3.09067	70.156	17.7929
1396265_PM_at	BE097728	---	0.99961	-1.18571	0.999807	-1.76519	0.0541025	-2.85133	0.163308	-2.20045	0.0139099	-3.08906	613.242	391.846
1387421_PM_at	NM_032462	Kcnip3	0.99961	1.3643	0.999807	1.71108	0.0637201	1.9455	0.00521591	2.33233	0	3.08759	331.378	244.392
1379336_PM_at	BF289150	---	0.99961	-1.19259	0.999807	-1.31946	0.0889188	-2.21863	0.182389	-1.92125	0.00430097	-3.08148	391.214	279.973
1390119_PM_at	BF396602	Sfrp2	0.99961	-1.10035	0.999807	-1.149	0.327831	-1.6122	0.230501	-1.78465	0.00252957	-3.08038	389.661	279.081
1377744_PM_at	BF392982	---	0.99961	-1.49283	0.999807	-1.23014	0.0269165	-2.64752	0.0711621	-2.19613	0.00183386	-3.07922	436.661	305.32
1382401_PM_at	AI172597	---	0.99961	-1.61778	0.999807	-1.81833	0.153519	-2.64642	0.567637	-1.6019	0.0432486	-3.07865	824.81	475.479	BMD > highest dose: 750.0
1387250_PM_at	NM_017176	Pla2g10	0.99961	1.0548	0.999807	-1.45107	0.302897	-1.72054	0.0530631	-2.55932	0.00634066	-3.07697	396.601	283.05
1371303_PM_at	AI013458	Tdh	0.99961	-1.0684	0.999807	-1.21872	0.324896	-1.96458	0.55146	-1.62889	0.0302485	-3.07629	428.363	300.795
1376026_PM_at	AI178243	Donson	0.99961	1.21544	0.999807	1.37792	0.252278	1.68126	0.0681006	2.10261	0.00183386	3.07532	405.917	288.326
1369107_PM_at	NM_017329	Sftpa1	0.99961	1.025	0.999807	1.09868	0.256568	-2.03187	0.463794	-1.69963	0.0172258	-3.07295	408.269	289.649
1389421_PM_at	BE101140	Pole	0.99961	1.046	0.999807	1.23796	0.0565989	1.88695	0.0353487	1.95101	0	3.07244	383.676	275.632
1384824_PM_at	BF408099	Pcdh18	0.99961	1.01138	0.999807	1.05227	0.255715	1.68999	0.00207179	2.82637	0.00102566	3.06857	364.055	268.772
1382680_PM_at	BG673602	Plin2	0.99961	-1.02521	0.999807	-1.65171	0.10058	-2.25027	0.134607	-2.11457	0.00374717	-3.06707	421.083	296.788
1375573_PM_at	BE120038	---	0.99961	1.01002	0.999807	-1.50955	0.0974265	-2.19924	0.161753	-2.01315	0.00183386	-3.06137	368.327	266.669
1383536_PM_at	AI712541	Dhfr	0.99961	1.08497	0.999807	1.42247	0.144334	1.80001	0.0266617	2.20517	0	3.06082	322.099	238.638
1393441_PM_at	BI395605	Cdkn2d	0.99961	1.34439	0.999807	1.33917	0.0623634	2.20689	0.0353487	2.29418	0.00102566	3.06001	408.659	289.868
1367847_PM_at	NM_053611	Nupr1	0.99961	-1.27544	0.999807	-1.73774	0.0906521	-2.21761	0.17509	-1.95186	0.00374717	-3.05417	435.696	304.796
1374049_PM_at	AI230220	LOC100359980 /// RGD1560334	0.99961	-1.89024	0.999807	-1.90344	0.067144	-3.12327	0.250392	-2.18531	0.0326011	-3.05249	90.0134	4.19282e-05
1375654_PM_at	BI278813	Ckap4	0.99961	1.19051	0.999807	1.58035	0.00430692	2.18737	0	2.66355	0	3.05175	95.9124	0.9746
1370382_PM_at	BI279526	RT1-Db1	0.99961	-1.50476	0.999807	-1.63734	0.182052	-2.37096	0.212035	-2.30584	0.0345349	-3.05064	515.651	346.227
1382692_PM_at	AI045955	Clec7a	0.99961	-1.64263	0.999807	-2.0316	0.0598827	-2.70359	0.0235011	-2.99579	0.00857824	-3.04911	134.51	21.2943
1389221_PM_at	BI296275	Mmd2	0.99961	-1.01874	0.999807	1.39809	0.162381	1.93387	0.0804827	2.16032	0.00315491	3.04179	281.772	212.864
1388341_PM_at	BI285671	Rangap1	0.99961	1.3347	0.999807	1.52751	0.0137297	2.24038	0	2.60499	0	3.04149	300.616	225.065
1384304_PM_at	AW524615	---	0.99961	-1.72504	0.999807	-1.93385	0.0116954	-2.5383	0.0168684	-2.42672	0	-3.03952	61.3516	12.6295
1385297_PM_at	BG371522	Recql4	0.99961	1.13804	0.999807	1.2282	0.0309841	1.76763	0	2.16731	0	3.03948	274.452	208.049
1388416_PM_at	BI282758	Lrp1	0.99961	-1.13935	0.999807	-1.76234	0.0565989	-2.22733	0.0340453	-2.23367	0.00183386	-3.03893	381.478	274.358
1393387_PM_at	BF411859	Endou	0.99961	-1.25519	0.999807	1.34147	0.508259	1.38683	0.100756	1.98218	0	3.03863	286.284	215.81
1387349_PM_at	NM_013028	Shox2	0.99961	-1.36089	0.71988	-2.11056	0.0381509	-2.19996	0.0192216	-2.27153	0.00102566	-3.03794	164.814	33.2141
1376574_PM_at	BI282932	---	0.99961	-1.05141	0.999807	1.30837	0.0897576	1.99278	0.00521591	2.70122	0	3.03776	260.332	198.642
1371496_PM_at	AI178804	LOC100366121	0.99961	1.41734	0.999807	1.66437	0.0298809	2.09582	0	2.75622	0	3.03319	169.288	58.4532
1391117_PM_at	BF404465	Pnmal2	0.99961	-1.23794	0.999807	-1.21902	0.0394326	-2.46041	0.158435	-1.95167	0.00102566	-3.02969	361.51	262.634
1390821_PM_at	AI103156	Pcdha1 /// Pcdha10 /// Pcdha11 /// Pcdha12 /// Pcdha13 /// Pcdha2 /// Pcdha3 /// Pcdha4 /// Pcdha5 /// Pcdha6 /// Pcdha7 /// Pcdha8 /// Pcdha9 /// Pcdhac1 /// Pcdhac2	0.99961	-1.13449	0.999807	-1.36629	0.156794	-1.75262	0.0390674	-2.04962	0	-3.02692	273.194	207.218
1371480_PM_at	AI407985	Cks1b	0.99961	1.41045	0.999807	1.31284	0.00979214	2.18547	0	2.46621	0	3.02563	269.239	204.595
1392633_PM_at	AI045724	---	0.99961	-1.38472	0.999807	-1.98579	0.096128	-3.02158	0.215504	-2.36712	0.0449711	-3.0223	563.831	369.384
1382142_PM_at	AI029975	---	0.99961	1.12697	0.999807	-1.23922	0.174574	-2.21226	0.0501041	-2.81125	0.0109921	-3.01947	247.433	163.147
1384400_PM_at	BM389421	LOC100360908 /// LOC100365870 /// Pde4c	0.99961	1.31575	0.999807	1.44922	0.0354497	2.0332	0	2.90946	0	3.01235	255.994	195.721
1387566_PM_at	NM_133551	Pla2g4a	0.99961	1.50668	0.999807	1.78638	0.0249254	2.33237	0.0207386	2.30671	0	3.01184	147.432	30.044
1371947_PM_at	BG671865	Ndn	0.99961	-1.00388	0.999807	-1.5554	0.362292	-1.83323	0.404469	-1.82037	0.0315043	-3.01108	458.956	317.257
1368924_PM_at	NM_017094	Ghr	0.99961	-1.0437	0.999807	-1.53449	0.12954	-2.74671	0.263105	-2.24107	0.048044	-3.00979	555.734	365.581
1373489_PM_at	AI012664	Chaf1a	0.99961	1.11557	0.999807	1.41351	0.0958373	2.06474	0.0539871	2.22236	0.00102566	3.00701	385.759	276.835
1383826_PM_at	AA924620	Rab40b	0.99961	-1.11233	0.999807	-1.19359	0.0730046	-1.8466	0.0235011	-2.03239	0	-3.00659	225.676	174.881
1395753_PM_at	BI274506	Eln	0.99961	1.13597	0.999807	-1.2303	0.100366	-1.87207	0.0184963	-2.21239	0	-3.00541	322.324	238.778
1370399_PM_at	M29853	Cyp4b1	0.99961	1.11377	0.999807	-1.25579	0.124658	-1.84138	0.0255703	-2.20078	0	-3.00481	264.613	201.511
1376531_PM_at	BF416276	---	0.99961	-1.23244	0.999807	-1.23631	0.0328093	-2.69253	0.00871021	-2.99709	0.00315491	-3.00477	295.342	204.489
1368789_PM_at	NM_020072	Acpp	0.99961	-1.18366	0.999807	1.43267	0.209172	1.72415	0	2.9149	0	3.00354	320.28	237.503
1381610_PM_at	BF402073	---	0.99961	-1.46581	0.999807	-2.52701	0.132969	-2.30198	0.111104	-2.40765	0.0211017	-2.99903	804.069	468.073	BMD > highest dose: 750.0
1378487_PM_at	BF403191	---	0.99961	-1.27953	0.999807	-1.83047	0	-2.95321	0.00652809	-2.40196	0	-2.99665	92.536	0.2977
1397162_PM_x_at	M57705	Tpo	0.99961	-1.04221	0.999807	1.53039	0.563748	1.38092	0.508586	1.47468	0.00430097	2.99441	449.921	312.458
1391631_PM_at	AA924498	---	0.99961	1.06012	0.999807	1.41554	0.344055	1.55207	0.00207179	2.95356	0.00102566	2.99433	276.968	209.709
1397217_PM_at	BF408757	---	0.99961	-1.30098	0.999807	-1.2464	0.0936053	-2.26157	0.0328311	-2.57864	0.00374717	-2.99409	410.215	290.74
1393252_PM_at	AA996804	---	0.99961	-1.06929	0.999807	-1.60055	0.0228125	-2.50354	0.00521591	-2.8148	0.00102566	-2.99365	118.55	0.9582
1390215_PM_at	AI235499	---	0.99961	-1.17492	0.999807	-1.75206	0.0611611	-2.40501	0.287172	-1.74018	0.00484062	-2.99355	470.686	323.411
1370450_PM_at	L24777	Tpm3	0.99961	1.13901	0.999807	1.59944	0.0794328	1.73647	0	2.59113	0	2.99339	288.368	217.166
1390164_PM_at	BE099850	---	0.99961	-1.21124	0.999807	-1.9426	0.143041	-2.53689	0.1709	-2.4098	0.0360296	-2.99287	622.682	395.998
1368318_PM_at	NM_031707	Homer1	0.99961	-1.34535	0.999807	-1.35888	0.163439	-2.48496	0.551058	-1.63318	0.0422311	-2.99044	568.119	371.383
1368878_PM_at	NM_053539	Idi1	0.99961	-1.07944	0.999807	1.04834	0.18295	1.74978	0.0370421	2.24316	0.00102566	2.98309	276.188	209.195
1383765_PM_at	BI274834	Dmrtc1a	0.99961	-1.37998	0.999807	1.10113	0.301874	-1.81898	0.113887	-2.32639	0.0113608	-2.98247	517.185	346.984
1368887_PM_at	NM_019161	LOC100910332	0.99961	1.02789	0.999807	-1.36273	0.0474253	-2.47172	0.0168684	-2.59917	0.00315491	-2.98199	218.313	132.58
1378367_PM_at	BF389087	---	0.99961	1.04519	0.999807	-1.43441	0.0195025	-2.14799	0.00977896	-2.21927	0	-2.98192	220.68	171.376
1380567_PM_at	AI410020	---	0.99961	-1.85028	0.999807	-1.74738	0.0345509	-2.63301	0.0192216	-2.72532	0.00585687	-2.98117	57.8354	10.5599
1376775_PM_at	AI059078	Prr5l	0.99961	1.17402	0.999807	1.43486	0.0181701	2.00672	0	3.08263	0	2.98013	100.628	0.2791
1388876_PM_at	AI231802	---	0.99961	-1.57188	0.999807	-1.44283	0.0389725	-2.55985	0.00977896	-2.84789	0.00430097	-2.97953	360.031	261.754
1368774_PM_a_at	NM_019622	Espn	0.99961	1.22532	0.999807	1.75537	0.0679621	2.01235	0	2.94623	0	2.97593	114.194	0.678
1389505_PM_at	BI290283	---	0.99961	1.32337	0.691978	2.27205	0.00430692	2.61533	0	3.60891	0	2.97326	74.4408	0.5617
1387102_PM_at	L22536	Oprk1	0.99961	1.01683	0.999807	-1.08881	0.215254	1.33697	0	1.96967	0	2.96986	391.14	314.358
1381298_PM_at	AI103253	---	0.99961	1.39865	0.999807	1.18531	0.025906	2.09619	0.00768864	2.30562	0	2.96982	415.287	293.572
1377765_PM_at	AA848723	Clic4	0.99961	1.07875	0.999807	1.07886	0.103598	1.8663	0.0176675	2.24154	0	2.96627	290.17	218.335
1374236_PM_at	BI295858	---	0.99961	-1.50489	0.999807	-1.3173	0.176939	-2.33512	0.381631	-1.83177	0.0370593	-2.96535	718.658	435.859
1383075_PM_at	BI295861	Ccnd1	0.99961	1.10293	0.999807	1.63909	0.0414699	2.13088	0	2.7486	0	2.96347	96.4502	0.9412
1369098_PM_at	NM_013155	Vldlr	0.99961	-1.59397	0.999807	-1.98113	0.0674208	-2.59441	0.116107	-2.28571	0.0149955	-2.94773	171.26	15.141
1392477_PM_at	AI059914	Etv1	0.99961	-1.13826	0.999807	-1.04796	0.344055	-1.50135	0.0788792	-1.9362	0	-2.94613	310.901	231.607
1371862_PM_at	AI412015	Rrm1	0.99961	1.09797	0.999807	1.08894	0.138421	1.72256	0.0199407	2.1944	0	2.9421	304.677	227.658
1379374_PM_at	AW526088	Lppr4	0.99961	1.08739	0.999807	1.0394	0.374302	-1.56371	0.0739862	-2.15206	0.00315491	-2.94137	281.097	212.422
1395663_PM_at	BM390763	Mall	0.99961	1.07847	0.999807	1.43239	0.567914	1.33882	0.0199407	2.4794	0	2.94093	324.76	240.295
1388276_PM_at	BE113430	LOC679994	0.99961	1.17264	0.999807	-1.04141	0.161823	1.71706	0.00207179	2.96822	0.00102566	2.9404	379.748	309.66
1375052_PM_at	AI229218	C2cd4b	0.99961	2.3292	0.999807	1.74834	0.121909	2.51285	0.062564	2.87755	0.0319477	2.93921	652.303	408.747
1370928_PM_at	BI284739	Litaf	0.99961	1.03905	0.999807	1.16031	0.0278759	1.71391	0	2.35095	0	2.93603	266.002	178.032
1368295_PM_at	NM_080786	Slco2b1	0.99961	-1.0107	0.999807	-1.39911	0.252473	-1.83052	0.0716599	-2.36189	0.00896731	-2.93464	369.24	267.207
1390801_PM_at	AI412174	RGD1359349	0.99961	-1.08209	0.999807	-1.14753	0.193299	-2.00766	0.301399	-1.82569	0.0121281	-2.93321	385.801	276.859
1368393_PM_at	NM_053383	Cd93	0.99961	-1.03786	0.999807	1.26275	0.125301	1.94035	0.00768864	2.58278	0	2.93163	280.746	212.191
1376153_PM_at	BE102621	---	0.99961	-1.21265	0.999807	-1.56297	0.207547	-2.1284	0.41156	-1.7538	0.0225223	-2.93062	489.249	332.977
1374123_PM_at	BM384680	---	0.99961	-1.38019	0.999807	-2.17365	0.0470808	-2.67046	0.078347	-2.289	0.00585687	-2.9296	603.715	387.612
1370883_PM_at	Y00480	RT1-Da	0.99961	-1.32984	0.999807	-1.58732	0.362254	-1.77067	0.173612	-2.24992	0.0284519	-2.92703	441.326	307.844
1367673_PM_at	NM_080892	Selenbp1	0.99961	-1.14053	0.999807	-1.38807	0.0463772	-2.08835	0	-2.84237	0.00102566	-2.9247	107.36	0.5779
1383008_PM_at	AW535494	Smc4	0.99961	1.26029	0.999807	1.27758	0.129746	1.95607	0.0653792	2.16549	0.00102566	2.92165	435.676	304.785
1393060_PM_at	AI059694	Adamtsl2	0.99961	-1.00076	0.999807	1.51436	0.0667605	2.1798	0.0143333	2.54688	0.00183386	2.91871	311.943	232.266
1374859_PM_at	AI576252	---	0.99961	-1.03212	0.999807	-1.8208	0.0463772	-2.70846	0.0381548	-2.73872	0.0105969	-2.91751	120.724	0.9203
1376317_PM_at	BI282917	Orc6	0.99961	1.23709	0.999807	1.10747	0.127183	1.87929	0.135565	1.84822	0.00183386	2.91658	365.488	264.992
1385765_PM_at	BF406563	Lin9	0.99961	1.37362	0.999807	1.56497	0.145127	2.07315	0.0681006	2.32479	0.00634066	2.9161	395.251	282.281
1369500_PM_at	NM_021688	Kcnk1	0.99961	1.54955	0.999807	1.83868	0	2.53468	0.00207179	2.60773	0.00102566	2.91412	85.428	24.0447
1388459_PM_at	AI101782	Col18a1	0.99961	-1.05106	0.999807	1.14865	0.317357	1.57376	0.0192216	2.3461	0.00183386	2.91133	216.168	168.193
1377412_PM_at	AI146237	---	0.99961	-1.08193	0.999807	-1.13485	0.298751	-1.72244	0.269713	-1.80217	0.00727972	-2.90998	264.979	201.756
1381557_PM_at	BI289045	Gna14	0.99961	-1.03043	0.999807	1.13301	0.475356	-1.458	0.0909657	-2.14779	0.00374717	-2.9095	388.897	310.786
1383442_PM_at	BF403045	Morn1	0.99961	-1.25738	0.999807	-1.40087	0.0431514	-2.04903	0	-2.54773	0	-2.90836	305.234	228.012
1385089_PM_at	BM386731	Grhl1	0.99961	1.46756	0.999807	2.15216	0.0997647	2.09343	0.0865792	2.09683	0.00183386	2.90657	87.0523	19.1034
1392952_PM_at	BI277131	Acsf2	0.99961	-1.19922	0.999807	-1.50682	0.123649	-2.64488	0.120768	-2.65186	0.0408075	-2.90558	543.997	360.006
1382785_PM_at	BE105549	Kif1a /// LOC100362928	0.99961	1.0971	0.999807	1.50911	0.0623634	1.70685	0.00207179	2.20533	0	2.90526	266.543	202.8
1387233_PM_at	NM_017235	Hsd17b7	0.99961	1.03897	0.999807	1.05389	0.324896	1.45584	0.0516006	1.96916	0	2.90508	337.639	212.596
1391161_PM_at	BE107322	LOC686349 /// RGD1565590 /// Whsc1	0.99961	1.21552	0.999807	1.2899	0.133867	1.95243	0.0266617	2.41978	0.00315491	2.9031	411.915	291.691
1389809_PM_at	AI410144	Pmepa1	0.99961	1.38938	0.999807	1.42489	0.0328093	1.87264	0	2.8477	0	2.89898	244.593	187.97
1397502_PM_at	AI501394	---	0.99961	1.1811	0.999807	1.85734	0.0446314	2.0555	0.0160215	2.25582	0	2.89832	102.8	44.628
1372439_PM_at	AI176393	Col4a1	0.99961	-1.06185	0.999807	1.10479	0.0912374	1.97333	0.00521591	2.55091	0	2.8958	284.691	200.476
1395197_PM_at	BI293027	---	0.99961	1.19927	0.999807	1.31486	0.119968	1.83127	0.0151955	2.24835	0	2.89406	336.591	247.596
1374893_PM_at	BG380384	---	0.99961	1.10126	0.999807	-1.62261	0.00430692	-2.79428	0.091754	-2.05328	0.00315491	-2.89381	200.344	103.422
1390336_PM_at	BF408325	RGD1307569	0.99961	1.61815	0.999807	1.90735	0.0620711	2.36674	0.0037882	3.35133	0.00539203	2.88924	89.2827	23.4
1376658_PM_at	BF391087	Raph1	0.99961	1.19242	0.999807	1.62762	0.163439	1.87152	0.0566851	2.17229	0.00102566	2.88651	350.157	255.84
1385221_PM_at	BE099682	---	0.99961	1.19434	0.999807	1.02011	0.0886852	1.50356	0.00768864	1.83454	0	2.88114	403.015	259.682
1375724_PM_at	BE108162	LOC296884	0.99961	1.31123	0.999807	-1.47575	0.083012	-2.56713	0.0266617	-3.08475	0.0219759	-2.88108	126.767	0.5051
1383516_PM_at	BG663284	Fgl2	0.99961	-1.22593	0.999807	-1.25688	0.347995	-1.65819	0.202945	-1.94872	0.00978188	-2.8809	297.27	222.919
1368162_PM_at	NM_133566	Cst6	0.99961	-1.04753	0.999807	-1.08881	0.35984	-1.74738	0.425969	-1.6972	0.0216653	-2.88069	387.225	277.681
1389438_PM_at	BE118454	RGD1561916	0.99961	-1.22052	0.999807	-1.19536	0	-2.23784	0	-2.44346	0	-2.87924	264.512	198.796
1376018_PM_at	BF398513	Lmnb2	0.99961	1.3201	0.999807	1.27313	0.0474253	2.03982	0.00207179	2.3871	0	2.8788	308.557	230.123
1390839_PM_at	AW915795	Pqlc3	0.99961	-1.02762	0.999807	1.21056	0.0942604	1.95534	0.00207179	2.76616	0	2.87777	276.384	177.794
1385614_PM_at	BM388138	Mlph	0.99961	1.16574	0.999807	1.51449	0.282422	1.47939	0.0328311	1.95354	0	2.87679	249.957	191.629
1382559_PM_at	AA957339	Pax9	0.99961	-1.04718	0.999807	1.07889	0.352455	-1.73876	0.306568	-1.8492	0.0142839	-2.87603	393.329	281.184
1380389_PM_at	BF417079	---	0.99961	-1.28381	0.999807	-1.21146	0.254709	-1.83809	0.125507	-2.1651	0.0102025	-2.87316	465.615	320.761
1368469_PM_at	NM_012779	Aqp5	0.99961	1.21236	0.999807	2.12934	0.069046	2.21949	0.0151955	2.68877	0	2.87237	126.816	0.7402
1381462_PM_at	BI294541	RGD1566130	0.99961	1.25848	0.999807	1.19066	0.0168579	2.00477	0	2.68799	0	2.87145	317.984	224.168
1374969_PM_at	AA799832	---	0.99961	-1.04988	0.999807	-1.49094	0.0137297	-2.35532	0.00652809	-2.3342	0	-2.87078	112.654	0.7998
1390998_PM_at	BI295528	Glis1	0.99961	1.03262	0.999807	1.4672	0.19373	1.82897	0.0115615	3.20319	0.0109921	2.86854	104.16	0.1302
1371132_PM_a_at	AJ428573	Ank3	0.99961	-1.25529	0.999807	-1.08143	0.12954	-2.34335	0.0465709	-2.71567	0.0183447	-2.86788	414.926	293.372
1378321_PM_at	BG375029	Rassf4	0.99961	-1.09462	0.999807	-1.7989	0.0725851	-2.24843	0.0292011	-2.45645	0.00252957	-2.86694	423.045	297.871
1376829_PM_at	AI716500	---	0.99961	1.01875	0.999807	-1.50775	0.141187	-2.12241	0.00871021	-2.98306	0.00769741	-2.86572	110.251	0.6733
1382351_PM_at	AI069972	Gem	0.99961	-1.10458	0.999807	-1.07717	0.217924	-2.04548	0.293426	-1.90985	0.0180441	-2.86159	350.94	256.311
1390976_PM_at	AI385355	Lynx1	0.99961	-1.45657	0.999807	-1.72894	0.0414699	-2.52142	0.152258	-1.9915	0.00585687	-2.8606	605.88	388.578
1389295_PM_at	AI411761	Olfml2b	0.99961	1.17069	0.999807	1.89761	0	2.57836	0	3.90976	0	2.85954	66.2113	0.3116
1377121_PM_at	AW520410	Dlg5	0.99961	1.14684	0.999807	1.2592	0.0738333	1.66917	0	2.1129	0	2.85937	249.918	191.603
1376734_PM_at	BI279030	---	0.99961	1.35101	0.999807	-1.10932	0.496155	-1.4652	0.453844	-1.54948	0.0068165	-2.85701	413.299	292.464
1374039_PM_at	BI289989	Car14	0.99961	-1.57698	0.999807	-1.94977	0.149094	-2.27327	0.399355	-1.726	0.0271364	-2.8562	686.766	423.07
1368419_PM_at	AF202115	Cp	0.99961	-1.2231	0.999807	-1.34572	0.0722127	-1.83092	0.0426059	-1.89948	0	-2.85462	265.613	202.18
1386026_PM_at	BF287062	---	0.99961	-1.21063	0.999807	-1.36206	0.0181701	-2.25221	0.0543941	-1.92772	0	-2.85183	338.254	248.614
1392894_PM_at	AI716194	Fgl2	0.99961	-1.18082	0.999807	-1.35303	0.227022	-1.60944	0.153495	-1.74861	0	-2.84556	274.206	207.887
1391534_PM_at	BG666735	Elovl2	0.99961	1.19662	0.999807	1.75479	0.0298809	2.26324	0.0107561	2.55151	0	2.84554	106.459	0.9842
1384874_PM_at	BF558516	LOC685001	0.99961	-1.13971	0.999807	-1.30093	0.174098	-2.07925	0.253302	-1.94488	0.015657	-2.84324	366.781	265.757
1370989_PM_at	AI639318	Ret	0.99961	-1.13406	0.999807	-1.64256	0.0620711	-2.18783	0.0134483	-2.47592	0.00183386	-2.84276	119.485	0.9987
1372808_PM_at	AW251324	Mthfd2 /// RGD1564040	0.99961	1.46275	0.999807	1.32477	0.43232	1.69924	0.378848	1.83631	0.0356072	2.84258	644.142	405.276
1372475_PM_at	AI410877	Pink1	0.99961	-1.17285	0.999807	-1.61511	0.0536705	-2.20884	0.131461	-1.89059	0	-2.84181	387.449	277.81
1389464_PM_at	BE120953	Lnx1	0.99961	-1.1887	0.999807	-1.11871	0.0889188	-2.04785	0.172111	-1.81708	0.00102566	-2.8408	339.86	249.595
1394838_PM_at	AI136390	Aoc3	0.99961	1.04249	0.999807	-1.63318	0.0618771	-2.66923	0.0348692	-2.82814	0.0194438	-2.84057	121.424	0.8522
1393130_PM_at	BI288617	---	0.99961	-1.64304	0.999807	-1.70459	0.0993245	-2.713	0.298071	-2.01662	0.0393485	-2.8386	771.913	456.278	BMD > highest dose: 750.0
1391026_PM_at	BI296897	---	0.99961	1.27025	0.999807	1.32645	0.0588057	1.9208	0.0160215	2.20727	0.00102566	2.83825	253.551	194.069
1383923_PM_at	BF410662	---	0.99961	-1.0399	0.999807	-1.32877	0.0151528	-2.48216	0	-2.87518	0	-2.83685	221.277	162.069
1398211_PM_at	BF413560	---	0.99961	1.11873	0.999807	1.55627	0.0581862	1.92914	0.0235011	2.00578	0	2.83574	240.956	185.476
1392451_PM_at	BI293843	LOC691354	0.99961	-1.63358	0.999807	-1.76939	0.0414699	-2.83707	0.141656	-2.07929	0.0146192	-2.83556	111.476	14.3775
1384458_PM_at	AI070285	Ripply1	0.99961	1.24427	0.999807	1.64973	0.205648	1.92641	0.0664115	2.37259	0.00769741	2.83229	360.049	261.765
1385411_PM_at	BE120893	Usp43_predicted	0.99961	1.19743	0.999807	1.48195	0.0780171	2.00202	0.0469573	2.03717	0	2.83149	375.757	271.028
1372583_PM_at	AI009094	---	0.99961	-1.15013	0.999807	-1.07609	0.171184	-1.58324	0.0952949	-1.69122	0	-2.83124	377.313	233.382
1397539_PM_at	H34382	Incenp	0.99961	1.20748	0.999807	1.01442	0.402754	1.41791	0.0255703	2.26539	0	2.82726	412.776	292.172
1382918_PM_at	AA956561	---	0.99961	-1.14081	0.999807	-1.34557	0.0763211	-2.40225	0.0862918	-2.27084	0.00634066	-2.82712	334.746	246.464
1397233_PM_at	AW529479	Dclk3	0.99961	1.87839	0.999807	1.66589	0.112338	2.04636	0.0214119	2.63322	0.00585687	2.82701	490.259	333.491
1368342_PM_at	NM_031544	Ampd3	0.99961	-1.29064	0.999807	-1.20695	0.244389	-1.87343	0.201388	-2.00253	0.0113608	-2.82367	443.907	309.235
1389813_PM_at	AI070324	---	0.99961	1.83688	0.999807	2.7305	0.0547843	3.16938	0.0176675	3.64459	0.0427499	2.82315	108.857	0.5336
1382730_PM_at	AI233825	---	0.99961	1.1119	0.999807	1.18578	0.271339	-2.02571	0.172113	-2.38432	0.0445443	-2.82312	417.683	294.904
1388054_PM_a_at	AF072892	Vcan	0.99961	-1.10714	0.999807	-1.14896	0.689205	1.30267	0.0134483	3.08883	0.0113608	2.82222	416.097	371.771
1397637_PM_at	BE121375	---	0.99961	-1.2893	0.999807	-1.47906	0.0278759	-2.25217	0.109578	-1.86397	0.00183386	-2.82189	380.389	273.726
1383530_PM_at	AA925994	Nrip3	0.99961	1.19677	0.999807	1.45144	0.0470808	2.04152	0.00768864	2.46974	0	2.82177	265.496	202.101
1379414_PM_at	AA997596	Ube2ql1	0.99961	-1.82863	0.999807	-2.01062	0.0151528	-2.76173	0.0825248	-2.00522	0.00315491	-2.82024	45.7879	1.70624e-05
1394694_PM_at	AI454646	---	0.99961	-1.22208	0.999807	-1.45673	0.00979214	-2.15112	0	-2.35165	0	-2.81781	82.4625	0.6507
1373264_PM_at	BE110658	Zbed3	0.99961	-1.06445	0.999807	-1.55764	0.0359349	-2.52157	0.035902	-2.38153	0.00252957	-2.81589	99.7008	0.6821
1377646_PM_at	AI177360	---	0.99961	1.03124	0.999807	-1.16678	0.159387	-1.96428	0.0664115	-2.25521	0.00252957	-2.81485	245.348	188.487
1394456_PM_at	AW525722	---	0.99961	-1.08848	0.999807	-1.299	0.0181701	-2.1067	0.0348692	-1.91565	0	-2.81273	294.142	220.904
1369007_PM_at	L08595	Nr4a2	0.99961	1.66747	0.691978	2.14301	0	2.73653	0.00207179	2.81599	0	2.81133	37.4821	13.279
1380063_PM_at	AI169398	Ch25h	0.99961	-1.14441	0.999807	1.45891	0.179267	2.05068	0.0689716	2.43606	0.0113608	2.8112	298.988	224.021
1369957_PM_at	NM_019341	Rgs5	0.99961	-1.03214	0.999807	1.05354	0.159387	1.89361	0.0134483	2.50514	0.00183386	2.81064	324.374	228.743
1382327_PM_at	AI575409	Doc2g	0.99961	-1.18072	0.999807	-1.80418	0.0219993	-2.5776	0.0353487	-2.26266	0.00252957	-2.81045	137.178	0.7966
1368561_PM_at	NM_033352	Abcd2	0.99961	1.02146	0.999807	-1.85004	0.0643061	-3.07128	0.243828	-2.13814	0.0400237	-2.80902	611.69	391.16
1382490_PM_at	BF284288	---	0.99961	-1.737	0.999807	-1.94306	0.0345509	-3.08567	0.304483	-1.86167	0.0239355	-2.8076	89.5189	1.01659e-05
1395820_PM_at	BF388337	---	0.99961	-1.39049	0.999807	-1.30692	0.0318674	-2.49021	0.0701708	-2.1644	0.00539203	-2.80755	389.398	278.931
1369852_PM_at	NM_017143	F10	0.99961	1.0751	0.999807	1.10267	0.245377	1.54898	0.0401256	1.99291	0.00102566	2.80725	206.233	161.129
1393382_PM_at	BE096740	RGD1566386	0.99961	-1.17706	0.999807	-1.36524	0.0309841	-2.11201	0.00207179	-2.68622	0	-2.80389	105.533	0.5604
1390375_PM_at	BF414692	Akap8l	0.99961	-1.02079	0.999807	-1.40873	0.00730962	-2.3196	0.111256	-1.69815	0	-2.80385	265.52	202.117
1372125_PM_at	BF408445	Gpx7	0.99961	1.04707	0.999807	1.07798	0.025906	1.96287	0	2.49961	0	2.80384	285.808	215.703
1388339_PM_at	BE112895	Pea15a	0.99961	1.07217	0.999807	1.45222	0.0278759	1.97761	0	2.38244	0	2.80249	238.919	184.074
1368453_PM_at	NM_031344	Fads2	0.99961	1.1687	0.999807	1.73155	0.0837372	1.77149	0.00768864	2.10007	0	2.80165	274.819	208.292
1385260_PM_at	BE103057	---	0.99961	-1.0993	0.999807	-1.45306	0.179781	-1.79325	0.0469573	-2.17869	0.00102566	-2.79987	317.98	236.063
1380250_PM_at	AI013978	Sned1	0.99961	1.16984	0.999807	-1.02421	0.237482	-1.56	0.0593299	-1.9127	0.00102566	-2.79828	273.76	207.592
1398732_PM_at	BF553297	---	0.99961	1.18679	0.999807	1.69496	0.0394326	2.08641	0.0037882	2.91388	0	2.79719	94.4593	0.7223
1379935_PM_at	BF419899	Ccl7	0.99961	-1.35704	0.999807	-1.5873	0.794188	1.22879	0.027387	3.18793	0.0343209	2.79711	383.132	349.788
1389772_PM_at	AI575785	---	0.99961	-1.3073	0.999807	-1.67694	0.219756	-2.19617	0.567669	-1.58105	0.0466161	-2.79347	782.766	460.303	BMD > highest dose: 750.0
1372623_PM_at	BE101435	---	0.99961	1.19741	0.999807	1.39515	0.0553971	1.85624	0	2.67341	0	2.79182	263.359	200.672
1396173_PM_at	AW533345	Nrip3	0.99961	1.12726	0.999807	1.38345	0.180384	1.67061	0.15245	1.72689	0	2.79133	340.615	250.056
1378927_PM_at	BE329364	---	0.99961	-1.48358	0.999807	-1.05789	0.412918	-1.68876	0.27652	-1.98976	0.0298325	-2.79084	489.679	333.196
1374207_PM_at	BI275292	Angpt2	0.99961	-1.12048	0.999807	-1.08988	0.758929	1.22849	0.0980865	2.18755	0.00939586	2.79013	413.783	341.459
1379674_PM_at	BE115481	Cbfa2t3	0.99961	1.3311	0.999807	-1.56246	0.180036	-2.15833	0.268635	-1.97415	0.024383	-2.78814	452.416	313.789
1380675_PM_s_at	BM385197	Car11	0.99961	-1.2008	0.999807	-1.66018	0.0394326	-2.1324	0.0557298	-1.96879	0	-2.78757	161.834	56.9918
1367517_PM_at	BG373057	---	0.99961	-1.20086	0.999807	1.04056	0.550498	-1.53217	0.411077	-1.78011	0.0353673	-2.78718	561.787	368.427
1386851_PM_a_at	NM_019367	Ppt2	0.99961	-1.05303	0.999807	-1.92917	0	-2.59413	0.0493291	-2.05994	0	-2.7847	138.998	58.1991
1393464_PM_at	BM383378	RGD1311251	0.99961	-1.35999	0.999807	-1.14268	0.0837372	-2.52828	0.0857128	-2.41084	0.0153188	-2.78248	426.954	300.023
1393474_PM_at	BF285952	Sult2b1	0.99961	1.48274	0.999807	1.71596	0.0708208	2.31786	0.228956	1.83871	0.0068165	2.78183	526.608	351.607
1388743_PM_at	BI297291	---	0.99961	-1.12232	0.999807	-1.14696	0.278533	-1.56608	0.0847832	-1.94791	0.00102566	-2.78172	250.234	191.818
1370229_PM_at	BG666709	Ndrg4	0.99961	-1.03131	0.999807	-1.30642	0.316231	-1.7086	0.517627	-1.49939	0.0081592	-2.77974	372.719	269.25
1375382_PM_at	BE120346	Mdc1	0.99961	1.42511	0.999807	1.25434	0.135692	1.81893	0.0266617	2.23154	0.00102566	2.77774	466.346	321.144
1389049_PM_at	BM382847	---	0.99961	-1.1708	0.999807	-1.18732	0.150093	-1.92151	0.155577	-1.90451	0	-2.77318	346.296	253.508
1382897_PM_at	BF393872	LOC311026	0.99961	-1.0139	0.999807	-1.35173	0.00730962	-2.6129	0.00768864	-2.6872	0.00102566	-2.77307	219.162	160.52
1386466_PM_at	H33093	---	0.99961	1.2876	0.999807	1.58269	0.126909	2.05974	0.0240493	2.66706	0.0081592	2.771	449.759	312.372
1382439_PM_at	AI070686	Itgb6	0.99961	-1.54906	0.999807	-1.41168	0.0137297	-2.6551	0.0488374	-2.16119	0.00315491	-2.7706	226.276	201.604
1391403_PM_at	BF399795	---	0.99961	1.17188	0.999807	1.51123	0.135692	1.80034	0.031217	2.19904	0.00183386	2.76969	225.224	174.564
1391675_PM_at	BI281653	RGD1309708	0.99961	-1.12089	0.999807	-1.81231	0.025906	-2.61917	0.282883	-1.72691	0.00539203	-2.7584	531.83	354.147
1389555_PM_at	BM387190	Tcf19	0.99961	1.09406	0.999807	1.27969	0.0359349	1.97261	0.0151955	2.01191	0	2.75532	278.763	210.89
1374061_PM_at	BF282054	Cd302	0.99961	-1.18843	0.999807	-1.55158	0.0437766	-2.28014	0.071374	-2.11171	0.00102566	-2.7519	408.773	289.931
1368226_PM_at	NM_133525	RGD620382	0.99961	-1.00386	0.999807	1.08134	0.198097	1.53904	0.0199407	1.92785	0	2.7496	253.363	193.941
1387267_PM_at	NM_031073	Ntf3	0.99961	-1.17945	0.999807	-1.49934	0.00430692	-2.2882	0.0168684	-1.99026	0	-2.7488	339.04	249.095
1393143_PM_at	AI045866	---	0.99961	-1.09834	0.999807	-1.61196	0.0993245	-1.80459	0.031217	-2.06389	0	-2.74607	325.187	240.56
1391162_PM_at	AW522589	Dcdc2	0.99961	-1.06665	0.999807	-1.22944	0.0829353	-2.30055	0.00871021	-3.0192	0.0113608	-2.74525	164.624	0.843
1375988_PM_at	AW914928	LOC680262	0.99961	1.3002	0.999807	1.30919	0.0766053	1.7592	0	2.4361	0	2.7433	335.126	246.698
1398370_PM_at	AW522471	Adarb1	0.99961	1.26	0.999807	1.42737	0.0359349	1.99411	0	2.43225	0	2.73873	268.616	204.18
1387023_PM_at	NM_031154	Gstm7	0.99961	-1.26829	0.999807	-1.55676	0.0207179	-2.92884	0.0582501	-2.38888	0.00978188	-2.73773	213.419	75.6633
1396614_PM_at	BF396545	Sfrp2	0.99961	-1.15422	0.999807	-1.1764	0.123649	-2.26023	0.0450357	-2.69696	0.0251091	-2.73568	299.234	206.035
1384405_PM_at	BI283128	LOC682360	0.99961	1.0265	0.999807	1.46867	0.13537	2.05457	0.0184963	2.55758	0.00430097	2.73551	378.746	272.771
1374120_PM_at	BI296223	Slc45a4	0.99961	1.17107	0.999807	1.54105	0.235174	1.47267	0.00652809	2.17309	0	2.73538	245.143	188.346
1378699_PM_at	AI176379	Pkhd1l1	0.99961	-1.05413	0.999807	-1.20135	0.0354497	-2.09475	0.00768864	-2.32211	0	-2.73012	289.453	217.871
1382028_PM_at	BE115406	Pex19	0.99961	-1.02726	0.999807	-1.63337	0.0581862	-2.01262	0.00977896	-2.38293	0	-2.72895	386.7	277.378
1377680_PM_at	BG377887	Gfra3	0.99961	1.29163	0.999807	1.44261	0.0741405	1.80446	0.00871021	2.13768	0	2.72872	333.367	245.617
1368021_PM_at	NM_130780	Adh1	0.99961	1.05906	0.999807	1.15239	0.12954	-1.87883	0.00871021	-2.57375	0.00102566	-2.72853	344.412	262.984
1398458_PM_at	BE104506	Wnk2	0.99961	-1.42744	0.999807	-1.40899	0.0168579	-2.31854	0.166409	-1.70855	0	-2.72713	346.371	253.553
1370522_PM_at	L04796	Gcgr	0.99961	1.04774	0.999807	-1.47905	0.112601	-2.15166	0.0435206	-2.42942	0.0081592	-2.72545	453.667	314.454
1384437_PM_at	AI576309	Smarca1	0.99961	-1.05612	0.999807	-1.416	0.0228125	-2.64722	0.00652809	-2.88667	0.00727972	-2.72476	103.691	0.5641
1374933_PM_at	BI277043	Mcam	0.99961	-1.13162	0.999807	-1.06388	0.336254	1.59217	0.0260889	2.42416	0.00484062	2.72315	345.918	261.421
1379403_PM_at	BG378210	Fcgrt	0.99961	1.13089	0.691978	1.91025	0.41466	1.33995	0	2.24385	0	2.72227	367.505	266.184
1392778_PM_at	AA891634	LOC100910594	0.99961	1.10209	0.999807	1.10746	0.253663	-1.89351	0.0396287	-2.73433	0.0256469	-2.72043	359.13	258.022
1391241_PM_at	BF394755	Etv1	0.99961	-1.61723	0.999807	-1.35923	0.0137297	-2.31381	0.00521591	-2.45705	0	-2.71839	354.2	258.27
1392949_PM_at	BF420756	---	0.99961	-1.14857	0.999807	-1.33547	0	-2.32609	0.0115615	-2.1168	0	-2.71745	346.89	253.867
1379478_PM_at	BE120195	Ovol1	0.99961	-1.61102	0.999807	-1.84774	0.0151528	-2.29541	0.0176675	-2.19307	0	-2.71575	49.6346	13.0095
1396228_PM_at	BG380184	RGD1308958	0.99961	-1.06262	0.999807	1.35195	0.0868515	1.79172	0.0037882	2.30838	0	2.71239	240.465	185.138
1384975_PM_at	BM387447	Ermp1	0.99961	1.04179	0.999807	1.40033	0.046057	2.26211	0.0168684	2.43552	0.00315491	2.70947	106.872	0.7687
1393751_PM_at	AA859029	LOC100912250	0.99961	-1.32699	0.904514	-2.09097	0.0116954	-2.64258	0.0240493	-2.28092	0	-2.70443	134.024	0.6432
1387721_PM_at	NM_017155	Adora1	0.99961	1.33513	0.999807	1.45868	0.0425106	1.71024	0.0037882	2.05566	0	2.70292	252.357	193.259
1373158_PM_at	AI170446	---	0.99961	-1.06485	0.999807	-1.36722	0	-2.40767	0.00768864	-2.04716	0	-2.70258	114.259	0.2912
1396090_PM_at	BF564059	Rnf150	0.99961	-1.31717	0.999807	-1.66728	0	-2.41618	0.0107561	-2.04145	0	-2.69901	123.142	39.097
1378925_PM_at	AW529408	Crem	0.99961	1.38283	0.999807	1.68271	0.00979214	2.43781	0.0037882	2.64078	0.00102566	2.69825	74.2763	0.4765
1391520_PM_at	BE109256	---	0.99961	1.07221	0.999807	1.13657	0.563713	1.274	0	2.72825	0	2.69509	395.044	369.167
1397220_PM_at	AW534601	LOC100911266	0.99961	1.07108	0.999807	-1.59128	0.0805431	-2.32168	0.0387012	-2.60547	0.00896731	-2.69322	151.756	88.7481
1396213_PM_at	BF547413	---	0.99961	1.40018	0.999807	1.86501	0.0623634	2.02677	0.00977896	2.46418	0.00102566	2.68916	107.294	29.3378
1393305_PM_at	BF399398	LOC100361710	0.99961	-1.33469	0.999807	-1.30152	0.106992	-2.04286	0.0430661	-2.26593	0.00374717	-2.68644	410.795	291.065
1368137_PM_at	NM_017212	Mapt	0.99961	-1.19014	0.999807	-1.4903	0.0168579	-2.15545	0.0260889	-2.05483	0	-2.68184	338.775	248.932
1388494_PM_at	BI281705	Col4a2	0.99961	-1.06065	0.999807	1.03177	0.144917	1.70296	0.00977896	2.31546	0.00102566	2.67697	329.015	232.429
1378457_PM_at	AI179450	---	0.99961	-1.16293	0.999807	-1.54169	0.0116954	-2.11952	0.00768864	-2.23273	0	-2.67557	324.462	240.109
1382478_PM_at	AI230481	Btbd3	0.99961	1.91484	0.999807	1.69182	0.0725851	2.08418	0.0107561	2.50168	0	2.67539	38.7045	9.64502e-05
1367849_PM_at	NM_013026	Sdc1	0.99961	-1.1257	0.999807	1.19023	0.265602	1.55328	0.0390674	2.00566	0	2.67434	358.195	260.66
1382303_PM_at	AA996943	Phactr1	0.99961	1.55254	0.999807	1.46226	0.0553971	2.18328	0.0168684	2.49252	0.00315491	2.67375	390.994	279.847
1372935_PM_at	AI598550	Tmem119	0.99961	-1.02568	0.999807	1.44074	0.273442	1.9331	0.035902	2.99631	0.0341267	2.67369	414.162	292.946
1383511_PM_at	BF409024	---	0.99961	1.66795	0.549512	2.01201	0.00430692	2.55397	0	2.68011	0.00102566	2.6647	34.6513	11.9621
1380405_PM_at	BF549570	41890.0	0.99961	1.35991	0.999807	1.46357	0.0645664	1.84713	0	2.55778	0	2.662	285.48	215.287
1374239_PM_at	BI282835	Farp2	0.99961	-1.01852	0.999807	-1.55684	0.00430692	-2.01742	0	-2.27936	0	-2.65819	99.8623	0.9013
1390822_PM_at	AI411500	Cdh16	0.99961	1.03594	0.999807	1.40819	0.0269165	2.09981	0	2.57017	0.00102566	2.65465	94.4808	0.7239
1370290_PM_at	AB011679	Tubb5	0.99961	1.16874	0.999807	1.23316	0.0879834	1.80885	0.0160215	2.14908	0	2.65449	358.257	260.697
1394862_PM_at	AI502545	---	0.99961	1.16127	0.999807	1.25327	0.168172	1.46901	0	2.27193	0	2.65138	273.446	207.385
1394571_PM_at	BF419402	RGD1305939	0.99961	-1.40126	0.999807	-1.31971	0.0181701	-2.15146	0.0235011	-2.04019	0	-2.6513	323.104	239.264
1398526_PM_at	BE102813	---	0.99961	-1.04329	0.999807	-1.58042	0.0278759	-2.3207	0.16205	-1.74598	0.00183386	-2.64003	451.608	313.358
1369263_PM_at	NM_022631	Wnt5a	0.99961	1.11836	0.999807	1.15741	0.166234	1.6785	0.0469573	1.97865	0	2.63875	293.266	220.339
1393405_PM_at	AA925444	Xrcc2	0.99961	1.21687	0.999807	1.47925	0.189215	1.62152	0.0435206	1.95791	0.00102566	2.63751	344.354	252.33
1397004_PM_at	BF394158	---	0.99961	-1.06233	0.999807	-1.58699	0.144917	-2.10749	0.031792	-2.66654	0.0177838	-2.63345	462.561	319.158
1371727_PM_at	AA893350	Glb1	0.99961	1.10622	0.999807	1.32399	0.00979214	1.91635	0	2.61993	0	2.63163	109.215	0.6183
1389404_PM_at	AI008883	Foxs1	0.99961	1.0793	0.999807	1.08574	0.172024	1.82612	0.0037882	3.15273	0.00315491	2.6299	371.375	274.597
1390083_PM_at	BI289090	---	0.99961	-1.18141	0.999807	-1.34037	0.0137297	-2.23227	0.0370421	-1.92385	0	-2.62864	323.031	239.219
1374927_PM_at	AI714124	---	0.99961	1.15908	0.999807	1.21666	0.0679621	1.84298	0.0381548	1.9282	0	2.62455	357.398	260.184
1368527_PM_at	U03389	Ptgs2	0.99961	1.74904	0.999807	1.86943	0.0309841	3.05738	0.0292011	2.86884	0.0350342	2.62453	59.0366	12.4972
1387017_PM_at	NM_017136	Sqle	0.99961	1.2998	0.691978	1.91289	0.00430692	2.14719	0.0037882	2.24635	0	2.6242	83.8367	29.6535
1387020_PM_at	BG664123	Cyp51	0.99961	-1.16468	0.999807	-1.03374	0.528257	1.36264	0.0235011	2.33617	0.00252957	2.62142	378.382	297.898
1375984_PM_at	BE103689	Zfhx4	0.99961	-1.20743	0.999807	-1.54252	0.00979214	-2.48096	0.113646	-1.82282	0	-2.62123	178.252	55.3084
1370197_PM_a_at	AW533298	Prkcz	0.99961	1.42625	0.999807	1.76767	0	2.54105	0	2.55274	0	2.62099	72.7897	26.62
1368121_PM_at	NM_013215	Akr7a3	0.99961	1.10275	0.999807	1.22671	0.0219993	1.92578	0	3.13536	0	2.61929	362.649	224.866
1390455_PM_at	AI013474	Abhd2	0.99961	1.1474	0.999807	1.4751	0.099595	1.912	0	2.58403	0.00102566	2.61719	305.718	228.32
1390322_PM_at	BF409783	LOC100911360	0.99961	1.52295	0.999807	1.80251	0.209721	1.83253	0.0401256	2.3974	0.00896731	2.61696	112.867	19.1205
1379046_PM_at	BI290140	Mlec	0.99961	1.12112	0.999807	1.27414	0.100249	1.811	0.0151955	2.23367	0.00102566	2.61534	302.216	226.088
1397656_PM_at	BF399269	---	0.99961	-1.26045	0.999807	-1.37828	0.0181701	-2.12502	0.0235011	-2.03845	0.00102566	-2.61348	309.862	230.95
1380883_PM_at	BF386294	---	0.99961	1.03102	0.999807	-1.12093	0.0950559	-1.76297	0.00521591	-2.35487	0	-2.60382	311.902	232.24
1385816_PM_at	BI293456	---	0.99961	1.45557	0.999807	1.03027	0.141742	1.64099	0.0488374	1.88417	0	2.60046	522.824	349.757
1388039_PM_a_at	AF283276	Gabbr1	0.99961	1.31004	0.999807	-1.50529	0.0116954	-2.54419	0.031792	-2.12195	0.00183386	-2.60029	199.242	120.664
1388555_PM_at	AI104292	Txndc17	0.99961	1.28915	0.999807	1.61059	0	2.12652	0	2.3074	0	2.59541	87.9481	40.9367
1376346_PM_at	BM392156	Cks1b	0.99961	1.11362	0.999807	1.2588	0.0402605	1.84694	0.00871021	2.07309	0	2.59171	244.85	188.146
1376362_PM_at	BG380575	Cbx6 /// Nptxr	0.99961	1.09176	0.999807	1.16145	0.298615	1.48248	0.0115615	2.17185	0	2.59091	268.245	203.933
1371527_PM_at	BI275741	Emp1	0.99961	1.13177	0.999807	1.38124	0.04978	2.00206	0.00207179	2.54115	0.00102566	2.58943	110.938	0.7477
1379261_PM_at	BE111490	LOC691962 /// Ska2	0.99961	1.16945	0.999807	1.23473	0.142343	1.79235	0.0390674	2.15331	0.00430097	2.58595	300.255	224.833
1369169_PM_at	NM_017315	Slc23a1	0.99961	1.09978	0.999807	1.57246	0.420663	1.41222	0.0221487	2.11881	0	2.58483	388.236	278.263
1372199_PM_at	AI233191	---	0.99961	-1.04383	0.999807	-1.49483	0.025906	-2.10367	0.0480025	-1.89329	0.00102566	-2.5843	347.681	254.345
1369968_PM_at	NM_017066	Ptn	0.99961	1.03205	0.999807	1.49119	0.0328093	1.9758	0	2.66657	0	2.5839	105.271	0.7459
1374165_PM_at	AA818264	Rasa4	0.99961	1.00163	0.999807	-1.64698	0	-2.30398	0.0192216	-1.92433	0	-2.58273	102.286	0.1824
1387908_PM_at	AF239157	Rasd1	0.99961	1.1022	0.999807	-1.00643	0.639038	1.24366	0.0214119	2.2152	0.00183386	2.58199	427.767	368.853
1382017_PM_at	AI012949	LOC100359971	0.99961	1.11762	0.999807	1.1448	0.140608	1.55058	0.00977896	1.985	0	2.57982	292.046	219.55
1381871_PM_at	BM383359	Magi1	0.99961	1.12169	0.999807	1.35528	0.00730962	2.25055	0	2.53395	0	2.57541	99.31	0.563
1379177_PM_at	BF404294	Mmp28	0.99961	-1.30432	0.999807	-2.06184	0.0414699	-3.18886	0.0480025	-2.79724	0.0434248	-2.57302	134.291	0.9426
1391714_PM_at	BI290063	Plag1	0.99961	-1.20696	0.999807	-1.49265	0	-2.33631	0	-2.79806	0	-2.57084	90.237	0.6458
1385333_PM_at	AA925717	Aatk	0.99961	-1.18905	0.999807	-1.37256	0.0278759	-2.01461	0.123624	-1.66744	0	-2.56945	321.236	238.099
1396149_PM_at	AA817682	Zdhhc1	0.99961	-1.07125	0.999807	-1.53594	0.0337193	-2.47896	0.0228234	-2.48782	0.00896731	-2.56217	91.323	0.762
1386884_PM_at	NM_031721	Htra1	0.99961	1.00855	0.999807	1.08118	0.166161	1.64126	0.00207179	2.36708	0	2.56184	348.887	236.415
1382795_PM_at	AI228346	---	0.99961	-1.17237	0.999807	-1.11929	0.0238402	-2.18079	0.00977896	-2.33556	0.00374717	-2.56125	303.295	207.483
1387389_PM_at	NM_020100	Ramp3	0.99961	1.04324	0.999807	1.36667	0.309467	1.68836	0.0348692	2.56355	0.0139099	2.56114	356.289	259.521
1372012_PM_at	BF417479	---	0.99961	-1.1168	0.999807	-1.06465	0.874783	1.11144	0.0199407	2.45766	0.00727972	2.56008	406.026	373.876
1379073_PM_at	AA859663	Slc25a23	0.99961	-1.10088	0.999807	-1.30728	0.00730962	-2.25593	0	-2.46546	0	-2.55758	211.42	157.162
1376013_PM_at	BF282700	Ttc9	0.99961	1.33619	0.999807	1.53713	0.0181701	1.91356	0	2.25919	0	2.55687	150.632	55.3274
1389248_PM_at	AI548699	Galk1	0.99961	1.21502	0.999807	1.32617	0.0195025	1.85945	0	2.19806	0	2.55668	238.694	183.919
1370071_PM_at	NM_130399	Ada	0.99961	1.49137	0.999807	1.39671	0.103201	1.94454	0.0306056	2.27363	0.00315491	2.54912	523.232	349.957
1382270_PM_at	BM384387	---	0.99961	-1.02062	0.999807	-1.27407	0.00730962	-1.92855	0	-2.29598	0	-2.54654	100.714	0.5676
1383061_PM_at	AI070680	---	0.99961	1.40749	0.999807	1.26288	0.0463772	1.81266	0.00207179	2.19439	0	2.54554	375.787	271.046
1375435_PM_at	AW251686	RGD1311021	0.99961	1.229	0.999807	1.37437	0.00730962	1.83167	0	2.26372	0	2.54135	137.387	77.5554
1392402_PM_at	BF417576	LOC100361349 /// LOC100361455	0.99961	1.0243	0.999807	1.3403	0.204743	1.89534	0.031792	2.6299	0.0196926	2.54069	434.468	304.129
1376150_PM_at	BI282755	S1pr3	0.99961	1.06166	0.999807	1.27774	0.510405	1.40578	0.0387012	2.28347	0.00727972	2.53852	308.797	230.275
1388458_PM_at	BI291451	Rfc4	0.99961	1.21245	0.999807	1.18884	0.157837	1.60153	0.0435206	1.83664	0	2.53496	385.879	276.905
1369470_PM_at	NM_021703	Akap14	0.99961	-1.04046	0.999807	1.00503	0.425767	1.37483	0.0281267	2.03527	0	2.53391	379.639	281.144
1374275_PM_at	AW252112	Car11	0.99961	-1.0684	0.999807	-1.3956	0.0375492	-2.04317	0.035902	-1.96796	0.00102566	-2.53344	291.542	219.224
1393264_PM_at	BG664142	Cnst	0.99961	-1.28058	0.999807	-1.5047	0.0137297	-1.98693	0.00207179	-2.43976	0	-2.53277	97.5309	0.6653
1383608_PM_at	AI145231	Arrdc2	0.99961	-1.55842	0.999807	-1.46564	0.0278759	-2.32949	0.420696	-1.47022	0.00727972	-2.5291	590.075	381.47
1367953_PM_at	NM_017092	Tyro3	0.99961	1.60205	0.999807	1.93231	0.141742	1.72198	0.0160215	2.19889	0.00102566	2.52894	42.9442	6.95424
1376280_PM_at	AA799789	---	0.99961	-1.54609	0.999807	-1.68231	0.0381509	-2.61292	0.152884	-2.03823	0.0180441	-2.52806	90.4627	16.8392
1367671_PM_at	NM_022381	Pcna	0.99961	1.22561	0.999807	1.45538	0.0116954	1.80917	0	1.89517	0	2.52747	297.418	223.013
1368061_PM_at	NM_031742	Kcnh1	0.99961	-1.09889	0.999807	-1.34023	0.0151528	-2.2956	0.0641011	-1.90728	0.00102566	-2.52437	208.256	97.7497
1392769_PM_at	AA996520	---	0.99961	-1.37953	0.999807	1.05641	0.10721	-1.82142	0.00207179	-2.6952	0.00315491	-2.5227	374.678	294.741
1370177_PM_at	AI548856	PVR	0.99961	1.14719	0.999807	1.41761	0.171184	1.55784	0.00521591	2.14963	0	2.52073	271.175	205.88
1375972_PM_at	AA851327	RGD1307493	0.99961	1.35483	0.999807	1.40736	0.0389725	1.9337	0.00652809	2.14544	0	2.51904	327.509	242.001
1377874_PM_at	BI290527	---	0.99961	1.13348	0.999807	1.49118	0.170333	1.7571	0.0306056	2.18827	0.00183386	2.51619	383.902	275.763
1374315_PM_at	AI228079	---	0.99961	-1.14732	0.999807	-1.45516	0.0394326	-2.30611	0.0168684	-2.44107	0.00374717	-2.51475	96.7643	0.781
1370061_PM_at	NM_031091	Rab3b	0.99961	-1.09169	0.999807	-1.17743	0.0402605	-2.23949	0.15046	-1.81878	0.00430097	-2.51065	223.352	201.172
1395035_PM_at	BM389765	---	0.99961	1.14924	0.999807	1.79632	0.0954515	1.85687	0.00207179	2.53301	0	2.50845	116.491	0.6363
1367592_PM_at	NM_012676	Tnnt2	0.99961	1.03372	0.999807	1.08354	0.582387	1.21931	0.0192216	1.86619	0	2.50697	407.804	329.055
1393883_PM_at	AI556852	---	0.99961	1.08678	0.999807	1.45763	0.137423	1.78595	0.0115615	2.34889	0.00374717	2.50255	403.105	286.74
1385829_PM_at	BI294746	Obsl1	0.99961	-1.40754	0.999807	-1.66535	0.0598827	-2.02941	0.031792	-2.18582	0.00252957	-2.50097	175.426	31.2054
1389018_PM_at	BF411239	LOC100362331	0.99961	-1.0086	0.999807	1.15714	0.161823	1.70391	0.00768864	2.39068	0.00252957	2.50053	313.931	233.519
1370927_PM_at	BE108345	Col12a1	0.99961	-1.09151	0.999807	-1.12837	0.570088	1.46131	0.0228234	3.02472	0.0489151	2.49761	393.766	335.673
1391201_PM_at	AI012084	Wdhd1	0.99961	1.26804	0.999807	1.45016	0.172024	1.72314	0.00871021	2.35251	0.00252957	2.49561	429.944	301.661
1373245_PM_at	BE111752	Col4a1	0.99961	-1.03394	0.999807	1.01646	0.157388	1.68067	0.00768864	2.20058	0	2.495	321.288	234.542
1393842_PM_at	BF391556	Ccdc77	0.99961	1.19107	0.999807	1.00991	0.160086	1.58468	0.0415187	1.80463	0	2.49218	357.087	259.998
1371782_PM_at	BF283798	Nipsnap3b	0.99961	1.17861	0.999807	1.17082	0.0488705	1.63417	0	2.02962	0	2.48958	225.011	174.415
1378687_PM_at	BF393824	---	0.99961	-1.16012	0.999807	-1.3585	0.0168579	-2.06604	0.0037882	-2.26266	0	-2.48905	104.48	0.7289
1376037_PM_at	BF283385	Aaas	0.99961	1.23552	0.999807	1.3535	0.141406	1.67106	0.0333483	1.9411	0	2.48817	340.164	249.781
1370308_PM_at	AY029335	Dctpp1	0.99961	1.0548	0.999807	1.03769	0.0286995	1.78726	0	2.30798	0	2.4878	321.043	237.56
1380861_PM_at	AI145433	---	0.99961	1.03497	0.999807	1.29531	0.0488705	2.21755	0	3.24499	0.00585687	2.48539	154.03	0.9273
1369680_PM_at	NM_133611	Slc2a13	0.99961	1.01637	0.999807	1.334	0.263519	1.63432	0.0348692	2.20178	0.00634066	2.48218	241.735	186.01
1371731_PM_at	AI408151	RGD1566215	0.99961	1.54468	0.999807	1.29719	0.0811818	2.04057	0.00652809	2.72345	0.0068165	2.48187	356.242	259.493
1382134_PM_at	AI227643	Olfml1	0.99961	-1.12362	0.999807	-1.69416	0.0437766	-2.16378	0.0493291	-2.03105	0.00252957	-2.48149	465.713	320.813
1369982_PM_at	NM_031008	Ap2a2	0.99961	1.15555	0.999807	1.33123	0.00979214	1.76243	0	2.28283	0	2.48006	216.37	168.337
1380634_PM_at	AI171378	---	0.99961	-1.17781	0.999807	-1.31545	0.0596006	-1.9802	0.0363921	-2.02249	0	-2.47908	310.706	231.484
1377562_PM_at	AI711257	---	0.99961	-1.18917	0.999807	-1.29105	0.00430692	-2.32792	0.0160215	-2.00166	0	-2.47778	213.583	133.134
1383204_PM_at	BE099804	LOC690769	0.99961	-1.00532	0.999807	-1.54915	0.0116954	-1.99154	0.00871021	-1.97795	0	-2.47662	104.74	0.6193
1381403_PM_at	AI575071	Me2	0.99961	1.26776	0.999807	1.40694	0.0219993	1.91868	0.00652809	2.01816	0	2.47651	316.921	235.399
1375053_PM_at	BE329035	LOC680549	0.99961	-1.70626	0.999807	-1.73441	0.0228125	-2.34587	0.146357	-1.84019	0.00896731	-2.47633	50.8495	2.25157e-06
1369004_PM_at	NM_133580	Rab26	0.99961	-1.0956	0.999807	1.23797	0.0667605	1.97677	0.0333483	2.07658	0.00102566	2.47193	215.9	134.265
1379021_PM_a_at	AI170497	---	0.99961	1.03758	0.999807	1.19445	0.242895	1.45201	0.00652809	2.12272	0	2.46732	361.946	262.893
1395248_PM_at	BF418342	Edem1	0.99961	1.27337	0.999807	1.52357	0.0547843	2.04704	0.0192216	2.15417	0.00183386	2.46507	166.148	53.8283
1395586_PM_at	BF545930	---	0.99961	1.18149	0.999807	-1.41561	0.303093	-1.76565	0.0240493	-2.8122	0.0353673	-2.46145	116.331	0.2151
1398375_PM_at	BM392144	Mta3	0.99961	1.48627	0.999807	1.5475	0.00430692	2.21218	0.00207179	2.31722	0	2.46075	98.7298	27.2977
1398250_PM_at	NM_031315	Acot1	0.99961	1.40711	0.999807	1.4737	0.0463772	2.10439	0.0176675	2.30727	0.00374717	2.46074	189.227	46.68
1387809_PM_at	NM_053703	Map2k6	0.99961	-1.37433	0.999807	-2.06213	0.0394326	-2.54729	0.0621465	-2.3536	0.0211017	-2.45786	113.602	0.6685
1388426_PM_at	BF398848	Srebf1	0.99961	-1.01663	0.999807	-1.68592	0.00979214	-2.37143	0.0240493	-2.1659	0.00183386	-2.45754	197.575	74.3871
1388521_PM_at	BG380693	Aldh18a1	0.99961	1.22938	0.999807	1.57511	0.0181701	2.06233	0.00977896	2.07077	0	2.45575	122.087	47.1043
1368613_PM_at	NM_053730	Stag3	0.99961	1.51259	0.999807	1.89389	0.00979214	2.2944	0.0107561	2.21673	0	2.45417	52.5543	14.8943
1383434_PM_at	AA997640	---	0.99961	1.06942	0.999807	1.58931	0.107673	1.87794	0.0037882	2.48269	0.00374717	2.44981	83.9233	0.6471
1398608_PM_at	BG371578	Cenpl	0.99961	1.33983	0.999807	1.12472	0.085833	1.83584	0.0345167	2.00047	0.00183386	2.44814	447.441	311.132
1376736_PM_at	BG375419	LOC100910632	0.99961	-1.15594	0.999807	-1.34693	0.123771	-1.70537	0.0484384	-1.87986	0.00102566	-2.44793	250.758	192.174
1392852_PM_at	AI175880	Smoc1	0.99961	-1.11957	0.999807	-1.47932	0.0470808	-2.40688	0.0648364	-2.20597	0.0183447	-2.4459	228.427	97.1635
1371150_PM_at	X75207	Ccnd1	0.99961	1.05218	0.999807	1.34336	0.0482526	2.02638	0.00521591	2.38553	0.00183386	2.44528	100.383	0.6974
1368813_PM_at	BF419200	Cebpd	0.99961	1.57687	0.999807	1.88743	0.0238402	2.93534	0.0628711	2.43761	0.0289292	2.44493	53.4539	15.0972
1373580_PM_at	BI289991	---	0.99961	-1.04593	0.999807	-1.21828	0.0745462	-1.70329	0.0115615	-1.95161	0	-2.44178	240.95	185.472
1374259_PM_at	BG378156	---	0.99961	1.07915	0.999807	-1.12522	0.083012	-1.8808	0	-2.78233	0.00252957	-2.43821	301.88	206.235
1377783_PM_at	BI294141	Angpt4	0.99961	1.96399	0.296562	2.84452	0	3.0454	0	3.06882	0.00978188	2.43806	44.9255	4.73205
1390575_PM_at	BF282989	B3galtl-ps1	0.99961	-1.00057	0.999807	-1.00557	0.161732	1.43217	0	2.04717	0	2.43804	353.143	272.222
1373219_PM_at	AA946199	Snai1	0.99961	-1.26431	0.999807	1.06879	0.332707	1.49718	0.0390674	2.08847	0.00374717	2.4378	344.306	252.301
1391319_PM_at	AA875153	---	0.99961	-1.18617	0.999807	-1.41388	0.0228125	-2.12034	0.00768864	-2.23352	0.00102566	-2.43506	109.924	0.8202
1395965_PM_at	BI298589	---	0.99961	-1.13669	0.999807	-1.2371	0.0116954	-2.3229	0.0168684	-2.33411	0.00252957	-2.43435	226.821	188.794
1380375_PM_at	BE097519	---	0.99961	1.05154	0.999807	-1.30945	0.0722127	-2.14681	0.0184963	-2.465	0.00857824	-2.43201	218.801	143.375
1389675_PM_at	AW532262	Ier5l	0.99961	1.49941	0.999807	1.33617	0.281883	1.64423	0.0348692	2.33442	0.0109921	2.43184	506.147	341.504
1378812_PM_at	BF412101	Zfp3	0.99961	-1.06174	0.999807	-1.49826	0.00730962	-2.11405	0.00977896	-2.01919	0	-2.42971	92.5398	0.6338
1374966_PM_at	BE109057	Dcx	0.99961	-1.06786	0.999807	-1.6199	0.0278759	-2.05201	0.110751	-1.69804	0	-2.42906	64.799	0.879
1386348_PM_at	AI410655	---	0.99961	-1.08833	0.999807	-1.30946	0.0679621	-1.78789	0.00871021	-2.03143	0.00102566	-2.42801	246.488	189.265
1391728_PM_at	BE117944	Mab21l2	0.99961	-1.19408	0.999807	-1.66859	0	-2.26667	0.00977896	-1.98602	0	-2.42651	127.632	0.6702
1389242_PM_at	BG377726	---	0.99961	1.13917	0.999807	1.13223	0.0735226	1.7203	0	2.24326	0	2.42606	306.27	218.513
1390731_PM_at	BI288533	---	0.99961	1.50779	0.999807	1.97408	0.0906521	2.24808	0.0235011	2.79856	0.02917	2.4231	109.466	19.231
1392928_PM_at	AA891693	RGD1305721	0.99961	-1.1072	0.999807	-1.96412	0.0286995	-2.54138	0.0426059	-2.30277	0.0128878	-2.42291	108.206	0.7235
1371643_PM_at	AW143798	Ccnd1	0.99961	-1.02424	0.999807	1.4962	0.080498	1.84944	0.00521591	2.45431	0.00183386	2.42096	108.595	0.6959
1375989_PM_a_at	AI170362	Nfkb2	0.99961	1.55363	0.999807	1.57589	0.154844	1.84448	0.0484384	2.1737	0.00539203	2.41932	519.778	348.261
1391724_PM_at	AI102641	---	0.99961	-1.08872	0.999807	-1.12228	0.0328093	-1.94659	0.0134483	-2.1139	0.00102566	-2.41929	269.711	201.875
1379451_PM_at	AI549081	---	0.99961	1.1378	0.999807	-1.05397	0.0515376	-1.95092	0.0115615	-2.13878	0.00102566	-2.41845	271.942	200.483
1387232_PM_at	NM_012827	Bmp4	0.99961	-1.19834	0.999807	-1.33711	0.0685304	-2.11209	0.0484384	-2.17298	0.00939586	-2.41462	115.684	0.6119
1387410_PM_at	U72345	Nr4a2	0.99961	1.74066	0.999807	2.13377	0.0269165	2.46155	0.0134483	2.5586	0.0133073	2.4137	26.6873	6.09788
1379558_PM_at	AA957033	LOC680222	0.99961	-1.0051	0.999807	-1.29614	0.0811818	-1.80414	0.0260889	-1.94234	0.00102566	-2.4123	260.313	198.63
1373436_PM_at	AI171288	RGD1306739	0.99961	-1.19412	0.999807	-1.43015	0.0181701	-2.39393	0.0151955	-2.45175	0.00769741	-2.41091	99.2998	0.6078
1379681_PM_at	BM385612	Ttc22	0.99961	1.49971	0.999807	1.63142	0.0616788	2.0162	0.0037882	2.49696	0.00102566	2.41025	128.43	23.9098
1391345_PM_at	BI293047	Bmper	0.99961	-1.02473	0.999807	-1.4365	0.0151528	-1.96763	0.0281267	-1.8454	0	-2.40805	433.332	303.511
1368024_PM_at	AB044285	Qsox1	0.99961	-1.10848	0.999807	-1.38662	0.0168579	-2.11593	0	-2.60235	0	-2.40755	93.2855	0.5658
1376747_PM_at	BE107075	---	0.99961	1.11415	0.999807	1.31664	0.046057	2.11796	0.00521591	2.46332	0.00315491	2.40729	127.039	0.7234
1374488_PM_at	AI175700	Gramd1b	0.99961	1.24136	0.999807	-1.10567	0.317357	1.56781	0.0235011	2.35566	0.00939586	2.40645	382.376	315.865
1372410_PM_at	AW251360	C1qtnf6	0.99961	1.13668	0.999807	1.36495	0.369847	1.42077	0	2.49738	0	2.40605	400.305	217.8
1378387_PM_at	BI275245	Tinf2	0.99961	1.30503	0.999807	1.25652	0.0286995	1.78409	0	2.08438	0	2.40462	272.948	207.055
1372226_PM_at	AI599349	---	0.99961	-1.24027	0.999807	-1.25462	0.28586	-1.48353	0.0370421	-1.95443	0.00102566	-2.40288	341.874	250.823
1382339_PM_a_at	AA875265	---	0.99961	1.35211	0.999807	-1.15789	0.0410214	-2.24107	0.0535101	-2.0774	0.0068165	-2.40033	216.683	167.548
1390632_PM_at	BE107414	---	0.99961	-1.144	0.999807	1.09199	0.0510134	-1.83	0.047434	-1.81238	0	-2.39954	327.169	222.093
1370408_PM_at	AF313411	Nid67	0.99961	-1.07806	0.999807	-1.1543	0.096128	-1.98456	0	-2.83919	0.00727972	-2.39514	355.502	211.008
1371414_PM_at	BI285576	Gsn	0.99961	-1.02948	0.999807	-1.24259	0.0345509	-1.86187	0.0260889	-1.83046	0	-2.39486	300.361	224.902
1375223_PM_at	BI294737	---	0.99961	1.57266	0.999807	1.39624	0.0337193	2.02099	0.00871021	2.29971	0.00102566	2.38979	395.897	282.65
1389103_PM_at	BM391005	Gins4	0.99961	1.18963	0.999807	1.05612	0.0368267	1.77897	0.00652809	1.92655	0	2.38884	319.836	237.225
1370047_PM_at	NM_053535	Enpp1	0.99961	1.29484	0.999807	1.49396	0	2.32081	0.00207179	2.30744	0	2.38485	87.8766	0.452
1372691_PM_at	BI292558	Upp1	0.99961	-1.18828	0.999807	-1.00495	0.440644	1.39516	0.0192216	2.21649	0.00252957	2.38388	375.563	268.029
1388667_PM_at	AI178793	Man2a1	0.99961	1.31967	0.999807	1.62948	0.0137297	2.06665	0.0037882	2.28957	0	2.38192	95.1466	34.2648
1373085_PM_at	BI282197	Cbr3	0.99961	1.26341	0.999807	1.5621	0.0596006	1.84476	0.00768864	2.15347	0	2.38105	118.787	46.6201
1373037_PM_at	BI279216	Ube2l6	0.99961	1.05992	0.999807	1.25762	0.121213	1.76543	0.0107561	2.2048	0.00430097	2.37891	268.339	203.996
1377423_PM_at	AW526335	---	0.99961	-1.12811	0.999807	-1.73427	0.0151528	-2.68013	0.0168684	-2.54585	0.0172258	-2.37856	131.518	0.9622
1391685_PM_at	AW521201	Pnldc1	0.99961	-1.00236	0.999807	1.16716	0.178545	1.58912	0.00871021	2.11728	0.00102566	2.37809	224.637	174.153
1377199_PM_at	BI274530	---	0.99961	1.20483	0.999807	-1.58896	0.0359349	-2.46149	0.225084	-1.77634	0.0159968	-2.37761	501.633	339.243
1374620_PM_at	BM392373	Ceacam1	0.99961	1.4065	0.999807	1.68644	0.0869469	1.80669	0.0115615	2.19524	0.00252957	2.37716	109.903	25.0397
1387083_PM_at	NM_017129	Ctf1	0.99961	1.05306	0.999807	-1.15389	0	-2.18913	0	-2.45049	0	-2.37536	232.252	186.064
1376654_PM_at	AW521378	Plcxd3	0.99961	-1.3045	0.691978	-1.80243	0.0181701	-1.86049	0	-2.22331	0	-2.37191	85.3966	28.2517
1387031_PM_at	U36482	Erp29	0.99961	1.1296	0.999807	1.38592	0.00730962	1.91631	0	2.26392	0	2.37114	93.1767	0.8397
1395436_PM_at	BF415556	---	0.99961	1.085	0.999807	-1.18829	0.0414699	-2.06526	0.0570725	-1.8958	0.00183386	-2.36639	330.23	243.684
1372372_PM_at	BG372437	Cmbl	0.99961	-1.11726	0.999807	-1.55519	0.0195025	-2.02861	0.0628711	-1.77854	0	-2.36589	400.506	285.269
1380089_PM_at	AI407434	---	0.99961	1.13461	0.999807	-1.04759	0.0841762	-2.00592	0.0410706	-2.18756	0.0109921	-2.36479	300.543	204.341
1390681_PM_at	AA964074	RGD1560115 /// RGD1561975 /// RGD1564927 /// Tgif2	0.99961	1.56	0.999807	1.5395	0.0286995	2.0537	0.0037882	2.31693	0.00183386	2.36334	96.6107	17.6075
1395468_PM_at	BF409952	---	0.99961	-1.04116	0.999807	-1.10882	0.183671	-1.64298	0.0184963	-2.27674	0.00252957	-2.36279	336.5	221.024
1389967_PM_at	AA892386	Arl6ip1	0.99961	1.24972	0.999807	1.27721	0	1.93585	0	2.19168	0	2.36271	315.042	234.219
1388197_PM_at	AA900970	Hoxa4	0.99961	-1.06872	0.999807	-1.69934	0.0328093	-2.56028	0.0908642	-2.22006	0.0287157	-2.36174	136.526	0.8513
1375739_PM_at	BF395171	Ehd4	0.99961	1.31954	0.999807	1.4225	0.0207179	1.97231	0.00207179	2.15362	0	2.35968	182.455	58.841
1397921_PM_at	AW535104	---	0.99961	-1.22172	0.999807	-1.31071	0.00430692	-2.06966	0.00207179	-2.05601	0	-2.35959	113.16	0.4158
1387323_PM_at	NM_012725	Klkb1	0.99961	1.08186	0.999807	-1.59366	0.083012	-1.84167	0.0396287	-1.98856	0.00315491	-2.35939	103.481	0.3635
1390532_PM_at	AI013778	Slc13a4	0.99961	1.16181	0.999807	1.62682	0.267609	1.50802	0.00207179	2.41033	0.00102566	2.35851	321.352	238.172
1370474_PM_at	J03819	Thrb	0.99961	-1.05559	0.999807	-1.37546	0.0780171	-1.95937	0.00871021	-2.3358	0.00634066	-2.35755	121.792	0.8926
1391958_PM_at	BE119699	---	0.99961	-1.03716	0.999807	-1.15259	0.0759318	-1.89603	0.0363921	-2.03884	0.00374717	-2.35737	369.806	267.54
1389084_PM_at	AI177159	LOC100912167	0.99961	-1.01749	0.999807	-1.40915	0.0402605	-1.97798	0.0410706	-1.88929	0	-2.35665	98.8285	0.5356
1389617_PM_at	BM392135	Elk3	0.99961	1.04393	0.999807	1.30874	0.180036	1.66546	0.0115615	2.17632	0.00374717	2.35653	364.398	264.347
1384309_PM_at	BF393535	---	0.99961	-1.1257	0.999807	-1.60418	0.0318674	-2.28143	0.0115615	-2.51774	0.00634066	-2.35373	120.24	0.9915
1376860_PM_at	BE105713	Slc22a23	0.99961	-1.23594	0.999807	-1.31272	0	-2.26276	0.00977896	-1.97775	0	-2.35216	216.457	104.904
1393353_PM_at	AI044301	RGD1304810	0.99961	-1.19743	0.999807	-1.35608	0.00430692	-2.1049	0.0151955	-1.89356	0	-2.35155	408.549	289.806
1367977_PM_at	NM_019169	Snca	0.99961	-1.37403	0.999807	-1.43643	0.55787	1.31563	0.0037882	2.65233	0.00727972	2.35143	351.73	256.787
1391722_PM_at	BI289088	Hsf2bp	0.99961	-1.05001	0.999807	1.51321	0.0195025	1.95939	0	2.84793	0	2.35036	96.9152	0.3654
1368964_PM_at	NM_030856	Lrrn3	0.99961	-1.01909	0.999807	-1.08198	0.085833	1.68384	0.00207179	2.26709	0.00252957	2.34942	347.916	263.773
1373398_PM_at	BI275184	Trim37	0.99961	1.13603	0.999807	1.24555	0.0470808	1.86972	0.031217	1.88849	0.00102566	2.34804	300.477	224.975
1377019_PM_at	BF410042	---	0.99961	-1.00348	0.999807	-1.4042	0.0116954	-2.0013	0	-1.95725	0	-2.34608	87.6597	0.5017
1395881_PM_at	BE110708	---	0.99961	1.15402	0.999807	1.19643	0.046057	1.47242	0	2.18925	0	2.34546	232.353	179.533
1368838_PM_at	NM_012678	Tpm4	0.99961	1.23807	0.999807	1.33749	0.129281	1.77894	0.0348692	2.09487	0.00374717	2.3444	342.753	251.358
1390518_PM_at	AW915157	Emid1	0.99961	1.22379	0.999807	1.20345	0.306166	1.4472	0.0221487	2.0052	0.00252957	2.3389	296.886	222.671
1387343_PM_at	NM_013154	Cebpd	0.99961	1.61459	0.999807	1.92347	0.00979214	2.8637	0.0143333	2.64126	0.0246335	2.33736	40.867	12.7255
1392534_PM_at	BI274101	Pmepa1	0.99961	1.33879	0.999807	1.36939	0.0137297	1.78462	0	2.40221	0	2.33606	93.0513	0.03332
1383912_PM_at	BM390524	LOC685045	0.99961	1.29811	0.999807	1.20476	0.0869469	1.72655	0.0115615	2.03183	0	2.33507	336.853	247.756
1389919_PM_at	BI296756	Parvb	0.99961	-1.10416	0.999807	1.11646	0.255904	1.52406	0.0115615	2.21897	0.00252957	2.33486	293.953	220.782
1368195_PM_at	NM_134419	Hspbap1	0.99961	1.31025	0.999807	1.5686	0.00730962	2.06242	0	2.72492	0	2.33458	83.3505	0.3431
1376828_PM_at	BI276110	Gprc5a	0.99961	1.97311	0.999807	1.93183	0.0452766	2.23112	0.00871021	2.56262	0.0133073	2.33138	5.6007	1.52249e-06
1371394_PM_x_at	BG664827	---	0.99961	-1.02112	0.999807	-1.65227	0.00430692	-2.65527	0.0221487	-2.14226	0.00430097	-2.32955	200.723	87.0235
1384879_PM_at	AI045958	Trpt1	0.99961	-1.04779	0.999807	-1.38844	0.0770904	-1.91957	0.0333483	-2.03944	0.00252957	-2.32917	375.874	271.097
1369719_PM_at	NM_013004	Phex	0.99961	-1.26668	0.999807	-1.21833	0.0649744	-1.86546	0.0323301	-2.00297	0.00102566	-2.32724	362.166	263.024
1381088_PM_at	BE096686	Scp2	0.99961	-1.11541	0.999807	-1.22841	0.0845934	-1.70367	0.0240493	-1.87497	0	-2.32647	258.833	197.635
1378030_PM_at	AW527482	---	0.99961	-1.26212	0.999807	-1.27383	0.0337193	-2.08111	0.0469573	-1.96583	0.00374717	-2.32535	354.111	258.217
1370575_PM_a_at	D50734	Azin1	0.99961	1.21524	0.999807	1.1656	0.0309841	1.69234	0.00207179	1.92555	0	2.32507	289.728	218.049
1397740_PM_at	AA964229	Sfxn1	0.99961	1.30446	0.999807	1.34866	0.0741405	1.82623	0.0299329	1.99007	0	2.32467	398.145	283.929
1385015_PM_at	BM390024	Zadh2	0.99961	-1.23598	0.999807	-1.69198	0.0151528	-2.898	0.031217	-2.46546	0.0248548	-2.32306	128.446	0.8296
1384920_PM_at	AI030026	---	0.99961	1.02837	0.999807	1.09021	0.0649744	1.6609	0	2.78863	0	2.32243	359.111	300.158
1383322_PM_at	BG375198	Rasl11b	0.99961	-1.20413	0.999807	1.54283	0.289202	1.68475	0.0488374	2.30371	0.0222505	2.31464	370.778	268.111
1390690_PM_at	BF564881	---	0.99961	-1.01482	0.999807	-1.10026	0.0463772	-1.95103	0.0151955	-2.16044	0.00315491	-2.31388	277.353	206.814
1388480_PM_at	AI412863	Gltp	0.99961	1.23122	0.999807	1.38522	0.0841762	1.69305	0.0375451	1.83921	0	2.31329	346.63	253.709
1397761_PM_at	BF419013	Wwp1	0.99961	-1.33006	0.691978	-1.88487	0	-2.50259	0.00977896	-2.08572	0.00102566	-2.31024	109.247	0.4518
1373736_PM_at	AI178446	---	0.99961	1.03674	0.999807	-1.09579	0	-1.9278	0	-2.25645	0	-2.31006	241.732	190.95
1392632_PM_at	AI044816	Ttc9	0.99961	1.24327	0.999807	1.458	0.0898846	1.73963	0.0134483	2.06179	0.00183386	2.30934	355.521	259.062
1394435_PM_at	AI703874	Vangl1	0.99961	1.2055	0.999807	1.36785	0.0600551	1.82447	0.00652809	2.04981	0.00102566	2.30857	170.821	76.556
1374098_PM_at	AW530272	Egfl8	0.99961	-1.01468	0.999807	-1.70788	0.0168579	-2.05374	0.121149	-1.64097	0.00102566	-2.30458	67.8061	0.7035
1389767_PM_at	BE115349	Eme2	0.99961	1.42456	0.999807	1.64559	0.183671	1.76878	0.0430661	2.25874	0.0208234	2.30368	101.932	23.3779
1394754_PM_at	AW920803	LOC100911253	0.99961	1.15132	0.999807	-1.44981	0.210133	-1.65681	0.0115615	-2.34918	0.00727972	-2.30333	111.933	0.2636
1392676_PM_at	AI548984	Zfp667	0.99961	-1.04755	0.999807	-1.39563	0.00730962	-1.91117	0.00521591	-1.95388	0	-2.30223	111.144	0.8929
1395079_PM_at	AI454784	---	0.99961	1.03922	0.999807	1.27056	0.367783	1.31614	0.00521591	2.05274	0	2.30141	309.138	230.491
1373885_PM_at	BF398015	Cbx5	0.99961	1.1623	0.999807	1.20997	0.118001	1.56249	0.0214119	1.79226	0	2.30037	304.379	227.468
1367712_PM_at	NM_053819	Timp1	0.99961	-1.12478	0.999807	1.01705	0.292785	1.44446	0	2.32568	0.00183386	2.29995	300.786	225.173
1383803_PM_at	BF283176	---	0.99961	-1.4399	0.999807	-1.60336	0.0269165	-1.8637	0.044	-1.70374	0	-2.29865	90.7278	13.8615
1390767_PM_at	BF391148	Ssr1	0.99961	1.27737	0.999807	1.43116	0.0611611	1.8349	0.0107561	2.03206	0	2.29577	163.242	59.9329
1370055_PM_at	M83681	Rab3d	0.99961	1.24446	0.802065	1.74777	0.00430692	2.07767	0.00521591	2.07537	0	2.2942	100.557	0.6771
1368174_PM_at	NM_019371	Egln3	0.99961	1.0271	0.999807	1.11559	0.251594	1.98664	0.0363921	3.03944	0.0881292	2.29146	NA	NA
1373635_PM_at	BF393090	Mypop	0.99961	-1.38757	0.999807	-1.49893	0.0137297	-2.1739	0.0221487	-1.94502	0	-2.29132	89.7312	27.9112
1376628_PM_at	AI407872	Zfp189	0.99961	-1.2672	0.999807	-1.83554	0.0708208	-2.0277	0.0143333	-2.37799	0.0068165	-2.29095	104.348	0.7866
1389415_PM_at	BI289649	Rsbn1	0.99961	-1.01759	0.999807	-1.35622	0.0474253	-1.79133	0.0292011	-1.81928	0.00102566	-2.29056	265.823	202.319
1369096_PM_at	NM_134331	Epha7	0.99961	-1.00286	0.999807	1.34926	0.259308	1.57051	0.0410706	2.01842	0.00539203	2.28999	343.78	251.981
1373883_PM_at	BE102485	Cdadc1	0.99961	-1.151	0.999807	-1.36167	0.0389725	-1.95986	0.0221487	-1.96353	0.00183386	-2.28564	311.539	232.011
1376120_PM_at	BG671875	Fam69b	0.99961	-1.12282	0.999807	-1.47425	0.177358	-1.68599	0.0168684	-2.21706	0.0068165	-2.28515	100.833	0.6791
1378642_PM_at	AI112858	Plk1s1	0.99961	-1.2344	0.999807	-1.31284	0.111974	-1.83712	0.0333483	-2.06665	0.0068165	-2.28477	300.87	225.227
1379949_PM_at	AI010265	Tfb1m	0.99961	1.20028	0.999807	1.14191	0.0869469	1.58073	0	1.9897	0	2.283	239.382	184.393
1377816_PM_at	BG374857	---	0.99961	-1.15871	0.999807	-1.22082	0.119884	-1.79471	0.0247816	-2.15435	0.00978188	-2.28272	356.646	259.735
1371420_PM_at	AI412054	---	0.99961	1.0134	0.999807	-1.22185	0.00979214	-1.68814	0	-1.90866	0	-2.28268	223.271	173.196
1394619_PM_at	AI598752	---	0.99961	-1.01794	0.999807	-1.46436	0.0679621	-2.07337	0.0286583	-2.20226	0.00978188	-2.28252	119.864	0.9308
1374455_PM_at	AI599343	LOC100361939 /// LOC100365566	0.99961	-1.01179	0.999807	1.03328	0.278811	1.4355	0.0115615	2.05975	0.00183386	2.28247	371.92	267.209
1382838_PM_at	AA799942	---	0.99961	-1.03745	0.999807	-1.15419	0.0394326	-1.97883	0	-2.33066	0.00183386	-2.28188	259.454	195.19
1387091_PM_at	NM_017226	Padi2	0.99961	-1.06096	0.999807	1.35238	0.390413	1.44522	0.0426059	2.05892	0.00539203	2.28151	256.031	195.745
1388148_PM_a_at	AI232268	Lrpap1	0.99961	1.11598	0.999807	1.24987	0.0991522	1.75831	0.0469573	1.89362	0.00252957	2.27975	301.354	225.537
1397934_PM_at	BF399994	---	0.99961	1.33402	0.691978	1.68759	0.0645664	1.57972	0	2.20931	0	2.27823	108.067	29.424
1377734_PM_at	AI317811	---	0.99961	-1.25364	0.999807	-1.3611	0.0219993	-1.84527	0	-2.16775	0	-2.27727	103.029	0.5086
1387293_PM_at	NM_031150	Zp2	0.99961	1.04867	0.999807	1.05145	0.169784	1.59353	0.00207179	2.42597	0.00183386	2.27612	366.643	277.082
1370034_PM_at	NM_133572	Cdc25b	0.99961	1.0785	0.999807	1.22172	0.174855	1.58517	0.0037882	2.37506	0.00315491	2.27536	397.844	283.758
1374117_PM_at	BI279562	Baiap2	0.99961	1.39011	0.999807	1.3732	0.0298809	1.99233	0	2.35996	0	2.27334	113.785	0.2313
1387913_PM_at	U48220	Cyp2d4	0.99961	1.02528	0.999807	-1.23121	0.0368267	-2.01765	0.0207386	-2.03422	0.00102566	-2.27209	371.387	268.469
1379833_PM_at	BE110171	Lingo4 /// Rorc	0.99961	-1.02376	0.999807	-1.51952	0.00730962	-2.32943	0.00207179	-2.39998	0.00183386	-2.27155	89.4273	0.7652
1370335_PM_at	AF236130	Dab2ip	0.99961	1.04235	0.999807	1.22401	0.166173	1.5003	0	2.09901	0	2.2714	249.957	191.63
1391292_PM_at	AI556811	---	0.99961	1.3601	0.999807	1.57782	0.0463772	1.93738	0.00768864	2.23463	0.00252957	2.26936	117.405	32.0648
1383331_PM_at	BF548234	---	0.99961	1.00092	0.999807	-1.29792	0.0389725	-1.93383	0	-2.53003	0.00430097	-2.26916	134.008	0.9781
1376217_PM_at	BM388768	Casc1	0.99961	-1.01912	0.999807	-1.138	0.161823	-1.61512	0.0353487	-1.86592	0.00102566	-2.26771	260.792	198.951
1390878_PM_at	BI296047	LOC681309	0.99961	1.08402	0.999807	1.31063	0.277534	1.62624	0.0184963	2.38989	0.0222505	2.26713	433.929	303.835
1367693_PM_at	NM_013052	Ywhah	0.99961	1.28982	0.999807	1.41179	0.00430692	1.80877	0	1.99878	0	2.26653	322.41	238.832
1396460_PM_at	AW522969	---	0.99961	1.04819	0.999807	-1.22715	0.04978	-2.0859	0.0345167	-2.06666	0.00896731	-2.26583	221.086	159.359
1382905_PM_at	AI102514	---	0.99961	1.09154	0.999807	1.5371	0.101535	1.89252	0.00207179	2.57173	0.00769741	2.26428	109.636	0.7557
1371847_PM_at	BI274357	Crtap	0.99961	1.19738	0.999807	1.35805	0.0151528	1.8679	0	2.18008	0.00102566	2.26317	108.707	0.7454
1373732_PM_at	BM386224	Acp6	0.99961	1.19102	0.999807	1.41788	0.0249254	1.69193	0.00207179	1.90877	0	2.26288	277.561	210.099
1388778_PM_at	BF284876	---	0.99961	-1.15556	0.999807	-1.31586	0.113124	-1.66603	0.0306056	-1.88473	0.00102566	-2.26279	342.979	251.495
1381840_PM_at	BF402893	---	0.99961	-1.12266	0.999807	-1.42494	0.0544215	-1.92498	0.00521591	-2.31609	0.00102566	-2.26273	105.158	0.8995
1370256_PM_at	AA944349	Fzd1	0.99961	1.58142	0.999807	1.63757	0.0318674	1.9456	0.00871021	2.04872	0	2.26261	44.4526	7.05232
1389511_PM_s_at	BF403383	---	0.99961	1.01491	0.999807	-1.15858	0.10092	-1.73014	0.0292011	-1.96858	0.00183386	-2.25886	237.71	154.367
1394464_PM_at	AW528921	LOC100912450 /// LOC690830 /// RGD1560652	0.99961	-1.70937	0.999807	-1.23917	0.0750929	-2.04421	0.00521591	-2.71877	0.0142839	-2.25826	572.592	373.459
1385796_PM_at	AI501224	---	0.99961	-1.54551	0.691978	-1.95013	0.00430692	-2.26741	0.0520301	-1.80601	0.00315491	-2.256	48.286	0.4708
1376850_PM_a_at	AI058901	Ccl27	0.99961	-1.17616	0.999807	-1.372	0.0286995	-2.08649	0.088452	-1.78898	0.00315491	-2.2546	98.2983	0.1151
1382746_PM_s_at	BE108581	---	0.99961	-1.08412	0.999807	-1.39726	0.0354497	-2.18061	0.012612	-2.2759	0.00857824	-2.25245	102.232	0.7687
1389209_PM_at	BG666095	Lmf2	0.99961	1.16662	0.999807	1.21853	0.10058	1.68308	0.00871021	2.13073	0.00102566	2.25166	291.957	219.493
1370520_PM_at	AF260582	LOC257650	0.99961	1.13525	0.999807	-1.47557	0.0643061	-1.87512	0.0415187	-1.92782	0.00484062	-2.2509	118.108	0.4878
1390805_PM_at	BM390762	LOC689755	0.99961	1.17508	0.999807	1.43942	0.0228125	1.91445	0.0037882	2.08946	0.00102566	2.25084	93.9659	0.9405
1368957_PM_at	NM_024138	Gng7	0.99961	1.305	0.999807	1.5551	0.0802993	1.87265	0.0134483	2.17289	0.00539203	2.25016	118.635	37.8059
1373652_PM_at	BG374986	Cnst	0.99961	-1.05707	0.999807	-1.19847	0.0410214	-1.72665	0.104553	-1.52624	0	-2.24724	238.136	183.535
1373797_PM_at	BF417430	Hyal3	0.99961	1.23691	0.999807	1.58697	0.171533	1.66184	0.0247816	2.09974	0.00430097	2.24647	399.543	284.723
1380314_PM_at	BI290787	LOC100912566	0.99961	-1.06505	0.999807	-1.32392	0.0151528	-2.23628	0.00768864	-2.34128	0.00484062	-2.24427	209.251	161.197
1380474_PM_at	AI013470	Loxl2	0.99961	1.18036	0.999807	-1.0611	0.382516	1.32207	0.0415187	1.75333	0.00102566	2.24103	488.727	332.711
1391501_PM_at	AA851404	Ift80	0.99961	1.34858	0.999807	1.41847	0.0151528	1.8802	0.00521591	1.92462	0	2.23977	178.047	45.5178
1392906_PM_at	AW528860	Ubl4a	0.99961	1.14339	0.999807	1.21908	0.0116954	1.71667	0	1.95903	0	2.23956	245.875	188.847
1378088_PM_at	BM386245	Zdhhc1	0.99961	-1.04936	0.999807	-1.22922	0	-1.97215	0	-2.01123	0	-2.23815	220.734	150.736
1376623_PM_at	AI409186	Tmem204	0.99961	1.12691	0.999807	1.54842	0.097791	1.9542	0.0286583	2.20307	0.0142839	2.23748	139.63	0.9999
1377455_PM_at	BE106526	---	0.99961	1.03037	0.999807	-1.18492	0.144334	-1.85692	0.0228234	-2.34625	0.0153188	-2.23693	399.097	284.47
1377088_PM_at	BI275952	RGD1304644	0.99961	1.25104	0.999807	1.67871	0.130412	1.7223	0.0143333	2.09314	0.00374717	2.23645	166.3	38.7704
1383950_PM_at	BF410404	---	0.99961	-1.11571	0.999807	-1.13056	0.215852	-1.64755	0.0286583	-2.12089	0.00896731	-2.23277	371.645	268.621
1388705_PM_at	BI282694	Selm	0.99961	1.07067	0.999807	1.21772	0.0544215	1.6306	0.00207179	1.94329	0	2.23162	250.344	191.893
1389506_PM_x_at	BI298458	Cdc20	0.99961	1.24218	0.999807	1.17583	0.0181701	1.81726	0.00207179	2.02012	0	2.23079	403.836	287.153
1397015_PM_at	BF386238	Etv1	0.99961	-1.29962	0.999807	-1.15091	0.1027	-1.77288	0.031792	-1.96708	0.00539203	-2.2282	362.132	263.004
1383779_PM_at	BF566806	Rrp1b	0.99961	1.32078	0.999807	1.31055	0.261944	1.4514	0.0348692	1.85288	0	2.228	314.011	233.569
1393132_PM_at	BI293325	Mdfi	0.99961	1.11822	0.999807	1.37315	0.44701	1.35508	0.0345167	1.98719	0.00315491	2.2271	420.703	296.578
1393906_PM_at	AA962978	Fam149a	0.99961	-1.04167	0.999807	1.15608	0.16692	1.46553	0.0143333	1.80667	0	2.22621	235.33	181.596
1368596_PM_at	NM_021693	Sik1	0.99961	2.16779	0.999807	2.16249	0.0219993	2.87478	0.0406161	2.54337	0.0558289	2.22051	NA	NA
1395928_PM_at	BE102495	---	0.99961	-1.05189	0.999807	-1.65231	0.0394326	-2.13433	0.183136	-1.69106	0.0081592	-2.22048	509.622	343.237
1374344_PM_at	AI711557	Lppr3	0.99961	1.01501	0.999807	1.29003	0.206128	1.53582	0.0363921	1.84893	0.00430097	2.22031	291.434	219.154
1390232_PM_at	BM388441	RGD1311946	0.99961	1.23959	0.999807	1.2315	0.0674208	1.71302	0.0299329	1.78292	0	2.22028	330.453	243.821
1398065_PM_at	BF394331	Sobp	0.99961	-1.21834	0.999807	-1.43556	0.0318674	-2.04651	0.100566	-1.75319	0.00727972	-2.21369	146.925	49.2293
1389073_PM_at	AA851248	Reep4	0.99961	1.36918	0.999807	1.2871	0	1.8504	0	2.09341	0	2.21312	302.359	226.179
1389586_PM_at	BE107169	---	0.99961	-1.05256	0.999807	1.29004	0.151072	1.76072	0.0266617	2.15932	0.0128878	2.20506	368.115	266.544
1394184_PM_at	AI177746	---	0.99961	-1.11624	0.999807	-1.40121	0.0116954	-2.10136	0.150122	-1.63264	0.00374717	-2.20294	415.376	293.622
1374883_PM_at	BF392344	Mtmr7	0.99961	1.08939	0.999807	-1.30938	0.0421448	-1.95459	0.0523565	-1.84914	0	-2.20259	354.092	258.205
1382305_PM_at	AI236814	---	0.99961	-1.12884	0.999807	-1.0723	0.0616788	-2.03246	0.012612	-2.33114	0.0136127	-2.20241	339.521	208.515
1380311_PM_at	AI535528	---	0.99961	-1.02536	0.999807	-1.2665	0.046057	-2.39025	0.0771998	-2.06416	0.0271364	-2.20168	217.018	187.344
1393127_PM_at	AI707002	Zfp358	0.99961	-1.43355	0.999807	-1.61495	0.00979214	-2.42625	0.0426059	-2.01551	0.0068165	-2.19974	61.604	18.6642
1372426_PM_at	AI411997	Adamtsl4	0.99961	1.11206	0.999807	-1.22347	0.0687395	-1.6749	0.0435206	-1.69658	0	-2.19732	314.367	233.793
1371534_PM_at	AI407908	LOC100911440 /// Slc25a22	0.99961	1.50252	0.999807	1.73767	0.0359349	2.01463	0.00977896	2.09173	0.00374717	2.19427	43.8307	11.4522
1381075_PM_at	AA956937	---	0.99961	-1.15069	0.999807	-1.30253	0.284669	-1.53327	0.044	-2.07194	0.0117486	-2.19388	367.813	266.366
1392998_PM_at	BI294284	---	0.99961	-1.1185	0.999807	-1.41736	0.0345509	-1.90602	0.0621465	-1.75619	0	-2.19375	340.667	250.087
1369435_PM_at	NM_013048	Ttpa	0.99961	1.03479	0.999807	-1.79353	0.0375492	-2.1549	0.0716599	-1.94789	0.015657	-2.19264	150.038	0.6973
1389786_PM_at	AA946272	---	0.99961	-1.54818	0.999807	-1.35614	0.0181701	-2.43543	0.0240493	-2.28	0.015657	-2.19257	233.025	203.797
1387871_PM_at	BM389673	LOC688430	0.99961	1.35509	0.999807	1.18482	0.225942	1.55522	0.0484384	1.91652	0.00727972	2.19184	437.057	305.535
1383181_PM_at	AI704947	Dnajc9	0.99961	1.21285	0.999807	1.27817	0.0414699	1.64499	0.012612	1.74107	0	2.19155	315.946	234.786
1372106_PM_at	BI284307	Ehd4	0.99961	1.31099	0.999807	1.39302	0.025906	1.80364	0	2.067	0	2.19006	170.487	56.2914
1372229_PM_at	AI179119	Pdk3	0.99961	1.17511	0.999807	1.51746	0.0195025	1.84884	0.0037882	2.03771	0	2.18787	115.602	0.9826
1396029_PM_at	BE120584	---	0.99961	-1.25612	0.999807	-1.8272	0.0474253	-1.96413	0.251188	-1.54716	0.00769741	-2.18727	624.357	396.73
1385458_PM_a_at	AA799992	Akip1	0.99961	1.03828	0.999807	1.34818	0.0298809	1.66179	0	1.9859	0	2.18662	103.016	0.928
1370313_PM_at	D88891	Acot7	0.99961	1.22536	0.999807	1.26084	0	1.75956	0	2.05873	0	2.18468	266.025	202.454
1368991_PM_at	NM_053605	Smpd3	0.99961	1.17442	0.999807	1.25596	0.183997	1.59901	0.0266617	1.97529	0.00374717	2.18272	343.444	251.778
1368265_PM_at	NM_134369	Cyp2t1	0.99961	1.10309	0.999807	1.29005	0.207124	1.60226	0.0381548	1.95834	0.00857824	2.18045	301.578	225.68
1380743_PM_at	BE116508	---	0.99961	-1.22706	0.87006	-1.88726	0.0151528	-2.31219	0.218927	-1.5445	0.00374717	-2.18026	48.0593	0.317
1368358_PM_a_at	NM_053594	Ptprr	0.99961	-1.0458	0.999807	-1.03991	0.183029	-1.65704	0.0465709	-2.01995	0.0125117	-2.1798	374.219	270.129
1392522_PM_at	AA925790	Nus1	0.99961	1.08637	0.999807	1.34363	0.0402605	1.64147	0	2.16967	0	2.17737	98.0041	0.5246
1393620_PM_at	AI113325	Sesn3	0.99961	1.19828	0.999807	1.59118	0.0932505	1.76678	0.00521591	2.27359	0.00585687	2.17735	123.417	0.8136
1382255_PM_at	BE110785	---	0.99961	-1.1346	0.999807	-1.62067	0.0425106	-2.02173	0.0929806	-1.80547	0.00939586	-2.17709	521.856	349.282
1373487_PM_at	AI030552	---	0.99961	-1.06619	0.999807	-1.18347	0.121548	-1.95113	0.00652809	-2.87074	0.02917	-2.17569	197.031	0.8313
1377369_PM_at	BF419070	Cybrd1	0.99961	1.05519	0.999807	1.36641	0.0137297	1.85697	0	2.12215	0	2.17488	95.1935	0.8853
1380924_PM_at	BF395816	---	0.99961	1.29989	0.999807	1.56259	0.0921768	1.5281	0	1.93823	0	2.17407	343.107	251.573
1392701_PM_at	BI285572	Gmppb	0.99961	1.37372	0.999807	1.58936	0.0410214	2.26295	0.0554347	2.12317	0.0225223	2.17353	103.637	26.0707
1383666_PM_at	BG378435	Ptrh1	0.99961	1.16816	0.999807	1.39375	0.0269165	1.8986	0.00768864	1.93566	0	2.1727	113.67	0.8807
1392170_PM_at	BE121336	Rwdd3	0.99961	-1.18856	0.999807	-1.197	0.00979214	-2.48984	0.0143333	-2.52418	0.015657	-2.17168	221.765	201.419
1392938_PM_s_at	BF561368	Akip1	0.99961	1.0025	0.999807	1.40586	0.0544215	1.73268	0.00652809	1.96092	0	2.17131	113.548	0.9246
1397751_PM_at	AI547518	---	0.99961	-1.04516	0.999807	-1.61883	0.0116954	-2.00673	0.0516006	-1.73745	0	-2.17108	117.414	0.3463
1398922_PM_at	BM389018	---	0.99961	1.19265	0.999807	1.42674	0.0598827	1.72772	0.00207179	2.11175	0	2.17045	111.347	0.8316
1373769_PM_at	AI176913	Pgm2	0.99961	1.05546	0.999807	1.40771	0.0620711	1.64245	0.00652809	1.91718	0.00102566	2.16957	265.825	202.321
1378313_PM_at	BI299600	---	0.99961	1.11438	0.999807	-1.42013	0	-2.27433	0.00871021	-2.30762	0.00374717	-2.16647	198.198	129.393
1387843_PM_at	NM_012561	Fst	0.99961	-1.32695	0.999807	-2.15435	0.0168579	-2.89	0.0582501	-2.38482	0.0635538	-2.16472	NA	NA
1383933_PM_at	AI136714	RGD1308772	0.99961	-1.07183	0.999807	-1.40253	0.0238402	-2.42286	0.0849563	-2.0913	0.0366522	-2.16269	212.796	125.216
1383681_PM_at	BI289508	---	0.99961	1.17199	0.999807	-1.05627	0.0790704	-2.07885	0.00207179	-2.69669	0.0266607	-2.16096	207.086	0.782
1373942_PM_at	BF396312	---	0.99961	1.08436	0.999807	1.23748	0.067144	1.59884	0.0292011	1.67531	0	2.15737	288.597	217.315
1392793_PM_at	AA926030	LOC100911990	0.99961	1.5366	0.999807	1.50231	0.0345509	2.08901	0.00652809	2.35306	0.00634066	2.1573	78.2344	15.9813
1389086_PM_at	BF408444	Susd4	0.99961	1.10827	0.999807	1.43895	0.0921768	1.7328	0.0037882	2.17871	0.00252957	2.15639	104.322	0.8572
1384358_PM_at	BM384625	Hmox2	0.99961	1.0664	0.999807	-1.53402	0	-1.98618	0.00207179	-1.93432	0	-2.15471	163.273	82.7775
1382714_PM_at	AA875186	Kazn	0.99961	-1.16829	0.999807	1.29151	0.356593	1.41372	0.0037882	2.29437	0.00484062	2.1541	282.997	213.665
1368074_PM_at	NM_080783	Gale	0.99961	1.25243	0.999807	1.35801	0.180588	1.60528	0.0260889	2.01131	0.00374717	2.15331	333.306	245.579
1372843_PM_at	BG377188	RGD1309410	0.99961	1.48477	0.999807	1.42135	0.00430692	2.02492	0	2.14726	0	2.15255	105.274	21.4695
1388142_PM_at	AA850991	Vcan	0.99961	1.02368	0.999807	-1.03767	0.751695	1.16979	0.00871021	2.21727	0.0113608	2.1523	435.368	382.409
1367768_PM_at	NM_031655	Lxn	0.99961	-1.01622	0.999807	1.21329	0.15376	1.57897	0.00207179	2.14197	0.00183386	2.15229	261.181	199.213
1386861_PM_at	NM_022674	H2afz	0.99961	1.18342	0.999807	1.2223	0.0238402	1.63289	0.00521591	1.80323	0	2.15102	281.778	212.868
1372180_PM_at	AI112985	Sdc3	0.99961	-1.0988	0.999807	1.13043	0.317357	1.55664	0.00768864	2.44643	0.0208234	2.15074	381.764	228.336
1390000_PM_at	BE118720	Kdm6b	0.99961	1.22616	0.999807	-1.32462	0.0991522	-1.61527	0.0107561	-1.9264	0.00102566	-2.14985	348.774	255.005
1393376_PM_at	BI289559	Sox6	0.99961	-1.02822	0.999807	-1.34265	0.0368267	-2.27367	0.142098	-1.85367	0.0295874	-2.14932	221.098	131.711
1379115_PM_at	BF407646	---	0.99961	1.32033	0.999807	1.50805	0.0869469	1.74491	0.00768864	2.15108	0.00183386	2.14865	126.116	36.9742
1394460_PM_at	BF564428	---	0.99961	1.3746	0.999807	-1.22642	0.0698993	-1.98795	0	-2.70169	0.0146192	-2.14491	170.584	0.3842
1371104_PM_at	AF286470	Srebf1	0.99961	-1.05838	0.999807	-1.42951	0.00730962	-2.47137	0.0508938	-1.99401	0.00896731	-2.13907	207.897	121.653
1373460_PM_at	AI178790	Slc35b2	0.99961	1.31677	0.999807	1.20149	0.202701	1.41325	0.00652809	1.80633	0	2.13891	331.518	244.479
1374399_PM_at	AA801107	Ehd4	0.99961	1.39831	0.999807	1.32078	0.0687395	1.77157	0.00652809	2.02906	0.00183386	2.13842	367.916	266.427
1388184_PM_at	BM391649	Icmt	0.99961	1.47812	0.999807	1.2603	0.158301	1.50751	0.0168684	1.85304	0.00102566	2.13772	356.257	259.502
1371539_PM_at	AW921151	Nhp2	0.99961	1.1703	0.999807	1.15739	0.0958373	1.53242	0	1.93015	0	2.1376	258.312	197.284
1384163_PM_at	BE103875	---	0.99961	1.03623	0.999807	-1.38131	0.0354497	-1.7896	0.0160215	-1.87999	0.00102566	-2.13684	117.619	0.8128
1383499_PM_at	BG371995	Amigo1	0.99961	-1.15616	0.999807	-1.143	0.0137297	-2.07529	0.0107561	-2.0693	0.00374717	-2.13603	259.618	203.696
1382913_PM_at	BE114076	Cttnbp2	0.99961	1.0436	0.999807	-1.23118	0.0623634	-1.73261	0.00977896	-1.97855	0	-2.13589	333.499	245.698
1376763_PM_at	AW915423	---	0.99961	-1.05288	0.999807	-1.2068	0.0643061	-1.61149	0.0115615	-1.818	0	-2.1347	268.932	204.391
1385014_PM_at	BG377996	RGD1564763	0.99961	1.03547	0.999807	-1.21978	0.206935	-1.73507	0.0292011	-2.30794	0.0336918	-2.13368	273.738	161.366
1391805_PM_at	BE096676	Klhl32	0.99961	-1.16378	0.999807	-1.30878	0.327086	-1.55036	0.0406161	-2.14775	0.028196	-2.13165	448.327	311.606
1368627_PM_at	NM_031546	Rgn	0.99961	-1.25794	0.999807	-1.62283	0.0750929	-2.03526	0.0461792	-2.09427	0.0219759	-2.13138	596.953	384.579
1395644_PM_at	BF386852	Abca8	0.99961	1.02034	0.999807	-1.17163	0.141187	-1.54243	0.0401256	-1.73484	0.00102566	-2.13078	299.44	224.311
1399071_PM_at	BI281808	---	0.99961	-1.18682	0.999807	2.18066	0.136858	2.11034	0.0228234	2.74823	0.0746166	2.13058	NA	NA
1367627_PM_at	NM_031031	Gatm	0.99961	-1.00144	0.999807	1.02206	0.197353	1.68272	0.0363921	2.11925	0.0172258	2.13007	406.651	288.739
1389323_PM_at	BF282629	Wdr61	0.99961	1.11888	0.999807	1.44878	0.0269165	1.636	0.0228234	1.60738	0	2.12924	297.435	223.024
1383881_PM_at	BG665316	---	0.99961	-1.08883	0.999807	-1.33086	0.00430692	-2.41895	0.00521591	-2.31411	0.00315491	-2.12911	203.9	176.512
1380028_PM_at	BM384251	Arl4c-ps1	0.99961	1.18542	0.999807	1.23413	0.289447	1.44274	0.0240493	1.90965	0.00183386	2.12911	312.883	232.859
1370264_PM_at	BI288556	Syne1	0.99961	-1.22928	0.999807	-1.5802	0	-2.10459	0.0615538	-1.64677	0	-2.12719	129.632	0.1846
1371575_PM_at	BF281185	Msn	0.99961	1.02464	0.999807	1.24099	0.199363	1.52907	0.0235011	1.94246	0.00374717	2.12345	342.655	251.298
1388913_PM_at	AA893191	Ppap2c	0.99961	1.20834	0.999807	1.38246	0.0893498	1.62456	0.0281267	1.81341	0.00102566	2.12343	326.234	241.211
1378339_PM_at	BM390636	Fam124a	0.99961	-1.06843	0.999807	-1.24131	0.0151528	-1.90116	0.044	-1.69883	0	-2.12315	303.024	226.603
1370691_PM_a_at	M18028	Thra	0.99961	-1.21841	0.999807	-1.79063	0	-2.57097	0.0235011	-1.9778	0.00484062	-2.12299	111.804	0.4642
1368131_PM_at	NM_031808	Capn6	0.99961	-1.01761	0.999807	1.12349	0.367788	1.4019	0.00652809	2.19082	0.00430097	2.12255	376.277	276.926
1390818_PM_at	BF288088	---	0.99961	1.14773	0.999807	-1.27435	0.0620711	-1.76549	0.0160215	-1.89266	0.00430097	-2.12085	113.74	0.4261
1375633_PM_at	AI012221	Clic1	0.99961	1.12098	0.999807	1.29987	0.0359349	1.72101	0.00521591	1.89572	0	2.12063	285.486	215.291
1384453_PM_at	AI045824	---	0.99961	-1.09556	0.999807	-1.38571	0.0168579	-1.92109	0.0134483	-1.90295	0.00315491	-2.11915	89.4826	0.7641
1377097_PM_at	BF545080	Cox6b2	0.99961	1.02971	0.999807	1.33647	0.135776	1.59497	0	2.13946	0.00183386	2.11733	350.596	256.104
1397810_PM_at	BG664708	---	0.99961	-1.01977	0.999807	-1.327	0.0238402	-2.05461	0.0299329	-1.96194	0.00857824	-2.11628	202.66	122.934
1372182_PM_at	BM389769	Pfkp	0.99961	1.15919	0.999807	1.27199	0.0916018	1.48262	0.00652809	1.76527	0	2.11416	277.694	210.187
1384391_PM_at	BE096510	Rdh10	0.99961	1.26937	0.999807	1.30923	0.157599	1.52762	0.00768864	1.92703	0	2.1128	403.42	286.918
1378482_PM_at	AI411065	Mdfic	0.99961	1.29809	0.999807	1.2019	0.176018	1.49452	0.00652809	1.95257	0.00102566	2.11227	302.057	225.986
1389746_PM_at	BM386322	Naglu	0.99961	1.02798	0.999807	1.14553	0.0544215	1.6012	0	2.10156	0	2.11203	261.333	183.795
1370347_PM_at	AF095585	Pdlim7	0.99961	1.20728	0.999807	1.35796	0.163807	1.64187	0.0115615	2.20411	0.00634066	2.11189	417.776	294.956
1386882_PM_at	NM_031318	Dynlt1	0.99961	1.19412	0.999807	1.43788	0.0181701	1.7592	0	1.97931	0	2.11138	124.121	51.7822
1373733_PM_at	AI227742	Bok	0.99961	1.41139	0.999807	1.85659	0.0795885	1.8101	0.0375451	1.93827	0.00896731	2.10889	42.5221	11.9673
1385916_PM_at	AI639015	LOC686240	0.99961	-1.38367	0.999807	-2.01978	0.0389725	-2.61595	0.0333483	-2.54112	0.0769804	-2.10808	NA	NA
1392736_PM_at	AW532939	---	0.99961	-1.08315	0.999807	-1.30911	0.0381509	-1.82417	0.0037882	-2.08278	0.00102566	-2.10696	124.026	0.8834
1378288_PM_at	BI292167	Ostalpha	0.99961	1.52421	0.999807	1.28479	0.262034	1.62209	0.0353487	2.19515	0.0276508	2.10689	629.468	398.955
1390981_PM_at	AI028965	---	0.99961	1.02149	0.999807	-1.15133	0.0881739	-1.7783	0.00871021	-2.13768	0.00484062	-2.10625	152.96	0.8653
1398467_PM_at	BF396623	LOC100911836	0.99961	1.27256	0.999807	1.86649	0.110392	1.85672	0.027387	2.21616	0.0219759	2.10429	113.616	0.5498
1376889_PM_at	AI599549	---	0.99961	1.19741	0.999807	1.32564	0.232856	1.53265	0.0037882	2.25491	0.0117486	2.10249	297.986	223.379
1395176_PM_at	BF404785	---	0.99961	-1.23796	0.999807	-1.46913	0.0515376	-1.76085	0.0488374	-1.71686	0.00252957	-2.09796	117.692	39.1864
1368005_PM_at	NM_013138	Itpr3	0.99961	1.18056	0.999807	1.36166	0.143041	1.57091	0.0184963	1.8788	0.00183386	2.09762	441.835	308.119
1372294_PM_at	BI278571	Pxdn	0.99961	1.05533	0.999807	1.18654	0.226256	1.46818	0.00871021	2.08009	0.00252957	2.09672	285.683	215.419
1389759_PM_at	AW433901	---	0.99961	1.26507	0.999807	1.42828	0.126643	1.71173	0.0390674	1.92275	0.00857824	2.09546	390.124	279.347
1392587_PM_at	BE115141	---	0.99961	-1.06825	0.999807	-1.31413	0.0515376	-1.73115	0.00768864	-1.91114	0.00252957	-2.09517	100.565	0.9456
1382452_PM_at	AI603408	Sdpr	0.99961	-1.24441	0.999807	-1.67459	0.0763211	-1.96298	0.0406161	-2.06314	0.0183447	-2.09441	103.309	0.8512
1394919_PM_at	BF284043	---	0.99961	1.31241	0.999807	1.06	0.140748	1.71555	0.00521591	2.47567	0.0125117	2.09436	364.069	285.292
1380129_PM_at	AA818937	---	0.99961	-1.10298	0.999807	-1.47032	0.0328093	-1.93685	0.00652809	-2.15112	0.00585687	-2.09218	104.332	0.9905
1384315_PM_at	BM389330	Pdk3	0.99961	1.1935	0.999807	1.30159	0.0776432	1.74376	0.0214119	1.92525	0.00252957	2.08859	418.173	295.176
1389592_PM_at	AI317817	---	0.99961	-1.2536	0.999807	-1.80345	0	-2.66066	0.0410706	-2.05165	0.0192293	-2.08786	92.416	0.3345
1381340_PM_at	BE119655	Rsph10b	0.99961	-1.3312	0.999807	-1.10945	0.0151528	-2.22267	0.00207179	-2.52594	0.00978188	-2.08734	321.413	210.609
1392125_PM_at	BF390331	---	0.99961	1.03623	0.999807	-1.38501	0.0381509	-1.88154	0.0543941	-1.73633	0.00183386	-2.08718	385.921	276.929
1395433_PM_at	BI298143	---	0.99961	1.01787	0.999807	-1.24528	0.0286995	-1.99582	0.00207179	-2.15123	0.00539203	-2.08514	226.21	160.372
1393321_PM_at	AW525577	---	0.99961	-1.14033	0.999807	-1.38574	0.0570834	-1.80599	0.0115615	-1.95909	0.00252957	-2.08485	103.462	0.9699
1394403_PM_at	BI289580	Spata20	0.99961	-1.59121	0.999807	-1.82485	0.0228125	-2.05745	0.0981984	-1.7036	0.00430097	-2.08409	29.4675	0.000202099
1373266_PM_at	BG380826	Fam107a	0.99961	-1.14518	0.999807	1.06443	0.34648	-1.35337	0.0260889	-1.79703	0.00102566	-2.08238	385.421	315.868
1384428_PM_at	AI043872	Tmem181	0.99961	1.15353	0.999807	1.12908	0.11748	1.4505	0.00207179	1.76867	0	2.08045	267.379	203.357
1380564_PM_at	AW522823	---	0.99961	-1.14089	0.999807	-1.40194	0.0544215	-1.96069	0.0401256	-1.95011	0.0125117	-2.07941	112.65	0.8857
1397918_PM_at	BF411420	LOC686610	0.99961	1.2336	0.999807	1.41889	0.0151528	1.95532	0.00871021	1.91328	0.00315491	2.07811	113.854	0.7181
1374368_PM_at	BI291066	Tmem164	0.99961	1.01436	0.999807	-1.33953	0.0482526	-1.8932	0.123021	-1.66543	0.00769741	-2.07791	116.4	0.345
1383918_PM_at	AI070651	---	0.99961	1.01678	0.999807	-1.16071	0.00430692	-2.10576	0.0306056	-1.73622	0	-2.07706	213.874	192.981
1371336_PM_at	AA942716	Hn1	0.99961	1.14319	0.999807	1.09963	0.0515376	1.59295	0	2.15139	0	2.07669	361.894	255.731
1375921_PM_at	BF281577	Rcn1	0.99961	1.32741	0.999807	1.6294	0.215768	1.49207	0.0143333	1.97488	0.00183386	2.07613	119.468	22.9446
1397985_PM_at	BF403920	---	0.99961	1.17675	0.999807	1.41996	0.36712	1.47184	0.0292011	2.22719	0.0271364	2.07535	522.652	349.672
1372870_PM_at	BM391302	Kdelr3	0.99961	1.13518	0.999807	1.39385	0.0560019	1.7171	0.0107561	1.92285	0.00102566	2.07484	113.288	0.9929
1388335_PM_at	BI285865	Tagln2	0.99961	1.10831	0.999807	1.29281	0.0116954	1.63502	0	1.84776	0	2.07452	252.869	193.607
1392209_PM_at	AI639436	Gcnt3	0.99961	-1.06058	0.999807	1.20342	0.832766	1.08332	0.0240493	1.67312	0	2.07395	342.744	251.352
1389308_PM_at	BI295873	Dnajb11	0.99961	1.26181	0.999807	1.5314	0.0207179	1.93088	0.0134483	1.94259	0.00374717	2.0732	100.079	32.5746
1381467_PM_at	AI598594	---	0.99961	-1.11374	0.999807	-1.33432	0.0381509	-2.06671	0.00652809	-2.24395	0.0113608	-2.07282	91.2216	0.5285
1395133_PM_at	BM387572	Mavs	0.99961	1.07005	0.999807	-1.30136	0.0238402	-1.98248	0.28084	-1.46954	0.00315491	-2.07279	203.921	116.259
1382959_PM_at	AA891058	---	0.99961	-1.17927	0.999807	-1.60656	0.0207179	-2.50926	0.0707578	-2.05289	0.03966	-2.07088	215.374	59.1998
1374626_PM_at	BG371585	Lrg1	0.99961	-1.03931	0.999807	-1.63493	0.0345509	-2.11832	0.0496863	-1.99543	0.0172258	-2.07056	197.113	67.293
1381612_PM_at	BF407802	---	0.99961	-1.21177	0.999807	-1.05167	0.0787052	-2.07004	0.0192216	-2.34497	0.0323951	-2.06999	333.621	211.474
1387826_PM_at	NM_031769	LOC100909742 /// RGD1566085	0.99961	1.24409	0.999807	1.23571	0.312686	1.40059	0.0134483	2.16994	0.00634066	2.06906	390.018	349.185
1379047_PM_at	AW251632	---	0.99961	1.36468	0.999807	1.11291	0.285106	1.48852	0.0115615	2.06934	0.00769741	2.06814	398.665	324.908
1385720_PM_at	AW533911	Leng1	0.99961	-1.29941	0.999807	-1.54523	0.0523086	-2.09037	0.00768864	-2.43583	0.0256469	-2.06726	105.519	0.7756
1392580_PM_at	BF282184	---	0.99961	1.21545	0.999807	1.47693	0.0474253	1.7177	0.00871021	1.93771	0	2.06633	133.299	45.1731
1392563_PM_at	AW252517	Prr5	0.99961	-1.06106	0.999807	1.38096	0.25486	1.53465	0.0333483	2.07949	0.0175184	2.06501	357.611	260.311
1382444_PM_at	AA925250	Pitpnm3	0.99961	1.19916	0.999807	1.61798	0.099595	1.74832	0.0168684	2.0283	0.0068165	2.06372	116.387	0.8136
1368938_PM_at	NM_032063	Dll1	0.99961	-1.21018	0.999807	1.14373	0.876786	1.10148	0.0496863	2.08276	0.0261581	2.06363	421.591	380.297
1374830_PM_at	AA946242	Ccdc3	0.99961	1.02451	0.999807	-1.07091	0.0345509	-2.40941	0.0944888	-2.06408	0.0478601	-2.06362	239.49	205.616
1373491_PM_at	BI276464	Gba	0.99961	1.1535	0.999807	1.20618	0.0474253	1.74685	0	2.17517	0.00102566	2.06303	145.5	0.4835
1375813_PM_at	BE102687	Akap8l	0.99961	-1.00265	0.999807	-1.29632	0.0446314	-1.77272	0.0720199	-1.63746	0.00183386	-2.05835	99.4795	0.2623
1375412_PM_at	AI101331	Arsb	0.99961	1.07192	0.999807	1.1623	0.0873447	1.56224	0.00871021	1.80007	0	2.0578	266.224	202.587
1390208_PM_at	BG378579	Htatip2 /// LOC100360373	0.99961	1.27451	0.999807	1.49811	0.0238402	1.83888	0.00521591	1.95264	0.00183386	2.05549	106.544	33.4966
1394736_PM_at	BE106093	LOC100910206 /// Popdc2	0.99961	-1.13391	0.999807	-1.60388	0.0137297	-1.87664	0.0664115	-1.63998	0	-2.0551	488.584	332.638
1393412_PM_at	AW920562	Fam3c	0.99961	1.20136	0.999807	1.35344	0.0929439	1.67505	0.035902	1.79017	0.00430097	2.05505	340.883	250.219
1369944_PM_at	NM_030862	LOC100366048 /// Marcksl1	0.99961	1.28226	0.999807	1.33232	0.0381509	1.62085	0.0037882	1.82872	0	2.0546	356.483	259.637
1375495_PM_at	BG376193	---	0.99961	-1.19756	0.999807	-1.37125	0.025906	-2.26786	0.0410706	-2.06953	0.0241563	-2.05438	213.375	101.606
1391338_PM_at	AI603449	Eid2b	0.99961	1.05428	0.999807	-1.24017	0.0228125	-2.04349	0.0115615	-1.9964	0.00539203	-2.05426	205.213	162.216
1371091_PM_at	BE118080	Irs2	0.99961	2.02856	0.999807	1.53239	0.0269165	2.4366	0.044	2.20994	0.0427499	2.05372	5.6007	1.52249e-06
1372301_PM_at	BI278482	Aebp1	0.99961	1.07419	0.999807	1.2384	0.0766053	1.62555	0.0143333	1.87362	0	2.05303	309.136	230.49
1381064_PM_at	AI137604	---	0.99961	1.03628	0.999807	-1.29282	0.0437766	-1.86071	0.0037882	-2.11927	0.00315491	-2.05274	105.172	0.6131
1371672_PM_at	AI406275	Cbx7	0.99961	-1.00409	0.999807	-1.15981	0.0269165	-1.77864	0	-2.04036	0	-2.05224	244.819	176.65
1397500_PM_x_at	AA818718	---	0.99961	1.31883	0.999807	1.58441	0.0381509	1.68982	0	1.99271	0.00102566	2.05175	70.7669	23.0844
1369895_PM_s_at	AF109393	Podxl	0.99961	1.19322	0.999807	1.30381	0.16796	1.66006	0.0328311	2.02078	0.0081592	2.05123	415.449	293.662
1397872_PM_at	AI577099	Tk1	0.99961	1.19085	0.999807	1.06169	0.162768	1.47565	0.0255703	1.77035	0.00183386	2.051	417.819	294.98
1374828_PM_at	AI045590	Pdia5	0.99961	1.23284	0.999807	1.41625	0.0354497	1.7855	0.00207179	1.99021	0.00102566	2.04969	113.205	0.8402
1368025_PM_at	NM_080906	Ddit4	0.99961	1.11623	0.999807	1.42955	0.201786	1.57101	0.0228234	2.02511	0.0113608	2.04598	433.174	303.424
1383152_PM_at	BF544427	Chid1	0.99961	1.13373	0.999807	1.29484	0.0116954	1.72496	0	1.83991	0	2.04439	99.393	0.8137
1372803_PM_at	BF281969	Fam213a	0.99961	1.19983	0.999807	1.10241	0.107673	1.51452	0.0345167	1.65409	0	2.0429	365.219	264.833
1368401_PM_at	M85035	Gria2	0.99961	-1.06235	0.999807	-1.39665	0.0278759	-1.83518	0.0769061	-1.61177	0.00102566	-2.04152	340.731	250.127
1398020_PM_at	BF393027	Mir23b	0.99961	1.02531	0.999807	-1.37893	0.0207179	-2.00004	0.027387	-1.86208	0.00252957	-2.04031	201.523	105.137
1387676_PM_at	NM_053947	Mark1	0.99961	1.16097	0.999807	1.13089	0.426598	1.33125	0.0345167	1.89058	0.00978188	2.04003	340.025	249.696
1385800_PM_at	AW531915	---	0.99961	-1.03237	0.999807	-1.98064	0.0437766	-2.27457	0.130749	-1.90909	0.0482271	-2.03904	126.327	0.4638
1374762_PM_at	BE108896	---	0.99961	-1.14039	0.999807	-1.36657	0.0228125	-2.74831	0.0516006	-2.3835	0.0762648	-2.03883	NA	NA
1378556_PM_at	AI411989	---	0.99961	1.19136	0.999807	1.41234	0	1.91024	0	2.01292	0	2.0386	90.1641	0.8272
1367994_PM_at	NM_031027	Dpyd	0.99961	-1.04114	0.999807	-1.26681	0.0437766	-1.85557	0.0037882	-2.32409	0.0068165	-2.0382	122.72	0.5881
1367858_PM_at	NM_012980	Mmp11	0.99961	-1.19042	0.999807	-1.55261	0.0207179	-1.88312	0.0878053	-1.63224	0.00252957	-2.03698	86.5684	31.5669
1369390_PM_a_at	NM_022850	Dpp6	0.99961	1.04665	0.999807	-1.02907	0.454886	1.24481	0.0037882	2.09875	0.00315491	2.03674	413.697	292.686
1394502_PM_at	BF284587	LOC100362321	0.99961	-1.11915	0.999807	-1.39525	0.0425106	-2.00431	0.0469573	-1.90438	0.0109921	-2.03421	104.063	0.7477
1378153_PM_at	AI715156	---	0.99961	-1.10176	0.999807	-1.28375	0.0286995	-1.82437	0.00207179	-2.0201	0.00252957	-2.03378	109.79	0.7562
1395601_PM_at	BI302615	Nudt12	0.99961	1.02838	0.999807	-1.24335	0.0375492	-2.00003	0.0747939	-1.80857	0.0136127	-2.0334	213.465	152.571
1381940_PM_at	AW527798	---	0.99961	-1.02003	0.999807	1.05947	0.646427	1.19309	0.0323301	1.84177	0.00585687	2.03279	412.979	345.277
1382754_PM_at	H33080	---	0.99961	-1.04972	0.999807	-1.47874	0.13537	-1.59625	0.031217	-1.83847	0.00539203	-2.03256	389.808	279.166
1380376_PM_at	BI290853	---	0.99961	-1.22655	0.999807	-1.39486	0.122649	-1.71624	0.0107561	-2.14575	0.0081592	-2.0296	110.299	0.5986
1398994_PM_at	BI301193	Tpst2	0.99961	1.27659	0.999807	1.22169	0.0898846	1.5055	0.00207179	1.79372	0	2.02857	298.032	223.408
1372920_PM_at	AI411345	Prodh	0.99961	-1.25212	0.999807	-1.80899	0.0298809	-2.37057	0.0648364	-2.08914	0.0495284	-2.02843	123.298	0.846
1381336_PM_at	BF408248	---	0.99961	1.03565	0.999807	-1.32383	0.094759	-1.58608	0.0450357	-1.67242	0	-2.02807	254.643	194.808
1382685_PM_at	AI101660	Slit2	0.99961	-1.17151	0.999807	-1.39957	0.102447	-1.63228	0.0387012	-1.76457	0.00374717	-2.02767	396.398	282.935
1378790_PM_at	AW535379	---	0.99961	-1.16625	0.999807	-1.06583	0.0470808	-2.16013	0.0488374	-2.11213	0.0336918	-2.02753	277.781	209.686
1392596_PM_at	BF420447	Cox19	0.99961	-1.19667	0.999807	-1.12342	0.0238402	-2.18596	0.153367	-1.68834	0.0162535	-2.02635	237.714	205.327
1379400_PM_at	AI044556	Aldh1l2	0.99961	-1.1909	0.999807	-1.3904	0.687692	1.17509	0.00977896	2.07969	0.0102025	2.02482	425.647	299.305
1390512_PM_at	AI170376	---	0.99961	1.14706	0.999807	1.2632	0.153188	1.59581	0.0353487	1.87641	0.00896731	2.02409	365.892	265.232
1390979_PM_at	AI409884	LOC100910231 /// LOC499124	0.99961	-1.17052	0.999807	-1.43883	0.0151528	-1.81129	0	-1.87817	0	-2.02303	88.4155	0.9002
1391431_PM_at	AI712476	---	0.99961	-1.14205	0.999807	-1.15347	0.0354497	-1.75983	0.0526788	-1.66917	0.00183386	-2.022	311.268	231.839
1389451_PM_at	AI179502	Gpr172a	0.99961	1.19631	0.999807	1.27791	0.163372	1.52872	0.0184963	1.89115	0.00315491	2.02193	284.781	214.831
1383009_PM_at	BE117039	---	0.99961	-1.22161	0.999807	-1.54527	0.0116954	-1.92549	0	-2.04781	0.00102566	-2.02183	82.2618	0.9014
1385808_PM_at	BF546046	Phf7	0.99961	-1.04342	0.999807	-1.40074	0.0238402	-1.99521	0.00871021	-2.06176	0.00634066	-2.02116	69.6803	0.6278
1371969_PM_at	BI291848	---	0.99961	-1.03462	0.999807	-1.00606	0.23319	1.48367	0.00977896	1.97581	0.00430097	2.02107	363.297	259.27
1382581_PM_at	BF417773	Ehf	0.99961	1.05855	0.999807	1.47859	0.169234	1.57197	0	2.24813	0.00585687	2.01994	105.182	0.3084
1395869_PM_at	BI296231	---	0.99961	1.11736	0.999807	-1.4099	0.0249254	-1.75529	0.0134483	-1.77124	0.00252957	-2.01982	115.16	0.4548
1392030_PM_at	AI639112	---	0.99961	-1.00637	0.999807	-1.17522	0.0151528	-2.02768	0.00207179	-2.1943	0.00539203	-2.01942	232.171	189.264
1372931_PM_at	AI178741	Praf2	0.99961	1.07076	0.999807	1.22602	0.144334	1.55149	0.00768864	1.96972	0.00252957	2.0175	261.793	199.623
1391840_PM_at	BE108137	Rsph9	0.99961	1.34641	0.999807	1.49928	0.0269165	2.07572	0.0160215	2.13402	0.0175184	2.01587	123.805	0.7354
1373447_PM_at	BF281350	Hn1l	0.99961	1.28156	0.999807	1.47053	0.0410214	1.91807	0.136895	1.64755	0.00939586	2.01573	149.942	29.7335
1380152_PM_at	BF407782	---	0.99961	-1.15457	0.999807	-1.60797	0.0375492	-2.02668	0.0214119	-2.04873	0.0105969	-2.01473	126.197	0.9873
1373196_PM_at	BF404514	Efha2	0.99961	-1.17187	0.999807	-1.25802	0.00430692	-1.90102	0.0292011	-1.63825	0.00102566	-2.01386	211.317	80.5919
1375905_PM_at	AI412746	Ttyh1	0.99961	-1.27694	0.999807	-1.33169	0.00730962	-1.74056	0.00521591	-1.76403	0	-2.01339	158.247	52.6787
1393651_PM_at	BM392211	Galnt10	0.99961	1.0578	0.999807	1.33293	0.10483	1.58732	0.0115615	1.93783	0.00374717	2.01243	366.841	265.792
1383731_PM_at	AA818065	Tmem106b	0.99961	1.0062	0.999807	-1.28611	0.00430692	-1.79852	0.0037882	-1.77554	0	-2.01017	92.6973	0.4962
1371021_PM_at	AW917073	Arsb	0.99961	1.06585	0.999807	1.21439	0.136858	1.50805	0	2.01009	0	2.00928	245.557	127.388
1387148_PM_at	NM_134386	Gprasp1	0.99961	-1.0517	0.999807	-1.00614	0.164332	-1.44202	0.0426059	-1.6148	0	-2.00758	264.689	201.562
1397599_PM_at	BF394205	---	0.99961	-1.7223	0.999807	-1.7587	0.00979214	-2.19124	0.105127	-1.70735	0.00939586	-2.00712	56.8542	0.1247
1396227_PM_at	BG374845	Mrrf	0.99961	-1.08771	0.999807	-1.27993	0.0168579	-1.86256	0.0333483	-1.70608	0.00183386	-2.00654	414.558	293.166
1371849_PM_at	BI285551	Nt5dc2	0.99961	1.22281	0.999807	1.55269	0.0502749	1.75541	0.0143333	1.83367	0.00252957	2.00383	133.063	34.9449
1388037_PM_at	J05087	Atp2b3	0.99961	-1.27523	0.999807	-1.07153	0.638144	1.23644	0.0353487	2.03915	0.0180441	1.99976	380.997	316.637
1398267_PM_at	NM_053537	Slc22a7	0.99961	1.10282	0.999807	1.03685	0.612271	1.14961	0.00207179	1.73629	0	1.99896	429.136	375.597
1391181_PM_at	BF390734	---	0.99961	-1.17995	0.999807	-1.2622	0.025906	-1.95623	0.112121	-1.64673	0.0081592	-1.99869	206.43	96.3685
1387270_PM_at	NM_024385	Hhex	0.99961	2.03824	0.999807	1.571	0.0651747	2.06222	0.0426059	2.09803	0.0361683	1.99846	5.6007	1.52249e-06
1372170_PM_at	AI411530	Acy1 /// RGD1564338	0.99961	1.19844	0.999807	1.35978	0.0249254	1.65805	0.0115615	1.71148	0	1.99625	171.418	60.1783
1396441_PM_at	BE108895	---	0.99961	1.14526	0.999807	-1.05408	0.277966	-1.63183	0.0406161	-2.24438	0.0584391	-1.99445	NA	NA
1374115_PM_at	BG380595	Mzf1	0.99961	-1.10054	0.999807	-1.01455	0.143848	-1.6743	0.0107561	-2.10296	0.0113608	-1.99297	351.037	251.001
1394448_PM_at	BG380768	---	0.99961	-1.13315	0.999807	-1.16402	0.0337193	-1.83	0.0701708	-1.64892	0.00585687	-1.99115	222.223	200.826
1372900_PM_at	BI274156	Pigt	0.99961	1.03441	0.999807	1.25911	0.21796	1.41379	0.00871021	1.87047	0	1.99037	247.624	190.041
1373207_PM_at	AI235503	---	0.99961	1.1402	0.999807	1.42671	0.0437766	1.63146	0.00871021	1.81366	0	1.99036	143.827	55.4283
1388919_PM_at	AW144669	---	0.99961	-1.067	0.999807	-1.31782	0.0116954	-1.8721	0	-2.12563	0	-1.98982	72.2798	0.4178
1377221_PM_at	AI411226	---	0.99961	1.06736	0.999807	-1.25479	0.0337193	-1.84732	0.0672598	-1.69973	0.00634066	-1.98898	392.355	280.626
1373246_PM_at	BF397920	---	0.99961	1.02583	0.999807	-1.05068	0.161053	-1.6243	0.0348692	-1.935	0.0113608	-1.98846	289.158	212.382
1386885_PM_at	NM_022594	Ech1	0.99961	-1.03516	0.999807	-1.25869	0.0463772	-1.72033	0.0596953	-1.65656	0.00102566	-1.98833	434.845	304.334
1383948_PM_at	AA998083	LOC304558	0.99961	-1.04854	0.999807	-1.45456	0.163889	-1.73376	0.0493291	-2.01468	0.0302485	-1.987	128.985	0.974
1398415_PM_at	BG380708	---	0.99961	-1.01186	0.999807	-1.25549	0.0328093	-1.70268	0.0323301	-1.6691	0.00102566	-1.98655	321.991	238.571
1388305_PM_at	AI176666	Araf	0.99961	-1.04555	0.999807	-1.31065	0.0425106	-1.58936	0.0168684	-1.64735	0	-1.98627	265.342	201.998
1378854_PM_at	BF398480	Mtrr	0.99961	-1.1068	0.999807	-1.32222	0.0502749	-1.81393	0.0151955	-1.91461	0.0068165	-1.9835	108.487	0.889
1394498_PM_at	BF405506	RGD1307554	0.99961	-1.37094	0.999807	-1.71467	0.0446314	-1.86334	0.148532	-1.59277	0.00939586	-1.98297	89.5883	4.82604
1395737_PM_at	AW143901	Cd276	0.99961	1.0378	0.999807	1.07195	0.516821	1.29463	0.0421097	1.91018	0.0113608	1.98159	350.505	256.049
1392529_PM_at	BI294478	Spry4	0.99961	1.13483	0.999807	1.11146	0.221596	1.54096	0.0292011	1.98492	0.0125117	1.97929	375.65	251.097
1383814_PM_at	BF556870	LOC100910374	0.99961	-1.25498	0.999807	-1.40616	0	-2.50794	0.0228234	-2.17803	0.0256469	-1.97913	206.444	179.238
1373000_PM_at	AA818334	Srpx2	0.99961	1.04619	0.999807	1.19178	0.158378	1.81848	0.0430661	2.18266	0.0536483	1.97886	NA	NA
1371365_PM_at	BI279788	Ube2s	0.99961	1.27652	0.999807	1.10322	0.0488705	1.53802	0	1.8041	0	1.9781	333.643	245.786
1391944_PM_at	BI296237	Fam184a-ps1	0.99961	-1.05999	0.999807	-1.22693	0.0805431	-1.69659	0.0037882	-2.06772	0.00315491	-1.97747	107.776	0.4818
1373059_PM_at	AA944355	Ankrd13a	0.99961	1.28605	0.999807	1.25237	0.133647	1.44397	0.0107561	1.6838	0.00102566	1.97734	348.064	254.577
1389439_PM_at	AI172618	LOC100912247	0.99961	-1.15716	0.999807	-1.46663	0.108861	-1.98347	0.0430661	-2.18964	0.0590693	-1.977	NA	NA
1385555_PM_at	AA924444	Fam101a	0.99961	1.41614	0.999807	1.49886	0.155102	1.7085	0.00207179	2.42483	0.024383	1.97617	138.759	0.2732
1375279_PM_at	BI295862	Sertad2	0.99961	-1.15686	0.999807	2.08247	0.12552	1.98022	0.0107561	2.69946	0.0726096	1.97514	NA	NA
1374031_PM_at	BI295824	Parp6	0.99961	1.00733	0.999807	-1.24002	0.0278759	-1.61377	0.0221487	-1.59968	0	-1.9742	234.012	180.684
1377437_PM_at	AI013299	Veph1	0.99961	-1.2041	0.999807	-1.471	0	-2.00562	0.0037882	-1.96809	0.00102566	-1.9705	94.2495	0.8125
1369341_PM_a_at	AF130819	Magi2	0.99961	-1.34042	0.999807	-1.01487	0.0375492	-1.87467	0.101408	-1.66015	0.00978188	-1.96974	306.606	220.085
1376845_PM_at	AA819034	Ifi27l2b	0.99961	1.22748	0.999807	1.17257	0.201583	1.57996	0.0160215	2.06926	0.0186486	1.96937	383.252	219.764
1398698_PM_at	BG371721	---	0.99961	1.13175	0.999807	-1.26019	0.145648	-1.72265	0.0348692	-2.03872	0.0268903	-1.96933	113.982	0.4502
1389626_PM_at	AA818125	---	0.99961	-1.23122	0.999807	-1.25826	0.0195025	-1.95756	0.0985266	-1.61746	0.00634066	-1.96932	217.293	80.8659
1374930_PM_at	BG378606	---	0.99961	-1.17694	0.999807	-1.35162	0.0238402	-2.02593	0.0955041	-1.72595	0.0117486	-1.9668	214.326	66.1734
1379320_PM_at	AI102591	Snrpd1	0.99961	1.32902	0.999807	1.44991	0.0735226	1.80808	0.044	1.88978	0.0113608	1.96605	167.218	27.581
1377465_PM_at	AI407752	---	0.99961	-1.02134	0.999807	-1.31636	0.0437766	-1.85103	0.116107	-1.66043	0.0102025	-1.96575	203.603	88.9731
1371441_PM_at	BG662875	Pea15a	0.99961	-1.01544	0.999807	1.12076	0.115733	1.51779	0.00207179	1.89941	0.00102566	1.96534	275.879	181.207
1385953_PM_at	AI454608	Mllt3	0.99961	1.1357	0.999807	1.14366	0.155846	1.49362	0.0496863	1.68539	0	1.96319	344.118	252.187
1397322_PM_at	AI176207	---	0.99961	-1.08673	0.999807	-1.17988	0.0421448	-1.91795	0.0596953	-1.7808	0.00978188	-1.96259	220.072	194.106
1373282_PM_at	AI406494	Slc25a33	0.99961	1.24216	0.999807	-1.33603	0.124658	-1.54295	0	-2.30856	0.00102566	-1.96135	134.494	0.0488
1384243_PM_at	AI111413	Spsb4	0.99961	-1.23687	0.999807	-1.72752	0.0137297	-2.08492	0.0340453	-1.82653	0.0117486	-1.96101	129.678	0.6595
1372682_PM_at	BI289460	RGD1307218	0.99961	-1.49095	0.999807	-1.58919	0	-2.31679	0.00207179	-2.17475	0.00585687	-1.96084	84.8786	0.1174
1381036_PM_at	AW434394	---	0.99961	-1.31141	0.999807	-1.62495	0.0207179	-2.10259	0.0260889	-2.02136	0.0189564	-1.95921	118.159	0.8228
1382030_PM_at	BF398500	Gtf2h2	0.99961	-1.17641	0.999807	-1.27699	0.0611611	-1.88991	0.0192216	-2.06371	0.0159968	-1.9566	99.8023	0.4237
1393326_PM_s_at	BG378917	Gtpbp6	0.99961	1.02255	0.999807	-1.1991	0.0425106	-1.74507	0.0465709	-1.66922	0.00252957	-1.95623	109.242	0.3367
1379220_PM_at	AI764398	---	0.99961	1.03477	0.999807	-1.10185	0.0605852	-1.92088	0.0240493	-2.01034	0.0222505	-1.95615	235.269	195.374
1385845_PM_at	BM391000	RGD1564854	0.99961	-1.17109	0.999807	-1.22723	0.00979214	-2.1734	0.123689	-1.67635	0.0142839	-1.95563	220.82	199.135
1371390_PM_at	AA892044	Tubb4a /// Tubb4b	0.99961	1.20347	0.999807	1.27696	0.0837372	1.67739	0.0450357	1.74431	0.00315491	1.95431	336.758	247.698
1377375_PM_at	AA944898	Aass	0.99961	1.17825	0.999807	1.51697	0.0402605	1.96484	0.0266617	1.98596	0.0153188	1.95413	103.937	0.9669
1379203_PM_at	AI177311	Tfdp2	0.99961	-1.01154	0.999807	-1.38769	0.0328093	-2.0007	0.118972	-1.70216	0.0189564	-1.95328	203.862	95.7446
1367715_PM_at	NM_013091	Tnfrsf1a	0.99961	1.13076	0.999807	1.34401	0.00430692	1.73678	0	2.05996	0	1.95143	91.5865	0.7219
1393857_PM_at	AW253255	---	0.99961	-1.12411	0.999807	-1.46697	0.0286995	-2.06415	0.130178	-1.65817	0.0175184	-1.95081	139.624	0.5153
1372549_PM_at	AI409460	Tmem88	0.99961	1.00202	0.999807	1.02151	0.227619	1.47317	0.0390674	1.77864	0.00539203	1.95023	317.796	235.948
1371854_PM_at	BG374451	LOC100910406	0.99961	-1.09883	0.999807	-1.30958	0.0651747	-1.86139	0.0160215	-2.08101	0.0189564	-1.9477	89.2527	0.607
1372295_PM_at	BF551356	Narf	0.99961	-1.0052	0.999807	-1.30493	0.0181701	-1.93736	0.0901951	-1.66115	0.00634066	-1.94641	202.508	114.783
1394700_PM_at	AW526895	---	0.99961	-1.26388	0.999807	-1.53549	0.0394326	-1.90998	0.133458	-1.66767	0.0183447	-1.94571	124.462	26.5391
1370287_PM_a_at	M23764	Tpm1	0.99961	1.16427	0.999807	1.20792	0.162768	1.47273	0.0292011	1.71757	0.00183386	1.94542	349.84	255.649
1372064_PM_at	BI296385	Cxcl16	0.99961	1.07357	0.999807	1.18086	0.120928	1.42925	0.00521591	1.69488	0	1.94381	295.249	221.618
1375173_PM_at	BM392302	Plbd2	0.99961	1.10273	0.999807	1.30512	0.0916018	1.49759	0	1.84322	0.00102566	1.94264	250.419	191.944
1376249_PM_at	BM389993	Fuca2	0.99961	1.11418	0.999807	1.31139	0.0945605	1.57256	0.0115615	1.82449	0.00183386	1.94242	308.593	230.146
1368175_PM_at	NM_133620	Zhx1	0.99961	1.04659	0.999807	-1.21421	0.0523086	-1.65261	0.0387012	-1.64555	0.00102566	-1.94225	289.333	217.793
1370339_PM_at	L24775	Tpm3	0.99961	1.25612	0.999807	1.3055	0.0431514	1.67645	0.0323301	1.66058	0	1.93982	405.855	288.291
1372139_PM_at	BI289656	Tmem80	0.99961	1.03566	0.999807	-1.23705	0	-1.85822	0	-1.7401	0	-1.93828	195.974	139.877
1367942_PM_at	NM_019144	Acp5	0.99961	1.24476	0.999807	1.37988	0.0228125	1.8094	0.012612	1.77837	0.00102566	1.93757	141.152	40.5706
1383068_PM_at	BI290898	Dtymk	0.99961	1.13385	0.999807	1.23767	0.0269165	1.56757	0.0151955	1.58205	0	1.93444	319.417	236.963
1396001_PM_at	BF404704	---	0.99961	1.11325	0.999807	-1.07015	0.102447	-2.10883	0.0323301	-2.45791	0.091738	-1.93409	NA	NA
1371632_PM_at	AI231166	Coro1c	0.99961	1.15661	0.999807	1.13474	0.132326	1.49951	0.0107561	1.79087	0.00252957	1.93394	268.426	204.054
1390655_PM_at	BF420653	LOC100363005	0.99961	-1.13437	0.999807	-1.09178	0.139993	-1.71079	0.0260889	-2.11961	0.028196	-1.93372	348.404	216.3
1392549_PM_at	AA875587	---	0.99961	-1.1032	0.999807	-1.40367	0.0137297	-1.98602	0.00652809	-2.03189	0.0068165	-1.93271	113.2	0.9246
1373210_PM_at	BI296460	Lamb1	0.99961	-1.00225	0.999807	1.08677	0.214876	1.48945	0.0247816	1.91763	0.00939586	1.93227	325.516	214.019
1385574_PM_at	AI501346	RGD1308114	0.99961	-1.07911	0.999807	-1.12733	0.136858	-1.7184	0.0192216	-2.03702	0.0271364	-1.93133	428.507	300.874
1378472_PM_at	BE108158	---	0.99961	1.08006	0.999807	-1.35842	0.127718	-1.8573	0.0160215	-2.35933	0.0529916	-1.93124	NA	NA
1374092_PM_at	BM392093	Wwtr1	0.99961	1.10641	0.999807	1.21927	0.597758	1.24659	0.0406161	1.90621	0.0177838	1.93097	444.197	309.391
1374666_PM_at	BI298206	---	0.99961	-1.0524	0.999807	-1.2052	0.0249254	-1.69527	0.0199407	-1.6323	0.00102566	-1.92725	244.629	187.994
1389650_PM_at	BI295153	---	0.99961	-1.27946	0.999807	-1.4568	0.0755394	-1.89257	0.0430661	-1.93324	0.0274274	-1.92522	123.722	0.809
1373556_PM_at	AI237593	Ptrhd1	0.99961	1.22487	0.999807	1.13209	0.194524	1.45565	0.0430661	1.69742	0.00484062	1.92429	407.586	289.265
1368023_PM_at	NM_053431	Qsox1	0.99961	-1.18888	0.999807	-1.32563	0.0286995	-1.82076	0.00521591	-2.01791	0.00315491	-1.92422	84.585	0.4757
1398866_PM_at	AF255614	Magi3	0.99961	1.03934	0.999807	1.46571	0.0950559	1.68653	0.0134483	2.01997	0.00769741	1.9238	91.7275	0.8048
1370217_PM_at	L26525	Ddr1	0.99961	1.20702	0.999807	1.34163	0.0833404	1.59388	0.0214119	1.76505	0	1.92362	343.139	251.592
1377397_PM_at	BF393128	Heatr8	0.99961	1.11923	0.999807	-1.35352	0.0745462	-1.58423	0.00521591	-1.85648	0.00102566	-1.92033	122.033	0.5621
1376057_PM_at	BG377379	Pde8a	0.99961	1.18384	0.999807	1.19702	0.0359349	1.61634	0.0151955	1.68242	0.00102566	1.91832	289.564	217.943
1398170_PM_at	BE119687	---	0.99961	-1.05535	0.999807	-1.54804	0.0238402	-2.0298	0.132256	-1.63836	0.0175184	-1.91768	142.134	0.5364
1387924_PM_at	AF254801	Ngef	0.99961	-1.03747	0.999807	-1.01361	0.553624	1.23732	0.0387012	1.81981	0.00769741	1.91667	397.117	323.597
1398366_PM_at	BF282644	LOC100912181	0.99961	1.05167	0.999807	-1.16033	0.0560019	-1.66053	0	-2.01469	0.00183386	-1.91623	153.295	0.9116
1373678_PM_at	BE098848	Clic4	0.99961	-1.00912	0.999807	1.12779	0.607717	1.19373	0.0348692	1.73777	0.00484062	1.91584	402.997	313.094
1379498_PM_at	AW534136	---	0.99961	1.12601	0.999807	-1.13689	0.0345509	-1.98386	0	-2.4126	0.0208234	-1.91519	177.375	0.7831
1378124_PM_at	AI501282	Ppm1b	0.99961	1.03856	0.999807	-1.29461	0.0414699	-1.77543	0.0566851	-1.70206	0.00585687	-1.91506	397.74	283.699
1374102_PM_at	AI101299	---	0.99961	-1.24577	0.999807	-1.40996	0.0151528	-1.77879	0.0299329	-1.65392	0.00102566	-1.91208	101.863	31.4212
1395628_PM_at	AW434310	---	0.99961	-1.04115	0.999807	-1.25427	0.00430692	-1.99543	0	-2.29244	0.00102566	-1.91139	122.18	0.8046
1372327_PM_at	BF552877	Myef2	0.99961	1.3024	0.999807	1.19557	0.104536	1.61513	0.00871021	1.93563	0.00896731	1.91075	372.221	213.056
1376464_PM_at	BE102505	---	0.99961	-1.01198	0.999807	-1.34206	0.0375492	-2.14065	0.0333483	-2.01978	0.0315043	-1.91075	206.878	141.52
1388703_PM_at	BF285026	Esam	0.99961	1.12522	0.999807	1.1171	0.411807	1.35669	0.031792	1.93623	0.0180441	1.9098	399.92	308.417
1392274_PM_at	BE118653	---	0.99961	-1.15165	0.999807	-1.00803	0.21162	-1.52742	0.0496863	-1.8404	0.0146192	-1.90816	364.944	233.759
1383606_PM_at	BI302544	Tc2n	0.99961	1.10559	0.999807	1.36136	0.0932505	1.5376	0.0345167	1.62715	0.00102566	1.90812	357.386	260.177
1397078_PM_at	AI111920	Itfg2	0.99961	-1.04775	0.999807	-1.09865	0.0402605	-1.88122	0.0963826	-1.6549	0.0139099	-1.90723	220.692	201.074
1395872_PM_at	BF395768	---	0.99961	-1.11202	0.999807	-1.3726	0.0869469	-1.8238	0.0199407	-2.11393	0.0276508	-1.90561	107.469	0.87
1382814_PM_at	AW521702	Odz3	0.99961	-1.20731	0.999807	-1.07337	0.174761	-1.59683	0.0375451	-1.88437	0.0162535	-1.90552	462.52	319.136
1395007_PM_at	BE120572	Zfp23	0.99961	-1.03646	0.999807	-1.13198	0.136197	-1.73516	0.0160215	-2.12462	0.0279004	-1.90521	177.042	0.8692
1377484_PM_at	BE096747	Fbxl3	0.99961	-1.06252	0.999807	-1.5394	0.0228125	-1.79285	0.0370421	-1.65721	0.00183386	-1.90445	109.14	0.4551
1375436_PM_at	BF416417	Naprt1	0.99961	1.10286	0.999807	1.15148	0.207312	1.41007	0.0192216	1.72944	0.00102566	1.90393	278.133	210.475
1393621_PM_at	AA956405	LOC100909758 /// Vkorc1l1	0.99961	1.24784	0.999807	1.20603	0.109532	1.5239	0.027387	1.66851	0.00252957	1.90337	315.592	234.565
1382348_PM_at	AI230216	Dhodh	0.99961	1.15489	0.999807	1.30608	0.0735226	1.67605	0.0184963	1.8917	0.00769741	1.90257	115.714	0.8542
1371536_PM_at	AI233208	Carhsp1	0.99961	1.0749	0.999807	-1.0304	0.150241	1.44184	0.0286583	1.66134	0	1.90111	349.457	271.126
1383809_PM_at	BF562237	---	0.99961	-1.04469	0.999807	-1.20422	0.0425106	-1.56821	0	-1.8787	0	-1.90084	328.248	242.458
1388581_PM_at	AI317868	Hn1	0.99961	1.21123	0.999807	1.14076	0.0605852	1.57943	0.00977896	1.79115	0.00102566	1.90004	362.903	263.461
1376837_PM_at	BE109381	H6pd	0.99961	1.23338	0.999807	1.54897	0.494718	1.27975	0.031792	1.82664	0.0117486	1.89982	446.379	310.563
1381296_PM_at	AA819045	---	0.99961	1.06137	0.999807	-1.13218	0.0616788	-1.7497	0.0480025	-1.71857	0.00727972	-1.89862	225.807	168.942
1385269_PM_s_at	BI289167	Ccdc93	0.99961	1.18205	0.999807	1.03758	0.294414	1.43793	0.0240493	1.94221	0.0136127	1.89861	381.596	301.861
1386900_PM_at	AI103695	Serp1	0.99961	1.21032	0.999807	1.47984	0.0269165	1.76612	0.0430661	1.62546	0	1.89691	126.771	32.5243
1375067_PM_at	AI555354	---	0.99961	-1.17137	0.999807	-1.47854	0.00730962	-1.74653	0.0176675	-1.57296	0	-1.89649	79.2846	30.9621
1389189_PM_at	BF555956	Actn1	0.99961	1.16964	0.999807	1.42203	0.0570834	1.49351	0	1.7806	0	1.89582	150.899	50.8536
1390616_PM_at	BI296731	Falz	0.99961	-1.10186	0.709277	-1.78939	0.0249254	-1.89062	0.176287	-1.51607	0.00896731	-1.89308	52.5125	0.5878
1379366_PM_a_at	AW529938	Bspry	0.99961	1.17249	0.999807	1.45792	0.0886852	1.62925	0.00977896	1.87694	0.00585687	1.89183	142.695	44.3615
1388618_PM_at	BM389302	Nid2	0.99961	-1.19779	0.999807	-1.07787	0.450745	1.29758	0.0176675	1.87948	0.00978188	1.8886	377.278	286.051
1376073_PM_at	BI285936	Sel1l	0.99961	1.24084	0.999807	1.38502	0.0965174	1.69299	0.012612	1.98832	0.0105969	1.88443	105.831	0.6159
1389637_PM_at	AI227731	---	0.99961	-1.29698	0.999807	-1.57435	0.0278759	-1.85527	0.311282	-1.38839	0.0068165	-1.88407	70.2603	12.9069
1383920_PM_at	BF408907	Amt	0.99961	1.15216	0.999807	1.31011	0.125301	1.52093	0.00207179	1.93499	0.00484062	1.882	115.994	0.5377
1368038_PM_at	AF260258	Synj2bp	0.99961	-1.07443	0.999807	-1.32734	0.0228125	-1.58181	0	-1.67703	0	-1.87967	89.8341	0.98
1367865_PM_at	NM_133421	Lkap /// LOC678813	0.99961	-1.06672	0.999807	-1.2529	0.067144	-1.51874	0.00768864	-1.67138	0	-1.87962	307.632	229.537
1376973_PM_at	BM386609	Sdcbp2	0.99961	1.00547	0.999807	1.06999	0.990168	-1.00532	0.0199407	1.75494	0.00315491	1.87951	454.216	396.54
1368379_PM_at	NM_054001	Scarb2	0.99961	1.10397	0.999807	1.06391	0.159035	1.44011	0.0107561	1.76062	0.00252957	1.87886	286.924	216.227
1371703_PM_at	AI407114	Ahnak	0.99961	-1.10171	0.999807	-1.28695	0.0318674	-1.66493	0.0207386	-1.67358	0	-1.87856	406.208	288.49
1368832_PM_at	NM_017093	Akt2	0.99961	1.10108	0.999807	-1.51859	0.0368267	-2.09608	0.161454	-1.69756	0.0398197	-1.87854	119.538	0.3075
1388465_PM_at	AA891733	Fam210a	0.99961	-1.10234	0.999807	-1.52301	0.0116954	-1.90054	0.0363921	-1.70232	0.00252957	-1.87825	117.075	0.664
1370348_PM_at	U72660	Ninj1	0.99961	1.1634	0.999807	1.33754	0.0425106	1.66817	0	1.89691	0.00183386	1.87769	102.137	0.8406
1387216_PM_at	NM_017266	Ldhc	0.99961	1.39563	0.999807	1.54136	0.155408	1.41314	0.0345167	1.58519	0.00183386	1.87683	47.5732	2.88228e-07
1399083_PM_at	BF283000	Abhd11 /// LOC686139	0.99961	1.07219	0.999807	1.30156	0.0958373	1.52133	0.0375451	1.62819	0	1.87661	291.618	219.273
1376501_PM_at	AA945062	Arhgap8	0.99961	1.13342	0.999807	1.38343	0.177865	1.52251	0.0286583	1.88994	0.0162535	1.87494	123.71	0.7771
1374457_PM_at	AI180194	Sptlc2	0.99961	1.07243	0.999807	1.16758	0.12954	1.506	0.0134483	1.77164	0.00315491	1.87277	304.838	227.76
1389109_PM_at	AI407351	Pip4k2a	0.99961	1.51911	0.999807	1.2896	0.111294	1.68295	0.0496863	1.84907	0.0200001	1.87162	585.031	379.175
1389499_PM_at	AW254246	---	0.99961	-1.04973	0.999807	-1.31666	0	-2.44158	0.185362	-1.59478	0.024383	-1.87066	215.33	154.468
1367579_PM_a_at	BI285434	RGD1560000 /// Tuba1a /// Tuba1b /// Tuba1c	0.99961	1.22729	0.999807	1.21261	0.120928	1.5801	0.0406161	1.7096	0.00585687	1.8702	363.784	263.984
1369159_PM_at	NM_012502	Ar	0.99961	1.02312	0.999807	-1.27994	0.0354497	-1.83057	0.144965	-1.54561	0.00634066	-1.86917	206.406	113.619
1372548_PM_at	AI412018	Cry2	0.99961	1.07732	0.999807	-1.37262	0.0337193	-1.8762	0.0221487	-1.86556	0.0117486	-1.86864	103.107	0.5768
1368863_PM_at	NM_053507	Nme3	0.99961	1.1294	0.999807	1.13683	0.138167	1.48354	0.0496863	1.62006	0.00252957	1.86809	335.451	246.897
1377051_PM_at	AA849966	LOC100362572 /// LOC100366119	0.99961	-1.2314	0.999807	-1.22674	0.128344	-1.58447	0.0363921	-1.76168	0.00769741	-1.86809	425.4	299.168
1371752_PM_at	AI105088	Rangrf	0.99961	-1.30292	0.999807	-1.33565	0.0228125	-1.76987	0.0827513	-1.55189	0.00252957	-1.86609	160.221	25.2743
1375660_PM_at	AA943694	41890.0	0.99961	1.2582	0.999807	1.25083	0.114515	1.47449	0.0107561	1.71757	0	1.86541	398.297	284.015
1369638_PM_at	NM_012947	Eef2k	0.99961	-1.00617	0.999807	-1.15318	0.155102	-1.45186	0.0151955	-1.74565	0.00183386	-1.86535	271.015	205.774
1399081_PM_at	AI712911	---	0.99961	1.24257	0.999807	1.21816	0.0869469	1.51752	0.00207179	1.88287	0.00102566	1.86527	298.257	223.552
1373712_PM_at	BI282710	Prdm2	0.99961	-1.20975	0.999807	-1.284	0.0702946	-1.79768	0.0266617	-1.94068	0.0196926	-1.86438	105.565	0.4825
1397442_PM_at	BF409045	LOC100359695	0.99961	1.00822	0.999807	1.06684	0.668272	1.13344	0.0207386	1.63622	0.00102566	1.86409	417.605	362.182
1373485_PM_at	BE101485	RGD1561238	0.99961	-1.39828	0.999807	-1.89109	0.0309841	-2.31396	0.197037	-1.77678	0.0848338	-1.86116	NA	NA
1370881_PM_at	AI411117	Tst	0.99961	1.10232	0.999807	1.33452	0.0618771	1.60427	0.0387012	1.62693	0.00102566	1.86108	327.802	242.182
1389491_PM_at	BE102814	---	0.99961	-1.18777	0.999807	-1.25088	0.0974265	-1.634	0.0286583	-1.79405	0.0105969	-1.86068	481.292	328.902
1391575_PM_at	BG380566	Hapln4	0.99961	1.01928	0.999807	-1.68171	0.0431514	-2.26898	0.261795	-1.66851	0.0788988	-1.85934	NA	NA
1384230_PM_at	AI576177	Krtcap3	0.99961	1.09919	0.999807	1.28171	0.185464	1.46498	0.031217	1.73707	0.00539203	1.85856	341.803	250.779
1392283_PM_at	BI288834	LOC686412	0.99961	-1.03206	0.999807	-1.21728	0.0318674	-1.67241	0.0701708	-1.51653	0.00102566	-1.85832	341.682	250.705
1373594_PM_at	BE097279	Dnajc27	0.99961	-1.07795	0.999807	-1.31245	0.00430692	-2.2202	0.0228234	-1.90225	0.0149955	-1.85701	202.677	172.577
1376755_PM_at	BF419646	---	0.99961	-1.12878	0.999807	-1.50311	0.133777	-1.84844	0.0484384	-2.13429	0.0698825	-1.857	NA	NA
1383986_PM_at	AI071098	Tpm3	0.99961	1.1829	0.999807	1.3081	0.0835651	1.59433	0.0235011	1.75755	0.00252957	1.85629	422.815	297.744
1373397_PM_at	AI180161	Mapre1	0.99961	1.20274	0.999807	1.14508	0.0590488	1.55556	0.0134483	1.70356	0	1.85611	320.85	237.859
1372959_PM_at	BI289467	Decr2 /// Nme4 /// Rab11fip3	0.99961	1.05484	0.999807	-1.25512	0.10071	-1.68314	0.0465709	-1.80977	0.0172258	-1.85543	193.113	115.559
1372949_PM_at	BG663067	---	0.99961	1.2036	0.999807	1.26804	0.0618771	1.74011	0.0260889	1.78509	0.0068165	1.8554	445.959	310.337
1391700_PM_at	BI294908	---	0.99961	-1.21334	0.377442	-1.95841	0	-2.10441	0.0410706	-1.76264	0.00857824	-1.85486	45.7138	0.8377
1398294_PM_at	NM_031005	Actn1	0.99961	1.15083	0.999807	1.24249	0.232188	1.40975	0.0266617	1.73405	0.00374717	1.85429	405.468	288.073
1377893_PM_at	BM390475	---	0.99961	1.02612	0.999807	-1.274	0.0421448	-1.65817	0.012612	-1.73303	0.00183386	-1.85396	116.378	0.8101
1395398_PM_at	AI579828	---	0.99961	-1.2449	0.999807	-1.51944	0.00730962	-1.97765	0.0421097	-1.64834	0.00252957	-1.85388	112.162	0.2639
1381775_PM_at	BF391321	RGD1566102	0.99961	1.25528	0.999807	-1.28463	0.0137297	-2.20084	0.0523565	-1.89075	0.0361683	-1.85349	201.566	149.987
1374194_PM_at	AI170007	---	0.99961	1.06909	0.999807	1.44875	0.0838573	1.59985	0.0286583	1.70864	0.00374717	1.84915	115.8	0.8702
1374228_PM_at	BE113215	Trim47	0.99961	1.17511	0.999807	1.50519	0.18891	1.4939	0.0199407	1.83055	0.00978188	1.849	135.269	38.4309
1385558_PM_at	AW532330	Esyt3	0.99961	1.12559	0.999807	-1.0548	0.13781	-1.7827	0.035902	-2.12703	0.0529916	-1.84855	NA	NA
1378029_PM_at	AI233769	---	0.99961	1.00627	0.999807	-1.28561	0.0523086	-1.71032	0.0328311	-1.723	0.00374717	-1.84786	121.326	0.8298
1391749_PM_a_at	AW535122	Nxnl2	0.99961	1.04846	0.999807	1.51998	0.42958	1.37898	0.031792	2.07038	0.0477007	1.84669	477.215	326.8
1374630_PM_at	AI234249	Clic3	0.99961	1.35112	0.999807	1.54622	0.0657245	1.67131	0.012612	1.87725	0.00978188	1.84619	67.6208	14.7123
1386773_PM_at	BF524794	Btd	0.99961	1.17918	0.999807	1.04105	0.169585	1.43479	0.00768864	1.75483	0.00183386	1.84392	358.13	276.573
1382160_PM_at	AI236331	---	0.99961	1.21432	0.999807	1.36008	0.488272	1.25138	0.00652809	1.88976	0.00484062	1.84206	427.502	300.323
1376204_PM_at	AW531412	---	0.99961	-1.10446	0.999807	-1.34551	0.0381509	-1.62662	0.00768864	-1.70168	0.00315491	-1.8414	100.991	0.9838
1377902_PM_a_at	AA893822	Rad52	0.99961	-1.03817	0.999807	-1.48944	0.00730962	-2.33981	0.100566	-1.75895	0.0379041	-1.84068	196.687	93.5859
1384390_PM_at	BI278808	LOC681740	0.99961	1.02434	0.999807	-1.30023	0.0116954	-1.78132	0.0115615	-1.73574	0.00183386	-1.83972	191.489	106.564
1374004_PM_at	BM387902	Prepl	0.99961	1.30876	0.999807	1.22541	0.0879834	1.56762	0.0390674	1.66302	0.00252957	1.83877	359.506	261.442
1374527_PM_at	AI172274	Echdc2	0.99961	-1.08739	0.999807	-1.3074	0.0637201	-1.67704	0.0151955	-1.82582	0.00769741	-1.83861	115.085	0.9635
1390460_PM_at	AI407307	---	0.99961	1.17237	0.999807	-1.22138	0.115832	-1.62068	0.00977896	-1.97511	0.0121281	-1.83847	134.758	0.3542
1385374_PM_at	AA997236	Tef	0.99961	-1.09915	0.999807	-1.56213	0.0228125	-1.87118	0.0672598	-1.64091	0.00857824	-1.83781	135.494	0.645
1395460_PM_at	BI290497	Caskin2	0.99961	1.33875	0.999807	1.45785	0.0667605	1.62892	0.00207179	1.91744	0.00430097	1.83766	90.0064	19.0777
1372901_PM_at	BM386850	Nhlrc3	0.99961	1.16031	0.999807	1.09551	0.205648	1.40291	0.0228234	1.6867	0.00252957	1.83597	359.176	261.245
1387891_PM_at	BI282076	Prdx4	0.99961	1.11297	0.999807	1.26235	0.0470808	1.63906	0.0328311	1.6611	0.00102566	1.83566	332.085	244.828
1386976_PM_at	NM_031797	Cd82	0.99961	1.25758	0.999807	1.38115	0.179525	1.47065	0.0375451	1.70436	0.0117486	1.8351	407.703	289.331
1396359_PM_at	BF408240	---	0.99961	1.05233	0.999807	1.05592	0.112601	-1.67186	0.0260889	-1.9001	0.0211017	-1.8346	345.606	212.34
1370526_PM_at	AF020045	Itgae	0.99961	-1.08652	0.999807	-1.39966	0.0394326	-1.81909	0.136545	-1.57967	0.0121281	-1.83385	129.318	0.5608
1381460_PM_at	BG377898	Chadl	0.99961	1.04325	0.999807	-1.46289	0.11792	-2.05676	0.035902	-2.40042	0.127691	-1.82987	NA	NA
1376740_PM_at	BE120335	---	0.99961	-1.00311	0.999807	-1.30099	0.00430692	-2.00377	0.00871021	-1.79008	0.00430097	-1.8298	201.327	149.763
1390456_PM_at	AW524471	---	0.99961	-1.03134	0.999807	-1.4155	0.085833	-1.78983	0.0410706	-1.90786	0.0310143	-1.82948	93.1188	0.9354
1374839_PM_at	BE329255	Spg7	0.99961	1.08529	0.999807	1.19047	0.206367	1.39111	0.0207386	1.7136	0.00315491	1.82905	260.862	198.999
1398828_PM_at	U09386	Fkbp1a	0.99961	1.18222	0.999807	1.14437	0.159812	1.32678	0.00207179	1.63714	0	1.8276	265.37	202.017
1384091_PM_at	AA899909	---	0.99961	-1.04437	0.999807	-1.14257	0.137732	-1.77376	0.0401256	-2.08557	0.0609299	-1.82576	NA	NA
1371659_PM_at	AA891940	Rhoa /// Rhoc	0.99961	1.07496	0.999807	1.25217	0.181467	1.43033	0.0214119	1.67973	0.00183386	1.82525	350.464	256.024
1376786_PM_a_at	BF397709	---	0.99961	-1.09639	0.999807	-1.18856	0.09102	-1.4976	0.0228234	-1.65191	0.00102566	-1.82522	314.943	234.156
1383967_PM_at	BI275739	---	0.99961	1.19012	0.999807	1.34177	0.409966	1.32387	0.0037882	1.99935	0.0128878	1.825	461.347	318.518
1378572_PM_at	BF408962	Tollip	0.99961	1.4006	0.999807	1.41896	0.210715	1.5021	0.0228234	1.86791	0.0175184	1.82258	100.4	3.12189
1389053_PM_at	AI171280	Rmnd1	0.99961	-1.02682	0.999807	-1.42676	0.0151528	-1.87101	0.0037882	-2.02029	0.00727972	-1.82219	104.183	0.9258
1376708_PM_at	BM385170	---	0.99961	1.01324	0.999807	-1.24837	0.164168	-1.44251	0.0176675	-1.73724	0.00315491	-1.82143	326.638	241.461
1371653_PM_at	BI281955	Tpm4	0.99961	1.18987	0.999807	1.27086	0.0375492	1.56934	0	1.92357	0	1.82051	104.043	0.3163
1398600_PM_at	AW524565	---	0.99961	1.02754	0.999807	1.15533	0.180588	1.52783	0.0160215	1.95899	0.0183447	1.81911	155.507	0.7865
1387264_PM_at	NM_053806	Kcnk6	0.99961	1.37783	0.999807	1.24012	0.175507	1.56885	0.0260889	1.93384	0.0241563	1.81835	577.864	375.891
1383056_PM_a_at	AI548910	Tmem238	0.99961	1.09063	0.999807	1.23216	0.149243	1.44842	0.0151955	1.70834	0.00430097	1.81834	300.226	224.815
1374748_PM_at	AI010087	Shmt1	0.99961	-1.0056	0.999807	-1.11319	0.253209	-1.50093	0.0192216	-2.00124	0.0336918	-1.81745	377.987	210.371
1398136_PM_at	AI716403	RGD1562218	0.99961	-1.08343	0.999807	-1.47297	0.0446314	-1.77707	0.116381	-1.59222	0.0136127	-1.81307	555.937	365.677
1390814_PM_at	AA848897	Peli1	0.99961	1.24946	0.999807	1.31768	0.222189	1.47514	0.0240493	1.84365	0.0177838	1.81241	441.602	307.993
1389664_PM_at	BM387379	Rbm15b	0.99961	1.36818	0.999807	1.70032	0.0452766	2.4547	0.193866	1.85291	0.13114	1.81137	NA	NA
1371561_PM_at	AA849522	G6pc3	0.99961	1.15095	0.999807	1.23344	0.127718	1.47597	0.00652809	1.76729	0.00252957	1.81003	278.914	210.989
1369161_PM_at	NM_012690	Abcb4	0.99961	-1.30741	0.999807	-1.42017	0.0207179	-1.97285	0.113263	-1.60615	0.0165967	-1.80898	127.627	19.4697
1381080_PM_at	AI169081	---	0.99961	-1.1825	0.999807	-1.58315	0.0195025	-1.78035	0.0176675	-1.77803	0.00585687	-1.8089	102.054	0.7497
1367901_PM_at	NM_017015	Gusb	0.99961	1.01191	0.999807	1.05741	0.190663	1.34677	0.0107561	1.66996	0.00102566	1.80591	296.714	222.561
1373338_PM_at	AI175767	---	0.99961	1.0568	0.999807	-1.1331	0.10092	-1.48387	0.00871021	-1.73306	0.00252957	-1.80483	247.859	155.255
1367839_PM_at	NM_019238	Fdft1	0.99961	-1.13097	0.999807	-1.20113	0.704252	1.13989	0.0375451	1.68364	0.0068165	1.80373	401.856	341.093
1374946_PM_at	BI296261	---	0.99961	-1.11403	0.999807	-1.20947	0.0474253	-1.78033	0.00652809	-2.01266	0.0133073	-1.80329	103.717	0.3278
1379266_PM_at	AI235399	---	0.99961	1.03422	0.999807	-1.23355	0.0942604	-1.75676	0.0415187	-1.93929	0.0402153	-1.80258	119.678	0.647
1385177_PM_at	BF390449	---	0.99961	-1.125	0.999807	-1.453	0.0421448	-1.94126	0.0707578	-1.79451	0.0351907	-1.80198	140.627	0.928
1393028_PM_at	BM383152	---	0.99961	1.30212	0.999807	1.18027	0.113124	1.49995	0.0176675	1.73227	0.00430097	1.80188	410.381	290.833
1375017_PM_at	BI296120	---	0.99961	-1.00542	0.999807	-1.26788	0.025906	-1.83892	0.00871021	-1.98404	0.0162535	-1.80097	103.099	0.6024
1370519_PM_at	U06069	Stxbp1	0.99961	1.01024	0.999807	1.28331	0.902024	1.06136	0.0199407	1.88674	0.0186486	1.79854	435.648	392.677
1368734_PM_at	NM_019298	Chrnd	0.99961	-1.85705	0.999807	-1.72208	0.0488705	-2.06039	0.10639	-1.75948	0.0519373	-1.79742	NA	NA
1370025_PM_at	NM_080480	Pip4k2c	0.99961	1.22693	0.999807	1.27456	0.0855738	1.54491	0.0214119	1.70298	0.00315491	1.79672	409.975	290.606
1398417_PM_at	BE104341	Fem1a	0.99961	-1.10898	0.999807	-1.41203	0.0359349	-1.61343	0.111256	-1.44866	0.00183386	-1.79531	159.804	45.6479
1382662_PM_at	AI172524	---	0.99961	-1.03782	0.999807	-1.12075	0.0181701	-1.6772	0.0512987	-1.50235	0	-1.79517	213.93	181.127
1375224_PM_at	AW520812	Phlda3	0.99961	-1.08035	0.999807	-1.27165	0.0318674	-1.85643	0.0115615	-1.8819	0.0139099	-1.79458	203.567	154.714
1372434_PM_at	BE098114	---	0.99961	1.13441	0.999807	-1.25999	0.0337193	-1.68702	0.0286583	-1.62918	0.00430097	-1.79327	184.482	114.39
1387007_PM_at	NM_012959	Gfra1	0.99961	-1.04627	0.999807	-1.04516	0.0421448	-1.98655	0.0160215	-2.10873	0.0456494	-1.79322	252.653	207.724
1390795_PM_at	AI029455	---	0.99961	1.01685	0.999807	-1.84799	0.0195025	-2.25319	0.0539871	-1.90733	0.0516375	-1.79243	NA	NA
1378188_PM_at	BE102810	---	0.99961	-1.06958	0.999807	-1.199	0.0116954	-2.1679	0.0107561	-2.06047	0.0276508	-1.79064	215.315	195.397
1377662_PM_at	AI176041	Pir	0.99961	1.16005	0.999807	1.56105	0.0345509	1.99631	0.0504848	1.86202	0.0372337	1.78991	109.817	0.9043
1390444_PM_at	AI044433	---	0.99961	-1.01373	0.999807	-1.34158	0.046057	-1.82021	0.143093	-1.56247	0.0228337	-1.78933	198.06	88.6396
1378274_PM_at	BF389658	---	0.99961	1.18943	0.999807	1.20205	0.157628	1.4297	0.012612	1.73996	0.00315491	1.78857	290.377	218.47
1372613_PM_at	AI232784	Bdh2	0.99961	-1.06709	0.999807	-1.13275	0.214876	-1.72204	0.0143333	-2.5028	0.116771	-1.78639	NA	NA
1367966_PM_at	NM_053748	Dpp3 /// LOC678760	0.99961	1.1955	0.999807	1.28878	0.0651747	1.56418	0.0333483	1.61316	0.00102566	1.78524	445.108	309.88
1368873_PM_at	NM_012581	Hoxa2	0.99961	-1.16287	0.999807	-1.1822	0.158044	-1.51489	0.0375451	-1.74083	0.00978188	-1.78396	411.535	291.479
1388622_PM_at	AW535890	Nop56	0.99961	1.29178	0.999807	1.2469	0.0748466	1.51407	0.00977896	1.67098	0.00183386	1.7838	396.057	282.741
1370598_PM_a_at	AB073755	Kcnj6	0.99961	-1.05641	0.999807	1.17475	0.534488	1.18572	0.044	1.55782	0.00484062	1.78253	265.896	202.368
1391022_PM_at	BE101834	Lamb3	0.99961	1.34287	0.999807	1.84876	0.0590488	2.00949	0.0037882	2.41282	0.0640547	1.78209	NA	NA
1396281_PM_at	BI274269	---	0.99961	-1.16761	0.999807	-1.65432	0.196744	-1.47834	0.047434	-1.76214	0.0186486	-1.78137	802.184	467.393	BMD > highest dose: 750.0
1387022_PM_at	NM_022407	Aldh1a1	0.99961	1.0986	0.999807	1.58551	0.0759318	1.66126	0.0363921	1.73139	0.0117486	1.78022	117.81	0.7066
1383122_PM_at	BF415760	Prkag2	0.99961	-1.0484	0.999807	-1.42621	0.0588057	-1.80468	0.047434	-1.81608	0.0317064	-1.77948	202.302	71.6558
1382019_PM_at	AA998062	Alg5	0.99961	1.13205	0.999807	1.31919	0.0474253	1.57768	0.0134483	1.66462	0.00430097	1.7788	126.025	0.9766
1372464_PM_at	BE109050	Copg	0.99961	1.02387	0.999807	1.2499	0.210715	1.36923	0.0328311	1.60187	0.00252957	1.77789	349.807	255.629
1373372_PM_at	BM389227	LOC501282	0.99961	1.07053	0.999807	1.19266	0.0981215	1.504	0.0143333	1.69205	0.00183386	1.77763	304.036	227.249
1388791_PM_at	BI275911	Spats2l	0.99961	1.07203	0.999807	1.29439	0.0600551	1.54948	0.0160215	1.67644	0.00252957	1.77745	115.048	0.9994
1382396_PM_at	BE101337	Ubfd1	0.99961	1.1142	0.999807	1.26356	0.18295	1.41884	0.0306056	1.64954	0.0081592	1.77725	383.644	275.613
1392092_PM_at	AI101329	Rab33a	0.99961	-1.13557	0.999807	-1.32782	0.0425106	-2.15057	0.0967165	-1.86969	0.0772528	-1.7765	NA	NA
1384446_PM_at	BF402271	---	0.99961	-1.00112	0.999807	-1.22658	0.0725851	-1.63353	0.0469573	-1.6639	0.0149955	-1.77637	408.299	289.665
1370641_PM_s_at	AF290214	Cacna1i	0.99961	-1.17773	0.999807	-1.38598	0.0137297	-1.62846	0.0543941	-1.44409	0	-1.77634	109.875	32.379
1373786_PM_at	AA924756	Zfp703	0.99961	-1.12748	0.999807	-1.45	0.025906	-1.7583	0.534567	-1.22848	0.00896731	-1.77599	607.972	389.51
1373101_PM_at	AI236743	Pigk	0.99961	1.0116	0.999807	1.22113	0.0895297	1.47924	0.012612	1.66443	0	1.77517	106.995	0.8822
1375546_PM_at	AI009616	Fzr1	0.99961	1.14616	0.999807	1.07961	0.278811	1.39366	0.0410706	1.72975	0.0149955	1.77465	362.483	263.968
1373788_PM_at	BE097533	Slc41a1	0.99961	-1.05787	0.999807	-1.35065	0.0228125	-1.92615	0.217845	-1.50438	0.0248548	-1.77415	205.622	82.5352
1377084_PM_at	BE106598	---	0.99961	1.14048	0.999807	-1.2143	0.0402605	-1.9643	0.414349	-1.38584	0.0500704	-1.77338	NA	NA
1384088_PM_at	AI070289	LOC680222 /// RGD1566325	0.99961	-1.12013	0.999807	-1.25291	0.0286995	-1.96168	0.0328311	-1.8987	0.0350342	-1.77238	210.625	183.205
1390365_PM_at	BI296415	Leng1	0.99961	-1.07911	0.999807	-1.324	0.0116954	-2.21498	0.0504848	-1.85902	0.03966	-1.77205	212.8	148.624
1371906_PM_at	BF288092	---	0.99961	1.03599	0.999807	-1.0944	0.0790704	-1.52783	0.0484384	-1.56366	0.00183386	-1.77192	332.873	245.313
1375213_PM_at	BM384604	Pck2	0.99961	1.09829	0.999807	1.31069	0.0431514	1.55253	0.00207179	1.77899	0.00252957	1.77137	101.277	0.934
1386914_PM_at	NM_057188	Gmpr	0.99961	1.07933	0.999807	-1.16571	0.0375492	-1.64906	0.347435	-1.30257	0.00484062	-1.77113	423.72	298.244
1373949_PM_at	AI070113	Atp13a2	0.99961	-1.26911	0.999807	-1.58176	0.0309841	-2.02365	0.0653792	-1.77579	0.03966	-1.76944	142.556	0.7935
1372191_PM_at	BI303656	---	0.99961	1.05059	0.999807	1.333	0.149243	1.64079	0.0390674	1.89763	0.0424245	1.76797	119.176	0.9299
1373952_PM_at	AI409841	Prkag2	0.99961	-1.05256	0.999807	-1.44706	0.0238402	-1.85372	0.0390674	-1.74588	0.0125117	-1.76697	195.974	66.2046
1379509_PM_at	AI071235	---	0.99961	1.03968	0.999807	-1.14645	0.189872	-1.55541	0.0176675	-1.99383	0.0339522	-1.76641	175.792	0.9386
1389044_PM_at	BF283388	Gbf1	0.99961	1.16545	0.999807	1.46576	0.105895	1.57313	0.00768864	1.85459	0.0109921	1.76574	115.156	0.8064
1382857_PM_at	BE108794	---	0.99961	1.04122	0.999807	-1.16156	0.105166	-1.47696	0.00977896	-1.69172	0.00102566	-1.76564	292.2	219.65
1371824_PM_at	AA891949	Ak4	0.99961	-1.50392	0.691978	-1.58501	0.00979214	-1.75134	0.0192216	-1.628	0.00252957	-1.76512	11.2014	3.04498e-06
1378549_PM_at	BF396244	---	0.99961	-1.11717	0.999807	-1.46598	0.183029	-1.53367	0.0292011	-1.87352	0.0360296	-1.76424	137.189	0.838
1397377_PM_at	AA955664	---	0.99961	-1.31916	0.999807	-1.31656	0.0544215	-1.73436	0.0396287	-1.75479	0.0196926	-1.76342	130.556	0.3831
1372509_PM_at	AI172024	LOC687192	0.99961	-1.06665	0.999807	-1.29627	0.0368267	-1.58887	0.0406161	-1.53855	0.00183386	-1.76305	345.74	253.17
1368145_PM_at	NM_013002	Pcp4	0.99961	1.14358	0.999807	1.37916	0.0368267	1.65022	0.00521591	1.82926	0.00484062	1.76303	99.3902	0.9655
1397582_PM_at	AW529518	---	0.99961	1.01995	0.999807	-1.27746	0.0116954	-1.97549	0	-2.08098	0.0133073	-1.76247	200.427	160.788
1383471_PM_at	BI286125	Slc46a3	0.99961	-1.03435	0.999807	-1.13292	0.0269165	-2.1917	0.148831	-1.73971	0.0801765	-1.76187	NA	NA
1393191_PM_at	BF554733	Nkain1	0.99961	-1.29676	0.691978	-2.0304	0.0151528	-2.14834	0.0578722	-1.83871	0.0379041	-1.76006	48.4485	0.9807
1367691_PM_at	NM_134449	Prkcdbp	0.99961	1.03658	0.999807	1.14435	0.264495	1.39326	0.031792	1.72623	0.00857824	1.75953	324.353	240.042
1389540_PM_at	AI236141	LOC686590	0.99961	-1.03591	0.999807	-1.52374	0.0228125	-1.67559	0.142522	-1.41111	0.00252957	-1.75883	59.4824	0.6964
1372015_PM_at	AI008689	Tacc1	0.99961	1.19908	0.999807	1.27932	0.230938	1.3877	0.0292011	1.65621	0.0068165	1.75878	443.655	309.099
1379767_PM_at	AI406389	---	0.99961	1.03951	0.999807	-1.10942	0.0238402	-2.09655	0.0788792	-1.82668	0.0590693	-1.75838	NA	NA
1373427_PM_at	BI288816	Rragd	0.99961	-1.2502	0.999807	-1.44531	0.0381509	-2.18747	0.367519	-1.50329	0.0932488	-1.75838	NA	NA
1377806_PM_at	BF556273	Vezf1	0.99961	-1.06879	0.999807	-1.1997	0.0328093	-1.52897	0.0381548	-1.46381	0	-1.75505	295.263	221.627
1373392_PM_at	AW523924	Tmem165	0.99961	1.10372	0.999807	1.33239	0.0219993	1.58395	0.0199407	1.5516	0.00102566	1.75502	423.773	298.273
1391752_PM_at	BF394182	---	0.99961	-1.20466	0.999807	-1.14788	0.131579	-1.59947	0.0207386	-1.91349	0.0287157	-1.75337	379.605	210.075
1371652_PM_at	BF550566	---	0.99961	-1.02002	0.999807	-1.33332	0.0414699	-1.59505	0.0516006	-1.54913	0.00374717	-1.75309	124.309	0.779
1376315_PM_at	BI282297	Edem2	0.99961	1.19693	0.999807	1.24573	0.0706353	1.55379	0.0214119	1.70295	0.00484062	1.75193	193.097	64.6629
1367681_PM_at	NM_022523	Cd151	0.99961	1.09188	0.999807	1.19356	0.0838573	1.45263	0.012612	1.62262	0.00102566	1.75174	276.548	209.432
1378631_PM_at	BM388084	---	0.99961	-1.1668	0.999807	-1.48512	0	-2.22496	0.12046	-1.60528	0.0300563	-1.75113	113.187	0.1532
1377594_PM_at	BF548525	Shc1	0.99961	1.10289	0.999807	1.04119	0.118244	1.4508	0.0240493	1.61483	0.00315491	1.7508	307.497	229.451
1368322_PM_at	NM_012880	Sod3	0.99961	1.0603	0.999807	1.17205	0.0841762	1.44908	0.0143333	1.59841	0	1.75079	239.021	184.144
1371479_PM_at	AA946026	Mettl7a	0.99961	-1.04392	0.999807	-1.23239	0.10071	-1.5373	0.0396287	-1.64832	0.0081592	-1.75071	114.607	0.9482
1380909_PM_at	BM385894	Slc25a24	0.99961	1.11419	0.999807	1.2951	0.163524	1.52058	0.031217	1.78207	0.0230489	1.75058	127.282	0.9048
1377786_PM_at	BE117884	---	0.99961	-1.19985	0.999807	-1.08052	0.106857	-1.6588	0.0455311	-1.80659	0.0271364	-1.75041	376.381	213.977
1374021_PM_at	BI299233	Wipi1	0.99961	1.03886	0.999807	1.12095	0.809684	1.09688	0.0107561	1.86331	0.0102025	1.75024	423.748	383.882
1373208_PM_at	BE113371	---	0.99961	-1.22505	0.999807	-1.29275	0.0463772	-1.66107	0.130178	-1.48852	0.00896731	-1.74952	181.638	36.0935
1371683_PM_at	AI103250	Lsm4	0.99961	1.08586	0.999807	1.19795	0.240694	1.35958	0.0281267	1.64558	0.00634066	1.74923	342.421	251.156
1394829_PM_at	AI105271	---	0.99961	-1.08493	0.999807	-1.30129	0.0389725	-1.8175	0.0340453	-1.80253	0.024383	-1.74824	219.077	98.3742
1398829_PM_at	AI598372	Fkbp1a	0.99961	1.09574	0.999807	1.07532	0.105166	1.39124	0.00521591	1.64937	0	1.74661	308.879	225.267
1382302_PM_at	AI044633	LOC100361923	0.99961	-1.08897	0.999807	-1.04759	0.136858	-1.5404	0.00977896	-1.95962	0.0172258	-1.74604	361.008	221.78
1388237_PM_s_at	M96626	Atp2b3	0.99961	-1.22072	0.999807	-1.11192	0.996107	-1.00249	0.00768864	1.929	0.0211017	1.74587	410.202	377.638
1369318_PM_at	NM_021774	Fhit	0.99961	-1.07256	0.999807	-1.09567	0.185708	-1.55191	0.00871021	-2.13336	0.0454319	-1.7452	372.634	214.354
1389520_PM_at	BI285874	Wdr1	0.99961	1.17125	0.999807	1.19168	0.181794	1.33426	0.0134483	1.58459	0.00102566	1.74231	373.368	269.631
1373334_PM_at	AI406609	LOC688176 /// Tmem129	0.99961	1.12656	0.999807	1.18036	0.0798436	1.4867	0.0281267	1.55342	0	1.74101	332.415	245.031
1393259_PM_at	AI044342	---	0.99961	-1.16016	0.999807	-1.03668	0.0318674	-2.51781	0.827885	-1.17175	0.17566	-1.74089	NA	NA
1371437_PM_at	BM986228	Sec13	0.99961	1.18412	0.999807	1.17922	0.0945605	1.4942	0.0207386	1.65043	0.00102566	1.73998	323.227	239.341
1370435_PM_a_at	U58289	Nudt6	0.99961	-1.12033	0.999807	-1.28637	0.0345509	-1.99554	0	-2.16694	0.0520797	-1.7393	NA	NA
1375963_PM_at	BF281523	---	0.99961	-1.02355	0.999807	-1.15181	0.0278759	-1.83558	0.123689	-1.59008	0.0256469	-1.73691	217.509	195.101
1372210_PM_at	BM388609	Mospd3	0.99961	1.25004	0.999807	1.24187	0.13804	1.45453	0.00871021	1.70644	0.00374717	1.73689	375.632	270.955
1377483_PM_at	AI234736	---	0.99961	1.00071	0.999807	-1.37365	0.0375492	-1.65565	0.00521591	-1.84359	0.00896731	-1.73637	103.385	0.8792
1396070_PM_at	BI295775	---	0.99961	-1.10632	0.999807	-1.39227	0.00430692	-1.8831	0.0727726	-1.43814	0	-1.73552	111.467	0.04286
1381626_PM_at	BE105470	---	0.99961	1.08061	0.999807	-1.13476	0.0381509	-1.7932	0.0526788	-1.68561	0.0192293	-1.73492	210.963	183.579
1372298_PM_at	BE098766	Erp44	0.99961	1.10433	0.999807	1.32568	0.21895	1.42629	0.0465709	1.66838	0.015657	1.73469	388.266	278.28
1370426_PM_a_at	AI175492	Atp2a2	0.99961	1.25687	0.999807	1.37925	0.0137297	1.73017	0.00871021	1.76589	0.00634066	1.7346	111.459	0.661
1388175_PM_at	Z30663	Clcnkb	0.99961	1.03094	0.999807	-1.04075	0.0869469	-1.95659	0.0151955	-2.2683	0.102477	-1.73441	NA	NA
1383645_PM_at	BF411062	---	0.99961	1.28396	0.999807	1.43754	0.151898	1.57879	0.0363921	1.85833	0.0330396	1.73225	101.725	21.7978
1367732_PM_at	U34958	Gnb1 /// Gnb4	0.99961	1.21947	0.999807	1.21201	0.127243	1.44721	0.0240493	1.64644	0.00252957	1.73195	404.361	287.449
1380562_PM_at	AW523351	Rpusd3	0.99961	-1.24375	0.999807	-1.56489	0.0228125	-1.91497	0.10596	-1.6267	0.0274274	-1.73071	121.809	0.445
1390247_PM_at	BI275999	Arid3b	0.99961	-1.01237	0.999807	-1.29597	0.0482526	-1.6295	0.121029	-1.49277	0.00634066	-1.72888	399.976	284.969
1375854_PM_at	AI175992	Ctnnbip1	0.99961	1.09238	0.999807	1.18314	0.123323	1.39826	0.00977896	1.63891	0.00102566	1.72692	288.075	216.976
1377730_PM_at	BF290890	RGD1310769	0.99961	1.17534	0.999807	1.16301	0.162043	1.42347	0.0240493	1.64739	0.00727972	1.72299	347.373	254.159
1395368_PM_at	BF408886	---	0.99961	-1.04277	0.999807	-1.15534	0.0249254	-2.36653	0.266508	-1.63933	0.128553	-1.71999	NA	NA
1397564_PM_at	BF286959	---	0.99961	1.12272	0.999807	-1.0763	0.105166	-1.66642	0.00521591	-2.10496	0.0368836	-1.71997	210.437	0.9198
1373758_PM_at	AI171855	Flad1	0.99961	-1.04636	0.999807	-1.44299	0.00430692	-1.88759	0.0184963	-1.64875	0.00430097	-1.71929	194.181	67.8558
1387367_PM_at	NM_017211	Glg1	0.99961	1.23833	0.999807	1.21894	0.12552	1.55522	0.0390674	1.71527	0.0194438	1.71886	432.359	302.98
1376576_PM_at	BM387750	Dusp11	0.99961	1.27471	0.999807	1.15342	0.234479	1.36206	0.0207386	1.67946	0.00634066	1.71769	474.443	325.365
1369035_PM_a_at	AB073753	Kcnj6	0.99961	1.11459	0.999807	1.16688	0.411111	1.43274	0.0214119	2.23287	0.115084	1.71636	NA	NA
1397392_PM_at	AW535120	---	0.99961	-1.02528	0.999807	-1.1883	0.0228125	-1.54796	0.0465709	-1.45469	0.00102566	-1.71567	295.309	221.656
1385415_PM_at	BE097539	Selrc1	0.99961	-1.04779	0.999807	-1.4453	0.0425106	-1.91068	0.0333483	-1.87273	0.0484096	-1.71555	82.3093	0.8398
1393261_PM_at	AI058850	---	0.99961	-1.0139	0.999807	-1.31858	0.0463772	-1.92947	0.118799	-1.71112	0.0622685	-1.71421	NA	NA
1396297_PM_at	BG374359	---	0.99961	-1.0874	0.999807	-1.33356	0	-1.91041	0.0353487	-1.60448	0.00634066	-1.71397	200.826	92.0715
1368016_PM_at	NM_133299	Pecr	0.99961	-1.10588	0.999807	-1.32843	0.0674208	-1.66348	0.0240493	-1.76098	0.0189564	-1.71169	134.79	0.9902
1398626_PM_s_at	AW920881	Actr2	0.99961	1.18256	0.999807	1.28522	0.0693989	1.56143	0.0348692	1.6353	0.00539203	1.71099	200.097	50.9275
1397836_PM_at	BF546537	Sirt4	0.99961	-1.04123	0.999807	-1.22168	0.115733	-1.64126	0.0390674	-1.81599	0.0388976	-1.71057	114.745	0.7266
1367609_PM_at	NM_031051	Mif	0.99961	1.15733	0.999807	1.27106	0.0929439	1.4552	0.0401256	1.53886	0.00374717	1.71031	373.12	269.486
1377389_PM_at	AI145613	---	0.99961	1.11288	0.999807	-1.06551	0.32004	-1.49525	0.0266617	-2.12183	0.0973734	-1.71026	NA	NA
1386893_PM_at	NM_017113	Grn	0.99961	1.00097	0.999807	1.01312	0.157519	1.42447	0.0396287	1.584	0.00585687	1.7101	320.559	234.364
1370605_PM_s_at	U53144	Lepr	0.99961	-1.28688	0.999807	-1.59964	0.0286995	-1.9867	0	-2.44732	0.0432486	-1.70929	95.4165	0.6452
1381310_PM_at	BI296611	Ubap1l	0.99961	-1.30096	0.999807	-1.49576	0.0207179	-1.78365	0.142311	-1.45719	0.0117486	-1.70822	74.8984	8.0882
1397384_PM_at	BM391073	---	0.99961	-1.06668	0.999807	-1.22375	0.0787052	-1.70165	0.00652809	-2.16259	0.0370593	-1.70581	141.447	0.7948
1374876_PM_at	BE098368	Leprotl1	0.99961	1.17353	0.999807	1.15211	0.168595	1.37674	0.0401256	1.54457	0.00315491	1.70492	419.095	295.687
1393176_PM_at	BF387254	---	0.99961	1.00888	0.999807	-1.10726	0.0969559	-1.63829	0.0465709	-1.75315	0.0328783	-1.70476	267.231	198.64
1377511_PM_at	BI298406	---	0.99961	-1.38977	0.999807	-1.3091	0.0651747	-1.52379	0.0387012	-1.54997	0.00484062	-1.70342	71.8294	6.66628e-05
1372115_PM_at	AI408477	Ubr2	0.99961	-1.02036	0.999807	-1.19466	0.0808385	-1.43122	0.0260889	-1.5379	0	-1.7019	297.566	223.108
1370231_PM_at	AI234022	Gtf3c1	0.99961	-1.00367	0.999807	-1.31379	0.0249254	-1.83451	0.0615538	-1.63505	0.0222505	-1.70099	204.321	107.497
1390682_PM_at	BE105446	Fnbp1	0.99961	1.13701	0.999807	1.34476	0.314368	1.41687	0.0353487	1.85672	0.0511378	1.70092	NA	NA
1373508_PM_at	AI180004	Selt	0.99961	1.04176	0.999807	1.08528	0.168714	1.33741	0.0192216	1.53341	0	1.70082	305.868	228.416
1376677_PM_a_at	BF282021	LOC100911961	0.99961	1.04355	0.999807	-1.08823	0.163807	-1.71497	0.0323301	-2.09566	0.103402	-1.70041	NA	NA
1394902_PM_at	AA996417	---	0.99961	-1.03524	0.999807	-1.47469	0.0195025	-1.71668	0.153773	-1.40331	0.00430097	-1.69778	53.6397	0.269
1398796_PM_at	NM_053467	Tmed10	0.99961	1.20632	0.999807	1.35599	0.0708208	1.44924	0.00871021	1.61768	0.00374717	1.69699	103.375	30.8668
1390503_PM_at	BI301268	---	0.99961	-1.12334	0.999807	-1.3645	0.0228125	-1.77132	0.0235011	-1.75638	0.0180441	-1.69469	101.476	0.9228
1369823_PM_at	NM_020301	Adam7	0.99961	1.11377	0.999807	1.33831	0.222266	1.52226	0.0115615	2.08472	0.0619221	1.69421	NA	NA
1385480_PM_at	AI111860	LOC100359529	0.99961	-1.29922	0.999807	-1.38203	0.0116954	-2.09557	0.0143333	-1.89883	0.0425935	-1.69243	102.684	0.3336
1375276_PM_at	BI274139	Timm17b	0.99961	1.04618	0.999807	-1.0265	0.32937	1.27586	0.0450357	1.53554	0.00430097	1.691	374.271	291.877
1379926_PM_at	BG380347	---	0.99961	-1.18248	0.999807	-1.28205	0.0228125	-1.58833	0.0661675	-1.4468	0.00183386	-1.69067	178.959	41.1347
1374217_PM_at	BG375463	RGD1310686	0.99961	-1.02552	0.999807	-1.41159	0.0137297	-1.73901	0.00871021	-1.68924	0.00374717	-1.69055	193.335	69.6654
1372313_PM_at	BI275972	Gpr89	0.99961	1.13313	0.999807	1.22559	0.194808	1.33543	0.0260889	1.53997	0.00102566	1.69036	331.421	244.418
1385038_PM_at	BF390009	---	0.99961	-1.02393	0.999807	-1.33147	0.0238402	-1.68993	0.0998746	-1.49756	0.00896731	-1.69033	201.718	76.9172
1367938_PM_at	NM_031325	Ugdh	0.99961	1.23803	0.999807	1.36501	0.0219993	1.69851	0.00768864	1.67377	0.00539203	1.68935	83.6271	25.1227
1388765_PM_at	AA946508	---	0.99961	1.02195	0.999807	-1.50991	0.0389725	-1.98968	0.211577	-1.54634	0.0655364	-1.68889	NA	NA
1398528_PM_at	BE117514	---	0.99961	-1.22615	0.296562	-1.72181	0.0181701	-1.58053	0.148831	-1.35233	0.00102566	-1.68857	697.372	427.372
1372256_PM_at	BF550246	Crip1	0.99961	1.10122	0.999807	1.15029	0.104142	1.42474	0.00521591	1.70747	0.00252957	1.68714	330.197	243.663
1384138_PM_at	AI072291	---	0.99961	-1.02397	0.999807	1.13739	0.892572	1.05691	0.0375451	1.68831	0.0177838	1.68698	454.451	392.524
1371925_PM_at	AA893621	Atp13a1	0.99961	1.08104	0.999807	1.07468	0.214876	1.33304	0.00871021	1.61457	0.00102566	1.68621	397.613	283.627
1392965_PM_a_at	AI028877	Smoc2	0.99961	1.05117	0.999807	1.09405	0.197353	1.33176	0.0281267	1.53157	0.00102566	1.68491	289.432	217.857
1393612_PM_a_at	AI059270	Depdc7	0.99961	1.16336	0.999807	1.12103	0.0195025	1.66713	0.124995	1.40447	0.00252957	1.68429	239.85	205.699
1394564_PM_at	BE106791	---	0.99961	1.11358	0.999807	-1.43506	0.025906	-1.65888	0.0653792	-1.5043	0.00484062	-1.6836	135.083	0.3453
1383794_PM_at	AI575277	RGD1311080	0.99961	-1.35369	0.999807	-1.41141	0.00730962	-1.82427	0.072378	-1.53677	0.00585687	-1.68263	43.7543	7.30229
1390162_PM_at	AI234142	Iqcb1	0.99961	1.03977	0.999807	-1.20944	0.0687395	-1.77313	0.0247816	-1.88383	0.048044	-1.68257	110.382	0.4808
1397584_PM_at	BF289504	---	0.99961	-1.0286	0.999807	-1.31908	0.0151528	-1.69333	0.00521591	-1.66382	0.00315491	-1.68093	192.282	86.5557
1374070_PM_at	AA800587	Gpx2	0.99961	1.20433	0.999807	1.53715	0.0645664	1.59166	0.0240493	1.67639	0.00769741	1.67951	115.882	0.6079
1396610_PM_at	BF400869	---	0.99961	-1.10376	0.999807	-1.36016	0.00979214	-1.76627	0.0615538	-1.55647	0.00978188	-1.67944	139.069	0.7354
1388628_PM_at	BI284430	Tmed3	0.99961	-1.02145	0.999807	1.21963	0.14201	1.47356	0.0465709	1.62036	0.0172258	1.67905	100.908	0.7505
1398575_PM_at	AI716554	Zbtb5	0.99961	-1.05592	0.999807	-1.40937	0.0359349	-1.68569	0.0633556	-1.56313	0.0139099	-1.67871	111.893	0.6773
1381449_PM_s_at	BG670310	Tgfa	0.99961	1.20628	0.999807	1.4064	0.0748466	1.6716	0.0348692	1.7455	0.0351907	1.67793	123.511	0.9232
1373194_PM_at	BF282281	Lyrm2	0.99961	1.04508	0.999807	-1.13382	0.17424	-1.42496	0.044	-1.63449	0.0169646	-1.67689	306.485	228.808
1380264_PM_at	BF399532	---	0.99961	-1.11997	0.999807	-1.16726	0.0547843	-1.7552	0.0286583	-1.76695	0.0343209	-1.67454	226.07	201.162
1396654_PM_at	BF403645	---	0.99961	-1.0905	0.999807	-1.472	0.0452766	-1.71556	0.0800435	-1.61151	0.0276508	-1.6736	137.722	0.8669
1389687_PM_at	BI273981	---	0.99961	1.14371	0.999807	-1.03816	0.0805431	-1.46255	0.0184963	-1.58489	0.00102566	-1.67214	279.914	194.176
1396177_PM_at	BF565900	---	0.99961	-1.04462	0.999807	1.06034	0.166173	1.50509	0.012612	1.86971	0.0315043	1.67019	208.412	0.9978
1388369_PM_at	BM385547	Tmed9	0.99961	1.16042	0.999807	1.37831	0.0337193	1.49637	0.0037882	1.5894	0.00183386	1.66981	95.433	32.5588
1395598_PM_at	BF408769	---	0.99961	-1.19154	0.389238	-1.7223	0.0207179	-1.69799	0.00652809	-1.729	0.00539203	-1.66962	53.4029	31.1872
1375044_PM_at	AI073208	---	0.99961	-1.30778	0.999807	-1.41155	0.0116954	-1.97472	0.0415187	-1.73294	0.0293601	-1.66744	141.558	0.6136
1387877_PM_at	BE096729	Ftcd	0.99961	1.01285	0.999807	-1.0635	0.424375	1.24206	0.0115615	1.73143	0.0109921	1.666	396.805	333.359
1376107_PM_at	BI294839	---	0.99961	1.14044	0.999807	-1.06517	0.132969	-1.46831	0.0390674	-1.60219	0.0139099	-1.66568	246.448	174.555
1392435_PM_at	AI072744	Hspb7	0.99961	-1.27257	0.999807	-1.43727	0.0394326	-1.93794	0.071374	-1.75542	0.0723398	-1.66532	NA	NA
1389388_PM_at	BF291161	---	0.99961	-1.23248	0.999807	-1.47926	0.0452766	-1.75043	0.195486	-1.47732	0.0343209	-1.6637	79.1097	18.0789
1381453_PM_at	BE110814	---	0.99961	-1.38203	0.999807	-1.43621	0	-1.96192	0.0107561	-1.63277	0.00315491	-1.66241	35.4293	7.50043
1370362_PM_at	D45414	Ptprn	0.99961	1.17052	0.999807	1.06341	0.3385	1.43433	0.0214119	2.04393	0.0852032	1.66076	NA	NA
1370223_PM_at	AI170798	Arfrp1	0.99961	1.19027	0.999807	1.14931	0.167267	1.33756	0.0221487	1.5111	0.00183386	1.65982	324.377	240.056
1395637_PM_at	BF412025	Asphd2	0.99961	1.15172	0.999807	1.24106	0.0772154	1.58846	0.0037882	1.91882	0.0225223	1.65953	124.122	0.5274
1378757_PM_at	BG375931	RGD1310257	0.99961	-1.1572	0.999807	-1.2772	0.0381509	-1.92151	0.316274	-1.45983	0.0726096	-1.65525	NA	NA
1389669_PM_at	BI296532	---	0.99961	1.0092	0.999807	-1.18349	0.0437766	-1.74292	0.0143333	-1.84638	0.0358136	-1.65498	122.851	0.5555
1396073_PM_at	AW527466	---	0.99961	1.15059	0.999807	-1.22164	0.136646	-1.61975	0.031217	-1.82978	0.0604197	-1.65231	NA	NA
1373341_PM_at	AI231183	Fam53a	0.99961	-1.05281	0.999807	-1.14757	0.0722127	-1.57035	0.0323301	-1.65823	0.0159968	-1.65029	252.796	169.799
1373620_PM_at	AI102038	Nus1	0.99961	1.08316	0.999807	1.36211	0.097791	1.52242	0.012612	1.736	0.0139099	1.64786	89.2186	0.8967
1388217_PM_a_at	AJ001929	Calu	0.99961	1.1466	0.999807	1.28678	0.0637201	1.50162	0.0455311	1.50488	0.00484062	1.64659	161.658	46.7328
1378765_PM_at	BM384731	Mul1	0.99961	-1.13996	0.999807	-1.28692	0.0463772	-1.6612	0.260994	-1.38386	0.0211017	-1.64635	168.561	42.2268
1367924_PM_at	NM_134406	Pacs1	0.99961	-1.01001	0.999807	-1.3217	0.0772154	-1.70861	0.0199407	-1.91628	0.0572807	-1.64375	NA	NA
1378717_PM_at	BF390952	---	0.99961	-1.07773	0.999807	-1.00939	0.132928	-1.46596	0.00207179	-1.81207	0.0149955	-1.64332	367.789	220.976
1389152_PM_at	AI412984	Zfyve27	0.99961	1.22693	0.999807	1.23382	0.229538	1.3577	0.0328311	1.61387	0.0128878	1.643	403.317	286.86
1398362_PM_at	AI011448	---	0.99961	-1.2019	0.999807	-1.27704	0.194349	-1.56676	0.0345167	-1.94422	0.0881292	-1.64254	NA	NA
1367465_PM_at	AI013627	Dad1	0.99961	1.15038	0.999807	1.2594	0.080498	1.44364	0.0221487	1.54061	0.00315491	1.64107	184.402	56.3735
1370252_PM_at	BI282724	Avpi1	0.99961	1.18753	0.999807	1.13053	0.140729	1.44014	0.0496863	1.58078	0.0153188	1.64087	396.328	282.895
1369216_PM_a_at	AF402786	Flt4	0.99961	-1.24669	0.999807	-1.24508	0.0421448	-1.73864	0.491073	-1.26555	0.0341267	-1.64077	629.96	399.169
1377629_PM_at	AA874846	Fam212b	0.99961	-1.17633	0.999807	-1.4371	0.0249254	-1.7847	0.106131	-1.53714	0.0241563	-1.64062	130.61	0.5717
1368428_PM_at	NM_057155	Xpnpep2	0.99961	-1.05924	0.691978	-1.60664	0.0181701	-1.71763	0.0168684	-1.60141	0.0102025	-1.6403	108.812	0.4241
1398809_PM_at	NM_053347	Nde1	0.99961	1.0272	0.999807	1.09827	0.214166	1.3866	0.0328311	1.63649	0.0159968	1.63884	485.616	331.121
1389902_PM_at	BI285090	Hm13	0.99961	1.19965	0.999807	1.27868	0.135132	1.43692	0.0396287	1.59114	0.0142839	1.63684	174.81	40.9161
1378877_PM_at	AA899711	LOC100911629	0.99961	1.07069	0.999807	-1.22869	0.0219993	-1.71523	0.205615	-1.39344	0.0142839	-1.63633	206.945	127.447
1376807_PM_at	BF417476	Rabl3	0.99961	1.19505	0.999807	1.21694	0.133647	1.47732	0.0488374	1.60772	0.015657	1.6363	387.124	277.622
1388405_PM_at	BI294780	Ckap5	0.99961	1.0231	0.999807	1.10025	0.117726	1.3998	0.0348692	1.53101	0.00430097	1.63565	389.215	278.826
1385043_PM_at	AA924649	Inadl2	0.99961	1.02982	0.999807	-1.03527	0.332707	-1.37661	0.0240493	-1.8592	0.0592846	-1.63448	NA	NA
1396418_PM_at	BF394629	LOC100360128	0.99961	1.103	0.999807	1.18647	0.270873	1.27944	0.0037882	1.78315	0.00857824	1.63437	378.111	272.401
1370005_PM_at	NM_030586	Cyb5b	0.99961	1.14835	0.999807	1.20159	0.0886852	1.3941	0.0199407	1.5365	0.00252957	1.63436	357.089	260
1386259_PM_a_at	AI104152	RGD1306772	0.99961	-1.05169	0.999807	-1.53086	0.0410214	-1.63259	0.0909657	-1.50303	0.0186486	-1.63414	132.433	0.4781
1394056_PM_at	BF551160	Nicn1	0.99961	-1.04741	0.999807	-1.24305	0.0536705	-1.58121	0.0115615	-1.73296	0.0136127	-1.63269	109.072	0.8434
1384314_PM_at	BM383771	Mtif2	0.99961	-1.03261	0.999807	-1.37109	0.0488705	-1.59522	0.0445973	-1.54928	0.0113608	-1.63204	110.372	0.7828
1376431_PM_at	BM387357	Sil1	0.99961	1.16851	0.999807	1.23669	0.17424	1.55504	0.0401256	1.81186	0.0684002	1.63153	NA	NA
1383729_PM_at	BE114522	LOC303566	0.99961	-1.01865	0.999807	-1.18734	0.852942	1.0783	0.0415187	1.69575	0.032167	1.63021	414.825	375.2
1388119_PM_at	BM392140	Hnrnpa3	0.99961	1.16521	0.999807	1.17775	0.137141	1.38568	0.0345167	1.51696	0.00484062	1.6301	384.436	276.072
1393854_PM_at	AA965126	---	0.99961	-1.02553	0.999807	-1.15968	0.0207179	-1.61016	0.0526788	-1.49226	0.00896731	-1.62985	216.802	149.102
1381001_PM_at	BE105897	---	0.99961	-1.21906	0.999807	-1.15943	0.0470808	-1.69372	0.0396287	-1.68392	0.0241563	-1.62921	232.772	204.035
1390497_PM_at	AI175594	---	0.99961	1.14086	0.999807	-1.17381	0.111974	-1.44337	0.0115615	-1.62416	0.00430097	-1.62755	117.155	0.3206
1378281_PM_at	AI709975	---	0.99961	-1.05287	0.999807	-1.27451	0.0431514	-1.65156	0.0943177	-1.50594	0.0214341	-1.62746	203.247	78.3579
1371724_PM_at	AA799631	Rexo2	0.99961	1.04209	0.999807	1.1679	0.138421	1.40847	0.0221487	1.58524	0.00727972	1.62625	309.928	230.992
1382284_PM_at	AW525175	Nek3	0.99961	-1.10485	0.999807	-1.24373	0.139647	-1.6169	0.0401256	-1.85832	0.0744023	-1.62565	NA	NA
1390649_PM_at	AW520784	Slc30a3	0.99961	1.02822	0.999807	-1.22027	0.0368267	-2.00582	0.160371	-1.59207	0.079525	-1.62397	NA	NA
1383533_PM_at	AI715743	---	0.99961	-1.02497	0.999807	-1.11552	0.0748466	-1.57874	0.0455311	-1.58234	0.0183447	-1.62266	246.477	191.942
1379362_PM_at	BE111121	---	0.99961	-1.28843	0.999807	-1.49761	0.025906	-1.71906	0.109578	-1.49883	0.024383	-1.62262	74.0949	6.1176
1378535_PM_at	AI639231	Phf7	0.99961	-1.08059	0.999807	-1.26307	0.0354497	-1.92255	0.0488374	-1.80431	0.0713326	-1.61981	NA	NA
1372877_PM_at	BI304070	Plod3	0.99961	1.10258	0.999807	1.23132	0.123994	1.49135	0.0176675	1.68507	0.0192293	1.61763	118.947	0.8314
1389178_PM_at	BE329043	Ngrn	0.99961	1.03266	0.999807	-1.17599	0.116133	-1.38304	0.00768864	-1.59458	0.00252957	-1.61709	104.837	0.5406
1387079_PM_at	M57405	Gucy1a3	0.99961	1.38265	0.999807	1.18059	0.355497	1.26481	0.0328311	1.59866	0.0136127	1.61536	696.949	427.201
1390188_PM_at	BF419327	Mrpl51	0.99961	1.04662	0.999807	1.14214	0.296837	1.30535	0.0221487	1.64374	0.0180441	1.61532	320.152	237.422
1388617_PM_at	AW914746	Bphl	0.99961	-1.05051	0.999807	-1.11775	0.151072	-1.44054	0.0107561	-1.68791	0.0180441	-1.61388	296.836	186.712
1393905_PM_at	AI145446	Sec3l1	0.99961	1.07379	0.999807	1.27129	0.289818	1.27668	0.00977896	1.66311	0.00315491	1.61346	466.281	321.11
1394936_PM_at	AW521480	Ptdss2	0.99961	-1.06086	0.999807	-1.31397	0.102447	-1.55421	0.0286583	-1.69968	0.0358136	-1.61254	118.253	0.9885
1390069_PM_at	BI299977	---	0.99961	-1.32214	0.999807	-1.40879	0.0309841	-1.69704	0.0421097	-1.624	0.0241563	-1.61224	75.143	5.86009
1394739_PM_at	BE102817	---	0.99961	-1.11097	0.999807	-1.13521	0.0421448	-1.66793	0.0455311	-1.62756	0.0289292	-1.61063	228.203	202.239
1396254_PM_at	BF401989	---	0.99961	-1.2022	0.999807	-1.49309	0.0286995	-1.91379	0.00652809	-2.05989	0.0775323	-1.60855	NA	NA
1367957_PM_at	NM_019340	Rgs3	0.99961	1.26821	0.999807	1.12778	0.266173	1.38699	0.0323301	1.71272	0.0429288	1.60675	391.894	234.966
1373660_PM_at	BI280384	Afg3l1	0.99961	1.15709	0.999807	1.15777	0.199618	1.39971	0.0286583	1.64312	0.0246335	1.60612	112.813	0.1426
1393392_PM_at	BE120352	---	0.99961	1.09223	0.999807	1.24888	0.497413	1.21283	0	1.80089	0.0142839	1.60594	387.069	277.59
1392244_PM_at	AA818153	---	0.99961	-1.00226	0.999807	1.03394	0.122775	-1.54687	0.0375451	-1.69526	0.0427499	-1.60523	331.765	212.489
1371781_PM_at	BI285863	Stat3	0.99961	1.1061	0.999807	1.3913	0.299875	1.32437	0.0353487	1.63241	0.0192293	1.6035	558.23	366.757
1384322_PM_at	BE107680	---	0.99961	-1.07543	0.999807	-1.32186	0.172898	-1.3906	0.0115615	-1.67772	0.015657	-1.60159	128.525	0.7566
1378861_PM_at	BE105498	---	0.99961	-1.2196	0.999807	-1.26436	0.0693989	-1.74388	0.0415187	-1.79496	0.0756784	-1.60124	NA	NA
1383961_PM_a_at	AI556478	Dnajc11	0.99961	1.3	0.999807	1.08382	0.392987	1.29338	0.031217	1.69036	0.0400237	1.60022	399.061	350.545
1394759_PM_at	BF289157	---	0.99961	-1.09755	0.999807	-1.05528	0.194413	-1.57038	0.0406161	-1.85109	0.106675	-1.60008	NA	NA
1373002_PM_at	AI009481	Mrps9	0.99961	-1.06085	0.999807	-1.57495	0.0238402	-1.76809	0.00521591	-1.82861	0.0293601	-1.59984	95.2467	0.8872
1389322_PM_at	AI013847	Pdcd7	0.99961	1.14872	0.999807	-1.32384	0.0502749	-1.5431	0.031217	-1.57194	0.0136127	-1.59965	176.359	97.3166
1369936_PM_at	X13933	Calm1 /// Calm2 /// Calm3	0.99961	1.12618	0.999807	1.26301	0.0748466	1.37754	0.00521591	1.51759	0.00252957	1.59357	173.764	56.1959
1392749_PM_at	BE109686	Cntfr	0.99961	-1.34032	0.999807	-1.06382	0.025906	-1.76843	0.209371	-1.45815	0.0509786	-1.59289	NA	NA
1372341_PM_at	AI233213	Slc25a36	0.99961	-1.02896	0.999807	-1.2016	0.0431514	-1.46937	0.0134483	-1.56525	0.00102566	-1.59257	93.3717	0.8413
1370953_PM_at	BE113639	Ccdc58	0.99961	-1.18542	0.999807	-1.4014	0.0207179	-1.83074	0.189165	-1.46552	0.046021	-1.59237	126.411	0.2702
1377979_PM_at	AW434228	---	0.99961	1.00494	0.999807	-1.23083	0.0510134	-1.66522	0.00207179	-1.92232	0.0424245	-1.59189	109.284	0.5303
1376941_PM_at	BI274409	Wbscr16	0.99961	1.14218	0.999807	1.26152	0.378424	1.31636	0.035902	1.71348	0.050594	1.59185	NA	NA
1367814_PM_at	M14137	Atp1b1	0.99961	1.20782	0.999807	1.28019	0.152956	1.36136	0.0363921	1.5017	0.00634066	1.59038	442.632	308.548
1376723_PM_a_at	AW142765	LOC100912086	0.99961	-1.05203	0.999807	-1.2303	0.0309841	-1.59397	0.027387	-1.54224	0.00769741	-1.58994	201.015	97.5893
1370545_PM_at	M26161	Kcna1	0.99961	-1.04968	0.999807	-1.32652	0.0431514	-1.56165	0.402878	-1.24361	0.0146192	-1.58764	583.878	378.648
1398353_PM_at	AI236260	Sar1a	0.99961	1.13336	0.999807	1.15261	0.135132	1.40627	0.0323301	1.55918	0.0125117	1.58759	335.353	246.837
1392692_PM_at	BE107050	---	0.99961	1.0229	0.999807	-1.20296	0.0833404	-1.54148	0.0435206	-1.60897	0.0307671	-1.58408	129.229	0.814
1392466_PM_at	BF416266	Tmem135	0.99961	-1.36375	0.691978	-1.98305	0.082551	-1.82967	0.0228234	-2.04858	0.136603	-1.58404	NA	NA
1368367_PM_at	NM_054005	Cuzd1	0.99961	-1.02434	0.999807	1.22848	0.105166	1.51483	0.0247816	1.70001	0.0345349	1.58024	128.198	0.8106
1378091_PM_at	AW528824	---	0.99961	-1.13074	0.999807	-1.27267	0.0394326	-1.61784	0.189477	-1.40266	0.0274274	-1.57988	112.567	0.1747
1397606_PM_at	D85807	---	0.99961	-1.21691	0.691978	-1.58457	0.0488705	-1.56012	0.0348692	-1.54688	0.0186486	-1.57953	51.4337	18.5892
1379839_PM_at	BF549573	---	0.99961	-1.13045	0.999807	-1.16654	0.434231	1.19669	0.0134483	1.61975	0.0136127	1.57951	381.747	315.656
1371903_PM_at	BM384012	---	0.99961	1.08093	0.999807	1.04116	0.231518	-1.33036	0.047434	-1.52257	0.0146192	-1.57648	338.204	245.133
1379796_PM_at	AI717605	Comtd1	0.99961	1.01329	0.999807	-1.15922	0.0181701	-2.04384	0.207435	-1.53795	0.104636	-1.57643	NA	NA
1367635_PM_at	NM_012998	P4hb	0.99961	1.10636	0.999807	1.27244	0.124658	1.38572	0.0235011	1.5646	0.00939586	1.57376	111.771	0.859
1376691_PM_at	AI103213	LOC689176	0.99961	1.14304	0.999807	1.11132	0.182294	1.34187	0.0228234	1.56956	0.00769741	1.57323	370.034	267.674
1384775_PM_s_at	AA925026	Prss30	0.99961	-1.393	0.999807	-1.24267	0.0431514	-1.82518	0.106817	-1.62175	0.0769804	-1.5709	NA	NA
1374347_PM_at	BF412225	---	0.99961	-1.18221	0.999807	-1.22529	0.0474253	-1.54593	0.0496863	-1.50816	0.0133073	-1.57039	107.662	0.334
1373964_PM_at	AA818815	LOC100174910	0.99961	1.04058	0.999807	-1.10635	0.104142	-1.41863	0.035902	-1.52665	0.00939586	-1.56901	254.305	160.233
1389691_PM_at	AI230862	Zfp575	0.99961	1.18128	0.999807	-1.16426	0.0249254	-1.58056	0.365093	-1.25528	0.00896731	-1.56849	207.421	136.105
1382498_PM_x_at	BF408710	---	0.99961	-1.41456	0.999807	-1.43704	0.0318674	-1.89768	0.0756348	-1.71111	0.0957631	-1.56817	NA	NA
1398890_PM_at	AI410096	MGC93975	0.99961	1.12299	0.999807	1.2159	0.0629071	1.45593	0.0107561	1.57633	0.00896731	1.56711	117.528	0.8289
1372946_PM_at	AI411957	RGD1562747	0.99961	1.15126	0.999807	1.21773	0.069046	1.47846	0.0134483	1.60059	0.0113608	1.56682	101.636	0.5553
1383244_PM_at	BI281726	---	0.99961	-1.05307	0.999807	-1.0635	0.0425106	-1.81369	0.0621465	-1.70041	0.0807444	-1.56614	NA	NA
1377472_PM_at	BE110173	Extl1	0.99961	-1.33216	0.999807	-1.44499	0.0286995	-1.80373	0.0878053	-1.56174	0.0469556	-1.56517	119.579	0.2325
1395044_PM_at	AI179766	---	0.99961	-1.04647	0.999807	-1.3821	0.0488705	-1.70594	0.0363921	-1.71019	0.058277	-1.56338	NA	NA
1389478_PM_at	BM392031	Klhl22	0.99961	1.04442	0.999807	-1.28909	0.0249254	-1.5879	0.425767	-1.2289	0.0139099	-1.562	114.1	0.8088
1382133_PM_at	AW526024	---	0.99961	-1.03118	0.999807	-1.21693	0.0219993	-1.69849	0.0926756	-1.51876	0.0394766	-1.56098	205.091	151.261
1370903_PM_a_at	AI146115	Ndrg3	0.99961	1.05667	0.999807	-1.10886	0.172898	-1.3884	0.0286583	-1.55647	0.0203045	-1.55461	260.139	160.462
1382705_PM_at	BE116909	Ipp	0.99961	1.1086	0.999807	-1.21753	0.119017	-1.60679	0.0333483	-1.78894	0.0903002	-1.5525	NA	NA
1386892_PM_at	NM_031975	Ptms	0.99961	1.14192	0.999807	1.0578	0.311829	1.29006	0.0345167	1.59314	0.0246335	1.55105	386.172	300.162
1390928_PM_at	AI228340	RGD1559612	0.99961	1.08586	0.999807	-1.12421	0.163807	-1.50733	0.0299329	-1.74673	0.076446	-1.54838	NA	NA
1379258_PM_at	AA998367	Klhl5	0.99961	1.0547	0.999807	1.16266	0.147563	1.37803	0.027387	1.54212	0.0121281	1.54829	111.471	0.7558
1392892_PM_at	AA955814	Pcgf2	0.99961	-1.25188	0.999807	-1.54762	0.0381509	-1.80126	0.0574912	-1.69671	0.0817891	-1.54788	NA	NA
[truncated: 1,713 more rows]

## Sheet: Table S14
Table S14.Differentially expressed genes and the BMD (L) values in rat liver in response to feeding 50, 200, 375, 500 or 750 ppm 4,4-methylenbis(N,N'-dimethyl)benzenamine for 14 days. The list is sorted from highest to lowest fold change in the 750 ppm treatment group. The blue indicates downregulated of genes while yellow indicates upregulation of genes. Significant (FDR adjusted p < 0.05) and n…
			50 ppm		200 ppm		375 ppm		500 ppm		750 ppm		benchmark dose
Probe	Accession Number	Gene Symbol	FDR p-value	Fold change	FDR p-value	Fold change	FDR p-value	Fold change	FDR p-value	Fold change	FDR p-value	Fold change	BMD	BMDL	Note
1369883_PM_at	NM_017044	Pth	0.999852	-3.17038	0.7111	-2.65092	0.0158468	-246.88	0.132438	-26.0649	0.006751	-292.404	241.964	206.173
1388385_PM_at	BG371710	Cryba2	0.999852	-2.3352	0.643805	-2.86659	0.028268	-105.683	0.0490253	-46.8262	0.0392255	-75.5282	225.084	201.601
1389253_PM_at	BI289085	Vnn1	0.999852	2.74379	0.0713788	4.37609	0	23.7565	0	44.1578	0	72.7923	79.5788	0.3169
1387235_PM_at	NM_021655	Chga	0.999852	-1.3708	0.695306	-1.81171	0.0140029	-41.7914	0.0169485	-22.2789	0.006751	-47.0729	226.159	202.395
1384063_PM_at	AA958001	Cthrc1	0.999852	1.52517	0.356973	1.61536	0	6.21439	0	7.75387	0	36.0442	137.378	110.082
1387032_PM_at	NM_012829	Cck	0.999852	2.79375	0.0552763	4.27396	0	12.6675	0	23.6967	0	32.8915	83.4585	0.3321
1382967_PM_at	BF388060	Gpr64	0.999852	-1.79139	0.614851	-2.56986	0.0337609	-32.8001	0.0339227	-24.8486	0.0526458	-27.2845	NA	NA
1368059_PM_at	NM_053955	Crym	0.999852	1.19519	0.923504	1.06465	0	7.15371	0	16.6249	0	25.0374	285.323	228.276
1391936_PM_a_at	BI289110	---	0.999852	-1.59342	0.550005	-2.21469	0.00410264	-27.0247	0.00363773	-22.1403	0.006751	-24.834	218.998	199.131
1376487_PM_at	AI044046	Rhcg	0.999852	-1.70738	0.624921	-2.43977	0.0180395	-39.3237	0.0343348	-20.9413	0.0505029	-24.595	NA	NA
1393339_PM_at	AW535172	Efcab6	0.999852	1.71216	0.311515	1.86072	0	5.72905	0	13.5737	0	21.7602	203.433	159.125
1369158_PM_at	NM_016996	Casr	0.999852	1.00707	0.624253	-1.68622	0.00642704	-17.0423	0.00157268	-14.7307	0	-20.3676	235.803	196.574
1368521_PM_at	NM_031670	Napsa	0.999852	1.15906	0.363777	1.53869	0	6.71224	0	8.08245	0	19.8243	169.522	134.357
1368237_PM_at	NM_022290	Tnmd	0.999852	-2.26561	0.633979	-2.29646	0.021183	-31.5618	0.0480093	-15.9282	0.0474932	-19.183	223.531	201.283
1387868_PM_at	BF289368	Lbp	0.999852	2.01767	0.0225645	3.05763	0	10.7218	0	8.93459	0	18.2512	85.0907	48.9112
1387160_PM_at	NM_022235	Kcne3	0.999852	1.07864	0.970951	-1.0225	0	3.15424	0	4.65429	0	18.0816	265.474	190.073
1389651_PM_at	AI177057	Apln	0.999852	1.32372	0.78354	-1.19732	0.0165473	3.84121	0.00507315	4.8454	0	17.7299	317.644	246.885
1384325_PM_at	BF546645	Bpifa1	0.648729	-14.3057	0.0225645	-23.6804	0.00642704	-22.7098	0.00271719	-15.4854	0.0100079	-16.9685	39.8926	7.5e-13
1378801_PM_at	AI599072	---	0.999852	-1.85538	0.608121	-2.40963	0.0198654	-29.9021	0.0196019	-24.7407	0.0831146	-16.5921	NA	NA
1378430_PM_at	AI555053	Moxd1	0.999852	1.70645	0.569027	1.34619	0	5.64608	0	7.26229	0	16.2213	181.521	143.222
1382163_PM_at	BE118901	Gata3	0.999852	-1.78925	0.607992	-2.26297	0.00819447	-31.3018	0.0102769	-22.6381	0.0533775	-15.9407	NA	NA
1369484_PM_at	NM_031590	Wisp2	0.999852	1.18542	0.760114	1.17118	0.010926	3.0242	0	5.82862	0	14.994	293.975	213.862
1379281_PM_at	AA892798	Sostdc1	0.999852	-1.44454	0.730325	-1.7566	0.0449925	-14.9838	0.0616207	-10.9031	0.0576989	-14.7147	NA	NA
1397185_PM_at	BE102060	---	0.999852	-1.45914	0.555074	-2.3002	0.0235415	-20.2461	0.042692	-12.4447	0.0595703	-14.3884	NA	NA
1384510_PM_at	BI288603	---	0.999852	1.15434	0.841001	1.12295	0.0804908	2.22975	0.0116046	2.89806	0	14.1136	399.805	291.118
1387092_PM_at	NM_022388	Fxyd4	0.999852	1.19162	0.64705	1.21109	0	2.96873	0	5.92303	0	12.6529	288.716	212.898
1377086_PM_at	AI233530	C1qtnf3	0.999852	-1.07138	0.741574	-1.15679	0.50854	-1.29167	0.863179	1.07849	0	12.3145	511.644	0.9057
1374776_PM_at	BG380430	Vash2	0.947011	2.8661	0.233401	2.10254	0.00642704	4.48067	0	11.5836	0	12.1608	305.18	227.978
1391059_PM_at	AW530225	Npw	0.999852	2.30225	0	6.34105	0	30.8362	0	24.7769	0	11.7122	44.6524	0.2286
1367762_PM_at	NM_012659	Sst	0.999852	-1.4998	0.673195	-1.81339	0	-27.1029	0.00363773	-21.5091	0.0460388	-11.5708	219.951	200.606
1369020_PM_at	NM_052983	Slc5a5	0.999852	2.39068	0.166706	2.41346	0	5.46773	0	8.66599	0	11.5172	290.609	218.62
1368325_PM_at	NM_012842	Egf /// LOC100910178	0.999852	-1.26213	0.533465	-2.14973	0.0217675	-12.7728	0.0243084	-10.0916	0.0249334	-10.8554	210.347	182.075
1393771_PM_at	AI011836	Scgb3a1	0.518983	-9.15096	0.0225645	-9.31842	0	-11.6434	0.0343348	-4.60801	0.00224668	-10.8095	10.501	3.75e-13
1391063_PM_at	BE113443	Kif23	0.999852	2.33515	0.640221	1.4957	0.0277037	5.56261	0.206474	2.53495	0	10.7858	467.736	321.872
1370843_PM_at	BM391912	Gng8	0.999852	1.82666	0.735479	1.18309	0	4.86501	0	5.022	0	10.6539	280.076	219.295
1387811_PM_at	NM_134432	Agt	0.999852	-4.28107	0.505906	-2.26048	0.0897555	-6.59781	0.00439816	-17.6397	0.0397775	-10.2923	579.715	376.742
1395376_PM_at	BE104111	---	0.999852	-1.56588	0.572918	-2.04648	0.0265416	-14.5773	0.00693712	-16.8808	0.0537541	-10.2692	NA	NA
1368369_PM_at	NM_013007	Pnoc	0.999852	1.29825	0.481578	-1.73692	0.0320313	-4.98132	0.00271719	-7.31223	0	-10.1182	342.216	251.031
1394475_PM_at	BE096857	---	0.999852	1.93044	0.484235	1.4625	0.0391686	2.92409	0	6.99348	0	10.0493	277.407	209.998
1376292_PM_at	BM383423	---	0.999852	1.78736	0.213369	1.80067	0	5.32007	0	7.34775	0	10.0116	86.9058	0.0455
1372685_PM_at	BE113362	Cdkn3	0.999852	2.61486	0.717204	1.42581	0.0366495	5.65737	0.262714	2.52033	0	9.66499	586.599	379.89
1368641_PM_at	NM_053402	Wnt4	0.999852	2.11487	0.355003	1.62887	0	3.7503	0	7.36798	0	9.65015	278.924	210.996
1389408_PM_at	BG379338	Rrm2	0.999852	1.95162	0.685904	1.47461	0.0676705	4.60783	0.2919	2.38129	0.006751	9.62739	511.826	344.333
1379582_PM_a_at	AA998516	Ccna2	0.999852	2.14635	0.707184	1.4544	0.111966	3.87927	0.393623	2.10382	0.00404665	9.60034	524.219	350.44
1391737_PM_at	AW526210	Ncf4	0.999852	-1.04114	0.622006	-1.25365	0.0130211	2.94146	0	4.71988	0	9.47592	300.279	245.433
1389668_PM_at	AI408269	Spc25	0.999852	1.84231	0.558914	1.64747	0.0617792	4.33747	0.147467	2.95663	0.00789929	9.27263	471.794	323.988
1382098_PM_at	AI228756	---	0.999852	-1.65817	0.48513	-2.43665	0.00642704	-16.4537	0.0326276	-9.26172	0.062641	-9.23223	NA	NA
1387155_PM_at	NM_012746	Pcsk2	0.999852	1.52129	0.471881	-1.69009	0.00642704	-6.10228	0	-6.48182	0	-9.22217	347.62	254.308
1398426_PM_at	AI409065	Vash2	0.947011	2.54514	0.2727	1.83229	0.0140029	3.54973	0	8.60169	0	8.97543	312.902	232.87
1381615_PM_at	AA819292	---	0.999852	1.48842	0.130194	2.47258	0	9.17428	0	7.66042	0	8.74449	199.049	149.125
1379446_PM_at	BF282187	---	0.999852	-1.14204	0.500312	-2.23774	0.146317	-4.59526	0.0263365	-8.88922	0.0526458	-8.7111	NA	NA
1373823_PM_at	AA944180	Cks2	0.999852	1.76481	0.551852	1.62234	0.0130211	5.87828	0.0554266	3.75534	0	8.68929	366.5	265.591
1387250_PM_at	NM_017176	Pla2g10	0.999852	1.32127	0.741806	-1.17348	0.368993	-1.44032	0.667729	-1.22475	0	-8.58706	196.527	0.6208
1367776_PM_at	NM_019296	Cdk1	0.999852	2.04027	0.662241	1.49521	0.0556665	4.66426	0.284631	2.36025	0.00224668	8.51362	552.985	364.282
1378205_PM_at	AI228481	---	0.999852	-1.30176	0.129547	-2.54456	0	-10.4323	0	-8.40723	0	-8.50471	58.4374	0.05386
1374775_PM_at	AI714002	Mki67	0.999852	1.89074	0.81758	1.28989	0.0838409	4.58763	0.487373	1.92571	0.0179141	8.35443	554.164	364.84
1368014_PM_at	AB048730	Ptges	0.999852	-1.41977	0.50128	-2.0041	0.00642704	-9.92257	0.0093901	-8.03838	0.0156928	-8.34567	210.609	186.457
1388650_PM_at	BM385445	Top2a	0.999852	1.98314	0.734695	1.38222	0.106458	3.79266	0.263708	2.45173	0.0100079	8.33443	535.226	355.791
1389566_PM_at	AW253821	Ccnb2	0.999852	1.65474	0.893335	1.14295	0.0684107	4.33359	0.414134	1.92332	0.00789929	8.23241	531.281	353.881
1378640_PM_at	BE098732	Uhrf1	0.999852	1.91902	0.69397	1.51187	0.245694	2.81976	0.479914	1.9675	0.0156928	8.07475	514.613	345.714
1377513_PM_at	BI287026	---	0.999852	-1.34892	0.389038	-2.26899	0.010926	-8.74118	0.00693712	-7.97499	0.006751	-8.06999	203.43	157.446
1368656_PM_at	NM_053856	Scg3	0.999852	1.39017	0.579814	-1.57385	0.0389006	-5.51513	0.0206784	-5.81477	0.014235	-8.01399	412.513	292.026
1390263_PM_at	AI179936	---	0.999852	1.30349	0.808417	-1.24616	0.00642704	-7.98048	0.00157268	-8.84525	0.00551133	-7.86184	224.669	194.614
1378101_PM_at	AI228404	Ppp1r17	0.999852	1.23136	0.216753	-2.50179	0.00410264	-6.72861	0	-7.63035	0	-7.81539	96.6734	0.561
1388484_PM_at	BI296084	Ube2c	0.999852	1.7498	0.913576	1.11971	0.0833404	4.06537	0.37163	2.06981	0.0110275	7.80505	531.324	353.902
1387025_PM_at	NM_019234	Dync1i1	0.999852	1.68572	0.942327	1.03549	0	2.95083	0	5.53669	0	7.71107	344.373	279.661
1384634_PM_at	AI235340	---	0.999852	-1.19898	0.511126	-1.88278	0.00819447	-8.97222	0.0116046	-6.99468	0.0119459	-7.6775	95.4123	0.1684
1369677_PM_at	X55812	Cnr1	0.999852	-1.53166	0.215724	-2.2602	0.0361381	-3.44187	0	-5.90399	0	-7.56643	333.221	245.527
1374298_PM_at	BG373455	---	0.999852	1.41825	0.676264	-1.21886	0.010926	2.74467	0.00157268	3.04767	0	7.54684	347.519	275.635
1372186_PM_a_at	BM385445	Top2a	0.999852	1.52666	0.991401	1.01208	0.0944879	3.75488	0.388587	2.00666	0.00789929	7.46552	501.757	339.305
1383582_PM_at	BG377582	Tmem54	0.999852	1.77541	0.0605481	2.7915	0	5.53056	0	6.57148	0	7.43275	83.2818	0.7236
1394944_PM_at	AI410195	---	0.999852	-1.22338	0.492448	-1.99724	0.010926	-11.1715	0.038897	-6.0037	0.0392255	-7.34889	208.642	184.054
1392915_PM_at	BM389291	Col11a1	0.999852	1.04698	0.950532	1.03343	0.21917	1.61662	0.184708	1.68655	0	7.3405	470.602	366.369
1393436_PM_at	AI549033	Scgb1c1	0.999852	-1.67799	0.186046	-2.0726	0	-6.66063	0	-12.7611	0	-7.268	123.4	0.3515
1368034_PM_at	NM_012526	Chgb	0.999852	1.49602	0.435095	-1.83672	0.0240415	-5.50616	0.0143207	-5.59899	0.00897378	-7.2272	399.023	284.428
1395126_PM_at	AI011393	Fcrls	0.999852	1.05883	0.771513	1.16445	0.0149467	2.90049	0.015043	2.54718	0	7.21547	188.156	148.077
1391544_PM_at	BI285941	Pnpla3	0.999852	-4.77916	0.298344	-2.66926	0.0240415	-7.48915	0.00271719	-12.1771	0.0238066	-7.12906	61.6533	7.02528e-05
1370775_PM_a_at	M11597	Calca	0.999852	1.248	0.837898	-1.17731	0.0446494	-4.5562	0.0349363	-4.39094	0.0100079	-7.11231	449.546	312.258
1369717_PM_at	M94555	Nmu	0.999852	1.11921	0.343997	-1.73313	0.0096108	-4.26076	0	-4.96376	0	-7.09483	321.413	238.21
1384025_PM_at	AA943432	---	0.999852	1.42332	0.532906	-1.64777	0.0259973	-6.04095	0.0172571	-5.42217	0.0156928	-7.04655	413.652	292.661
1368044_PM_at	NM_022669	Scg2	0.999852	1.3973	0.434637	-1.73875	0.0130211	-5.3028	0	-6.7895	0	-7.04626	227.042	146.648
1388485_PM_at	BG380414	Cxcl14	0.999852	-1.31441	0.630983	-1.23181	0	-3.11289	0	-5.86427	0	-7.04543	312.648	231.752
1369888_PM_at	NM_012707	Gcg	0.999852	2.01846	0.54161	1.44572	0	5.43253	0	7.32424	0	7.03481	341.876	209.533
1382493_PM_at	BG377427	Cenpf	0.999852	2.01067	0.396232	1.67816	0	5.55362	0	5.22997	0	7.00224	266.7	202.373
1369765_PM_at	NM_022384	Ascl1	0.999852	1.44461	0.510386	-1.75124	0.0235415	-6.33378	0.0140266	-5.92325	0.0149929	-6.95223	224.449	154.445
1384211_PM_at	BM388456	Col11a1	0.999852	1.29153	0.381976	1.37551	0.262393	1.42922	0.124864	1.6743	0	6.93386	61.5601	0.6483
1383801_PM_at	BF550887	---	0.999852	-1.30361	0.0602391	-3.20538	0	-7.56109	0	-6.25212	0	-6.8583	63.8179	0.4631
1393263_PM_at	AW522530	---	0.999852	1.45667	0.506659	-1.4912	0	-6.56306	0	-5.52237	0	-6.85078	205.358	172.795
1393848_PM_at	AA957260	Rrm2	0.999852	1.51873	0.67894	1.37139	0.0709977	3.33728	0.167702	2.46575	0	6.82023	418.411	295.308
1373658_PM_at	AI409259	Racgap1	0.999852	1.71586	0.834161	1.20767	0.0715382	3.68885	0.335442	2.02543	0.00224668	6.77885	542.173	359.133
1386212_PM_at	AI639523	Spta1	0.999852	-1.34926	0.0482775	-2.74054	0	-4.71413	0	-8.4029	0	-6.77361	68.4543	0.5992
1367904_PM_at	NM_019278	Resp18	0.999852	1.3394	0.715641	-1.33462	0.0610111	-4.43049	0.0334828	-4.88222	0.0171388	-6.76736	455.389	315.369
1376914_PM_at	AW253690	Depdc1	0.999852	1.60322	0.631202	1.45603	0.0757011	3.44489	0.31703	2.00916	0.006751	6.75878	395.931	282.669
1369407_PM_at	NM_012870	Tnfrsf11b	0.999852	-1.79875	0.541268	-2.33825	0.0603377	-10.3318	0.0494644	-10.0797	0.191483	-6.73264	NA	NA
1368163_PM_at	J02997	Dpp4	0.999852	1.19131	0.962959	-1.02869	0.00642704	3.50038	0	4.17415	0	6.6759	310.437	242.46
1377013_PM_at	AI639108	---	0.999852	-2.79882	0.445743	-2.12735	0.0473616	-5.92964	0	-13.3274	0.0380765	-6.64406	136.794	0.1457
1378733_PM_at	BF403401	---	0.999852	1.21256	0.980073	-1.0127	0.0553121	1.99463	0.0219653	2.12517	0	6.58903	261.693	0.1399
1387315_PM_at	NM_012878	Sftpd	0.999852	1.34569	0.411281	-1.79633	0.0240415	-4.84088	0.0111822	-5.23908	0.00404665	-6.58396	395.03	282.155
1378774_PM_at	BE115264	---	0.999852	-1.17883	0.313602	-2.15386	0	-7.42276	0	-5.98152	0	-6.58247	197.402	156.072
1392899_PM_at	BI284262	Prc1	0.999852	1.67167	0.740713	1.28887	0.029727	4.2719	0.263128	2.03683	0	6.56847	532.204	354.329
1383469_PM_at	BG377269	Aldh1a3	0.999852	1.49575	0.461908	-1.46957	0.00642704	-3.35399	0	-8.52755	0	-6.55592	172.667	0.3198
1387073_PM_at	NM_030991	Snap25	0.999852	1.32449	0.355395	-1.93129	0.010926	-5.42935	0.00897378	-5.26133	0	-6.51297	124.604	0.5533
1367742_PM_at	NM_013200	Cpt1b	0.999852	-2.3198	0.66613	-1.79067	0.15475	-5.19226	0.0263365	-11.3211	0.164064	-6.50905	NA	NA
1387927_PM_a_at	U03415	Olfm1	0.999852	1.45196	0.611718	-1.47338	0.010926	-5.12502	0.0193527	-4.18739	0.00551133	-6.32182	400.63	285.339
1373250_PM_at	AI229404	RGD1561367	0.999852	2.10633	0.635904	1.36955	0.0345284	3.55169	0.211647	2.04847	0	6.30661	517.775	347.275
1390238_PM_at	BI291875	Clca1	0	-6.23408	0.0225645	-6.39031	0	-7.47574	0.00157268	-5.57608	0.00404665	-6.26998	25.9373	7.5e-13
1392732_PM_at	AI711233	Nusap1	0.999852	1.54004	0.83642	1.1877	0.0500566	4.09767	0.295199	2.03852	0.0135763	6.26636	515.44	346.123
1368114_PM_at	NM_053428	Fgf13	0.999852	1.17701	0.507679	-1.70686	0	-9.27786	0.00507315	-7.72804	0.0110275	-6.19451	209.256	183.874
1383578_PM_at	AI071227	Rad51	0.999852	1.79699	0.912649	1.10487	0.0998972	3.14863	0.281978	2.12018	0.00404665	6.18882	510.005	343.428
1386938_PM_at	NM_031012	Anpep	0.999852	-1.39484	0.391868	-2.05027	0.00410264	-6.96232	0.00157268	-8.62	0.0100079	-6.17068	90.3937	0.3783
1379448_PM_at	BE110883	Ttk	0.999852	1.58815	0.507743	1.5513	0.0610111	3.18494	0.233814	2.03852	0	6.14456	410.548	290.926
1394109_PM_at	BF558056	---	0.999852	-1.02091	0.738868	-1.21846	0.413448	1.48808	0.703688	1.24389	0	6.0788	548.157	436.163
1383783_PM_at	AW521192	Pcdh9	0.999852	-1.45476	0.0782503	-2.56428	0	-5.37616	0	-6.32248	0	-6.07063	61.5628	0.8478
1378830_PM_at	BF386692	---	0.999852	-1.27093	0.0880877	-2.69007	0	-5.06106	0	-5.97035	0	-6.05292	84.8407	0.9943
1388921_PM_at	BI279587	---	0.999852	1.80968	0.291156	1.60804	0.0119765	2.80415	0	4.24321	0	6.04515	287.518	216.613
1388340_PM_at	BF281153	Ns5atp9	0.999852	1.75951	0.643981	1.45558	0.143946	2.82529	0.368807	1.91714	0.0110275	6.0288	541.714	358.913
1369113_PM_at	NM_019282	Grem1	0.999852	1.88383	0.761888	1.25223	0.189608	2.2344	0.199837	2.20369	0.00551133	6.02697	448.8	311.859
1391024_PM_at	AA944450	Cpa4	0.999852	1.59457	0.292768	1.70692	0.010926	3.5122	0	6.15202	0	5.99371	322.525	238.904
1388103_PM_at	AF361355	Tmem37	0.999852	-1.33633	0.0741405	-2.377	0	-5.15076	0	-6.24889	0	-5.9789	65.2458	0.8241
1376829_PM_at	AI716500	---	0.999852	-1.10272	0.103335	-2.3743	0.00819447	-3.04222	0	-4.4765	0	-5.963	103.906	0.7925
1387906_PM_a_at	AF107845	Gnas	0.999852	-1.06514	0.700555	-1.42529	0.00642704	-8.03481	0.00575582	-7.68871	0.0354389	-5.95229	217.516	199.269
1373110_PM_at	AI407487	---	0.999852	-1.06245	0.209106	-1.62619	0	-2.71245	0	-6.38112	0	-5.94897	145.495	0.2934
1376513_PM_a_at	BE098803	LOC100910286	0.999852	-1.03645	0.692597	-1.22134	0.136875	1.90787	0.0999945	1.99921	0	5.93413	369.614	270.933
1367961_PM_at	NM_031523	Klk1	0.999852	-1.06218	0.196498	-2.49894	0.00819447	-5.27878	0.00157268	-5.55705	0.00224668	-5.93279	88.1623	0.828
1376198_PM_at	BI303342	Clmp	0.999852	-1.17646	0.372437	-1.97736	0.0140029	-5.62582	0.00693712	-5.39925	0.00551133	-5.93052	203.931	128.58
1390891_PM_at	BE116384	Kif11	0.999852	1.67716	0.588179	1.45976	0.0463469	3.68894	0.296608	1.90799	0	5.89633	468.013	322.016
1373414_PM_at	BG380515	Tmem59l	0.999952	-1.00026	0.226797	-2.13872	0	-6.54013	0.00507315	-4.24512	0.00224668	-5.89561	202.68	121.832
1370345_PM_at	L11995	Ccnb1	0.999852	1.55122	0.795075	1.24851	0.0642956	3.85543	0.509918	1.65404	0.0110275	5.85445	497.669	337.247
1398348_PM_at	AA945604	---	0.999852	1.29758	0.7213	-1.18794	0.00819447	3.11889	0.00157268	3.26571	0	5.84118	325.156	261.913
1398625_PM_at	BG673169	LOC679126	0.999852	1.36907	0.481578	-1.63675	0.0149467	-5.1132	0.00363773	-6.06538	0.00551133	-5.80631	240.107	159.156
1380775_PM_at	BE110723	Kif20b	0.999852	1.47433	0.770544	1.24421	0.0459729	3.64922	0.22048	2.13503	0	5.79539	444.522	309.565
1391932_PM_at	BI275030	Mab21l3	0.999852	-1.1996	0.230875	-1.56152	0.0435434	1.95376	0	3.69921	0	5.72543	335.469	283.59
1383974_PM_at	BG373166	Elf5	0.999852	1.52108	0.358423	1.54713	0	4.1617	0.00157268	3.58943	0	5.70586	322.398	238.824
1381722_PM_at	BE112898	Plin5	0.999852	-2.4168	0.532016	-1.9667	0.127048	-4.45162	0.0301068	-7.20428	0.103543	-5.70556	NA	NA
1396252_PM_at	BE117174	---	0.999852	1.28456	0.661829	-1.46174	0.0096108	-7.51181	0.0143207	-6.23599	0.0310467	-5.68059	209.78	187.86
1367780_PM_at	NM_022391	Pttg1	0.999852	1.4002	0.93199	-1.08267	0.0649417	3.72702	0.503175	1.65479	0.0156928	5.67348	541.328	358.728
1374904_PM_at	AI175048	Six1	0.999852	-1.16012	0.591961	-1.81413	0.0483116	-6.98771	0.00157268	-12.2829	0.102858	-5.67274	NA	NA
1395944_PM_at	AI548667	Mis18a	0.999852	1.41647	0.668884	1.30024	0.0730553	3.17673	0.129905	2.41133	0.0100079	5.66605	376.999	271.753
1377455_PM_at	BE106526	---	0.999852	1.19236	0.249072	-1.59286	0.0172039	-2.45977	0	-3.65297	0	-5.64982	210.601	164.245
1383165_PM_at	BM390462	RGD1310209	0.999852	1.34811	0.323594	-1.97463	0.00642704	-5.86374	0.00157268	-6.00503	0.00224668	-5.64395	202.163	137.357
1377366_PM_at	BF389753	---	0.999852	1.68446	0.216591	1.64093	0	3.05695	0	5.57914	0	5.63376	255.645	195.485
1395249_PM_at	BF400750	Snhg11	0.999852	1.76457	0.681481	-1.29004	0	-6.15761	0	-4.74507	0	-5.63357	204.429	179.846
1393816_PM_at	AI555801	Cenpw	0.999852	1.70993	0.722138	1.23997	0.0500566	3.0729	0.346453	1.66095	0	5.60455	437.698	305.882
1398380_PM_at	BF413643	Vwa1	0.999852	1.23913	0.49731	-1.30938	0.0708464	1.92262	0.0193527	2.18798	0	5.59265	300.728	0.03777
1393581_PM_at	AW528001	Aspm	0.999852	1.52509	0.900309	1.11732	0.076281	3.36778	0.274398	2.09384	0.0135763	5.57122	459.646	317.622
1381328_PM_at	AI177373	Cr2	0.999852	-1.60772	0.208658	-3.09321	0.0906819	-3.91111	0.0407398	-4.71336	0.0408064	-5.56505	164.944	37.5255
1382031_PM_at	AA859079	---	0.999852	-1.35588	0.13468	-2.2972	0.053863	-2.56534	0.00157268	-4.22233	0	-5.54799	300.267	224.841
1389756_PM_at	BM390710	Melk	0.999852	1.8571	0.551051	1.52337	0.0485258	3.58575	0.13887	2.48558	0.00789929	5.54657	476.056	326.2
1383381_PM_at	AI030756	RGD1560394	0.999852	-1.06079	0.235149	-1.91348	0	-5.63922	0	-5.47854	0	-5.53909	197.818	149.717
1393454_PM_at	BF558981	Pcdh17	0.999852	1.04214	0.932861	1.05491	0.126916	2.13468	0.0908688	2.25112	0	5.53617	375.45	233.632
1369957_PM_at	NM_019341	Rgs5	0.999852	1.2019	0.777276	1.14154	0.0187746	2.44888	0.00629071	2.562	0	5.51073	266.523	202.787
1382138_PM_at	BG380221	Nrarp	0.999852	1.20054	0.611581	-1.22944	0.0882259	1.84041	0.00629071	2.49123	0	5.50262	384.9	273.989
1383188_PM_at	BM390716	---	0.999852	-2.16391	0.680446	-1.52824	0.0843897	-4.63378	0.00629071	-8.15927	0.0749643	-5.49613	NA	NA
1385622_PM_at	BE119164	---	0.999852	1.76015	0.392506	1.66168	0.0158468	3.54348	0.00439816	3.87437	0	5.47703	364.694	264.523
1394401_PM_at	BF396857	Elovl6	0.999852	-3.28427	0.441069	-2.21434	0.060172	-6.08829	0.00157268	-15.5948	0.106212	-5.44415	NA	NA
1379741_PM_at	BG377116	Atp6v0a4	0.945995	2.3897	0.0867701	2.60848	0	4.23673	0	4.79926	0	5.43701	51.2177	13.7719
1372886_PM_at	AI556917	Tacc3	0.999852	1.70883	0.846764	1.18069	0.0892661	3.23991	0.229996	2.25535	0.014235	5.43139	459.58	317.587
1393060_PM_at	AI059694	Adamtsl2	0.999852	1.5896	0.861547	1.08856	0.0165473	2.52944	0.00271719	3.01991	0	5.41315	291.565	219.239
1371148_PM_s_at	X52017	Ina	0.999852	1.42867	0.38768	-1.76355	0.00819447	-5.12498	0.00363773	-4.86093	0	-5.39078	205.519	141.421
1391961_PM_a_at	BI283648	---	0.999852	-3.71136	0.528401	-2.04989	0.0794245	-6.06504	0.00507315	-15.6116	0.149462	-5.3534	NA	NA
1376764_PM_at	AI406412	---	0.999852	1.49174	0.36598	1.39761	0	2.6646	0	4.45603	0	5.33349	240.296	185.022
1391518_PM_at	AI579823	Cenpw	0.999852	1.61848	0.630963	1.34235	0.072081	2.69913	0.301023	1.75803	0	5.31568	478.943	327.692
1369793_PM_a_at	AB035507	Mcam	0.999852	1.13823	0.694032	-1.2586	0.139134	2.0736	0.199035	1.88711	0	5.30817	451.197	313.415
1373523_PM_at	AI011757	Fcgr3a	0.999852	1.11871	0.949999	-1.03583	0.153539	1.81504	0.111155	1.91184	0	5.28707	296.728	0.483
1380013_PM_at	BI273908	Pnpla3	0.923695	-4.02901	0.156359	-3.0492	0.00819447	-6.67158	0.00363773	-7.8924	0.0135763	-5.27408	21.0021	7.5e-13
1368157_PM_at	NM_024346	Stmn3	0.999852	1.11052	0.470677	-1.58122	0	-5.49328	0.00507315	-4.55647	0.00551133	-5.25633	210.593	175.464
1373148_PM_at	BM384570	Cpxm2	0.999852	1.34174	0.822505	-1.11822	0.552318	1.25806	0.295396	1.53212	0	5.25278	445.23	0.1964
1385868_PM_at	AA875124	---	0.999852	-1.15614	0.45006	-1.9948	0	-8.60734	0.0198809	-6.17142	0.0526458	-5.24958	NA	NA
1389732_PM_at	BM386323	Dram	0.999852	1.26719	0.171118	1.6181	0	3.5174	0	3.92822	0	5.24826	83.5637	0.3679
1367835_PM_at	NM_019279	Pcsk1n	0.999852	1.64935	0.357444	-1.82385	0.00642704	-4.75276	0.00363773	-4.84405	0.00551133	-5.24802	202.332	132.204
1374546_PM_at	AW918040	---	0.999852	1.23392	0.647358	-1.23886	0.0436302	2.30233	0.0152803	2.43843	0	5.23868	320.276	237.5
1384280_PM_at	AA964152	Nusap1	0.999852	1.47068	0.962136	1.0482	0.0838409	3.65572	0.497137	1.71501	0.0261294	5.23687	587.195	380.161
1385491_PM_at	BF403514	Pnmal2	0.999852	1.31156	0.18697	-2.24822	0.00819447	-4.07603	0	-4.81671	0	-5.15356	111.558	0.5783
1384302_PM_at	AI712791	Slc6a17	0.999852	1.19111	0.154136	-1.81857	0	-3.36932	0	-4.05554	0	-5.13911	167.563	98.3979
1381627_PM_at	AW529790	Snph	0.999852	1.31774	0.637118	-1.17711	0.77922	-1.09117	0.117681	1.58626	0	5.1315	486.321	0.09589
1370964_PM_at	BF283456	Ass1	0.999852	1.31633	0.837222	1.11432	0	3.24604	0	3.60346	0	5.12915	286.857	225.111
1387247_PM_at	M83745	Pcsk1	0.999852	1.17334	0.267887	-2.16928	0	-6.5917	0.00439816	-5.38866	0.0119459	-5.11465	203.116	130.937
1368711_PM_at	NM_012743	Foxa2	0.999852	1.5419	0.565843	-1.53118	0.0204941	-4.73217	0.0166158	-4.39266	0.0179141	-5.08713	219.559	158.896
1388224_PM_at	AJ132352	Sec14l3	0.999852	1.01172	0.223565	-2.16653	0.010926	-4.4169	0.00271719	-4.69868	0.00551133	-5.0839	106.973	0.8392
1384231_PM_at	BE108276	Shcbp1	0.999852	1.49716	0.822619	1.16769	0.0944031	2.60377	0.19486	2.05155	0	5.07704	379.325	273.108
1368258_PM_at	NM_031612	Apln	0.999852	1.10256	0.524383	-1.41163	0.243717	1.73619	0.191431	1.86566	0	5.06137	326.507	0.02485
1370989_PM_at	AI639318	Ret	0.999852	1.18536	0.157734	-1.87049	0.021183	-2.45529	0	-4.34655	0	-5.04173	241.205	185.647
1370805_PM_at	AF104399	Cited1	0.999852	1.3967	0.352297	-1.81211	0.00410264	-4.81272	0.00439816	-5.66606	0.00224668	-5.00374	210.625	138.999
1367973_PM_at	NM_031530	Ccl2	0.999852	-1.13701	0.871188	-1.14189	0.227321	2.12862	0.777884	1.24286	0.014235	4.95325	570.372	379.127
1388204_PM_at	M60616	Mmp13	0.999852	-1.73882	0.14855	-2.88894	0	-5.80932	0.0245031	-4.03086	0.014235	-4.93548	77.6443	0.1001
1377308_PM_a_at	BF398408	---	0.999852	-2.19341	0.52901	-1.78794	0.0703421	-4.48188	0.0119887	-6.77405	0.0662171	-4.92129	NA	NA
1385086_PM_at	BF388785	Bub1	0.999852	1.5416	0.934459	1.07714	0.127	2.85607	0.436529	1.73515	0.0186647	4.91135	490.07	333.395
1369730_PM_a_at	AJ294475	Gfra4	0.999852	1.48369	0.368259	-1.8726	0.00819447	-5.34273	0.00629071	-4.87208	0.0149929	-4.90416	202.525	138.558
1368174_PM_at	NM_019371	Egln3	0.999852	1.82313	0.509824	1.45224	0	4.14004	0	5.76329	0.00224668	4.89725	344.623	207.319
1384509_PM_s_at	BF558981	Pcdh17	0.999852	1.16245	0.972037	-1.02051	0.0463469	2.26503	0.0499473	2.16028	0	4.88918	299.587	224.405
1368180_PM_s_at	NM_017013	Gsta2 /// LOC494499	0.999852	-1.15373	0.394836	-2.1084	0.0230172	-6.27567	0.0476453	-4.50626	0.0557171	-4.88901	NA	NA
1375305_PM_at	BI282028	Snhg11	0.999852	1.64191	0.473162	-1.48979	0.00642704	-4.11587	0	-4.08992	0.00224668	-4.86831	195.601	142.516
1368536_PM_at	NM_057104	Enpp2	0.999852	-1.40943	0.464413	-1.67922	0.127048	-2.62666	0	-9.94218	0.0110275	-4.86081	399.091	284.466
1379252_PM_at	AW522833	---	0.999852	1.19925	0.438512	-1.60049	0.00410264	-5.47104	0	-6.11364	0.00404665	-4.86029	205.329	171.403
1393316_PM_at	AI072658	Fpgs	0.999852	1.73189	0.88446	-1.07278	0.0337609	2.35229	0.0111822	2.53163	0	4.85653	387.982	278.116
1384721_PM_at	BI286077	LOC100361349 /// LOC100361455	0.999852	1.15476	0.445249	1.62315	0	6.35939	0.0166158	3.39331	0.00224668	4.85649	212.805	189.521
1369116_PM_a_at	NM_017338	Calca	0.999852	1.1075	0.667891	-1.29777	0.101664	-2.919	0.0510685	-3.48361	0.0223742	-4.8527	526.87	351.735
1397341_PM_at	BG663837	Pbk	0.999852	1.36416	0.848798	1.15563	0.137912	2.48008	0.418338	1.66676	0.0135763	4.85265	574.556	374.366
1368376_PM_at	NM_057133	Nr0b2	0.999852	-1.89984	0.31831	-2.19815	0.0817708	-3.52697	0.0381332	-4.22333	0.0380765	-4.82762	488.84	332.768
1390358_PM_at	BF405996	Cacna2d3	0.999852	-1.50115	0.426904	-1.75282	0.0119765	-5.73515	0.0206784	-4.39652	0.0179141	-4.78118	215.199	191.935
1389179_PM_at	BF284899	Cidea	0.999852	-3.00556	0.780025	-1.50835	0.208234	-4.63567	0.0421272	-11.6257	0.323364	-4.76281	NA	NA
1387123_PM_at	NM_012753	Cyp17a1	0.999852	-1.17431	0.481789	-1.76504	0.0254836	-5.57796	0.0777203	-3.42747	0.0417236	-4.75317	212.078	150.321
1369185_PM_a_at	AF336852	Syt7	0.999852	1.88288	0.37618	1.55922	0.00642704	3.53386	0	4.38353	0	4.71661	391.047	279.877
1389404_PM_at	AI008883	Foxs1	0.999852	1.36882	0.712053	-1.17535	0.245703	1.52593	0.0438094	2.0498	0	4.71347	364.409	0.1799
1369086_PM_a_at	NM_017298	Cacna1d	0.999852	-1.15995	0.278059	-2.12067	0.00819447	-5.3559	0.0234871	-3.79083	0.0156928	-4.70537	199.874	99.2313
1387111_PM_at	NM_022297	Ddah1	0.999852	1.30216	0.955689	-1.02831	0.00819447	2.94111	0	3.36424	0	4.70071	305.151	245.632
1377492_PM_at	BM387395	Rprml	0.999852	-3.11922	0.129547	-3.67719	0.0632035	-3.90239	0.00507315	-6.4363	0.0411658	-4.69296	28.2724	3.00859e-05
1370369_PM_at	L05175	Gzmm	0.999852	-1.32581	0.419542	-2.07647	0.0606884	-4.68308	0.023204	-5.69205	0.0779361	-4.68772	NA	NA
1369404_PM_a_at	NM_021767	Nrxn1	0.999852	-1.32822	0.177227	-2.13387	0.0096108	-3.70263	0	-4.88892	0	-4.67933	94.2675	0.9533
1386911_PM_at	NM_012505	Atp1a2	0.999852	-2.90612	0.654297	-1.68975	0.279281	-2.93544	0.0455638	-7.35452	0.209441	-4.67336	NA	NA
1382757_PM_at	AA850108	Foxl2	0.999852	-1.17716	0.441412	-1.76678	0.00819447	-6.40907	0	-5.78945	0.0128461	-4.67291	203.999	179.201
1368574_PM_at	NM_016991	Adra1b	0.999852	1.51739	0.979813	1.01488	0.126111	1.84085	0.00157268	2.838	0	4.67269	308.96	230.379
1387947_PM_at	U56241	Mafb	0.999852	-1.22148	0.582718	-1.76597	0.0204941	-9.27405	0.00862359	-10.3856	0.147757	-4.6648	NA	NA
1371164_PM_at	X68657	Mcpt10	0.999852	1.26797	0.558806	1.44576	0.218815	1.97091	0.239928	1.93439	0	4.66193	356.568	259.688
1387162_PM_at	NM_019322	Tpsab1	0.999852	-1.04475	0.791175	1.16998	0.0577335	2.64637	0.0672877	2.37655	0.00224668	4.65483	338.048	248.488
1390566_PM_a_at	BI301453	Ckmt1b	0.999852	1.38367	0.235149	1.4721	0	3.02331	0	3.77248	0	4.63129	223.317	173.228
1387669_PM_a_at	NM_012844	Ephx1	0.999852	-1.55336	0.0394165	-3.01081	0	-3.87108	0	-5.51976	0	-4.62338	91.7863	0.8014
1367648_PM_at	NM_013122	Igfbp2	0.999852	1.54141	0.232749	1.64647	0	4.59737	0	3.42534	0	4.62309	113.132	0.108
1371303_PM_at	AI013458	Tdh	0.999852	1.43358	0.396232	-1.68364	0.0140029	-4.30218	0.00693712	-4.00849	0.00551133	-4.60461	210.053	139.023
1384014_PM_at	BE109675	---	0.999852	1.0668	0.650626	-1.37344	0.0096108	-4.86589	0.00862359	-4.41787	0.00551133	-4.59128	206.912	186.095
1368527_PM_at	U03389	Ptgs2	0.999852	1.16132	0.958297	1.03486	0.0490378	2.65335	0.00984521	3.11427	0	4.58959	341.187	250.405
1384487_PM_at	BF557192	Dmrt2	0.999852	-1.05283	0.411889	-1.98919	0.0149467	-6.22115	0.0102769	-6.15724	0.0565599	-4.56895	NA	NA
1369736_PM_at	NM_012843	Emp1	0.999852	1.11584	0.92059	-1.05929	0.0240415	2.60607	0.22296	1.68908	0	4.56777	369.593	267.414
1373648_PM_at	AI102627	LOC681849	0.999852	-3.03902	0.385979	-2.66803	0.338626	-2.57045	0.0265849	-8.92675	0.208296	-4.55728	NA	NA
1390137_PM_at	BM388478	Traf4af1	0.999852	1.72695	0.71971	1.26263	0.0425029	3.26409	0.245252	1.92442	0.0110275	4.54283	537.299	356.791
1374529_PM_at	AI406660	---	0.999852	1.06127	0.459343	-1.47249	0.524631	1.34188	0.60969	1.30975	0	4.5342	458.266	0.2257
1386641_PM_at	BF546770	LOC690286	0.999852	1.11086	0.991404	-1.0052	0.490327	-1.26858	0.00157268	-2.85233	0	-4.53111	413.196	349.168
1383926_PM_at	BF557145	Bub1b	0.999852	1.3112	0.89053	1.10835	0.124279	2.46292	0.478553	1.55558	0.014235	4.5308	406.307	288.546
1382989_PM_at	BE116242	---	0.999852	1.05312	0.451873	-1.75133	0.0204941	-4.71196	0.00575582	-5.41277	0.0238066	-4.51941	212.131	151.394
1386185_PM_at	H31802	---	0.999852	-2.08454	0.186198	-2.7604	0.0535582	-3.78468	0	-7.18358	0.0286395	-4.51877	127.392	0.4664
1391317_PM_at	BE109802	Ska1	0.999852	1.784	0.538926	1.47427	0.0739119	2.81968	0.272469	1.85959	0.00551133	4.51768	524.761	350.705
1379076_PM_at	BE328961	---	0.999852	1.13953	0.193028	-2.25292	0	-5.27351	0	-4.91284	0.00224668	-4.50373	195.295	112.565
1370297_PM_at	U10188	Plk1	0.999852	1.43466	0.957916	1.04192	0.0617792	2.9164	0.298728	1.80507	0.00897378	4.50046	431.526	302.525
1372536_PM_at	AI105042	Adck3	0.999852	-2.27241	0.523647	-1.67523	0.0873032	-3.4539	0.00157268	-6.52144	0.0408064	-4.4971	391.372	214.416
1371113_PM_a_at	M58040	Tfrc	0.999852	1.13391	0.817695	-1.15206	0.0837374	2.37434	0.0383059	2.67421	0	4.49258	331.259	244.319
1376657_PM_at	BE117767	Cadm1	0.999852	1.20422	0.389427	-1.66682	0	-4.67716	0	-5.34201	0.00224668	-4.49234	213.288	155.994
1371970_PM_at	AA799328	Fam111a	0.999852	1.23436	0.614886	1.37657	0.0664212	2.86443	0.0609757	2.66621	0.00551133	4.4511	375.893	271.108
1367989_PM_at	NM_012751	Slc2a4	0.999852	-2.99321	0.616778	-1.71259	0.130727	-4.03656	0.00629071	-9.72128	0.165871	-4.44505	NA	NA
1379479_PM_at	AA859926	Kif4a	0.999852	1.2948	0.755879	1.23625	0.069785	2.97032	0.236199	1.97308	0.00789929	4.44291	412.184	291.842
1384722_PM_at	BI279481	Bpifb2	0.999852	1.7003	0.790239	-1.24604	0.028268	-4.80826	0.0313149	-3.95659	0.0298757	-4.4281	213.062	185.907
1368015_PM_at	AF280967	Ptges	0.999852	-1.185	0.257706	-2.18779	0.00642704	-4.98439	0.0178107	-3.9854	0.0119459	-4.4255	200.186	82.5369
1384068_PM_at	BI295150	Ckap2	0.999852	1.74908	0.748467	1.25046	0.0443485	3.37051	0.33661	1.77127	0.0135763	4.41625	557.374	366.354
1392823_PM_at	AI146105	Snhg11	0.999852	1.66192	0.596121	-1.3361	0.00410264	-4.20982	0.00271719	-3.79104	0	-4.40485	203.454	164.653
1373026_PM_at	BI303598	Spc24-ps1	0.999852	1.51394	0.81376	1.186	0.0892661	2.75795	0.292275	1.84931	0.014235	4.39849	550.484	363.097
1381798_PM_at	BE114958	Lmo7	0.999852	1.41145	0.98464	1.01967	0.0348545	-4.62824	0.0229178	-4.63713	0.0460388	-4.38749	227.75	203.172
1391370_PM_at	AW532474	---	0.999852	-1.11976	0.566354	-1.48107	0.0119765	-5.06251	0	-5.62219	0.0186647	-4.38022	212.656	191.84
1370522_PM_at	L04796	Gcgr	0.999852	-1.51172	0.177364	-1.91802	0.00410264	-3.675	0	-5.0527	0	-4.37815	83.1258	0.4066
1377862_PM_at	BI274618	---	0.999852	1.17663	0.645684	-1.28906	0.123474	2.07511	0.101467	2.13418	0	4.37421	420.429	275.744
1384505_PM_at	BI294773	---	0.999852	-1.75697	0.566309	-1.7123	0.135253	-3.46405	0.00439816	-8.50259	0.111605	-4.37034	NA	NA
1370153_PM_at	NM_019216	Gdf15	0.999852	1.2852	0.788757	-1.17819	0.106191	2.27393	0.00897378	3.5118	0.00224668	4.36986	408.724	289.904
1390499_PM_at	BG380393	---	0.999852	1.58624	0.587553	1.19944	0.0119765	2.3441	0	3.03829	0	4.36524	300.737	225.142
1383058_PM_at	AI410438	---	0.999852	-1.24391	0.130194	-1.92994	0	-4.00291	0	-5.41191	0	-4.36307	72.9033	0.4941
1384262_PM_at	BI274037	Ppp1r3b	0.999852	-2.22852	0.48403	-2.06877	0.0615776	-5.78189	0.00271719	-12.1513	0.1752	-4.36225	NA	NA
1378193_PM_at	AI408286	Ms4a7	0.999852	-1.02658	0.867343	1.12897	0.138013	2.32771	0.664085	1.32511	0.0110275	4.35984	417.199	294.636
1379118_PM_at	AI072498	---	0.999852	1.42415	0.844314	1.09473	0.00642704	2.58293	0	3.09027	0	4.35901	326.725	241.515
1372579_PM_at	BF288089	Eng	0.999852	1.37172	0.985441	-1.01018	0.0675704	2.01077	0.0187933	2.31848	0	4.35456	301.301	225.503
1388108_PM_at	BE116152	Elovl6	0.999852	-2.96405	0.418869	-2.09736	0.0513482	-5.43789	0.00157268	-10.3928	0.122866	-4.34777	NA	NA
1387226_PM_at	NM_019128	Ina	0.999852	1.39918	0.220833	-2.33496	0.0362465	-3.76504	0.0211022	-3.85469	0.0223742	-4.34585	176.718	95.7646
1396144_PM_at	BF560978	---	0.999852	1.36537	0.995782	-1.00226	0.0250233	2.33707	0	2.78722	0	4.3344	277.777	210.241
1389234_PM_at	BI298314	Vwf	0.999852	1.01704	0.482871	-1.38228	0.245694	1.60554	0.988236	-1.00828	0	4.3257	722.555	507.526
1370097_PM_a_at	U54791	Cxcr4	0.999852	1.25484	0.929983	-1.0627	0.072081	2.59987	0.151455	2.06308	0	4.32058	355.896	259.286
1380472_PM_at	AI639486	LOC679368	0.999852	1.34593	0.94368	1.0434	0.0361381	2.61431	0.0193527	2.60942	0	4.31971	349.571	255.486
1390481_PM_a_at	AW531714	Ube2t	0.999852	1.6017	0.863543	1.13687	0.130965	2.39331	0.390722	1.65936	0.006751	4.29311	559.138	367.184
1378472_PM_at	BE108158	---	0.999852	-1.07916	0.0986955	-2.06747	0.00642704	-2.60039	0	-3.57179	0	-4.27936	94.8997	0.7868
1373985_PM_at	BI282311	---	0.999852	1.37974	0.255278	-1.81104	0	-4.14038	0	-4.3923	0.00224668	-4.27887	192.2	126.526
1387895_PM_s_at	U05341	Cdc20	0.999852	1.71384	0.852358	1.13214	0.106111	2.54381	0.551949	1.40698	0.0149929	4.26826	607.516	389.307
1369313_PM_at	NM_031677	Fhl2	0.999852	1.15369	0.597703	-1.33361	0.0921839	2.28436	0.158037	1.94708	0.00224668	4.26051	387.023	277.564
1384817_PM_at	BF398996	Shc3	0.999852	1.16534	0.99601	1.0024	0.0989699	1.81636	0.00363773	2.86579	0	4.25743	364.913	281.791
1383796_PM_at	BF550303	41699.0	0.999852	-3.25048	0.517661	-2.06153	0.161594	-3.99568	0.0119887	-9.92768	0.235143	-4.22542	NA	NA
1390846_PM_at	BG380309	Col16a1	0.999852	1.30863	0.55633	1.19612	0	2.66695	0	2.64174	0	4.21114	236.346	182.299
1380057_PM_at	BE097091	---	0.999852	1.55668	0.455822	1.33419	0.0235415	2.24698	0	3.65824	0	4.20076	291.034	218.896
1373882_PM_at	AI170324	Figf	0.999852	1.10374	0.52526	-1.22549	0.520883	1.19688	0.192349	1.45917	0	4.20064	422.687	0.4389
1379510_PM_at	BF546306	---	0.999852	-1.24467	0.399415	-1.83198	0.021183	-4.71247	0.00363773	-6.20528	0.0320766	-4.19209	99.1381	0.5098
1392440_PM_at	AI072122	---	0.999852	1.16247	0.931638	1.06488	0.180576	2.07252	0.336937	1.69633	0.00789929	4.19095	458.293	316.907
1383458_PM_at	BF403759	---	0.999852	-1.09879	0.415944	-1.70795	0.0140029	-4.51875	0.00897378	-3.90823	0.0128461	-4.1874	208.359	149.91
1367707_PM_at	NM_017332	Fasn	0.999852	-2.41791	0.626498	-1.6867	0.0946566	-4.81905	0.00507315	-11.1344	0.196465	-4.18543	NA	NA
1385518_PM_at	BI289329	RGD1304931	0.999852	-2.77961	0.531542	-1.77531	0.187401	-2.91422	0.00575582	-8.28412	0.119705	-4.18404	NA	NA
1394419_PM_at	BE109109	Arhgap11a	0.999852	1.14836	0.848552	-1.15745	0.168093	2.37647	0.741168	1.27053	0.0386961	4.18036	627.687	398.182
1395052_PM_at	BE118917	---	0.999852	1.05887	0.491632	-1.3217	0.720691	1.13791	0.209074	1.58964	0	4.17174	437.139	0.6467
1382535_PM_at	AI030942	---	0.999852	-1.5213	0.427343	-2.58783	0.0680749	-7.14219	0.0481904	-7.19758	0.282721	-4.17166	NA	NA
1375726_PM_at	BI284480	Lmo7	0.999852	-1.12647	0.464229	-1.89308	0.0158468	-6.59967	0.0438094	-4.43104	0.0964403	-4.17078	NA	NA
1368393_PM_at	NM_053383	Cd93	0.999852	1.19758	0.673474	-1.20444	0.0959982	1.87598	0.0535034	2.02263	0	4.16853	446.672	297.5
1390540_PM_at	BF400717	---	0.999852	1.26587	0.972233	1.01004	0.93392	-1.01851	0.00811545	1.77954	0	4.15619	486.09	443.412
1370139_PM_a_at	AB051214	Trpc6	0.999852	1.18569	0.798015	1.12842	0.230368	1.57362	0.0245031	2.25777	0	4.15557	377.576	249.052
1394795_PM_at	BE109243	---	0.999852	-1.13616	0.436726	-1.7236	0.0130211	-4.82665	0.00157268	-6.23733	0.0256288	-4.15108	115.524	0.7614
1376395_PM_at	AI145359	---	0.999852	1.34724	0.156039	-2.4429	0.00642704	-4.10779	0.00157268	-4.33872	0.00404665	-4.15077	177.302	93.8411
1383242_PM_a_at	BF561222	---	0.999852	-2.45063	0.425574	-2.16829	0.0783426	-4.70596	0.00439816	-9.51169	0.161461	-4.14411	NA	NA
1391039_PM_at	BE115243	---	0.999852	-1.22464	0.215413	-2.05882	0.0259973	-3.28839	0	-5.69983	0.00404665	-4.1371	90.6723	0.529
1371074_PM_a_at	U17565	Mcm6	0.999852	1.52401	0.984564	-1.01919	0.277364	2.02093	0.651352	1.39911	0.0372087	4.12935	635.929	401.751
1384126_PM_a_at	AW917217	---	0.999852	-2.42547	0.513347	-1.97328	0.0928669	-4.66839	0.00984521	-8.89379	0.192426	-4.12889	NA	NA
1387389_PM_at	NM_020100	Ramp3	0.999852	1.00455	0.417524	-1.46065	0.117543	1.922	0.0525394	2.20178	0	4.12617	390.972	305.653
1396421_PM_at	BF404508	---	0.999852	-1.24378	0.190271	-2.10231	0.010926	-3.91688	0	-5.77589	0.00789929	-4.12313	93.377	0.7604
1371112_PM_at	AJ299017	Ret	0.999852	1.31001	0.117122	-1.82931	0.0403555	-1.91999	0	-2.85969	0	-4.11872	243.326	187.102
1372240_PM_at	BG378841	Sgca	0.999852	-2.75959	0.686584	-1.60623	0.194063	-3.6049	0.0275533	-7.79796	0.244202	-4.10601	NA	NA
1370902_PM_at	AI233740	Akr1b8	0.999852	1.27095	0.17258	1.86416	0	4.00634	0	3.78546	0	4.1055	200.507	79.7674
1388271_PM_at	BM383531	Mt2A	0.999852	-1.28536	0.177995	-2.12698	0.010926	-4.19194	0.00271719	-5.82977	0.0128461	-4.09747	70.8871	0.5756
1395853_PM_at	BI292244	Clca1	0.804424	-3.29044	0.0750337	-3.3768	0.00642704	-4.03816	0.0401774	-2.82666	0.00551133	-4.08721	10.501	3.75e-13
1376185_PM_at	AW253880	Kifc1	0.999852	1.3946	0.908986	1.0899	0.0860867	2.67323	0.409215	1.62361	0.014235	4.07999	498.529	337.681
1369852_PM_at	NM_017143	F10	0.999852	1.17868	0.611098	1.19548	0.794248	1.08642	0.070399	1.75488	0	4.07826	476.926	424.328
1368328_PM_at	NM_013089	Gys2	0.999852	-2.67993	0.430313	-2.3456	0.118878	-4.56018	0.0172571	-8.46035	0.232628	-4.07668	NA	NA
1367740_PM_at	M14400	Ckb	0.999852	1.08658	0.737066	1.14193	0.0187746	2.20843	0	3.33818	0	4.07544	300.448	217.289
1368264_PM_at	NM_057125	Pex6	0.999852	-2.23347	0.597881	-1.68402	0.105856	-4.14785	0.0166158	-7.03019	0.162364	-4.0706	NA	NA
1376623_PM_at	AI409186	Tmem204	0.999852	1.36746	0.96904	-1.0189	0.0315936	2.15154	0	2.9322	0	4.06644	310.005	231.04
1384127_PM_at	AW917217	---	0.999852	-2.21305	0.383315	-2.14597	0.149381	-3.08855	0.00271719	-8.39959	0.115062	-4.06603	NA	NA
1389858_PM_at	BM389006	Tk1	0.999852	1.45141	0.90921	1.07646	0.0478076	2.76785	0.33714	1.64474	0.0100079	4.06228	502.934	339.896
1373000_PM_at	AA818334	Srpx2	0.999852	1.12486	0.621782	1.22756	0.23243	1.53212	0.162844	1.64455	0	4.05915	430.739	311.778
1368559_PM_at	NM_017091	Pcsk1	0.999852	1.64016	0.299958	-1.89189	0.010926	-4.20893	0.00629071	-4.01901	0.006751	-4.05535	196.288	122.807
1376688_PM_a_at	BF288115	LOC100910497	0.999852	1.12023	0.977171	-1.0205	0.271333	1.68803	0.153694	1.98856	0.00224668	4.05508	374.106	270.063
1372695_PM_at	AI172165	---	0.999852	-2.41048	0.578645	-1.60497	0.180275	-2.71096	0.0436918	-4.26787	0.0894076	-4.0468	NA	NA
1376296_PM_at	BF387347	LOC100361007	0.999852	-3.19923	0.679323	-1.60858	0.180165	-3.63827	0.0258317	-7.80553	0.252004	-4.04312	NA	NA
1379902_PM_at	BE108170	Eya1	0.999852	-1.03823	0.536743	-1.65888	0.0192454	-5.52526	0.00507315	-6.20442	0.0764116	-4.03767	NA	NA
1382474_PM_at	AA819747	Col13a1	0.999852	1.22107	0.797149	-1.17256	0.236563	1.81045	0.0993028	2.23278	0.00224668	4.03526	414.427	293.093
1391045_PM_at	BI277463	Dgat2	0.999852	-2.35395	0.534744	-1.72451	0.083437	-4.0043	0.00897378	-7.17803	0.115418	-4.0333	NA	NA
1394503_PM_at	AI171987	---	0.999852	-1.40237	0.412251	-1.61233	0.240854	-1.83491	0.0136496	-3.56428	0.00789929	-4.00928	422.485	297.562
1378507_PM_at	BE108914	---	0.999852	1.66198	0.634847	1.34532	0.289289	1.75996	0.391445	1.61903	0.014235	4.00724	650.876	435.636
1387131_PM_at	AF193015	Serpini1	0.999852	1.49528	0.233219	-1.9855	0.0198654	-3.27924	0.00271719	-3.9249	0.00551133	-4.0034	181.905	107.969
1397704_PM_at	BF407449	---	0.999852	1.48591	0.789022	1.19104	0.135246	2.29556	0.276553	1.82206	0.0135763	3.9994	540.811	358.48
1368150_PM_at	NM_031736	Slc27a2	0.999852	-1.47606	0.608384	-1.68298	0.104301	-4.21337	0.0219653	-6.55727	0.188422	-3.99912	NA	NA
1373333_PM_at	AI102732	LOC100360464 /// MGC109340	0.999852	-1.71876	0.490137	-1.69466	0.0879462	-3.29968	0	-10.6172	0.0576989	-3.99911	NA	NA
1379724_PM_at	BE103244	Phldb2	0.999852	1.51571	0.914286	-1.06154	0.218258	1.66405	0.465921	1.38266	0	3.99629	609.947	468.667
1376410_PM_at	BI291814	Mmp17	0.999852	1.51764	0.286646	1.47384	0	3.33378	0	3.9356	0	3.99125	258.177	192.813
1374346_PM_at	AA894233	Aifm2	0.999852	-2.04235	0.524939	-1.6353	0.0632035	-3.63058	0	-7.70309	0.0537541	-3.9903	NA	NA
1394919_PM_at	BF284043	---	0.999852	1.24361	0.905686	1.04621	0.0499022	1.89459	0	2.74854	0	3.98884	347.273	266.571
1384276_PM_at	BI283340	LOC363458	0.999852	1.06128	0.238611	-1.6808	0.0641315	-2.13032	0.00157268	-3.58075	0	-3.9859	236.281	182.254
1378094_PM_at	BM389654	---	0.999852	1.30553	0.384928	-1.49111	0.32408	1.49399	0.263362	1.60248	0	3.97976	441.134	0.07001
1370314_PM_at	AB000489	Slc20a1	0.999852	2.04853	0.563083	1.43226	0.121314	2.42284	0.0214329	3.44988	0.0210196	3.97402	531.487	353.981
1374434_PM_at	BI291703	LOC498222	0.999852	-1.23804	0.436279	-1.64903	0.0688764	-2.96819	0.0116046	-4.31601	0.0149929	-3.97057	398.518	284.141
1383422_PM_at	AW252401	Bend5	0.999852	-1.08512	0.157734	-1.93801	0.0230172	-2.60319	0	-4.28152	0	-3.95434	101.144	0.6604
1396265_PM_at	BE097728	---	0.999852	-2.21389	0.151491	-2.26508	0	-4.51148	0	-5.40963	0.00224668	-3.95278	100.277	0.1922
1369172_PM_at	NM_030871	Pde1a	0.999852	1.32187	0.853963	1.09415	0.12258	1.82371	0.0146829	2.38606	0	3.94574	325.532	240.775
1377646_PM_at	AI177360	---	0.999852	-1.19281	0.269922	-1.66083	0.00819447	-2.77077	0	-3.58368	0	-3.94562	105.96	0.9031
1389707_PM_at	AW251681	---	0.999852	1.46175	0.170594	-2.10353	0.0140029	-3.41287	0.0187933	-2.8219	0.00224668	-3.93716	173.279	97.1645
1378327_PM_at	AA963348	Dmrt2	0.999852	-1.04526	0.479146	-1.76239	0.00410264	-7.26988	0.00439816	-5.67342	0.0710562	-3.93561	NA	NA
1392952_PM_at	BI277131	Acsf2	0.999852	-1.75018	0.352967	-1.74801	0.0309013	-3.39447	0	-6.67938	0.0128461	-3.93497	123.895	0.1772
1372516_PM_at	AI317842	Kif22	0.999852	1.79022	0.981408	-1.01746	0.0418396	2.98951	0.373926	1.6024	0.00789929	3.93139	572.915	373.608
1391923_PM_at	BG376838	---	0.999852	1.63651	0.362291	-1.77251	0.0289744	-3.54425	0.00157268	-4.94787	0.0194683	-3.92751	192.992	126.382
1368912_PM_at	M12138	Trh	0.999852	1.18312	0.242163	-2.38343	0.0265416	-4.38109	0.034555	-3.79798	0.0478326	-3.92589	118.96	0.6397
1393167_PM_at	AI231826	---	0.999852	1.19025	0.872584	1.07613	0.082896	1.91523	0.0349363	2.09533	0	3.92576	303.399	226.843
1368882_PM_at	NM_019123	St6galnac3	0.999852	1.71532	0.119154	1.98859	0	4.2385	0	3.0697	0	3.92196	101.57	28.1528
1372631_PM_at	AI170596	Tk1	0.999852	1.46963	0.781321	1.19911	0.230036	1.88433	0.493647	1.47698	0.0179141	3.91175	581.838	377.715
1370462_PM_at	AI171185	Hmmr	0.999852	1.40753	0.855951	1.13279	0.0608961	2.82623	0.425416	1.57136	0.0128461	3.90124	539.71	357.951
1394681_PM_at	AW522526	Akr1cl1	0.999852	-1.99019	0.448969	-1.80802	0.137962	-2.80552	0.0107145	-5.29408	0.0764116	-3.89619	NA	NA
1397630_PM_at	BE119116	---	0.999852	1.27198	0.951294	-1.03941	0.194009	1.78934	0.136646	1.94172	0.00224668	3.89269	471.213	303.066
1367800_PM_at	NM_013151	Plat	0.999852	-1.0469	0.445081	-1.36225	0.15708	1.68381	0.162799	1.65229	0	3.87825	318.921	0.09899
1376574_PM_at	BI282932	---	0.999852	1.19846	0.614747	-1.23273	0.108896	1.79516	0.0401774	2.0362	0	3.87124	457.232	303.183
1370346_PM_at	X64589	Ccnb1	0.999852	1.69392	0.977459	1.02354	0.11861	2.5001	0.725556	1.2699	0.0230659	3.86162	698.21	427.709
1384405_PM_at	BI283128	LOC682360	0.999852	1.36155	0.795883	1.14066	0.0535582	2.23696	0	3.41008	0.00224668	3.85621	321.177	238.063
1390986_PM_at	AW526072	---	0.999852	-1.32817	0.334148	-1.8735	0.0281022	-3.82277	0	-5.96964	0.0272686	-3.85468	102.836	0.5229
1382571_PM_at	AA925335	---	0.999852	1.16322	0.530855	-1.33211	0.167286	1.74907	0.215469	1.65622	0	3.85124	362.537	0.127
1392583_PM_at	AI008140	---	0.999852	-2.97393	0.753458	-1.5295	0.264439	-3.4154	0.0249969	-12.6461	0.371058	-3.84619	NA	NA
1382692_PM_at	AI045955	Clec7a	0.999852	1.0552	0.573737	-1.35036	0.943659	1.03676	0.798959	1.16094	0.00224668	3.8458	513.319	0.707
1381445_PM_at	AA996810	---	0.999852	-1.07674	0.608121	-1.34608	0.042717	-2.91169	0.00271719	-4.48378	0.006751	-3.84497	167.023	0.9299
1375856_PM_at	AI102258	---	0.999852	1.12406	0.148657	-2.38053	0	-5.28035	0.0107145	-3.39228	0.00551133	-3.84321	188.366	101.697
1368919_PM_at	BF281271	Pgf	0.999852	1.90259	0.560778	1.27941	0.0259973	2.3524	0	3.30544	0	3.84004	371.699	268.652
1394802_PM_at	AW920780	---	0.999852	1.71195	0.273143	1.55463	0.00642704	2.69979	0	3.42056	0	3.82076	383.716	275.655
1391500_PM_at	BF282889	---	0.999852	-2.27571	0.58517	-1.82017	0.161513	-3.81948	0.0204146	-8.59261	0.257078	-3.80629	NA	NA
1379324_PM_at	AW535283	---	0.864972	2.00517	0.0750337	2.01493	0	2.72432	0	3.93893	0	3.80121	85.3797	16.7662
1367594_PM_at	NM_017087	Bgn	0.999852	1.24698	0.706829	1.15333	0.0556665	1.89194	0.0712901	1.75477	0	3.79403	394.024	242.527
1390731_PM_at	BI288533	---	0.999852	1.56999	0.340744	1.57082	0.0140029	2.94762	0.0219653	2.59098	0	3.79055	358.713	260.969
1377818_PM_at	AW532426	---	0.999852	-1.22623	0.253655	-2.09856	0.0235415	-3.71482	0.00693712	-4.01019	0.0194683	-3.78491	104.786	0.9816
1385295_PM_at	AI144607	Ccdc151	0.999852	-1.18401	0.434649	-1.74242	0.0119765	-5.1715	0.0166158	-4.07825	0.0408064	-3.78241	203.561	174.301
1369361_PM_at	NM_031336	Kl	0.999852	-1.16704	0.356916	-2.08455	0.0335063	-4.96756	0.131561	-2.90213	0.103202	-3.77637	NA	NA
1373666_PM_at	AI102560	Rapgef5	0.999852	-1.40626	0.554298	-1.90703	0.0490378	-6.88888	0.0367871	-6.56824	0.267972	-3.77079	NA	NA
1370815_PM_at	AF031879	Nefh	0.999852	-1.19374	0.386395	-1.81149	0.029727	-4.02388	0.00575582	-4.77192	0.0380765	-3.76	96.9905	0.6757
1374049_PM_at	AI230220	LOC100359980 /// RGD1560334	0.999852	-1.95349	0.272674	-1.93955	0.0798436	-2.71352	0.0140266	-3.86773	0.0164582	-3.75998	500.727	338.788
1380100_PM_at	AW526268	---	0.999852	1.16222	0.91382	-1.04147	0.0180395	1.94191	0	2.91604	0	3.75985	338.828	270.979
1390530_PM_at	AI169239	---	0.999852	1.47264	0.615274	-1.3855	0.0096108	-4.47657	0.00157268	-4.65207	0.0210196	-3.75597	208.77	176.855
1388102_PM_at	U66322	Ptgr1	0.999852	1.25693	0.422518	1.26688	0	2.63225	0	3.05982	0	3.75232	271.43	188.958
1387057_PM_at	NM_053442	Slc7a8	0.999852	-1.02601	0.186749	-1.91485	0	-3.81114	0	-3.99886	0	-3.74822	85.6789	0.7052
1374477_PM_at	BE113700	Prrx2	0.999852	-1.16272	0.616799	-1.48913	0.00410264	-6.48151	0.00756413	-4.82983	0.0754321	-3.74706	NA	NA
1393350_PM_at	BI284396	LOC100911349	0.999852	-1.1207	0.26606	-1.67002	0.0843181	-2.08254	0	-3.38516	0	-3.7303	321.132	238.035
1384259_PM_at	BF559151	Racgap1	0.999852	1.37714	0.79532	1.16654	0.177245	1.92823	0.328652	1.63112	0.0100079	3.72919	455.502	315.429
1385298_PM_at	AI555358	Slc26a10	0.999852	1.52105	0.386818	1.39208	0.0130211	2.52413	0	3.21964	0	3.72575	317.212	235.582
1372440_PM_at	BI275818	Serpine2	0.999852	1.20553	0.807307	1.12532	0.159727	1.7404	0.0774543	1.96695	0	3.72517	365.456	264.973
1397871_PM_at	AI144643	---	0.999852	1.54062	0.314588	-1.89969	0.0130211	-4.79403	0.0152803	-3.89852	0.0279823	-3.72477	197.645	129.75
1390998_PM_at	BI295528	Glis1	0.999852	1.93401	0.476074	1.29873	0.0442482	2.43358	0.0306122	2.45676	0.00224668	3.71554	430.428	301.926
1379340_PM_at	BM385282	Lamc2	0.999852	1.00949	0.265262	-2.06959	0.00410264	-5.46349	0	-5.07025	0.0238066	-3.7122	197.317	141.356
1368171_PM_at	NM_017061	Lox	0.999852	-1.40679	0.783727	-1.1681	0.632566	1.24799	0.836805	1.13034	0.00224668	3.71029	563.945	423.707
1376377_PM_at	BF398599	Diaph3	0.999852	1.53402	0.704197	1.23494	0.0245431	2.97089	0.100513	2.14469	0.00897378	3.70973	470.461	323.294
1370355_PM_at	J02585	Scd1	0.999852	-3.67169	0.797362	-1.42491	0.288513	-3.2121	0.00811545	-17.0431	0.381024	-3.70528	NA	NA
1368256_PM_at	NM_053779	Serpini1	0.999852	1.35168	0.26498	-1.87914	0.00819447	-4.2913	0.00693712	-3.49805	0.0119459	-3.69556	105.202	0.269
1372439_PM_at	AI176393	Col4a1	0.999852	1.10859	0.83973	-1.09551	0.0944879	1.83828	0.0882606	1.80537	0	3.68747	446.629	284.104
1379903_PM_at	AI059853	---	0.999852	-1.36494	0.270545	-1.94296	0.0149467	-3.90618	0.00271719	-4.87718	0.00897378	-3.68132	97.9208	0.7491
1392785_PM_at	AA800908	---	0.999852	-1.50876	0.40057	-2.39512	0.0443485	-6.6353	0.0190803	-7.76491	0.260474	-3.67398	NA	NA
1383500_PM_at	BI279795	Rrbp1	0.999852	1.34077	0.747177	1.16164	0.0158468	2.4925	0.00271719	2.92364	0	3.67376	349.138	255.225
1372856_PM_at	AI171219	LOC363331	0.999852	-2.72776	0.591299	-1.78902	0.266486	-2.83521	0.0128446	-9.61163	0.274436	-3.67264	NA	NA
1372318_PM_at	AI235528	---	0.999852	-3.14381	0.408124	-2.17009	0.0579141	-5.15768	0.00157268	-12.1286	0.196642	-3.65797	NA	NA
1380180_PM_at	AW528635	---	0.999852	1.23486	0.665313	-1.23592	0.466395	1.34841	0.154625	1.79554	0	3.65635	401.337	0.3429
1395646_PM_at	AW530447	Letmd1	0.999852	-2.02697	0.295991	-2.02281	0.0412168	-3.45989	0.0128446	-4.11809	0.0392255	-3.65596	125.479	15.7097
1383486_PM_at	AA926109	---	0.999852	1.40508	0.917407	1.05018	0.952791	-1.02297	0.473178	1.32845	0	3.64838	535.813	499.238
1391383_PM_at	BF413778	Crtac1	0.999852	1.57509	0.31164	-1.9173	0.0300272	-3.91878	0.0178107	-3.98562	0.0452828	-3.6482	201.284	120.005
1376831_PM_at	AI712694	Fam64a	0.999852	1.49841	0.450357	1.34336	0.0304577	2.24021	0.238042	1.51383	0	3.63457	465.837	320.878
1387053_PM_at	NM_012792	Fmo1	0.999852	-2.35304	0.426588	-1.78845	0.132944	-2.75372	0.00157268	-7.13462	0.0813995	-3.62581	NA	NA
1379444_PM_at	BF283694	---	0.999852	1.21313	0.523029	-1.30211	0.585499	1.21763	0.792646	1.12616	0	3.62036	502.563	0.05813
1387442_PM_at	NM_019137	Egr4	0.999852	1.12759	0.889252	1.07724	0.237017	1.61442	0.091918	2.02124	0.00404665	3.61855	380.953	242.847
1389244_PM_x_at	AA945737	Cxcr4	0.999852	1.21996	0.948833	-1.03968	0.0814417	2.20849	0.121724	1.96801	0.00224668	3.60411	362.261	263.08
1390221_PM_at	BM385216	Prdm1	0.999852	1.18224	0.881671	-1.08337	0.114357	1.93239	0.0902502	1.98476	0	3.60283	390.871	279.776
1376531_PM_at	BF416276	---	0.999852	1.29837	0.5816	-1.30801	0.0615776	-2.30326	0.00363773	-3.16727	0	-3.60228	233.167	148.79
1394349_PM_at	BF288777	---	0.787423	2.29246	0.125372	1.92282	0	4.22743	0	4.35324	0	3.59798	105.246	0.03586
1377635_PM_at	BM389350	Fmo2	0.999852	-1.43136	0.0340317	-2.55556	0.0192454	-2.19642	0.00439816	-2.42581	0	-3.5955	74.8181	23.9266
1368172_PM_a_at	BI304009	Lox	0.999852	1.12041	0.583214	-1.36914	0.656607	1.24604	0.759374	-1.20525	0.0100079	3.5918	722.818	605.969
1374449_PM_at	BF417638	Cdca3	0.999852	1.07232	0.989972	1.01042	0.175504	2.16805	0.471037	1.55388	0.0337681	3.58764	541.898	359.001
1392865_PM_at	BG371594	Fgf9	0.999852	-1.1783	0.384745	-1.7225	0	-5.70975	0.00811545	-4.10822	0.0267747	-3.58574	204.76	179.061
1388111_PM_at	J04035	Eln	0.999852	-1.0054	0.895858	-1.06661	0.0270207	2.39868	0.145783	1.73158	0	3.58459	332.729	245.224
1370072_PM_at	NM_012608	Mme	0.999852	-2.34592	0.480275	-2.00902	0.134107	-3.71033	0.0102769	-7.56809	0.232126	-3.58	NA	NA
1368024_PM_at	AB044285	Qsox1	0.999852	-1.2987	0	-2.54605	0	-3.4463	0	-4.2694	0	-3.57349	65.6728	0.9225
1369525_PM_at	NM_133293	Gata3	0.999852	-1.13253	0.393218	-1.84272	0.0119765	-5.34821	0.0214329	-4.00583	0.0714719	-3.57051	NA	NA
1377008_PM_at	BI296868	RGD1566401	0.999852	1.81089	0.673323	-1.2748	0	-4.77971	0.00575582	-3.42006	0.006751	-3.56963	204.426	176.907
1383681_PM_at	BI289508	---	0.999852	-1.00177	0.119045	-2.00977	0	-3.21647	0	-3.89759	0	-3.56324	79.6916	0.7784
1376847_PM_at	BI302283	41699.0	0.999852	-2.23425	0.452226	-1.98183	0.177854	-2.97748	0.0111822	-7.03927	0.191795	-3.56304	NA	NA
1393502_PM_at	AI071962	Tmem231	0.999852	-1.46217	0.201748	-2.07884	0	-4.37478	0	-4.18334	0.014235	-3.56234	83.8331	0.632
1394399_PM_at	AW523958	---	0.999852	1.28483	0.229588	-1.95982	0.176308	-1.93883	0.00862359	-3.59367	0.0135763	-3.55985	111.606	0.07026
1375014_PM_at	BI274857	Arl4c-ps1	0.999852	1.06347	0.485911	-1.32751	0.2583	1.49534	0.0413284	2.02004	0	3.55945	361.7	0.3037
1388357_PM_at	BI282972	RGD1566401	0.999852	1.47283	0.404718	-1.51019	0.00410264	-4.1212	0.00756413	-3.21849	0	-3.55572	197.837	155.462
1369674_PM_at	X92069	P2rx5	0.999852	-2.46061	0.216161	-2.49022	0.068783	-3.481	0.0136496	-4.60867	0.0743287	-3.55091	NA	NA
1383798_PM_at	AI411061	Fam151a	0.999852	-1.12846	0.315628	-1.92385	0.010926	-4.32259	0.0551328	-2.92373	0.0397775	-3.54611	200.605	98.4439
1370638_PM_at	AF069525	Ank3	0.999852	1.17347	0.421365	-1.59284	0.010926	-3.73999	0	-4.26223	0.0156928	-3.54322	199.619	150.327
1387394_PM_at	NM_013195	Il2rb	0.999852	1.2612	0.718166	1.17718	0.050712	2.1499	0.00439816	2.79598	0	3.53691	331.764	244.63
1386884_PM_at	NM_031721	Htra1	0.999852	1.02444	0.782416	-1.10764	0.108613	1.63311	0.0517335	1.76162	0	3.53542	385.719	268.006
1371472_PM_at	BG380581	---	0.999852	1.14143	0.881815	1.06067	0.0686202	1.77531	0.0119887	2.06221	0	3.53513	240.419	185.107
1382211_PM_at	AI602542	---	0.999852	-2.29555	0.311765	-2.25184	0.0959982	-3.38811	0.00507315	-6.65548	0.125397	-3.5325	NA	NA
1368773_PM_at	NM_012955	Cenpi	0.999852	1.79095	0.558356	1.32354	0.0425029	2.51678	0.147653	1.85593	0.00404665	3.52898	515.97	346.384
1371615_PM_at	BI279069	Dgat2	0.999852	-2.19115	0.586395	-1.5744	0.083437	-3.59494	0.00363773	-6.58986	0.121031	-3.52291	NA	NA
1368918_PM_at	NM_053595	Pgf	0.999852	1.59289	0.91003	-1.06422	0.0778254	2.14408	0.0214329	2.51384	0.00224668	3.5203	459.63	317.613
1394094_PM_at	AI412196	---	0.999852	-1.67395	0.340289	-1.58951	0.0165473	-2.99261	0.00157268	-3.70369	0	-3.5174	424.795	298.836
1391687_PM_at	AI228002	Dtna-ps1	0.999852	1.8891	0.288318	1.71243	0.0783426	2.25044	0.00507315	3.39823	0.006751	3.51539	489.43	333.069
1370700_PM_at	AF190256	Pcyt1b	0.999852	1.05146	0.640926	-1.47388	0.0245431	-4.95049	0.0727967	-3.43598	0.114659	-3.51086	NA	NA
1384437_PM_at	AI576309	Smarca1	0.999852	1.0969	0.149184	-2.00851	0.0096108	-2.9636	0	-3.87331	0.00224668	-3.50169	83.1415	0.5449
1374259_PM_at	BG378156	---	0.999852	-1.0168	0.0459277	-2.30329	0	-2.99888	0	-2.92175	0	-3.49721	103.969	55.7567
1374691_PM_at	BF283670	Sult5a1	0.999852	1.4456	0.52921	-1.40133	0.0165473	-3.05612	0.0093901	-3.23853	0.00789929	-3.49588	225.482	149.978
1368178_PM_at	NM_031712	Pdzk1	0.999852	1.02676	0.765426	-1.33022	0.0389006	-5.20567	0.189983	-2.81287	0.178842	-3.49457	NA	NA
1387007_PM_at	NM_012959	Gfra1	0.999852	-1.04269	0.0568041	-2.10829	0	-2.45736	0	-3.91715	0	-3.48939	82.0931	0.3498
1390334_PM_at	BG381537	Fam57b	0.999852	-1.89043	0.389038	-2.05532	0.0914009	-3.61393	0.00897378	-6.31991	0.153137	-3.48382	NA	NA
1386119_PM_at	BE110033	---	0.999852	1.14054	0.218029	-1.80578	0	-3.51689	0	-4.26697	0.00224668	-3.47804	82.6186	0.392
1374207_PM_at	BI275292	Angpt2	0.999852	-1.03866	0.453851	-1.4248	0.535686	1.29392	0.455332	1.40151	0.00224668	3.47375	423.516	0.3469
1371150_PM_at	X75207	Ccnd1	0.999852	1.38107	0.554425	1.2484	0.0172039	2.22819	0.00984521	2.2583	0	3.47265	324.711	240.264
1374942_PM_at	BI285086	Cpxm2	0.999852	1.01823	0.975558	-1.01509	0.884022	1.05304	0.981858	1.01069	0	3.4703	696.421	547.992
1388920_PM_at	AI230985	Bmp6	0.999852	1.69684	0.896728	-1.06816	0.744372	1.13896	0.220337	1.61361	0	3.46942	528.665	479.558
1390809_PM_at	AI599392	---	0.999852	1.01581	0.201406	-1.88938	0	-3.95697	0.00507315	-3.22407	0.00551133	-3.46582	194.054	118.939
1382491_PM_at	AI555806	Fam188b	0.999852	1.38687	0.889755	-1.07972	0.308549	1.5317	0.00157268	3.36565	0.00224668	3.4555	399.133	358.085
1396886_PM_at	BF387869	---	0.999852	-1.02551	0.280262	-1.4796	0.0289744	-2.07873	0	-2.87115	0	-3.45524	216.914	168.721
1373336_PM_at	AI411074	Gprc5b	0.999852	-1.08337	0.137567	-2.08599	0.0281022	-2.495	0	-4.68034	0	-3.4379	102.289	0.3916
1398368_PM_at	AI406502	---	0.999852	-1.05484	0.146799	-1.99166	0.00642704	-3.12024	0	-3.48859	0.00224668	-3.4343	75.9157	0.8652
1372903_PM_at	AI410054	Kif18b	0.999852	1.64691	0.740713	1.20201	0.0953869	2.25433	0.430291	1.47127	0.00789929	3.43002	499.886	338.365
1381196_PM_at	BF406487	Tm6sf2	0.999852	-2.22885	0.298391	-2.21242	0.0858684	-3.40258	0.0349363	-4.07867	0.125292	-3.42731	NA	NA
1398370_PM_at	AW522471	Adarb1	0.999852	-1.095	0.574047	-1.19934	0.0979594	1.6236	0.0163087	1.9522	0	3.42125	296.894	0.3063
1384512_PM_at	AI072137	LOC100363441	0.999852	-2.10866	0.281926	-2.10856	0.102518	-2.79495	0.00862359	-4.66193	0.0662171	-3.4211	NA	NA
1374932_PM_at	BI282731	LOC100361444	0.999852	-3.24982	0.412688	-2.64909	0.124272	-5.11033	0.0163087	-11.2148	0.388524	-3.41931	NA	NA
1369660_PM_at	AF068860	Defb1	0.999852	-1.00986	0.564843	-1.23546	0	-2.63635	0	-3.42497	0	-3.41591	244.472	185.102
1386981_PM_at	NM_012716	Slc16a1	0.999852	-2.07388	0.434028	-1.87046	0.108896	-3.17511	0.00157268	-6.47574	0.141478	-3.41472	NA	NA
1394577_PM_at	BI279384	---	0.999852	-1.18476	0.395677	-1.55109	0.00819447	-3.42373	0	-3.66789	0.00551133	-3.40285	98.3629	0.4808
1397363_PM_at	AI103913	---	0.999852	1.37112	0.885977	1.06399	0.0436302	2.06721	0.00157268	2.58839	0	3.39698	347.914	254.486
1387852_PM_at	NM_012703	Thrsp	0.999852	-1.9887	0.357417	-1.82744	0.115615	-2.61163	0.00439816	-5.95787	0.0707705	-3.39564	NA	NA
1384132_PM_at	H31111	Cadm1	0.999852	1.17207	0.264236	-1.75285	0.010926	-3.49128	0	-4.05912	0.00224668	-3.39411	194.408	124.616
1369294_PM_at	NM_030848	Bst1	0.999852	1.15742	0.745318	-1.249	0.424798	1.56633	0.442651	1.58875	0.0491067	3.3932	581.327	403.97
1379614_PM_at	AA964378	---	0.999852	1.28866	0.992096	1.00526	0.242623	1.52721	0.25565	1.5251	0	3.39286	545.841	394.347
1368558_PM_s_at	NM_017196	Aif1	0.999852	-1.03416	0.841311	-1.15497	0.23075	1.94891	0.788553	1.20732	0.0397775	3.38713	494.018	335.401
1398387_PM_at	AI009530	Fam198b	0.999852	-1.0557	0.501602	-1.32913	0.692046	1.16106	0.573874	1.26153	0	3.38504	444.174	0.5212
1387084_PM_at	NM_012789	Dpp4	0.999852	1.46367	0.69699	-1.17732	0.124177	1.94887	0.0573991	2.27737	0.0119459	3.38442	388.72	278.541
1373886_PM_at	BF284692	Reep1	0.999852	-1.02942	0.177364	-2.23752	0.0853841	-2.46227	0	-5.93822	0.0164582	-3.38225	117.339	0.2537
1394973_PM_at	BF410175	---	0.999852	1.2472	0.862361	-1.07744	0.988517	-1.00523	0.0943764	1.72926	0	3.3807	498.904	446.938
1381557_PM_at	BI289045	Gna14	0.999852	1.31113	0.955576	1.03122	0.261267	-1.5599	0.00862359	-2.73398	0	-3.38019	312.148	232.395
1391648_PM_at	BF545697	Dscr6	0.999852	1.15297	0.835654	-1.10052	0.143158	1.7223	0.252085	1.52696	0.00224668	3.37459	525.642	350.701
1382559_PM_at	AA957339	Pax9	0.999852	1.00441	0.222652	-1.91453	0	-4.26955	0.00897378	-3.19922	0.0100079	-3.36782	78.4051	0.1585
1393179_PM_at	BF553172	---	0.999852	1.382	0.723067	-1.21373	0.215788	1.75943	0.142547	1.95566	0.0100079	3.36507	474.307	325.294
1377974_PM_at	AI502837	---	0.999852	-1.48483	0.129547	-2.0387	0.00410264	-2.95361	0.00629071	-2.72144	0	-3.36503	65.4055	26.4373
1370747_PM_at	D14839	Fgf9	0.999852	-1.27934	0.246057	-1.93462	0.0140029	-3.54852	0.0166158	-3.10188	0.0186647	-3.36423	199.783	51.7683
1395292_PM_at	BF405869	Fndc5	0.999852	-2.01063	0.3976	-1.73124	0.208215	-2.09968	0.0379706	-3.37356	0.0606372	-3.36421	NA	NA
1380107_PM_a_at	BM384521	Nat8l	0.999852	-2.16088	0.370511	-1.85466	0.0389006	-3.71642	0.00157268	-6.34132	0.0714719	-3.36226	NA	NA
1397652_PM_at	BE108399	---	0.999852	-1.87966	0.5999	-1.59658	0.205914	-2.75428	0.0169485	-7.17283	0.215887	-3.35901	NA	NA
1395714_PM_at	AT005664	---	0.999852	1.32367	0.165945	-2.12074	0.00819447	-3.70267	0.00157268	-4.52648	0.006751	-3.35832	84.9411	0.2893
1382914_PM_at	AA924097	---	0.999852	-1.51219	0.379265	-2.39667	0.176464	-3.32678	0.0324258	-5.89183	0.283866	-3.35769	NA	NA
1374825_PM_at	BG380338	Sez6l2	0.999852	1.31076	0.343874	-1.64595	0.0165473	-3.23128	0.00439816	-3.5234	0.006751	-3.35694	202.858	127.631
1384504_PM_at	BI286449	Magi1	0.999852	1.20302	0.705159	1.20072	0.0618883	2.18009	0.00439816	2.74145	0	3.35553	345.351	252.935
1390164_PM_at	BE099850	---	0.999852	-1.65233	0.220196	-2.1292	0.0187746	-3.95017	0.00271719	-4.87761	0.0267747	-3.35487	101.15	0.6682
1392715_PM_at	BE113289	Ppargc1b	0.999852	-1.55843	0.578741	-1.48718	0.0335063	-4.02608	0.00439816	-5.79122	0.0841335	-3.35251	NA	NA
1391305_PM_at	AI576233	---	0.999852	1.28651	0.488552	-1.46008	0.0294399	-3.11378	0.0383059	-2.744	0.0171388	-3.35152	205.368	142.072
1376165_PM_at	BE098153	Slc24a3	0.999852	-1.56748	0.505268	-1.68984	0.110273	-3.06824	0.00629071	-5.8541	0.134857	-3.3507	NA	NA
1380964_PM_at	BF396607	---	0.999852	1.47788	0.437065	1.36448	0.0546528	2.02402	0	2.95749	0.00224668	3.34809	335.488	246.92
1380389_PM_at	BF417079	---	0.999852	-1.5007	0.214044	-1.86839	0.0130211	-3.07647	0	-3.56685	0.00551133	-3.34607	86.4344	0.5836
1383765_PM_at	BI274834	Dmrtc1a	0.999852	-1.4128	0.267826	-1.79612	0.0240415	-2.98946	0.0181927	-2.85035	0.00789929	-3.33894	155.343	46.2529
1387681_PM_at	U92069	Ucp3	0.999852	-1.63324	0.331826	-2.20347	0.244747	-2.33708	0.0450925	-5.16698	0.219116	-3.33433	NA	NA
1388422_PM_at	BI275904	Lims2	0.999852	-1.19341	0.170929	-1.78244	0.102428	-1.81088	0.00363773	-2.83558	0	-3.32812	311.399	231.922
1371132_PM_a_at	AJ428573	Ank3	0.999852	-1.08857	0.199237	-2.02165	0	-3.81551	0	-4.34719	0.0100079	-3.32654	69.5982	0.7053
1386881_PM_at	NM_012588	Igfbp3	0.999852	1.16032	0.331964	-1.61934	0.307911	1.56235	0.670818	1.2399	0.006751	3.32308	478.42	0.04298
1371527_PM_at	BI275741	Emp1	0.999852	1.44356	0.47794	1.29759	0.0294399	2.10039	0.023204	1.99675	0	3.32242	322.583	238.94
1370927_PM_at	BE108345	Col12a1	0.999852	1.05115	0.195513	-2.04043	0.38769	1.50612	0.802664	-1.1613	0.0149929	3.31434	724.499	528.142
1382459_PM_at	BF287235	Ska3	0.999852	1.75453	0.389038	1.52819	0.105268	2.08654	0.388993	1.48774	0.00789929	3.31063	551.626	363.639
1367517_PM_at	BG373057	---	0.999852	-1.11752	0.406933	-1.61921	0.00642704	-4.00837	0.00629071	-3.91467	0.0210196	-3.31007	203.704	170.569
1371969_PM_at	BI291848	---	0.999852	1.09734	0.485805	-1.24197	0.105856	1.57361	0.0359803	1.72929	0	3.30529	435.578	308.787
1379092_PM_at	AI712997	---	0.999852	1.5789	0.11459	-2.42635	0	-3.93722	0	-5.02853	0.006751	-3.301	173.86	98.371
1380055_PM_at	BI296368	Il34	0.999852	-1.06947	0.678018	-1.24528	0.297523	1.57531	0.360735	1.52135	0.006751	3.30078	332.398	0.3078
1374683_PM_at	AA850867	Sgcg	0.999852	-1.55375	0.486525	-1.63699	0.134107	-2.57051	0.00897378	-4.67642	0.0830956	-3.29222	NA	NA
1380616_PM_at	BI294748	---	0.999852	1.09858	0.985211	-1.01091	0.355287	1.40587	0.301296	1.48034	0	3.28937	479.173	356.902
1379376_PM_at	BG372891	---	0.999852	-2.32528	0.592509	-1.68579	0.180054	-3.10867	0.0169485	-6.62775	0.254839	-3.2869	NA	NA
1378249_PM_x_at	BE110241	---	0.999852	-1.26228	0.34699	-1.79757	0.0490378	-3.16324	0.021733	-3.45831	0.0397775	-3.28182	144.56	0.9722
1371643_PM_at	AW143798	Ccnd1	0.999852	1.38591	0.665851	1.17332	0.0642956	1.83622	0.00629071	2.24497	0	3.2771	326.074	241.111
1387245_PM_at	NM_017341	Lipf	0.882272	-3.56203	0.0806188	-3.54904	0.0130211	-4.33528	0.291435	-1.80225	0.0478326	-3.27566	10.501	3.75e-13
1375861_PM_at	BE111332	Nap1l5	0.999852	1.35844	0.379636	-1.57832	0.0383269	-2.67581	0.0128446	-3.02222	0.0149929	-3.27541	198.54	120.616
1377113_PM_at	BF415786	---	0.999852	1.3447	0.809171	-1.15897	0.297791	1.64143	0.314021	1.64514	0.0119459	3.27077	580.245	397.208
1381572_PM_at	BG375279	RGD1565787	0.999852	1.33167	0.239899	1.59093	0.0130211	2.45467	0	2.81255	0	3.26945	182.12	71.6131
1368317_PM_at	NM_019157	Aqp7	0.999852	-2.71425	0.63835	-1.83833	0.255659	-3.45999	0.0275533	-9.94796	0.439112	-3.25275	NA	NA
1369008_PM_a_at	NM_053573	Olfm1	0.999852	1.3964	0.539388	-1.46024	0.0373462	-3.27426	0.0187933	-3.44464	0.048623	-3.25186	136.749	0.4927
1390345_PM_at	BG375523	---	0.999852	1.27917	0.934781	-1.0411	0.062156	-2.05937	0.00984521	-2.62115	0	-3.25106	318.962	236.678
1392769_PM_at	AA996520	---	0.999852	1.07403	0.176854	-1.66825	0.00819447	-2.52546	0	-2.65289	0	-3.2484	87.5736	0.5032
1368614_PM_at	NM_133552	Mlxipl	0.999852	-1.98359	0.323526	-2.08758	0.0430188	-4.03423	0.00984521	-5.12811	0.115418	-3.24817	NA	NA
1372959_PM_at	BI289467	Decr2 /// Nme4 /// Rab11fip3	0.999852	1.01477	0.0674004	-1.92743	0	-2.56517	0	-3.5414	0	-3.24187	73.8596	0.4962
1368501_PM_s_at	NM_019323	Mcpt10 /// Mcpt8 /// Mcpt8l2 /// Mcpt9	0.999852	1.073	0.855951	-1.12344	0.505071	1.39099	0.41326	1.53247	0.0249334	3.24053	392.966	0.7795
1373219_PM_at	AA946199	Snai1	0.999852	1.216	0.847266	-1.08537	0.104384	1.74538	0.0367871	1.94363	0	3.23842	395.28	251.655
1378960_PM_at	BF399697	---	0.999852	-1.11792	0.40223	-1.85436	0.131515	-2.76557	0.0175756	-4.69751	0.135712	-3.22763	NA	NA
1369737_PM_at	NM_017334	Crem	0.999852	1.34848	0.984605	-1.01618	0.18189	2.10291	0.034555	3.10964	0.0541603	3.22738	NA	NA
1372180_PM_at	AI112985	Sdc3	0.999852	1.62322	0.928402	-1.0438	0.152864	1.66455	0.386767	1.3815	0	3.22661	629.284	476.761
1383805_PM_at	BG666454	---	0.999852	1.26169	0.898431	1.04482	0.0230172	1.82045	0	2.47422	0	3.22375	349.216	269.912
1369467_PM_a_at	NM_012621	Pfkfb1	0.999852	-2.0461	0.73502	-1.3726	0.256729	-2.41084	0.0124531	-6.09225	0.221981	-3.22101	NA	NA
1367562_PM_at	NM_012656	Sparc	0.999852	1.00783	0.930889	1.03995	0.132171	1.63904	0.111581	1.67713	0	3.21407	413.377	256.483
1367845_PM_at	NM_017029	Nefm	0.999852	-1.31251	0.234042	-2.03786	0.0187746	-3.72932	0.0397584	-2.85063	0.0447277	-3.21361	81.8787	0.2704
1375277_PM_at	AA800680	Nrarp	0.999852	1.10457	0.905	-1.04778	0.410255	1.27713	0.0710308	1.70183	0	3.20989	353.047	0.7956
1387204_PM_at	NM_021682	Negr1	0.999852	-1.0192	0.161588	-1.91585	0.00642704	-2.974	0.00629071	-2.84806	0.00404665	-3.20334	99.9398	0.7485
1392578_PM_at	AI070875	---	0.999852	2.17596	0.459643	1.52632	0.235842	1.82378	0.195576	1.95264	0.0304786	3.20298	721.337	436.914
1368242_PM_at	NM_013186	Kcnb1	0.999852	-2.19494	0.196475	-1.99282	0.00642704	-3.99008	0.00157268	-4.94702	0.0119459	-3.19289	108.73	0.1318
1374648_PM_at	BM390626	Gpr155	0.999852	-1.13908	0.0508096	-2.59133	0	-3.19361	0	-5.364	0	-3.19209	76.8294	0.4234
1390146_PM_at	BF414998	Tmem150c	0.999852	1.50977	0.849909	-1.08313	0.140632	1.65207	0.0419647	1.94487	0	3.18998	499.401	330.17
1391068_PM_at	AI136523	E030032D13Rik	0.999852	1.14631	0.96164	1.02962	0.269074	1.60021	0.504872	1.36355	0.00897378	3.1893	599.444	402.951
1367899_PM_at	NM_012950	F2r	0.999852	1.06749	0.640446	-1.22109	0.185019	1.63131	0.162266	1.66559	0	3.18635	437.892	301.964
1376039_PM_at	AA996882	Aurka	0.999852	1.38773	0.851531	-1.12144	0.160419	1.99462	0.443945	1.47966	0.0223742	3.18585	521.05	348.887
1367708_PM_a_at	AI179334	Fasn	0.999852	-2.00009	0.624921	-1.56719	0.114462	-3.54677	0.00693712	-6.88764	0.225898	-3.18541	NA	NA
1373661_PM_a_at	AA945737	Cxcr4	0.999852	1.0196	0.577239	-1.31435	0.139143	1.9122	0.258264	1.64336	0.00551133	3.1834	355.739	259.192
1387146_PM_a_at	X57764	Ednrb	0.999852	1.27033	0.936132	1.04021	0.13946	1.75837	0.0641603	1.99465	0.00224668	3.18008	347.479	254.223
1388175_PM_at	Z30663	Clcnkb	0.999852	-1.16622	0.0806188	-2.16439	0.00410264	-2.47641	0.00157268	-2.82599	0	-3.17288	86.5227	0.5648
1375433_PM_at	AI412473	Disp2	0.999852	1.5706	0.228727	-1.86084	0	-3.64122	0.00363773	-3.41594	0.00789929	-3.16607	191.884	117.139
1368373_PM_at	NM_019343	Rgs7	0.999852	-1.71447	0.280432	-1.87777	0.010926	-3.71331	0.00157268	-5.57085	0.0331438	-3.16206	110.798	0.3372
1378531_PM_at	AI555775	---	0.999852	-1.71858	0.548654	-1.67012	0.224701	-2.4972	0.00363773	-8.83183	0.201477	-3.16133	NA	NA
1381190_PM_at	AI598833	Lmo7	0.999852	-1.14229	0.554425	-1.62125	0.0300272	-4.93215	0.0417776	-4.02852	0.174253	-3.15878	NA	NA
1381736_PM_at	BF405604	---	0.945995	1.95795	0.0624341	2.29268	0	4.19443	0	4.04066	0	3.15751	91.2166	0.2964
1393663_PM_at	BI274126	Slc36a2	0.999852	-2.12484	0.64499	-1.52055	0.297244	-2.25177	0.00756413	-7.47631	0.245266	-3.14692	NA	NA
1369107_PM_at	NM_017329	Sftpa1	0.999852	1.34304	0.397637	-1.62211	0.0554901	-2.78426	0.0160428	-3.20949	0.0230659	-3.14618	112.373	0.402
1372895_PM_at	AI169367	RGD1309676	0.999852	-1.79145	0.230443	-2.10544	0.0300272	-3.4579	0.00157268	-5.67911	0.0417236	-3.14349	109.508	0.3465
1370981_PM_at	BE118450	Rxrg	0.999852	-2.00038	0.85658	-1.22717	0.194779	-3.08011	0.0116046	-7.62658	0.302622	-3.14048	NA	NA
1377423_PM_at	AW526335	---	0.999852	-1.76222	0.131727	-2.0236	0.00642704	-3.14489	0.00507315	-2.82017	0.00224668	-3.13913	43.8318	14.4094
1370418_PM_s_at	U30831	Syt17	0.999852	1.1324	0.15376	-2.17095	0	-4.73405	0.00507315	-3.0946	0.0149929	-3.1338	191.56	102.82
1389018_PM_at	BF411239	LOC100362331	0.999852	1.10425	0.776676	-1.11533	0.238998	1.44776	0.327071	1.37594	0	3.1317	396.603	0.4441
1383074_PM_at	H32368	Man2a1	0.999852	1.49796	0.530855	1.30874	0.0217675	2.37967	0.0107145	2.46371	0	3.13038	409.41	290.289
1397133_PM_at	BF412814	Tdrd1	0.999852	-2.13523	0.242492	-1.80953	0.0403555	-2.63586	0.00507315	-3.37828	0.0128461	-3.12901	47.5123	7.21757e-06
1393954_PM_at	BI286468	Chrdl2	0.999852	1.08811	0.80307	-1.13268	0.110111	1.94848	0.0593727	2.09189	0.00224668	3.12819	355.527	259.065
1373282_PM_at	AI406494	Slc25a33	0.999852	-1.11784	0.0750337	-1.70498	0.00410264	-2.11587	0	-2.47733	0	-3.12407	88.8194	0.882
1368765_PM_at	NM_053327	Clcnka	0.999852	-1.34437	0.184774	-2.02094	0.0915145	-2.19224	0.0208927	-2.66929	0.00897378	-3.123	138.112	39.3217
1374162_PM_at	AI112255	---	0.999852	-1.31743	0.143252	-1.80322	0	-2.83641	0	-3.06688	0	-3.12204	77.2727	0.8448
1376624_PM_at	BF288208	---	0.999852	1.10413	0.538926	-1.38852	0.29306	1.63194	0.400586	1.51068	0.0110275	3.12138	387.95	0.1484
1369871_PM_at	NM_017123	Areg	0.999852	1.51183	0.895958	-1.07931	0.225669	1.71861	0.0592184	2.26162	0.006751	3.11723	466.641	321.299
1383557_PM_at	BG665587	---	0.999852	-1.00914	0.102267	-2.27556	0.0140029	-2.77411	0	-4.50262	0.00551133	-3.11419	88.4726	0.4549
1393634_PM_at	AW530086	Nrg4	0.999852	-2.09262	0.309762	-1.95915	0.0856917	-2.88938	0.0310473	-3.44136	0.0899355	-3.11369	NA	NA
1389548_PM_at	BF288683	Adhfe1	0.999852	-1.76362	0.680478	-1.34091	0.189836	-2.21909	0.0128446	-4.4286	0.0986861	-3.09962	NA	NA
1383075_PM_at	BI295861	Ccnd1	0.999852	1.47703	0.709668	1.16142	0.0490378	1.96172	0.0140266	2.16562	0	3.09425	415.525	293.705
1385285_PM_at	AI145977	RGD1561357	0.999852	1.11361	0.139467	-2.13373	0.0204941	-2.79093	0.00363773	-3.43835	0.0128461	-3.09386	95.9448	0.5792
1388494_PM_at	BI281705	Col4a2	0.999852	1.0379	0.432026	-1.31359	0.350547	1.32914	0.315832	1.37299	0	3.08985	419.691	0.3188
1368824_PM_at	BM392106	Cald1	0.999852	1.29424	0.661764	-1.20354	0.248389	1.50791	0.401909	1.37544	0.00224668	3.08769	459.078	0.2649
1378739_PM_at	AA818135	Cidec	0.999852	-3.49679	0.665067	-1.70216	0.309473	-2.86354	0.0330262	-8.61235	0.43549	-3.08705	NA	NA
1379359_PM_at	BF407675	---	0.999852	1.22247	0.412327	-1.35354	0.27592	1.43182	0.244386	1.47769	0	3.08454	413.592	0.03429
1377309_PM_at	AA963085	---	0.999852	-1.07098	0.162384	-1.99208	0.00410264	-3.64682	0	-4.01855	0.006751	-3.08201	73.1781	0.7432
1378027_PM_at	AW525315	Pvrl3	0.999852	1.19204	0.900821	-1.05046	0.0408189	1.90728	0.0119887	2.04711	0	3.08175	340.31	249.87
1388459_PM_at	AI101782	Col18a1	0.999852	-1.0497	0.236446	-1.63302	0.715119	1.14409	0.667335	1.19563	0.00404665	3.07966	496.719	0.2841
1368799_PM_at	NM_022274	Birc5	0.999852	1.36947	0.849391	-1.1321	0.138875	2.18925	0.492154	1.47252	0.0482617	3.07743	560.562	367.853
1373818_PM_at	AI408351	---	0.999852	-1.35724	0.578178	-1.59125	0.038044	-4.63788	0.0438094	-3.94068	0.1994	-3.05999	NA	NA
1382882_PM_x_at	AA963228	---	0.999852	2.25229	0.930102	1.06662	0.0324129	-3.41549	0.0136496	-3.65321	0.0653345	-3.05907	NA	NA
1382201_PM_at	AA926250	Unc5c	0.999852	1.05945	0.299734	-1.56449	0.11861	-1.83531	0	-3.15635	0	-3.05814	329.892	243.475
1389505_PM_at	BI290283	---	0.923695	1.95783	0.0602391	2.27749	0	3.23352	0.00157268	2.89043	0	3.05314	27.6279	7.28982
1382108_PM_at	AA900536	---	0.999852	-1.28779	0.559778	-1.67838	0.0180395	-6.21065	0.0206784	-5.44705	0.247805	-3.05131	NA	NA
1384485_PM_at	BE116371	---	0.999852	1.11036	0.102267	-1.8671	0	-3.52864	0	-3.29988	0	-3.04401	56.5091	0.06387
1381833_PM_at	AW532628	Cdca2	0.999852	1.37492	0.825444	1.15186	0.117676	2.24832	0.319641	1.68107	0.0411658	3.04187	472.41	324.309
1373245_PM_at	BE111752	Col4a1	0.999852	1.05833	0.473263	-1.28898	0.144793	1.58078	0.300218	1.39104	0	3.04102	383.184	0.1651
1389586_PM_at	BE107169	---	0.999852	1.23367	0.868754	1.07242	0.105552	1.75287	0.0474376	1.91973	0.00224668	3.03264	312.811	232.813
1372524_PM_at	BG378238	---	0.999852	-1.79697	0.448094	-1.66319	0.091194	-2.8089	0	-5.99116	0.0979883	-3.02764	NA	NA
1396035_PM_at	BF407272	Rpesp	0.999852	1.2575	0.949919	-1.03058	0.143372	1.69041	0.273885	1.4886	0.00404665	3.02678	523.612	347.107
1391007_PM_s_at	BE113377	Kcnj11	0.999852	1.3971	0.645363	-1.40906	0.0618883	-3.55255	0.00897378	-5.36216	0.142824	-3.02167	NA	NA
1393433_PM_at	AI144872	Egflam	0.999852	1.44804	0.75313	-1.14336	0.0984509	1.83146	0.207241	1.56823	0	3.02093	539.879	359.293
1392065_PM_at	BE116803	Kif18a	0.999852	1.35623	0.673343	1.23489	0.105145	2.0631	0.540043	1.33027	0.0128461	3.01951	543.855	359.938
1387703_PM_a_at	AF106659	Usp2	0.999852	-1.50702	0.288419	-1.77263	0.102883	-2.25605	0.00693712	-3.51923	0.0279823	-3.01841	541.149	358.642
1371947_PM_at	BG671865	Ndn	0.999852	-1.05388	0.424553	-1.6024	0.0130211	-4.2427	0	-5.88452	0.054563	-3.01815	NA	NA
1395663_PM_at	BM390763	Mall	0.999852	-1.02061	0.205152	-1.71749	0.947767	1.02778	0.850379	-1.09376	0.00224668	3.01682	559.152	0.1631
1385585_PM_at	AI111674	LOC690286	0.999852	1.09365	0.8581	-1.06479	0.66362	-1.12503	0.0116046	-1.91378	0	-3.01528	442.613	358.707
1393691_PM_at	BG376718	---	0.999852	1.5288	0.67565	1.1762	0.035197	2.0745	0.0160428	2.17716	0	3.01494	426.76	299.916
1367652_PM_at	AI713966	Igfbp3	0.999852	1.13485	0.320715	-1.6321	0.356884	1.48729	0.886118	1.08532	0.0135763	3.00794	525.188	0.07815
1374709_PM_at	AI406795	---	0.999852	1.07086	0.985479	-1.00804	0.520446	-1.22145	0.0789799	-1.74219	0	-3.00625	433.536	302.814
1383243_PM_at	BF561222	---	0.999852	-2.47539	0.468281	-1.93446	0.126642	-3.48048	0.015043	-6.50778	0.27853	-3.00065	NA	NA
1389813_PM_at	AI070324	---	0.945995	2.95817	0.0582037	3.82674	0.0140029	3.85665	0.0225183	3.32228	0.0616145	2.99978	NA	NA
1376977_PM_at	AI411541	Ptger3	0.999852	-1.3135	0.298484	-1.88832	0.0096108	-4.0874	0	-4.99377	0.0635726	-2.99934	NA	NA
1391631_PM_at	AA924498	---	0.999852	1.61714	0.141484	1.93267	0	3.13287	0.00271719	2.89626	0.00404665	2.99615	111.239	23.5933
1367918_PM_at	NM_031066	Fez1	0.999852	1.1455	0.407133	-1.52672	0.00819447	-3.28308	0.00363773	-3.4269	0.0119459	-2.98813	199.764	151.475
1393038_PM_at	BM391631	Fcgr1a	0.999852	-1.39698	0.824717	-1.14378	0.475316	1.39763	0.745843	1.20568	0.0210196	2.98772	373.776	0.3567
1378665_PM_at	BF415436	---	0.999852	-1.13801	0.224845	-1.78346	0.0158468	-2.88904	0.0172571	-2.53529	0.0100079	-2.98638	201.645	62.6097
1379935_PM_at	BF419899	Ccl7	0.999852	-1.08393	0.916971	-1.07038	0.762305	1.16498	0.791075	-1.17246	0.0456172	2.98593	720.652	605.004
1377125_PM_at	AW523481	Dnajc6	0.999852	1.14318	0.299378	-1.66416	0.00410264	-3.72673	0	-3.87614	0.0156928	-2.98517	201.59	146.39
1384879_PM_at	AI045958	Trpt1	0.999852	-1.2367	0.251505	-1.51148	0.00642704	-2.63569	0	-3.9855	0	-2.98198	125.552	0.5854
1377095_PM_at	BG380409	Rbfox3	0.999852	1.05513	0.305591	-1.88288	0.0096108	-4.0952	0.04236	-2.91624	0.0714719	-2.97799	NA	NA
1382419_PM_at	BI276776	Cenpk	0.999852	1.43491	0.868539	1.10768	0.198353	1.86615	0.788119	1.17549	0.0348364	2.97717	746.109	527.085
1377091_PM_at	AW524733	Prrt1	0.999852	1.01259	0.271029	-1.54471	0	-2.99647	0	-2.99341	0	-2.97445	200.44	135.899
1368023_PM_at	NM_053431	Qsox1	0.999852	-1.03787	0.0225645	-2.08755	0	-2.96733	0	-4.13689	0	-2.96924	55.5365	0.3251
1377599_PM_at	BM385286	---	0.999852	-1.69687	0.499697	-1.51634	0.0913507	-2.59135	0.00271719	-4.53861	0.0580382	-2.96481	NA	NA
1368565_PM_at	NM_019225	Slc1a3	0.999852	-1.8964	0.447349	-1.7913	0.134012	-2.76965	0	-8.61322	0.177618	-2.96289	NA	NA
1368780_PM_at	NM_013108	Adrb3	0.999852	-2.39862	0.693137	-1.5143	0.14903	-3.58273	0.0245031	-6.65091	0.348772	-2.9621	NA	NA
1373977_PM_at	BE108253	---	0.999852	1.39939	0.269201	-1.74721	0.021183	-2.90886	0.00507315	-3.20462	0.0135763	-2.96084	187.773	112.872
1389166_PM_at	BF403998	Cib2	0.999852	-1.46601	0.755365	-1.31933	0.0817708	-3.71134	0.00897378	-6.60408	0.234226	-2.95899	NA	NA
1382924_PM_at	AA850195	Pank1	0.999852	-1.76044	0.421365	-1.8037	0.0811259	-3.28309	0.00439816	-5.41543	0.155997	-2.9575	NA	NA
1391332_PM_at	BF403055	Poln-ps1	0.999852	-1.07326	0.810296	-1.1239	0.306248	-1.48385	0.0107145	-2.56247	0.006751	-2.95267	352.621	257.322
1388924_PM_at	AA818262	Angptl4	0.999852	-1.20179	0.49931	-1.48903	0.091194	-2.58712	0.00271719	-6.02917	0.0713398	-2.95266	NA	NA
1391477_PM_at	BF396595	---	0.999852	1.19064	0.993959	1.0044	0.202545	1.72245	0.21036	1.70366	0.0149929	2.95189	428.281	300.75
1394464_PM_at	AW528921	LOC100912450 /// LOC690830 /// RGD1560652	0.999852	-1.20216	0.121403	-1.95307	0	-3.75393	0	-3.69904	0	-2.94996	56.5696	0.5176
1388750_PM_at	BF417032	Tfrc	0.999852	1.13649	0.971987	1.01561	0.0580028	1.8779	0.0136496	2.18899	0	2.94962	304.566	227.587
1369968_PM_at	NM_017066	Ptn	0.999852	1.30874	0.980073	-1.01064	0.104674	1.66385	0.051873	1.76948	0	2.94794	348.443	254.805
1383447_PM_at	AI101323	Etv5	0.999852	-1.33753	0.212008	-1.77	0.00642704	-3.03345	0	-4.61039	0.00789929	-2.94711	87.8229	0.3178
1376747_PM_at	BE107075	---	0.999852	1.40899	0.532705	1.27327	0.0949501	1.76937	0	2.94823	0	2.9438	382.832	290.711
1397905_PM_at	BI273836	---	0.999852	-2.47982	0.64705	-1.58	0.207874	-2.96784	0.0128446	-8.13363	0.337661	-2.94245	NA	NA
1368416_PM_at	NM_012587	Ibsp	0.999852	1.06024	0.839408	1.10422	0.292153	1.49354	0.553883	1.28691	0.00224668	2.94195	545.466	376.158
1384110_PM_at	AI045668	RGD1561724	0.999852	1.25194	0.621557	-1.24089	0.194779	1.62649	0.0463696	2.03211	0.00224668	2.93883	392.271	317.174
1370328_PM_at	AF245040	Dkk3	0.999852	1.11866	0.351562	-1.41412	0.393961	1.31807	0.353541	1.37836	0	2.93819	440.7	0.09872
1393401_PM_at	BE109323	---	0.999852	1.159	0.497177	-1.26719	0.366246	1.31522	0.244309	1.44833	0.00224668	2.93627	408.639	0.11
1389754_PM_at	AI555295	---	0.999852	-1.9183	0.562866	-1.89283	0.184902	-3.64236	0.0363751	-7.24305	0.414031	-2.93301	NA	NA
1381264_PM_at	BE099664	---	0.999852	-1.1557	0.0930316	-2.09036	0	-3.09117	0.00157268	-2.67517	0	-2.93295	86.1732	0.5615
1381811_PM_at	BM385405	---	0.999852	-1.77714	0.233621	-2.07729	0.177531	-2.07016	0.00575582	-4.30184	0.0619946	-2.93131	NA	NA
1368197_PM_at	NM_017167	Oprk1	0.999852	1.26415	0.804489	-1.12801	0.121848	1.86817	0.070399	1.99442	0.00789929	2.93121	381.199	274.197
1391106_PM_at	BM385061	---	0.999852	1.04889	0.439992	-1.47143	0.495365	1.3527	0.861444	1.10352	0.0210196	2.92805	498.024	0.1302
1390782_PM_at	BI295930	Clec14a	0.999852	1.31112	0.530661	-1.39954	0.636081	1.25149	0.433845	1.48006	0.0249334	2.92382	510.101	0.2912
1385614_PM_at	BM388138	Mlph	0.999852	-1.06334	0.288972	-1.42352	0.789779	1.08604	0.393899	1.30294	0	2.92148	445.419	0.3013
1388339_PM_at	BE112895	Pea15a	0.999852	1.39785	0.646086	1.16293	0.0180395	2.00361	0.00157268	2.38342	0	2.91676	320.844	237.855
1384874_PM_at	BF558516	LOC685001	0.999852	1.37486	0.36153	-1.6007	0.0335063	-2.80258	0.0655882	-2.29625	0.0245115	-2.91463	196.312	116.575
1376792_PM_at	AW251313	Fam176a	0.999852	1.20693	0.875471	-1.07478	0.277764	1.47082	0.276035	1.49506	0.00224668	2.91274	345.617	0.1693
1378001_PM_at	AI548615	---	0.999852	-2.46352	0.380555	-2.50872	0.176848	-3.56346	0.0390994	-6.24685	0.402958	-2.91262	NA	NA
1370584_PM_a_at	M69045	Adora1	0.999852	1.41064	0.935162	1.03417	0.0385122	1.91496	0.250758	1.43356	0	2.91216	384.046	275.846
1373264_PM_at	BE110658	Zbed3	0.999852	-1.501	0.160286	-1.91365	0.0158468	-2.63196	0	-4.52714	0.00404665	-2.91026	98.9269	0.2351
1389704_PM_at	AA850490	---	0.999852	-1.52861	0.126609	-2.07719	0.0770085	-2.0457	0.00157268	-3.21517	0.00897378	-2.90611	155.244	26.5403
1367683_PM_at	NM_053483	Kpna2 /// LOC100359600 /// LOC100362732 /// LOC100363737	0.999852	1.66055	0.821969	-1.12547	0.102077	2.0173	0.225162	1.66329	0.0149929	2.90215	536.222	356.272
1395408_PM_at	AI058709	Nostrin	0.999852	1.11483	0.446059	-1.44776	0.230267	1.66855	0.033698	2.41372	0.0186647	2.89975	386.169	309.327
1374762_PM_at	BE108896	---	0.999852	-1.15874	0.121288	-2.15439	0.11108	-1.9368	0	-5.30454	0.00897378	-2.89644	115.542	0.03337
1386186_PM_s_at	H31802	---	0.999852	-1.96602	0.330038	-1.8192	0.083811	-2.65975	0.00693712	-4.05931	0.0815826	-2.88687	NA	NA
1369181_PM_at	NM_023965	Cybb	0.999852	1.01394	0.720214	-1.23039	0.379635	1.52244	0.900708	1.0846	0.0408064	2.88618	623.754	461.479
1387091_PM_at	NM_017226	Padi2	0.999852	1.15744	0.515181	1.28138	0.0254836	2.13857	0	2.92087	0	2.87606	340.801	250.169
1388243_PM_at	BG663422	Gpr176	0.999852	1.42633	0.748425	-1.15528	0.552296	1.24189	0.68854	1.18793	0.014235	2.8759	537.269	0.09558
1386857_PM_at	NM_017166	RGD1565395 /// Stmn1	0.999852	1.36796	0.85679	1.12146	0.105145	2.26981	0.594396	1.33935	0.0433993	2.87256	654.976	409.877
1372410_PM_at	AW251360	C1qtnf6	0.999852	-1.08096	0.265443	-1.47595	0.397334	1.29497	0.433177	1.29182	0	2.87165	428.797	0.1828
1373723_PM_at	BI278547	Gpihbp1	0.999852	1.1465	0.695047	-1.20508	0.301546	1.50559	0.116354	1.8458	0.006751	2.87005	485.166	319.057
1387189_PM_at	NM_019230	Slc22a3	0.999852	-2.74666	0.607802	-1.64323	0.208274	-2.88221	0.0140266	-8.12117	0.343061	-2.86647	NA	NA
1381311_PM_at	BE100625	Emr1	0.999852	-1.30752	0.632766	-1.29482	0.67432	1.21843	0.934034	1.0534	0.0320766	2.86397	456.367	0.3508
1373403_PM_at	AI230625	LOC684871	0.999852	1.3254	0.697142	1.14411	0.110845	1.59533	0.0124531	1.97595	0	2.86105	228.436	176.808
1368154_PM_at	NM_017090	Gucy1a3	0.999852	1.32834	0.922926	-1.05035	0.341711	1.43268	0.33709	1.46253	0.00224668	2.86008	420.167	0.3207
1368608_PM_at	NM_019303	Cyp2f4	0.999852	-1.51851	0.100515	-2.86049	0.0130211	-3.75293	0.0146829	-3.3382	0.0623368	-2.85464	NA	NA
1373865_PM_at	BF281248	---	0.999852	1.35451	0.188346	-1.85784	0.0130211	-2.8628	0	-3.47834	0.0100079	-2.85035	181.654	105.319
1386943_PM_at	NM_022533	Pllp	0.999852	-2.14548	0.308707	-2.57455	0.15475	-3.2765	0.0301068	-5.57772	0.324922	-2.84962	NA	NA
1377059_PM_at	AW533194	Mapk10	0.999852	-1.22401	0.194956	-1.85186	0.00819447	-3.33913	0.048861	-2.21003	0.00897378	-2.84565	103.662	0.1232
1368887_PM_at	NM_019161	LOC100910332	0.999852	1.96242	0.528401	-1.34078	0	-3.04665	0.059932	-2.10243	0.0119459	-2.84359	199.359	143.603
1368563_PM_at	NM_024399	Aspa	0.999852	-2.06339	0.617081	-1.52965	0.144206	-2.92754	0.0119887	-5.62566	0.241809	-2.84322	NA	NA
1369960_PM_at	NM_031648	Fxyd1	0.999852	-2.10618	0.528143	-1.60529	0.19256	-2.39326	0.0193527	-4.3808	0.197109	-2.84315	NA	NA
1395335_PM_at	BF544005	---	0.930018	2.24839	0.401254	-1.45224	0.0204941	-2.66557	0.0480093	-2.21866	0.014235	-2.84221	193.234	123.882
1390716_PM_at	BE098148	---	0.999852	-1.3274	0.351562	-1.95813	0.239517	-2.12354	0.0455638	-3.48887	0.182478	-2.84062	NA	NA
1393047_PM_at	BF416560	Rnf217	0.999852	-1.05238	0.436353	-1.5753	0.0165473	-3.50695	0.00897378	-3.61011	0.0713398	-2.8401	NA	NA
1378310_PM_at	BG669018	Nmb	0.999852	-1.29598	0.121288	-1.78031	0.0333632	-1.94951	0	-2.39001	0	-2.84002	152.151	48.3611
1384789_PM_at	AA998672	Tekt4	0.999852	-1.6664	0.164001	-1.84648	0.010926	-2.70803	0.00862359	-2.56853	0.00551133	-2.83764	57.7212	15.8561
1384743_PM_at	BF418132	---	0.999852	-1.01258	0.120165	-1.94406	0	-2.63623	0	-4.20048	0	-2.83701	82.4284	0.3684
1394058_PM_at	AI175573	Lgals12	0.999852	-2.33983	0.47817	-1.66725	0.123474	-2.7327	0.00363773	-7.1113	0.180344	-2.83192	NA	NA
1376265_PM_at	AI411542	Steap2	0.999852	-1.22066	0.0225645	-2.1581	0	-3.36657	0	-4.02045	0	-2.82986	58.9156	0.9176
1374488_PM_at	AI175700	Gramd1b	0.999852	1.31623	0.665851	-1.20168	0.228004	1.53957	0.136967	1.70501	0.00224668	2.82947	347.306	0.04739
1380063_PM_at	AI169398	Ch25h	0.999852	1.49522	0.695092	1.23472	0.101281	2.11297	0.341479	1.5596	0.0216859	2.82666	626.77	397.782
1370408_PM_at	AF313411	Nid67	0.999852	-1.23191	0.178899	-1.7485	0.0235415	-2.36086	0.00756413	-2.41557	0.00224668	-2.8261	118.74	0.9333
1379636_PM_at	AW528443	Fam82a1	0.999852	-1.53336	0.103522	-2.64404	0.0341249	-2.92311	0	-6.08122	0.0478326	-2.82324	87.8216	0.1322
1379772_PM_at	BG371624	Aplnr	0.999852	1.09452	0.556705	-1.31648	0.476511	1.33664	0.262057	1.59543	0.014235	2.82193	406.743	0.3791
1384617_PM_at	AI385260	Fam198b	0.999852	1.21815	0.863902	-1.06282	0.840845	-1.06098	0.347257	1.3164	0	2.82064	503.275	0.1843
1371961_PM_at	BF287282	Pld3	0.999852	1.0995	0.159586	-1.55448	0.0172039	-1.92985	0.00157268	-2.16321	0	-2.82017	257.61	196.811
1368938_PM_at	NM_032063	Dll1	0.999852	1.41049	0.593381	-1.24147	0.459706	1.29509	0.0163087	2.24424	0.00224668	2.82002	400.97	0.04184
1398661_PM_at	BG372341	Egflam	0.999852	1.24132	0.962139	1.02366	0.1704	1.65135	0.293083	1.47826	0	2.81567	425.699	299.333
1369183_PM_at	NM_019231	Mapk13	0.999852	1.31091	0.705673	1.16957	0.0172039	2.3623	0.00363773	2.83996	0	2.81547	344.629	210.177
1378396_PM_at	AI007647	---	0.999852	1.0315	0.144039	-1.92765	0	-3.32095	0	-4.37383	0.00404665	-2.81545	77.7797	0.6252
1390892_PM_at	AA899893	Depdc1b	0.999852	1.74571	0.999967	1.00009	0.0966078	2.02917	0.453815	1.39672	0.0171388	2.81476	588.097	380.571
1370534_PM_at	U35025	Acvr1c	0.999852	-1.58749	0.385081	-1.77983	0.157423	-2.33225	0	-6.69183	0.127542	-2.81202	NA	NA
1391944_PM_at	BI296237	Fam184a-ps1	0.999852	-1.20013	0	-2.37003	0	-3.18869	0	-2.38312	0	-2.81073	38.0743	0.2854
1375001_PM_at	AA955251	Cytl1	0.999852	-1.30225	0.23704	-1.9234	0.290875	-1.648	0.00439816	-3.64	0.0456172	-2.80687	613.713	392.055
1388143_PM_at	BI288582	Col18a1	0.999852	-1.15002	0.13322	-1.72292	0.369893	1.30806	0.35937	1.33131	0	2.8048	427.826	0.05691
1374859_PM_at	AI576252	---	0.999852	-1.07863	0.152506	-2.20821	0.0309013	-2.82482	0.0690848	-2.27261	0.0377583	-2.79566	110.904	52.977
1374933_PM_at	BI277043	Mcam	0.999852	-1.04378	0.496718	-1.3475	0.435675	1.34866	0.639334	1.2342	0.00224668	2.78525	421.465	0.1725
1393404_PM_at	BF554746	Rtn4rl1	0.999852	1.0515	0.591961	-1.29604	0.297482	1.55183	0.361984	1.49137	0.0216859	2.78309	545.987	369.706
1377412_PM_at	AI146237	---	0.999852	1.21921	0.338759	-1.56894	0.0568291	-2.30933	0.0452261	-2.27676	0.0164582	-2.78089	423.076	297.888
1386827_PM_at	BF546343	LOC363458	0.999852	1.12088	0.254007	-1.56779	0.042717	-2.10223	0.00271719	-2.73897	0	-2.78069	97.131	0.492
1382444_PM_at	AA925250	Pitpnm3	0.999852	1.31843	0.900067	-1.04989	0.74891	1.10378	0.00157268	2.29151	0	2.77398	396.325	0.5525
1368079_PM_at	NM_053826	Pdk1	0.999852	-2.38755	0.301728	-1.98842	0.0492448	-3.31436	0	-6.31046	0.132078	-2.7726	NA	NA
1383398_PM_at	AI059150	Itga8	0.999852	1.18698	0.881908	-1.08913	0.0998972	2.08377	0.513605	1.36319	0.0216859	2.77049	483.877	330.23
1376709_PM_at	BM388442	Slc39a8	0.999852	1.38166	0.627092	-1.22692	0.131938	1.72318	0.263189	1.5041	0.00224668	2.7677	583.406	394.168
1369150_PM_at	NM_053551	Pdk4	0.999852	-1.71321	0.245455	-2.43456	0.123105	-2.89982	0.0093901	-5.02119	0.22058	-2.76718	NA	NA
1393246_PM_at	BG378670	Zmynd10	0.999852	-1.18013	0.154983	-1.79068	0.00642704	-2.9893	0.00693712	-2.49197	0.00224668	-2.76389	196.343	57.3042
1370516_PM_at	AB026665	Slc15a3	0.999852	1.34906	0.709668	-1.19128	0.570872	1.24998	0.69552	1.19958	0.00897378	2.76315	522.832	0.1195
1375845_PM_at	BI290029	Aig1	0.999852	-1.25437	0.195238	-1.70153	0.00642704	-3.18549	0	-3.48901	0.00224668	-2.76006	96.1163	0.7318
1367802_PM_at	NM_019232	Sgk1	0.999852	1.21109	0.923292	-1.04257	0.194405	1.51699	0.0353116	1.90455	0	2.7599	393.007	308.064
1374271_PM_at	AW528864	---	0.999852	-1.56535	0.262791	-1.75697	0.0304577	-2.74121	0	-4.31047	0.0326405	-2.75924	102.982	0.218
1372300_PM_at	BI288838	---	0.999852	-1.05984	0.576521	-1.25033	0.433684	1.31008	0.0715982	1.83455	0	2.75383	423.541	337.175
1372219_PM_at	AA012755	Tpm2	0.999852	1.10212	0.704892	-1.20943	0.300713	1.53973	0.616209	1.26929	0.014235	2.7532	427.814	0.2717
1388462_PM_at	AI407506	Sbk1	0.999852	-1.61307	0.204872	-1.80267	0.0394318	-2.44426	0	-3.67607	0.0245115	-2.75124	130.501	0.4538
1389223_PM_at	AI177186	---	0.999852	-1.27626	0.0916255	-1.94287	0.00819447	-2.56096	0.00271719	-2.44522	0	-2.75032	92.6925	0.6779
1384501_PM_at	BI303932	---	0.999852	-1.1234	0.56756	-1.37115	0.346612	1.56955	0.529658	1.39066	0.0411658	2.74775	452.346	313.751
1384500_PM_at	BI288565	---	0.999852	1.0281	0.221983	-1.63131	0.0560604	-2.02975	0.0116046	-2.34042	0.00224668	-2.74574	346.475	253.616
1389617_PM_at	BM392135	Elk3	0.999852	1.3158	0.843785	-1.08187	0.258564	1.42533	0.212411	1.49058	0	2.74451	401.506	0.211
1371951_PM_at	AA800031	Fhl2	0.999852	1.11218	0.421294	-1.41715	0.195905	1.65356	0.473491	1.34747	0.006751	2.7439	407.29	0.05758
1390161_PM_at	AA818900	Cyyr1	0.999852	1.36874	0.947431	1.03122	0.0873436	1.80003	0.0436918	1.93935	0	2.74062	420.961	296.721
1382146_PM_at	BF412968	Tspan6	0.999852	-1.27669	0.602009	-1.42866	0.042717	-3.39249	0.0572523	-2.97166	0.142107	-2.73646	NA	NA
1370833_PM_at	AF324454	Pex5l	0.999852	1.77072	0.234042	1.6915	0.0425029	2.24425	0.00271719	2.71163	0.00789929	2.7364	111.853	5.34206
1370019_PM_at	AF394783	Sult1a1	0.999852	-1.2847	0.0568041	-1.95418	0.0224912	-1.87322	0	-3.05614	0	-2.73324	116.232	40.1838
1377783_PM_at	BI294141	Angpt4	0.691978	2.60166	0.0582037	2.52919	0.00819447	2.83846	0	3.19894	0.006751	2.73192	10.501	3.75e-13
1390632_PM_at	BE107414	---	0.999852	1.26079	0.187174	-1.53536	0.275864	-1.3475	0.00157268	-2.10979	0	-2.73123	300.937	225.27
1378856_PM_at	BE097672	---	0.999852	1.05608	0.208092	-1.87703	0.0335063	-2.64482	0.0136496	-2.62145	0.0186647	-2.72949	121.1	0.7922
1395197_PM_at	BI293027	---	0.999852	1.46099	0.890701	1.06197	0.135367	1.66099	0.0783004	1.78209	0	2.72826	427.005	300.051
1367948_PM_a_at	U93307	Kdr	0.999852	1.32491	0.869929	-1.07725	0.177228	1.60888	0.162182	1.63242	0.00404665	2.72771	454.847	315.081
1388282_PM_s_at	U56824	Klra5 /// LOC100359844 /// Ly49s7	0.999852	1.12174	0.996959	-1.00158	0.837504	1.07285	0.541553	1.24191	0	2.72129	598.424	487.129
1378569_PM_at	BI287991	---	0.999852	1.4261	0.700162	-1.21819	0.415572	1.41068	0.463644	1.39404	0.0223742	2.72082	499.291	0.1843
1370492_PM_a_at	AF157595	Flt1	0.999852	1.09756	0.587236	-1.30675	0.216034	1.69292	0.529685	1.33894	0.0216859	2.72008	491.205	333.973
1380387_PM_at	BE105492	Foxp2	0.999852	-1.0526	0.116131	-2.16809	0.0294399	-2.50482	0.00507315	-2.80561	0.0149929	-2.71962	104.857	0.7363
1393235_PM_at	AI059968	---	0.999852	1.54405	0.69457	-1.22641	0.240781	1.6671	0.234294	1.69437	0.0348364	2.71864	641.116	403.981
1368931_PM_at	NM_031238	Sh3gl3	0.999852	1.72348	0.213828	1.70921	0	3.17341	0.00363773	2.58608	0.00551133	2.71704	96.5365	14.6974
1387071_PM_a_at	BE107978	Mapt	0.999852	-1.1588	0.372086	-1.45988	0.0421336	-2.22835	0.00271719	-2.84586	0.0100079	-2.717	123.19	0.828
1374115_PM_at	BG380595	Mzf1	0.999852	-1.01575	0.122658	-1.77825	0	-2.65234	0.00693712	-2.12894	0	-2.71276	193.499	71.7561
1394031_PM_at	AA800742	Fam83d	0.999852	1.36493	0.507932	1.30701	0.0328802	2.28382	0.14142	1.68102	0.00224668	2.71081	485.848	331.24
1392778_PM_at	AA891634	LOC100910594	0.999852	-1.36774	0.18367	-2.04072	0.0946566	-2.20948	0.038682	-2.56105	0.0482617	-2.70845	173.521	32.2579
1376646_PM_at	BF285164	Popdc2	0.999852	-1.76587	0.485236	-1.61523	0.208234	-2.15103	0.00363773	-5.47432	0.169892	-2.70647	NA	NA
1368448_PM_at	NM_021586	Ltbp2	0.999852	-1.32329	0.438545	-1.42324	0.914063	1.04814	0.919808	-1.0558	0.0164582	2.70482	504.458	0.3155
1370824_PM_at	AF273025	Slc38a3	0.999852	-1.11739	0.243248	-1.69506	0.533775	1.2806	0.113386	1.87339	0.0135763	2.70314	401.172	0.4722
1371762_PM_at	AA858962	Rbp4	0.999852	-2.89929	0.573366	-1.82648	0.247861	-2.8992	0.0093901	-9.78065	0.445269	-2.701	NA	NA
1391601_PM_at	AA964579	Lrrn2	0.999852	-1.20463	0.162317	-1.94017	0.00410264	-3.25493	0.00507315	-2.99203	0.020253	-2.69952	85.8766	0.8494
1398482_PM_at	AI411774	Bcl3	0.999852	-1.47637	0.239311	-2.06498	0.160645	-2.1841	0.042692	-2.95773	0.11439	-2.69855	NA	NA
1397220_PM_at	AW534601	LOC100911266	0.999852	-1.43873	0.188907	-1.84455	0.110956	-1.9287	0.00439816	-3.36545	0.0272686	-2.69557	199.182	39.0629
1392755_PM_at	AW920702	Lrrc8c	0.999852	1.09411	0.392896	-1.4653	0.306683	1.4916	0.384756	1.43876	0.020253	2.69342	421.975	0.1333
1372622_PM_at	AW520770	Fam212a	0.999852	-1.02352	0.237719	-1.6494	0.579784	1.22995	0.241688	1.55797	0.006751	2.69097	432.458	0.2715
1368162_PM_at	NM_133566	Cst6	0.999852	1.31258	0.295625	-1.75609	0.028268	-2.92025	0.0292591	-2.68792	0.0580382	-2.69087	NA	NA
1387437_PM_at	NM_053511	Fbxo2	0.999852	1.29052	0.512052	-1.41677	0.0488284	-2.61295	0.0425205	-2.53382	0.0565599	-2.68937	NA	NA
1396467_PM_at	BM387106	---	0.999852	-2.01363	0.286967	-2.159	0.0918958	-3.0424	0.00271719	-5.88815	0.212339	-2.68399	NA	NA
1373790_PM_at	AI045400	Car14	0.999852	-1.37183	0.279005	-2.09065	0.159598	-2.34743	0.0326276	-3.46435	0.164427	-2.68325	NA	NA
1390437_PM_at	BE116385	Sema5a	0.999852	1.43414	0.367093	-1.50136	0.177245	-1.72053	0	-4.48655	0.0179141	-2.68317	181.277	0.01625
1368596_PM_at	NM_021693	Sik1	0.999852	1.28799	0.902178	1.07158	0.0615776	2.27358	0.00897378	2.89392	0.0261294	2.68028	362.071	215.326
1372690_PM_at	AI137471	Rtn4rl1	0.999852	1.1142	0.650626	-1.21103	0.203969	1.58414	0.0219653	2.23071	0.00551133	2.67772	364.124	301.087
1368813_PM_at	BF419200	Cebpd	0.999852	1.65959	0.90304	1.07277	0.0639664	2.33048	0.0730187	2.15108	0.0360623	2.67403	621.305	395.395
1391117_PM_at	BF404465	Pnmal2	0.999852	1.23488	0.237315	-1.69367	0.0096108	-2.92366	0.0561129	-2.12006	0.0149929	-2.67356	194.706	106.891
1367942_PM_at	NM_019144	Acp5	0.999852	1.15464	0.280374	1.33532	0	2.28687	0	2.53619	0	2.67251	230.691	140.711
1390274_PM_at	AI170313	Plxna2	0.999852	1.35936	0.366246	-1.48002	0.218141	1.61631	0.510555	1.32359	0.0128461	2.67209	452.96	0.0004541
1368290_PM_at	NM_031327	Cyr61	0.999852	1.12926	0.868843	-1.1066	0.382469	1.50079	0.277398	1.67433	0.0441991	2.67104	554.114	364.816
1389610_PM_at	AW520754	---	0.999852	-1.75558	0.296956	-2.21293	0.132944	-2.79345	0.0143207	-4.89315	0.238178	-2.67102	NA	NA
1393208_PM_at	BF408465	Myct1	0.999852	1.34241	0.707335	-1.18868	0.209782	1.61903	0.268777	1.55156	0.0100079	2.66683	480.071	328.274
1379799_PM_at	BF415056	---	0.999852	1.29126	0.33769	-1.51806	0.763635	-1.1266	0.621899	1.24335	0.0149929	2.66501	586.546	0.2301
1368250_PM_at	NM_053508	Tekt1	0.999852	-1.28979	0.111239	-2.234	0.0096108	-2.87966	0.00157268	-3.24616	0.0186647	-2.66366	83.2085	0.9685
1388958_PM_a_at	AA799760	Slc2a4	0.999852	-2.36655	0.189581	-2.3069	0.0614891	-2.9091	0	-5.78493	0.125139	-2.66277	NA	NA
1386917_PM_at	NM_012744	Pc	0.999852	-2.39097	0.373748	-1.89969	0.0680749	-3.42901	0.00157268	-6.67284	0.216689	-2.65716	NA	NA
1374570_PM_at	AI012474	Agpat2	0.999852	-1.86704	0.565692	-1.49454	0.120372	-2.61885	0.0160428	-4.04389	0.186994	-2.65099	NA	NA
1378592_PM_at	BF396210	Trim59	0.999852	1.4002	0.988231	1.00864	0.0855381	1.96045	0.0873482	1.88629	0.0119459	2.64722	416.732	294.376
1372065_PM_at	AI104393	Art3	0.999852	-1.92187	0.568389	-1.71433	0.283988	-2.38214	0.0409213	-5.0182	0.37214	-2.64636	NA	NA
1388208_PM_a_at	AJ299017	Ret	0.999852	1.3229	0.231941	-1.57146	0.0740493	-1.84788	0.0255657	-2.04682	0	-2.64127	294.741	221.29
1398732_PM_at	BF553297	---	0.999852	1.53691	0.321845	1.39291	0.0335063	1.9518	0.0166158	2.05119	0.00224668	2.6408	420.757	296.608
1379769_PM_at	AW529745	---	0.999852	1.57236	0.424046	-1.485	0.0408189	-2.56729	0.0208927	-2.64927	0.0298757	-2.63784	193.406	126.888
1371448_PM_at	AI599295	---	0.999852	-1.16792	0.103977	-1.80524	0	-3.11589	0	-2.83413	0	-2.63782	194.879	78.1487
1367611_PM_at	BG667093	Tkt	0.999852	-2.08607	0.195261	-2.53872	0.142882	-2.48791	0.00811545	-4.65957	0.192615	-2.63756	NA	NA
1384232_PM_at	AI709768	---	0.999852	1.21913	0.575705	-1.34785	0.873858	1.0809	0.765416	1.18407	0.0460388	2.6354	565.301	0.5326
1368138_PM_at	BI281170	Mapt	0.999852	-1.26698	0.392085	-1.41607	0.0119765	-2.48804	0.00157268	-2.92133	0.00224668	-2.63454	123.393	0.6126
1384303_PM_s_at	AI712791	Slc6a17	0.999852	1.04495	0.24672	-1.47388	0.0165473	-2.12841	0.0290572	-1.86914	0	-2.63323	259.582	198.138
1386648_PM_at	AW914996	Dnajc6	0.999852	1.14896	0.133628	-2.03712	0	-3.5252	0	-3.51843	0.0171388	-2.63075	187.366	103.164
1382729_PM_at	BE098382	RGD1564019	0.999852	-1.05133	0.232784	-1.67137	0.239291	1.55603	0.00439816	2.66147	0.00897378	2.62928	373.688	312.507
1374370_PM_at	BF403383	---	0.999852	1.13128	0.232784	-1.60572	0.0096108	-2.56926	0.00271719	-2.87027	0.00404665	-2.62555	95.9795	0.5475
1392739_PM_a_at	AI454794	Eepd1	0.999852	-1.01888	0.434277	-1.68432	0.0294399	-3.85528	0.00271719	-5.92027	0.173383	-2.62418	NA	NA
1374187_PM_at	AI233361	---	0.999852	1.04344	0.210109	-1.68168	0.0180395	-2.45275	0.0208927	-2.1896	0.00789929	-2.62238	193.32	81.1951
1391981_PM_at	AI639181	---	0.999852	1.16374	0.736539	-1.14961	0.113793	1.74222	0.0963203	1.75196	0	2.62084	439.674	306.952
1368693_PM_at	NM_024145	Fgr	0.999852	1.35742	0.891745	-1.06245	0.372536	1.34326	0.218435	1.51436	0	2.62054	405.89	0.1198
1372691_PM_at	BI292558	Upp1	0.999852	1.01053	0.148869	-1.76147	0.258544	1.43879	0.185514	1.54042	0.00224668	2.61784	413.935	0.01201
1368991_PM_at	NM_053605	Smpd3	0.999852	1.14802	0.920069	1.04049	0.0341249	1.91292	0.0517335	1.74786	0	2.61477	322.928	239.155
1381821_PM_at	AI454542	Mdga2	0.999852	1.00162	0.419088	-1.38505	0.00410264	-3.079	0.0175756	-2.32124	0.0100079	-2.61224	208.29	177.094
1371756_PM_at	BI286411	LOC683313	0.999852	1.66693	0.832541	-1.12445	0.866056	-1.07981	0.126259	1.94759	0.0465799	2.61213	503.451	428.069
1384202_PM_at	BI287326	Tesc	0.999852	1.33589	0.300356	-1.64307	0.13532	-1.90493	0.00157268	-3.33306	0.0272686	-2.61123	108.253	0.08742
1385558_PM_at	AW532330	Esyt3	0.999852	1.17772	0.448631	-1.32018	0.124959	-1.67183	0	-2.8569	0.00404665	-2.60755	278.885	210.97
1390322_PM_at	BF409783	LOC100911360	0.999852	1.4956	0.616408	1.25365	0.102187	1.95147	0.00271719	3.04218	0.0286395	2.60548	388.111	228.972
1376635_PM_at	BF283341	---	0.999852	-2.01709	0.351562	-1.81552	0.0797778	-2.82646	0.00862359	-4.35362	0.151635	-2.60497	NA	NA
1370182_PM_at	AI574884	Ptprn2	0.999852	1.31059	0.214285	-1.74691	0.0745207	-2.06084	0.015043	-2.46885	0.0128461	-2.6043	116.698	0.2648
1393736_PM_at	BE116820	---	0.999852	1.57876	0.235014	-1.87312	0.0270207	-2.98784	0.046242	-2.4656	0.0694943	-2.60361	NA	NA
1373513_PM_at	AI012419	---	0.999852	1.33094	0.409095	-1.62357	0.0348545	-3.15507	0.0234871	-3.17308	0.114209	-2.60023	NA	NA
1388018_PM_at	L25527	Sele	0.999852	1.24851	0.98194	-1.00979	0.685754	-1.12916	0.443401	1.27707	0.00404665	2.5998	528.421	492.365
1379592_PM_at	AI045151	Slc25a13	0.999852	1.12401	0.265908	-1.56718	0.436207	1.32086	0.125441	1.72206	0.00224668	2.59406	427.702	0.1719
1368534_PM_at	NM_024483	Adra1d	0.999852	-1.52344	0.177364	-2.01355	0.0281022	-2.75639	0.0301068	-2.54467	0.048623	-2.59391	89.789	19.4456
1397393_PM_at	AI231774	---	0.999852	-2.10349	0.233859	-2.12707	0.0369084	-3.33336	0.0211022	-3.29927	0.133277	-2.59165	NA	NA
1371697_PM_at	BI278288	Pnpla2	0.999852	-1.7208	0.556144	-1.49901	0.123608	-2.58268	0.015043	-4.02889	0.194318	-2.59057	NA	NA
1381460_PM_at	BG377898	Chadl	0.999852	-1.23781	0.202212	-1.80079	0.0700965	-2.10443	0.120211	-1.84024	0.0171388	-2.59012	150.72	38.8447
1368131_PM_at	NM_031808	Capn6	0.999852	-1.05884	0.39166	-1.32662	0.160792	1.51476	0.00756413	2.12	0	2.5896	357.242	295.955
1391302_PM_at	BE098463	LOC100911946	0.999852	1.35883	0.435008	1.3509	0.0217675	2.24808	0.0383059	1.97102	0.00551133	2.58882	453.34	314.28
1376013_PM_at	BF282700	Ttc9	0.999852	1.44183	0.426208	1.26332	0.0096108	1.94746	0	2.47637	0	2.58864	345.834	253.228
1377874_PM_at	BI290527	---	0.999852	1.36189	0.937149	-1.03743	0.508795	1.25914	0.334502	1.41743	0.00789929	2.58741	487.692	0.4686
1384238_PM_at	BM385249	Ttyh2	0.999852	-1.12635	0.436312	-1.42489	0.500345	1.3108	0.201622	1.67164	0.0186647	2.5844	387.344	0.5985
1373575_PM_at	BE111722	Fcer1g	0.999852	-1.01398	0.928858	1.04122	0.260969	1.44427	0.422407	1.32705	0.00224668	2.58232	503.086	327.232
1387132_PM_at	NM_012859	Lipe	0.999852	-1.89092	0.48677	-1.71257	0.137365	-2.84894	0.00575582	-5.92853	0.283866	-2.58218	NA	NA
1370136_PM_at	NM_134453	Lbr	0.999852	1.23805	0.627675	-1.26785	0.118451	1.96614	0.335545	1.51968	0.03668	2.5815	324.293	226.131
1388579_PM_at	AI176841	Slc25a42	0.999852	-1.09224	0.27913	-1.6501	0.0480722	-2.30517	0	-3.51345	0.0245115	-2.57928	114.488	0.6478
1373463_PM_at	AI172281	Col5a2	0.999852	-1.21296	0.783446	-1.13839	0.339646	1.43696	0.963472	1.02577	0.0171388	2.57641	607.958	427.11
1389511_PM_s_at	BF403383	---	0.999852	1.07371	0.23704	-1.47947	0	-2.50871	0	-2.81808	0	-2.5762	198.879	127.508
1368078_PM_at	NM_022604	Esm1	0.999852	1.24198	0.912775	-1.05633	0.402332	1.36711	0.210013	1.61633	0.014235	2.57503	538.295	357.271
1393837_PM_at	AI145227	---	0.999852	1.6589	0.487276	-1.37522	0.0180395	-2.81909	0.0172571	-2.54431	0.0267747	-2.57501	197.889	143.07
1382404_PM_at	BG669741	---	0.999852	-2.79111	0.184913	-2.63407	0.0847805	-3.06148	0.00439816	-5.78523	0.223497	-2.57285	NA	NA
1377934_PM_at	BF387289	---	0.999852	-1.42697	0.0741405	-2.21245	0	-3.20893	0	-3.29798	0.006751	-2.57044	78.102	0.9249
1398525_PM_at	AW526095	---	0.999852	1.64465	0.749406	1.15295	0.0313822	2.38444	0.00363773	2.77782	0.0156928	2.57026	369.102	217.896
1388743_PM_at	BI297291	---	0.999852	1.19901	0.306766	-1.47414	0.056425	-2.00206	0	-3.22659	0.00551133	-2.56807	110.673	0.2325
1394651_PM_at	AI145999	Lrrc71	0.999852	1.41911	0.859291	-1.07784	0.423819	1.29698	0.533777	1.24858	0.006751	2.56661	655.218	521.555
1370377_PM_at	M25143	Cyp2d1 /// Cyp2d5	0.999852	1.32612	0.935797	1.04026	0.338872	1.40252	0.479878	1.31481	0.00789929	2.5652	629.518	466.55
1388753_PM_at	AA963797	Sulf2	0.999852	1.33491	0.923869	1.03517	0.0783426	1.65435	0.0193527	1.88047	0	2.56444	327.648	242.087
1382975_PM_at	BE097239	Ceacam1	0.999852	1.55684	0.968939	1.02027	0.0149467	2.37848	0.0166158	2.25836	0.00551133	2.56262	317.322	219.556
1380861_PM_at	AI145433	---	0.999852	1.08674	0.233621	1.61966	0.00819447	2.65434	0.06616	1.89497	0.006751	2.56096	205.532	75.2725
1391678_PM_at	BI294574	Pax1	0.999852	-1.00986	0.398447	-1.82301	0.0373462	-4.12875	0.134207	-2.59301	0.233253	-2.5553	NA	NA
1392941_PM_at	BE103748	Hip1	0.999852	1.64938	0.685856	-1.14915	0.330064	1.32407	0.114533	1.58762	0.00224668	2.55275	484.257	0.009013
1374121_PM_at	AI102735	---	0.999852	1.05012	0.256913	-1.69707	0.0771844	-2.09365	0.0201103	-2.48806	0.0249334	-2.54963	125.216	0.8361
1368515_PM_at	NM_053927	Epb41l3	0.999852	-1.19936	0.151491	-1.88678	0.00819447	-2.80543	0	-3.09638	0.0110275	-2.54884	92.108	0.994
1375473_PM_at	BI296644	---	0.999852	1.57598	0.990177	1.00753	0.238341	1.64513	0.379813	1.47518	0.0326405	2.54709	700.7	428.711
1382958_PM_at	BI274605	Ucp3	0.999852	-1.57844	0.663782	-1.49065	0.169614	-2.91915	0.0178107	-5.58977	0.37134	-2.5467	NA	NA
1374619_PM_at	BM386662	Tusc5	0.999852	-2.61433	0.583315	-1.63665	0.125779	-3.29589	0.0119887	-6.16354	0.3638	-2.54651	NA	NA
1367673_PM_at	NM_080892	Selenbp1	0.999852	-1.32249	0.130194	-1.84765	0.0925393	-1.78258	0.0152803	-2.168	0.00224668	-2.54579	173.427	33.7093
1374742_PM_at	AA943983	---	0.999852	1.06889	0.167311	-1.70228	0.0140029	-2.31662	0	-3.52015	0	-2.54558	96.4101	0.408
1386080_PM_at	BE107815	Hey1	0.999852	1.02366	0.616655	-1.21075	0.260751	1.43883	0.196769	1.53117	0	2.54462	483.822	328.286
1390839_PM_at	AW915795	Pqlc3	0.999852	1.02784	0.770855	-1.12672	0.144034	1.65344	0.253412	1.47941	0.0119459	2.54333	413.896	292.797
1376736_PM_at	BG375419	LOC100910632	0.999852	1.05442	0.132299	-1.7252	0	-2.88031	0.00157268	-2.44325	0.00224668	-2.54166	187.806	109.878
1367859_PM_at	NM_013174	Tgfb3	0.999852	1.01521	0.35193	-1.37678	0.730298	1.11363	0.381857	1.32458	0	2.54039	471.04	0.4512
1368637_PM_at	NM_022303	Card9	0.999852	-1.73928	0.0750337	-2.61499	0.074456	-2.17743	0.0601821	-2.17593	0.0372087	-2.5358	48.8439	3.27362e-06
1375053_PM_at	BE329035	LOC680549	0.999852	-1.32451	0.16747	-1.78971	0.0165473	-2.45524	0	-3.08662	0.0110275	-2.53153	96.8343	0.8485
1388836_PM_at	AA799981	Prkch	0.999852	1.26943	0.841071	-1.1095	0.204284	1.68298	0.341231	1.49934	0.0392255	2.53109	455.061	315.195
1392444_PM_at	AW531000	Chst5	0.999852	-1.1023	0.42334	-1.65066	0.0224912	-3.79239	0.061846	-2.77547	0.162364	-2.53084	NA	NA
1377883_PM_at	AI717530	---	0.999852	1.07981	0.298251	-1.66276	0.0172039	-3.05423	0.105203	-1.99286	0.0482617	-2.52637	199.358	104.44
1370341_PM_at	AF019973	Eno2	0.999852	1.21358	0.255278	-1.6004	0.00410264	-2.79347	0.0184398	-2.26475	0.0110275	-2.52494	198.158	116.166
1373487_PM_at	AI030552	---	0.999852	-1.05821	0.130951	-1.94746	0.0577335	-2.09963	0.00157268	-2.71772	0.0128461	-2.52479	124.942	0.8005
1389622_PM_at	AI232643	Slc25a13	0.999852	1.13245	0.489836	-1.27184	0.383812	1.3011	0.062509	1.83307	0.0110275	2.52448	448.631	360.347
1393474_PM_at	BF285952	Sult2b1	0.999852	1.37668	0.973525	-1.01918	0.199697	1.68066	0.17186	1.73841	0.0304786	2.5235	572.72	373.518
1392632_PM_at	AI044816	Ttc9	0.999852	1.34701	0.931893	1.03214	0.0328802	1.91968	0	2.42255	0	2.51983	356.294	232.196
1383442_PM_at	BF403045	Morn1	0.999852	-1.29064	0.111239	-1.86899	0.0313822	-2.01788	0.0128446	-2.04114	0	-2.51888	83.5465	28.2342
1380768_PM_at	BM389322	---	0.999852	1.48933	0.786183	-1.1263	0.262904	1.47803	0.607371	1.22909	0.0135763	2.51532	653.973	508.782
1389809_PM_at	AI410144	Pmepa1	0.999852	1.20935	0.619479	1.16294	0.101402	1.56941	0.0181927	1.87198	0	2.51498	299.901	224.607
1384301_PM_at	BE113571	---	0.999852	1.45659	0.673591	-1.18251	0.812007	1.08929	0.735296	1.14705	0.00551133	2.51403	582.506	0.09679
1393464_PM_at	BM383378	RGD1311251	0.999852	-1.0454	0.204316	-1.94629	0.0250233	-2.87007	0.0676747	-2.2602	0.0670201	-2.51346	NA	NA
1381489_PM_at	BE114007	---	0.999852	-1.63108	0.35659	-1.84629	0.143203	-2.40876	0.00693712	-4.49822	0.197222	-2.51291	NA	NA
1370411_PM_at	AF061266	Trpc1	0.999852	-1.24336	0.216989	-1.69722	0.0217675	-2.41726	0.00157268	-3.07064	0.0149929	-2.50928	95.6986	0.8428
1381871_PM_at	BM383359	Magi1	0.999852	1.30629	0.684783	1.14965	0.135287	1.54213	0	2.38787	0	2.50722	339.129	249.149
1375575_PM_at	BF403410	Camk2b	0.999852	-1.0309	0.610212	-1.5512	0.16585	-2.82413	0.0357808	-4.45966	0.35208	-2.50711	NA	NA
1386948_PM_at	NM_012987	Nes	0.999852	1.18774	0.655637	-1.16497	0.244836	1.39963	0.185125	1.47827	0	2.50595	382.327	0.2396
1368469_PM_at	NM_012779	Aqp5	0.999852	1.20345	0.999598	1.00041	0.135667	1.78895	0.0229178	2.26945	0.0216859	2.50511	400.263	285.131
1374132_PM_at	BI294788	---	0.999852	1.56802	0.278394	1.59139	0.0294399	2.32786	0.0140266	2.4219	0.0156928	2.50483	150.193	21.0785
1374679_PM_at	AI576009	Higd1b	0.999852	-1.03108	0.798578	-1.0937	0.182842	1.45589	0.0136496	1.94338	0	2.50328	347.491	274.978
1382305_PM_at	AI236814	---	0.999852	-1.04265	0.34409	-1.42462	0.144034	-1.64791	0.0737209	-1.80574	0.006751	-2.50284	389.333	278.893
1392246_PM_at	AA900645	---	0.999852	-1.00318	0.180407	-1.72388	0	-3.18445	0	-3.10878	0.00897378	-2.50204	193.813	130.185
1370039_PM_at	NM_012873	Prm2	0.999852	1.17175	0.797451	1.11642	0.229824	1.53994	0.22486	1.55267	0.0216859	2.49694	412.916	292.25
1368519_PM_at	NM_012620	Serpine1	0.999852	1.03675	0.933573	-1.03496	0.763635	1.10123	0.50678	1.25768	0.006751	2.49541	571.341	450.264
1383950_PM_at	BF410404	---	0.999852	-1.32838	0.0708405	-2.16022	0.0140029	-2.37465	0.00157268	-2.59553	0.00897378	-2.49234	55.8425	22.4531
1382511_PM_at	AI713319	E2f1	0.999852	1.65271	0.528201	1.35507	0.191911	1.73518	0.426474	1.41985	0.0499984	2.49127	788.786	462.516	BMD > highest dose: 750.0
1387024_PM_at	NM_053883	Dusp6	0.999852	1.05191	0.516666	-1.27048	0.325617	1.37208	0.327231	1.3912	0.00551133	2.49049	398.83	0.3
1368137_PM_at	NM_017212	Mapt	0.999852	-1.15599	0.211644	-1.55758	0.0468142	-1.87681	0.00507315	-2.29342	0.00551133	-2.49027	355.532	259.068
1369406_PM_at	NM_053646	Asah2	0.999852	1.39332	0.730609	1.14572	0	2.64918	0.0240251	1.99048	0.00404665	2.49014	271.348	210.395
1387343_PM_at	NM_013154	Cebpd	0.999852	1.61077	0.54225	1.3025	0.0492448	2.24411	0.0237671	2.31339	0.0186647	2.48994	498.071	337.45
1369560_PM_at	NM_022215	Gpd1	0.999852	-2.49101	0.280857	-2.27798	0.186903	-2.41996	0.00507315	-5.66533	0.282755	-2.48913	NA	NA
1390969_PM_at	BE109651	Kcne4	0.999852	1.29178	0.895526	-1.07516	0.283906	1.57139	0.52807	1.33407	0.0495545	2.48905	608.377	414.88
1370237_PM_at	AA799574	Hadh	0.999852	-1.35891	0.571142	-1.35513	0.0558413	-2.49477	0	-3.7205	0.0714719	-2.4865	NA	NA
1368613_PM_at	NM_053730	Stag3	0.999852	1.23358	0.44119	1.2973	0.0250233	2.02682	0	2.64814	0	2.48351	336.501	247.541
1379107_PM_at	BF416861	---	0.999852	1.59044	0.989831	-1.00704	0.201505	-1.63203	0.0708794	-1.98731	0.0320766	-2.48217	364.006	264.115
1368374_PM_a_at	NM_053840	Ggt1	0.999852	1.02788	0.574357	-1.20729	0.0430188	1.82132	0.0222483	1.87528	0	2.48194	342.564	223.49
1368964_PM_at	NM_030856	Lrrn3	0.999852	1.3319	0.734067	1.10802	0.514248	1.17961	0.0554266	1.64512	0	2.47951	554.66	403.118
1397162_PM_x_at	M57705	Tpo	0.999852	1.42268	0.874975	-1.08632	0.171888	1.75689	0.259158	1.59578	0.0411658	2.4792	529.992	353.255
1387319_PM_at	NM_019205	Ccl11	0.999852	-2.33862	0.33468	-2.22021	0.180966	-2.70962	0.0136496	-5.88707	0.341587	-2.4778	NA	NA
1378083_PM_at	BE106666	---	0.999852	-1.22	0	-3.07125	0.0391686	-2.04868	0	-3.23025	0	-2.47715	54.8205	45.0705
1374119_PM_at	BI279615	Elf3	0.999852	1.15882	0.804392	-1.11132	0.919792	1.03803	0.455772	1.32029	0.0149929	2.47426	492.263	0.6461
1387391_PM_at	U24174	Cdkn1a	0.999852	-2.14551	0.0394165	-3.94719	0.0598674	-2.62281	0.0093901	-3.59311	0.116214	-2.4742	NA	NA
1379345_PM_at	BM386752	Col15a1	0.999852	1.15963	0.258622	-1.73691	0.443282	1.38355	0.84452	-1.11178	0.0482617	2.46978	743.113	592.71
1382905_PM_at	AI102514	---	0.999852	1.30556	0.514874	1.28655	0.0478076	1.99866	0.042692	1.9437	0.00551133	2.46907	395.445	282.392
1381997_PM_at	BM386227	Adipoq	0.999852	-2.69429	0.658206	-1.61055	0.326197	-2.45704	0.0163087	-8.79213	0.498992	-2.46897	NA	NA
1388887_PM_at	AI178222	Ggta1p	0.999852	1.23979	0.594062	-1.22353	0.227538	1.48758	0.449685	1.30839	0.00789929	2.4685	438	0.09816
1384180_PM_at	BE118697	Ifit2	0.999852	1.13292	0.391049	-1.43326	0.299785	1.46665	0.521329	1.29544	0.0135763	2.46554	440.717	0.04006
1369455_PM_at	NM_053754	Abcg5	0.999852	-1.11088	0.177227	-1.63162	0.0337609	-1.95409	0.0102769	-2.14921	0.00404665	-2.46524	114.524	0.9381
1370449_PM_at	U76206	P2ry14	0.999852	-1.04655	0.463502	-1.37031	0.140433	1.78322	0.0319851	2.25827	0.0354389	2.46246	359.463	230.683
1384818_PM_at	BM383873	Mylk	0.999852	-1.82633	0.494135	-1.53897	0.0945936	-2.61162	0.0163087	-3.78235	0.179801	-2.46245	NA	NA
1368551_PM_at	M17259	Prps2	0.999852	-1.05111	0.502128	-1.36342	0.198577	1.70245	0.546011	-1.31596	0.0433993	2.46115	729.408	611.736
1376345_PM_at	BG381734	Caly	0.999852	1.25279	0.270545	-1.63892	0.00819447	-2.85103	0.0156776	-2.45573	0.0320766	-2.46085	197.135	115.478
1383322_PM_at	BG375198	Rasl11b	0.999852	1.19438	0.749744	1.16759	0.146089	1.77969	0.0383059	2.20044	0.0256288	2.45942	451.705	313.41
1370127_PM_at	NM_021662	Pold1	0.999852	1.21498	0.618636	1.18202	0.0592666	1.77046	0.0196019	1.95076	0	2.45902	393.543	281.306
1387660_PM_at	M25390	Iapp	0.999852	1.10172	0.222652	-1.7285	0.0324129	-2.34876	0.0355247	-2.20184	0.0293114	-2.45689	192.919	84.9424
1380688_PM_at	BI283107	Galntl4	0.999852	1.21855	0.709025	-1.17377	0.451924	-1.30571	0.0143207	-2.30078	0.0100079	-2.45531	388.207	278.246
1382764_PM_at	AI137160	---	0.999852	1.38313	0.990215	1.00675	0.372975	-1.41365	0.23877	-1.60531	0.0310467	-2.45404	378.983	272.909
1368092_PM_at	NM_017181	Fah	0.999852	-1.52	0.310941	-1.61654	0.0490378	-2.41113	0	-4.04988	0.0505029	-2.45387	NA	NA
1372920_PM_at	AI411345	Prodh	0.999852	-1.38151	0.206508	-1.70664	0.0315936	-2.35659	0	-3.10976	0.0194683	-2.4523	116.32	0.7323
1393896_PM_at	AI716974	Lamc3	0.999852	1.02214	0.724092	-1.14307	0.33572	-1.36838	0.181757	-1.60143	0.0272686	-2.44965	312.014	232.31
1392852_PM_at	AI175880	Smoc1	0.999852	-1.34827	0.186749	-1.84082	0.0391686	-2.35025	0.0111822	-2.62829	0.0348364	-2.44896	117.529	0.9393
1384454_PM_at	AA819425	Cpa6	0.999852	1.01999	0.165342	-1.8962	0.177854	-1.69322	0.0815952	-1.94296	0.0317319	-2.44549	459.246	317.41
1382956_PM_at	AA943750	LOC361016	0.999852	1.46417	0.0798436	2.49185	0	4.27828	0	3.50342	0.0304786	2.44506	90.7708	0.8517
1395986_PM_at	BF391439	Slit2	0.999852	-1.10897	0.132299	-1.98238	0.0996395	-1.88089	0.00363773	-2.92354	0.0298757	-2.44387	122.166	0.4491
1369756_PM_a_at	AF210250	Slc4a4	0.999852	-1.00644	0.233539	-1.44698	0.0820603	-1.65848	0	-2.47362	0	-2.44324	290.91	218.815
1374335_PM_at	AA800786	---	0.999852	1.22305	0.50028	-1.34375	0.235721	1.57676	0.945591	1.03741	0.0261294	2.44195	517.637	0.01676
1378163_PM_at	AA817956	Grem2	0.999852	1.12069	0.61736	-1.43506	0.150999	-2.48376	0.0263365	-3.88444	0.255914	-2.43904	NA	NA
1391805_PM_at	BE096676	Klhl32	0.999852	-1.1661	0.111239	-2.0133	0.00819447	-2.74956	0.00629071	-2.54521	0.0135763	-2.43692	98.8115	0.863
1381755_PM_x_at	BI288309	RGD1304563	0.999852	1.16975	0.855086	-1.09242	0.510544	1.27536	0.387066	1.40726	0.0298757	2.43645	379.679	0.2356
1374399_PM_at	AA801107	Ehd4	0.999852	1.30064	0.859725	1.06667	0.0939539	1.61232	0.00271719	2.21317	0	2.43446	401.051	285.578
1380236_PM_at	BM390141	Itga9	0.999852	-1.07447	0.568993	-1.23149	0.589268	1.18652	0.930773	-1.03925	0.00404665	2.4343	719.404	523.261
1382954_PM_at	AI577630	---	0.999852	1.83805	0.463347	-1.41418	0.0192454	-2.69342	0.0832925	-2.01741	0.0456172	-2.43258	195.582	129.822
1388600_PM_at	AI011713	---	0.999852	1.22469	0.592509	-1.19576	0.110111	1.6082	0.0676747	1.6833	0	2.43043	400.489	285.26
1398318_PM_at	BI274326	Muc1	0.999852	-1.28769	0.096282	-2.02298	0.148933	-1.60102	0.0351302	-1.98609	0.0110275	-2.4303	602.944	387.267
1378629_PM_at	AI227638	Satb1	0.999852	-1.1785	0.596804	-1.70377	0.2234	-2.86192	0.0143207	-7.95704	0.469747	-2.43005	NA	NA
1392074_PM_at	AA926082	LOC500046	0.999852	-1.03274	0.538128	-1.29654	0.00819447	-2.79019	0	-3.80455	0.0164582	-2.42992	157.13	0.8821
1368102_PM_at	NM_017081	Hsd11b2	0.999852	1.17744	0.512886	-1.29155	0.599515	1.19652	0.220022	1.53106	0.00897378	2.42887	434.453	0.1511
1387698_PM_at	AB043638	Kcnj11	0.999852	-1.0756	0.328566	-1.92617	0.125779	-2.57312	0.0175756	-4.2465	0.227987	-2.42835	NA	NA
1373339_PM_at	AI599410	Letmd1	0.999852	-1.47716	0.557465	-1.40704	0.0982162	-2.36208	0.00984521	-3.43787	0.127732	-2.42784	NA	NA
1367689_PM_a_at	AF072411	Cd36 /// LOC100365047 /// LOC685953 /// RGD1562323	0.999852	-2.17553	0.459298	-1.99441	0.285821	-2.39681	0.0166158	-6.69128	0.444689	-2.42778	NA	NA
1379367_PM_at	BF388220	Fam213b	0.999852	-1.18887	0.515057	-1.42099	0.0398058	-2.75218	0.00157268	-4.03777	0.0951017	-2.42716	NA	NA
1369500_PM_at	NM_021688	Kcnk1	0.999852	1.41416	0.765574	1.12364	0.087009	1.74901	0.00363773	2.23492	0.00789929	2.42644	433.931	303.837
1368561_PM_at	NM_033352	Abcd2	0.999852	-1.58707	0.215656	-2.09992	0.097225	-2.43613	0.0124531	-3.47734	0.143697	-2.42551	NA	NA
1389360_PM_at	AI009597	Fxyd3	0.999852	1.66238	0.479894	-1.51099	0.0230172	-3.52392	0.038466	-2.84417	0.146942	-2.42526	NA	NA
1387744_PM_at	NM_053750	Nppc	0.999852	1.16334	0.81376	-1.09706	0.794153	1.08962	0.361729	1.35401	0.006751	2.42406	461.528	0.5422
1380675_PM_s_at	BM385197	Car11	0.999852	1.0528	0.168068	-1.71221	0.010926	-2.40298	0	-3.08688	0.00551133	-2.42229	82.531	0.5324
1372271_PM_at	AI172263	Rbm38	0.999852	-1.94382	0.350776	-1.7292	0.226481	-1.88248	0.0136496	-3.3123	0.153137	-2.42221	NA	NA
1368370_PM_at	NM_019285	Adcy4	0.999852	1.22345	0.31784	-1.50562	0.369752	1.37973	0.922359	1.04942	0.0149929	2.42091	543.468	0.01489
1373914_PM_at	BM389075	---	0.999852	1.32968	0.931443	1.04769	0.338694	1.45669	0.715274	1.18645	0.0386961	2.4166	702.983	525.698
1368189_PM_at	NM_022389	Dhcr7	0.999852	-1.98631	0.346839	-1.80577	0.0412168	-3.26388	0.00271719	-5.3754	0.194435	-2.41637	NA	NA
1376562_PM_at	BI291396	Tnik	0.999852	1.2697	0.680891	1.149	0.288126	1.35147	0.0353116	1.78287	0	2.41492	367.172	265.988
1384304_PM_at	AW524615	---	0.999852	-1.22931	0.0912961	-2.15512	0.00642704	-2.86592	0	-2.79854	0.0156928	-2.41362	71.8731	0.8712
1379626_PM_at	AA946353	---	0.999852	-1.24191	0.588195	-1.66845	0.238623	-2.59534	0.00629071	-9.41298	0.441202	-2.4129	NA	NA
1384655_PM_at	AW142820	Kirrel3	0.999852	1.03946	0.866648	-1.07686	0.216476	-1.52132	0.00157268	-2.43271	0.006751	-2.41184	374.478	266.584
1378480_PM_at	BI282157	---	0.947011	1.6956	0.874753	1.05713	0.0662685	1.69266	0.126459	1.51276	0	2.41045	525.341	350.988
1378790_PM_at	AW535379	---	0.999852	1.04068	0.130194	-1.88399	0.0906084	-1.82157	0.070079	-1.84427	0.00897378	-2.40848	434.055	303.904
1367992_PM_at	NM_013175	Scg5	0.999852	1.14962	0.514477	-1.31157	0.0149467	-2.61295	0.0319851	-2.16412	0.0210196	-2.40822	206.795	165.983
1368679_PM_a_at	L14782	Lyn	0.999852	1.1096	0.797149	-1.11368	0.182424	1.57827	0.420825	1.33303	0.0100079	2.40809	504.276	333.216
1376217_PM_at	BM388768	Casc1	0.999852	-1.16656	0.0689788	-1.92607	0.0361381	-1.8517	0.0187933	-1.88741	0	-2.40533	43.1688	0.6567
1387687_PM_at	NM_133542	Igsf6	0.999852	-1.05213	0.554649	-1.29331	0.663677	1.18095	0.736046	1.16665	0.0279823	2.40478	471.394	0.5463
1387459_PM_at	NM_012627	Pkib	0.999852	1.03405	0.170154	-2.12079	0.0187746	-2.97745	0.0107145	-3.12689	0.087477	-2.40328	NA	NA
1370229_PM_at	BG666709	Ndrg4	0.999852	1.53282	0.341632	-1.57626	0.021183	-2.88569	0.00984521	-3.00249	0.0591744	-2.40223	NA	NA
1383895_PM_at	AI144946	Dynlrb2	0.999852	-1.31064	0.295625	-1.60557	0.042717	-2.43026	0.038466	-2.37363	0.0570448	-2.4018	NA	NA
1395030_PM_at	BM390366	---	0.999852	1.34146	0.660489	-1.22891	0.339599	-1.456	0.251667	-1.60039	0.0470859	-2.40009	403.181	286.783
1390739_PM_at	BE118828	Zfp609	0.999852	-1.11079	0.190069	-1.61623	0.0224912	-2.07421	0.0172571	-2.10907	0.00551133	-2.39971	95.9612	0.8805
1389295_PM_at	AI411761	Olfml2b	0.999852	1.37823	0.181749	1.62765	0.0096108	2.30578	0.0193527	1.98705	0.00551133	2.39772	117.056	28.379
1368957_PM_at	NM_024138	Gng7	0.999852	1.47015	0.522111	1.24646	0.262904	1.40328	0.00507315	2.39859	0	2.39619	420.771	378.433
1370071_PM_at	NM_130399	Ada	0.999852	1.17336	0.932653	-1.04107	0.265405	1.46724	0.0640333	1.88538	0.0156928	2.39471	373.741	269.849
1372598_PM_at	BE112738	RGD1309651	0.999852	-2.05873	0.466541	-1.74522	0.155888	-2.6721	0.0328385	-4.08566	0.31465	-2.39394	NA	NA
1393132_PM_at	BI293325	Mdfi	0.999852	1.22066	0.614851	-1.19546	0.274419	1.38957	0.345377	1.34958	0	2.39269	410.603	0.05526
1378344_PM_at	BF289238	---	0.999852	1.30083	0.725441	-1.16576	0.287969	1.46009	0.524566	1.29055	0.014235	2.39233	461.595	0.1301
1378235_PM_at	AI549590	Gdpd1	0.999852	1.19135	0.252014	-1.55286	0.0204941	-2.3033	0.00271719	-2.52489	0.0135763	-2.3906	101.289	0.4534
1380229_PM_at	AW530004	Maff	0.999852	1.03968	0.258554	-1.58883	0.317982	1.42475	0.861978	1.08329	0.0149929	2.3895	483.349	0.004757
1374527_PM_at	AI172274	Echdc2	0.999852	-1.13393	0.0877364	-1.67711	0	-2.36323	0	-2.72572	0	-2.3893	67.2459	0.9365
1375999_PM_at	AW143197	RGD1312005	0.999852	1.28571	0.212949	-1.76138	0.00410264	-2.83318	0.0107145	-2.63058	0.0478326	-2.38666	194.927	103.101
1387558_PM_at	NM_023970	Trpv4	0.999852	1.02271	0.346415	-1.38789	0.6451	1.15237	0.238893	1.45104	0.00897378	2.38629	441.053	0.2863
1370813_PM_at	U86635	Gstm5	0.999852	-1.65488	0.130385	-1.98226	0.00642704	-2.86478	0	-4.15933	0.0317319	-2.38528	110.701	0.4597
1389049_PM_at	BM382847	---	0.999852	1.51177	0.239311	-1.66603	0.010926	-2.64193	0.0247706	-2.24978	0.0286395	-2.38459	190.713	107.631
1393427_PM_s_at	BF287675	Egfl7	0.999852	1.26669	0.394342	-1.2541	0.21912	1.33986	0.357715	1.25352	0	2.38437	478.62	0.05117
1391969_PM_at	BG378118	Heyl	0.999852	1.04829	0.357417	-1.37111	0.874777	-1.05366	0.846039	1.07797	0.00224668	2.38234	552.982	0.6376
1378180_PM_at	BI284767	Dctd	0.999852	1.26179	0.890407	-1.07213	0.218	1.60211	0.213389	1.62039	0.0293114	2.38161	585.86	379.553
1390375_PM_at	BF414692	Akap8l	0.999852	1.1682	0.347381	-1.3588	0.028268	-1.97303	0.0379706	-1.80168	0.00404665	-2.38063	287.96	216.901
1388703_PM_at	BF285026	Esam	0.999852	1.07477	0.335463	-1.36392	0.538045	1.18948	0.275377	1.37698	0	2.38042	450.694	0.2182
1369179_PM_a_at	NM_013124	Pparg	0.999852	-2.08734	0.506817	-1.60935	0.132113	-2.59422	0.0140266	-4.38739	0.270645	-2.37774	NA	NA
1396213_PM_at	BF547413	---	0.999852	1.27608	0.826764	-1.09881	0.136518	1.66748	0.0093901	2.3222	0.0100079	2.3748	384.911	255.587
1376643_PM_at	BE108146	---	0.999852	-1.28616	0.0993573	-2.25766	0.0265416	-2.50562	0	-3.53868	0.0386961	-2.37209	86.9964	0.6311
1378913_PM_at	BF419415	---	0.999852	1.36872	0.914595	-1.04717	0.143063	1.61601	0.0740682	1.74704	0.00551133	2.37173	522.229	349.465
1385014_PM_at	BG377996	RGD1564763	0.999852	-1.12278	0.285773	-1.5392	0.0845042	-1.93525	0.00439816	-2.88895	0.020253	-2.36919	111.59	0.5429
1382220_PM_at	AI180454	Igf2bp2	0.999852	-1.17087	0.0917838	-1.80718	0	-2.50312	0	-3.45058	0	-2.36882	81.1085	0.6309
1392786_PM_at	BG668812	Dysf	0.999852	1.366	0.599118	-1.23409	0.397559	1.34406	0.491408	1.29775	0.0348364	2.3657	495.584	0.04879
1396460_PM_at	AW522969	---	0.999852	-1.07505	0.300356	-1.44888	0.0140029	-2.37147	0.0290572	-1.98426	0.00897378	-2.36441	204.76	94.6063
1393000_PM_at	AI045970	LOC100910792	0.999852	1.06858	0.373169	-1.57344	0.0230172	-2.88677	0.0107145	-3.08123	0.0956734	-2.36435	NA	NA
1368285_PM_at	NM_012650	Shbg	0.999852	-1.30748	0.156425	-1.70756	0.0771844	-1.78753	0.00811545	-2.2241	0.00789929	-2.3643	154.35	36.055
1379545_PM_at	BG372752	---	0.999852	1.28493	0.265443	-1.50878	0.0140029	-2.22647	0	-2.62047	0.0119459	-2.3639	106.746	0.3369
1392489_PM_at	BE108956	---	0.999852	1.06507	0.990904	-1.00626	0.266773	1.52123	0.486854	1.33526	0.0372087	2.36336	478.199	327.308
1375485_PM_at	AA957064	Prrx1	0.999852	1.04334	0.709025	-1.17776	0.32131	1.43403	0.869453	1.08121	0.0179141	2.36285	646.397	474.235
1397348_PM_at	BE118444	---	0.999852	1.0721	0.132999	-1.83213	0.110796	-1.70313	0.0240251	-2.05501	0.0110275	-2.36259	382.942	275.207
1379892_PM_at	AI385306	---	0.999852	1.24514	0.743664	-1.13458	0.684725	1.13803	0.361729	1.35381	0	2.36238	488.764	0.3805
1377340_PM_at	AI179507	Tfpi2	0.999852	1.04503	0.350279	-1.45539	0.85692	1.07261	0.906731	-1.05922	0.0156928	2.36234	563.847	0.1633
1371441_PM_at	BG662875	Pea15a	0.999852	1.16893	0.673195	1.12072	0.0843897	1.4981	0.00862359	1.75899	0	2.36203	255.301	195.253
1389498_PM_at	BE111203	Tysnd1	0.999852	-1.47279	0.1848	-1.70054	0.0192454	-2.34776	0	-2.99269	0.0135763	-2.36176	111.942	0.5732
1390532_PM_at	AI013778	Slc13a4	0.999852	1.44139	0.273195	1.45731	0	2.5811	0.0809599	1.67453	0	2.36104	179.863	23.9073
1382897_PM_at	BF393872	LOC311026	0.999852	1.13416	0.237035	-1.61773	0.0499022	-2.06739	0.0156776	-2.29297	0.0156928	-2.3595	155.647	87.8247
1378296_PM_at	AI012651	Ncaph	0.999852	1.29198	0.859692	1.08786	0.172554	1.67163	0.275464	1.51165	0.0320766	2.3591	529.913	353.217
1381971_PM_at	AW528157	Sox18	0.999852	1.09214	0.603914	-1.20579	0.224734	1.45296	0.115144	1.6197	0.00224668	2.35877	377.032	271.772
1368662_PM_at	NM_134374	Rnf39	0.999852	-1.59188	0.0643994	-2.33741	0.0217675	-2.37601	0.216114	-1.55399	0.0149929	-2.35839	751.66	448.647	BMD > highest dose: 750.0
1389255_PM_at	BE110616	---	0.999852	1.07336	0.387122	-1.38914	0.509722	1.24453	0.504524	1.27308	0.0179141	2.3577	491.939	0.3716
1375944_PM_at	AA849497	Acss2	0.999852	-1.85674	0.252086	-1.73627	0.0357222	-2.54464	0.00157268	-3.62489	0.0714719	-2.35768	NA	NA
1369358_PM_a_at	AI412750	Hap1	0.999876	-1.00058	0.119045	-1.76815	0.00642704	-2.41628	0.00271719	-2.19825	0	-2.35645	192.605	72.4389
1383654_PM_a_at	BE112523	Fn3k	0.999852	-1.05477	0.340747	-1.60758	0.0430188	-2.53224	0.0190803	-2.72328	0.0878279	-2.35509	NA	NA
1390951_PM_at	BE107735	---	0.999852	1.20237	0.282954	-1.5367	0.0682412	-1.99135	0.0166158	-2.33681	0.0249334	-2.35481	98.8388	0.3177
1389650_PM_at	BI295153	---	0.999852	-1.18695	0.150076	-1.71238	0.00819447	-2.31571	0.0201103	-1.98578	0.00224668	-2.35387	109.357	0.5164
1389448_PM_at	AA800004	41886.0	0.999852	1.27949	0.961758	1.02155	0.422593	1.28504	0.174659	1.52737	0.00551133	2.35335	392.94	0.5057
1376889_PM_at	AI599549	---	0.999852	1.33704	0.47835	1.26376	0.0978411	1.65721	0.060867	1.72985	0.00789929	2.35329	423.165	297.938
1392794_PM_at	AA893579	---	0.999852	1.01468	0.718124	-1.15019	0.61463	1.17962	0.940944	1.03423	0.0100079	2.35207	651.131	513.375
1391714_PM_at	BI290063	Plag1	0.999876	-1.00047	0.305228	-1.36059	0.0300272	-1.85379	0	-2.72332	0	-2.35005	122.726	0.518
1392645_PM_at	AA998765	---	0.999852	-1.33827	0.144039	-1.92568	0.074456	-1.99769	0.0111822	-2.48282	0.0320766	-2.34998	128.524	0.7087
1393757_PM_at	BE105343	N4bp2l1	0.999852	-1.73434	0.0747123	-2.82725	0.0851138	-2.25336	0.00363773	-3.51613	0.0917337	-2.34989	NA	NA
1368470_PM_at	NM_012960	Ggh	0.999852	-1.11927	0.153524	-1.59652	0	-2.56318	0	-3.11647	0.00224668	-2.34908	75.4137	0.5437
1370202_PM_at	BG378637	Pla2g16	0.999852	-1.29437	0.523471	-1.38661	0.0791547	-2.24782	0.00157268	-3.77967	0.0914771	-2.34868	NA	NA
1382118_PM_at	BE104676	LOC100363005	0.999852	1.17466	0.290925	-1.32772	0	-1.96205	0.00157268	-2.05772	0	-2.34786	165.481	109.872
1375990_PM_a_at	BF284519	---	0.999852	-1.3405	0.442189	-1.83777	0.255823	-2.19872	0.0225183	-4.59161	0.359105	-2.34686	NA	NA
1383050_PM_at	AW523199	Cenpv	0.999852	-1.18909	0.0867701	-2.01975	0.0265416	-2.11931	0.0227476	-1.97176	0.0100079	-2.34652	101.453	38.3159
1388661_PM_at	AA943734	Mtfp1	0.999852	-1.38021	0.332922	-1.60429	0.0476541	-2.48312	0.00439816	-3.32238	0.0773387	-2.34239	NA	NA
1369799_PM_at	U29701	Abat	0.999852	-1.15781	0.221355	-1.7291	0.00410264	-3.10307	0.0175756	-2.4024	0.0326405	-2.33978	197.595	80.8637
1374275_PM_at	AW252112	Car11	0.999852	-1.15196	0.103335	-1.84067	0	-2.48049	0.00862359	-2.12126	0	-2.33774	94.5788	0.4936
1369644_PM_at	NM_134408	Lphn2	0.999852	1.11394	0.463347	-1.3443	0.646314	1.17958	0.332176	1.43166	0.0171388	2.33716	451.683	0.2032
1393376_PM_at	BI289559	Sox6	0.999852	-1.45747	0.215252	-1.6623	0.0281022	-2.28713	0.0152803	-2.33661	0.0230659	-2.33673	156.067	24.0916
1381462_PM_at	BI294541	RGD1566130	0.999852	1.2186	0.976988	1.01127	0.0965127	1.56083	0.0116046	1.85027	0	2.33611	291.974	219.504
1392166_PM_at	BE099838	---	0.945995	2.00044	0.847612	-1.09244	0.0217675	-2.3957	0.0552995	-1.94262	0.0156928	-2.33499	202.668	162.332
1380424_PM_at	AA964950	Ubxn11	0.999852	-1.15787	0.255278	-1.47853	0.00642704	-2.451	0.0143207	-2.0214	0.006751	-2.33251	204.392	77.6096
1368674_PM_at	NM_022268	Pygl	0.999852	-1.72218	0.359133	-1.55058	0.0615776	-2.32266	0.00439816	-3.32829	0.0721408	-2.33086	NA	NA
1379529_PM_at	BE121400	Hmgn5	0.999852	-1.18773	0.110952	-2.20702	0.136518	-1.78922	0.00984521	-2.86651	0.0537541	-2.33064	NA	NA
1385411_PM_at	BE120893	Usp43_predicted	0.999852	1.29891	0.900356	-1.05951	0.18944	1.57632	0.248076	1.4975	0.0156928	2.32956	458.09	316.799
1369827_PM_at	NM_134376	Clstn3	0.999852	-1.35093	0.166146	-1.98668	0.0736352	-2.18753	0.0093901	-2.8116	0.069677	-2.32934	NA	NA
1388545_PM_at	BG373119	Smoc1	0.999852	-1.49261	0.297974	-1.64339	0.0361381	-2.62901	0	-4.57372	0.0878279	-2.3289	NA	NA
1386833_PM_at	BF554138	Bcl6b	0.999852	1.18551	0.470251	-1.28012	0.346548	1.32738	0.256422	1.41937	0.006751	2.32662	414.127	0.06407
1389475_PM_at	BF398112	Smo	0.999852	-1.02214	0.144684	-1.81227	0.0250233	-2.32396	0.0093901	-2.36015	0.0164582	-2.32483	87.6011	0.7268
1391118_PM_at	BI280337	---	0.999852	-1.06471	0.23902	-1.73938	0.021183	-2.78673	0.0198809	-2.45678	0.0582718	-2.32434	NA	NA
1387039_PM_at	NM_030828	Gpc1	0.999852	-1.6942	0.419804	-1.90106	0.508164	-1.59471	0.0407398	-4.24068	0.379056	-2.32273	NA	NA
1377940_PM_at	BF398271	Fam101b	0.999852	1.10723	0.482871	-1.281	0.404438	1.29654	0.139726	1.59413	0.0110275	2.32215	399.16	0.2233
1369410_PM_at	NM_053584	---	0.999852	1.13895	0.862019	1.07346	0.0755277	1.80075	0.00897378	2.23264	0.0135763	2.32181	409.79	290.502
1370076_PM_at	NM_053314	Kcnj16	0.999852	1.2366	0.969608	1.01495	0.0587149	1.71911	0.0152803	1.91439	0	2.32091	402.505	286.401
1367768_PM_at	NM_031655	Lxn	0.999852	1.17487	0.877367	-1.0549	0.0543989	1.71428	0.0822732	1.58672	0	2.32074	446.577	310.668
1375855_PM_at	AI171799	Epdr1	0.999852	-1.23278	0.296546	-2.23116	0.210487	-2.35958	0.0143207	-5.04214	0.353759	-2.32004	NA	NA
1390455_PM_at	AI013474	Abhd2	0.999852	1.37159	0.969183	-1.01858	0.0577335	1.9628	0.021733	2.12708	0.0171388	2.31805	536.689	356.497
1380455_PM_at	BM389422	RGD1565804	0.999852	-1.7214	0.0979426	-2.44306	0.0315936	-2.64129	0.00363773	-3.52691	0.0694943	-2.31633	NA	NA
1383848_PM_at	BE098191	---	0.999852	-1.81045	0.348913	-1.74908	0.0899702	-2.55678	0.0204146	-3.37482	0.195034	-2.31491	NA	NA
1382431_PM_at	AI103530	Abca1	0.999852	-1.52481	0.139776	-3.12959	0.121357	-2.73627	0.0198809	-4.08547	0.315524	-2.31436	NA	NA
1387721_PM_at	NM_017155	Adora1	0.999852	1.20928	0.787036	1.08179	0.0867762	1.52775	0.0119887	1.8094	0	2.31314	296.575	222.472
1392512_PM_at	AW533007	Hist3h2ba /// Hist3h2bb	0.999852	1.09506	0.166252	-1.87951	0.0096108	-2.74714	0	-3.25407	0.0441991	-2.31289	95.5834	0.679
1383497_PM_at	AA997772	Proc	0.999852	-1.56971	0.316625	-1.64341	0.0414726	-2.63595	0.0979597	-2.07132	0.0991464	-2.31074	NA	NA
1398479_PM_at	AI072862	---	0.999852	-1.05555	0.589324	-1.25974	0.0286395	-2.36289	0.0530878	-2.05757	0.0411658	-2.31064	213.25	187.012
1368838_PM_at	NM_012678	Tpm4	0.999852	1.16744	0.594062	-1.21771	0.105839	1.71468	0.193309	1.52497	0.0100079	2.30943	511.16	344.002
1390151_PM_at	BM392146	LOC100359832	0.999852	1.2111	0.866781	-1.08167	0.0820603	1.89938	0.070079	1.89706	0.0267747	2.30851	341.617	220.349
1372626_PM_at	AI231999	Tpd52l1	0.999852	1.12465	0.468105	1.22646	0.028268	1.72377	0	2.25361	0	2.30695	278.449	210.684
1368553_PM_at	NM_022441	Acvrl1	0.999852	1.20195	0.561786	-1.22231	0.529693	1.20893	0.379751	1.32387	0.00224668	2.30593	480.225	0.2926
1387566_PM_at	NM_133551	Pla2g4a	0.999852	1.23535	0.982517	1.01093	0.241451	1.47753	0.0184398	2.17769	0.0223742	2.3025	453.174	314.192
1389438_PM_at	BE118454	RGD1561916	0.999852	-1.13678	0.15028	-1.58778	0.00642704	-2.10994	0	-2.74482	0	-2.29898	90.1843	0.7626
1380028_PM_at	BM384251	Arl4c-ps1	0.999852	-1.13187	0.489736	-1.24279	0.131553	1.53063	0.0792046	1.62596	0	2.29711	333.052	245.423
1383844_PM_at	BI296898	Arhgef15	0.999852	1.34962	0.634677	-1.1956	0.352932	1.34551	0.3308	1.38078	0.00789929	2.29675	462.541	0.06217
1376672_PM_at	AW533083	---	0.999852	1.18507	0.521072	-1.36852	0.0442482	-2.40892	0.00862359	-2.87159	0.0831146	-2.295	NA	NA
1383284_PM_at	BG372598	---	0.999852	1.41781	0.128117	-2.01496	0.00819447	-2.63251	0	-3.93501	0.0441991	-2.29472	74.6936	0.02641
1372106_PM_at	BI284307	Ehd4	0.999852	1.23063	0.968438	1.01345	0.129503	1.47	0.00575582	1.93617	0	2.29431	338.64	248.85
1398662_PM_at	AA901088	Fam167a	0.999852	-1.12494	0.376699	-1.58499	0.0449925	-2.72682	0.0211022	-2.86605	0.123411	-2.29413	NA	NA
1379374_PM_at	AW526088	Lppr4	0.999852	1.31647	0.280432	-1.61096	0.0096108	-3.07392	0.00363773	-2.79519	0.0499984	-2.29342	198.46	127.338
1391503_PM_at	BF281952	Arap3-ps1	0.999852	1.32711	0.600561	-1.19706	0.322518	1.33786	0.270017	1.40104	0.00404665	2.29307	461.507	0.1142
1394456_PM_at	AW525722	---	0.999852	-1.32235	0.182186	-1.55433	0.0235415	-1.98334	0	-2.9826	0	-2.29297	111.351	0.3178
1369895_PM_s_at	AF109393	Podxl	0.999852	1.19771	0.328719	-1.40803	0.422183	1.27941	0.365028	1.34071	0.006751	2.2926	485.529	0.1002
1393508_PM_at	AI043805	---	0.999852	-1.00681	0.268197	-1.64235	0.948061	1.02934	0.938436	-1.04241	0.0482617	2.29249	594.778	0.4586
1381840_PM_at	BF402893	---	0.999852	-1.04434	0.19915	-1.55887	0.0172039	-2.09124	0.00629071	-2.18991	0.00551133	-2.29208	106.201	0.9446
1375707_PM_at	AA817993	---	0.999852	-1.18958	0.27485	-1.49129	0.0788843	-1.83435	0.00575582	-2.55682	0.0149929	-2.29139	110.681	0.5852
1389085_PM_at	BI296359	---	0.999852	1.12807	0.317072	-1.42688	0.447212	1.27	0.193479	1.51293	0.00404665	2.2911	430.555	0.1028
1384358_PM_at	BM384625	Hmox2	0.999852	-1.26771	0.0674004	-1.7702	0.00819447	-1.83411	0	-2.62064	0	-2.28532	83.5836	0.1539
1367978_PM_at	NM_031007	Adcy2	0.999852	-1.13208	0.305228	-1.92233	0.116488	-2.45865	0.0245031	-3.54477	0.227366	-2.2849	NA	NA
1394493_PM_at	AW524359	---	0.999852	1.259	0.822619	1.12639	0.273129	-1.58061	0.0255657	-2.51575	0.0793446	-2.28443	NA	NA
1384051_PM_at	BF390066	---	0.999852	1.23743	0.640651	-1.16933	0.657569	-1.13592	0.333362	1.32913	0.00789929	2.28442	535.639	0.03292
1383836_PM_at	BM389408	---	0.999852	-3.08431	0.512822	-2.07788	0.277602	-2.88788	0.0227476	-8.55844	0.582153	-2.28405	NA	NA
1383511_PM_at	BF409024	---	0.999852	1.32	0.284699	1.39678	0.057109	1.73112	0.00363773	2.14448	0.00224668	2.28202	403.787	287.125
1395471_PM_at	AW524834	---	0.999852	-1.15954	0.0708405	-2.27103	0	-2.96352	0.00157268	-3.08832	0.0156928	-2.28161	66.362	0.8954
1386998_PM_at	NM_012497	Aldoc	0.999852	-1.0035	0.0610569	-2.08193	0.0204941	-2.03928	0.00157268	-2.35922	0.00404665	-2.27944	100.271	0.2939
1384275_PM_at	BI300393	LOC688328	0.999852	-1.24979	0.405665	-1.82645	0.021183	-4.73646	0.051873	-3.33083	0.329294	-2.27923	NA	NA
1376877_PM_at	AA893164	Cdcp1	0.999852	-1.06261	0.185997	-1.77298	0.0230172	-2.3973	0	-3.03144	0.0408064	-2.27917	92.1174	0.8396
1372063_PM_at	BG377807	---	0.999852	-1.50557	0.135703	-1.99185	0.0096108	-2.70617	0.00157268	-2.93412	0.0441991	-2.27914	102.659	0.8178
1392534_PM_at	BI274101	Pmepa1	0.999852	1.09321	0.611025	1.13357	0.107638	1.42464	0.00363773	1.78094	0	2.27791	237.375	183.01
1369632_PM_a_at	AB052294	Abcc8	0.999852	1.16985	0.0912961	-2.06712	0.00410264	-2.58644	0.00629071	-2.34242	0.0249334	-2.27733	77.9984	0.06517
1370503_PM_s_at	AB032828	Epb41l3	0.999852	1.04055	0.181173	-1.75573	0.028268	-2.24909	0	-2.86536	0.0261294	-2.27599	95.5643	0.6835
1373559_PM_at	AI228623	NPTX2	0.999852	1.85522	0.203936	1.64626	0.00410264	2.76017	0.0196019	2.16562	0.0245115	2.27509	34.3182	0.000241825
1378233_PM_at	BF284235	---	0.999852	-1.07567	0.426208	-1.61101	0.275247	-1.7689	0.0124531	-3.68977	0.194318	-2.27501	NA	NA
1390159_PM_at	AA819332	Rasgrp3	0.999852	1.30689	0.318847	-1.47301	0.505582	1.25298	0.468771	1.30252	0.0156928	2.2738	545.06	0.1047
1382422_PM_at	AA956340	---	0.999852	-1.15213	0.126322	-1.8813	0.416003	-1.311	0.00629071	-2.3866	0.0230659	-2.27369	447.304	311.058
1382518_PM_at	BM386012	Pde8a	0.999852	1.29581	0.87541	-1.06545	0.371312	1.31286	0.330769	1.36512	0.00789929	2.27343	434.609	0.2006
1384073_PM_at	BF543577	Adhfe1	0.999852	-1.53884	0.258046	-1.90758	0.161797	-2.05425	0.027084	-3.00107	0.174733	-2.27293	NA	NA
1371363_PM_at	BI277042	Gpd1	0.999852	-2.06595	0.649729	-1.42576	0.167286	-2.48619	0.0390994	-3.71503	0.346145	-2.272	NA	NA
1393589_PM_at	AW524979	Klhl4	0.999852	1.20415	0.696135	-1.19565	0.313815	1.46329	0.704166	-1.18646	0.0456172	2.27101	735.968	644.323
1386348_PM_at	AI410655	---	0.999852	-1.12116	0.0765321	-1.94132	0.0335063	-1.83295	0.00897378	-1.99454	0.00404665	-2.2706	106.49	43.8287
1394392_PM_at	BI289554	Fitm2	0.999852	-1.43001	0.230659	-1.74721	0.0385122	-2.45538	0.00693712	-3.03485	0.0773387	-2.2687	NA	NA
1394264_PM_at	BF558607	Chst5	0.999852	1.21451	0.536097	-1.41696	0.035197	-3.09659	0.106232	-2.23863	0.174733	-2.26837	NA	NA
1389396_PM_at	BE329273	---	0.999852	-1.16791	0.13333	-1.83331	0.0119765	-2.5498	0.00271719	-2.77586	0.0261294	-2.26742	89.2409	0.998
1388555_PM_at	AI104292	Txndc17	0.999852	1.09374	0.946553	1.02176	0.0885339	1.52573	0.00157268	2.13417	0	2.26651	290.758	218.717
1373151_PM_at	AW252169	Lhfp	0.999852	1.19928	0.70955	1.14391	0.185071	1.49649	0.0819846	1.67409	0.00551133	2.26609	335.877	247.158
1391901_PM_at	AA956085	---	0.999852	1.12043	0.195698	-1.75443	0.775859	1.11988	0.933894	-1.04536	0.0331438	2.26539	605.219	0.142
1395141_PM_at	BG376748	---	0.999852	1.45506	0.935244	1.03435	0.0730553	1.80823	0.00693712	2.28767	0.0128461	2.2651	383.971	229.18
1388962_PM_at	BI294621	Pcgf2	0.999852	-1.1397	0.26498	-1.50879	0.0119765	-2.32845	0.0854818	-1.73124	0.014235	-2.26453	131.622	0.248
1367755_PM_at	NM_052809	Cdo1	0.999852	-2.8368	0.686774	-1.44147	0.356533	-2.01394	0.023204	-5.22205	0.445963	-2.26437	NA	NA
1396472_PM_at	BI276554	---	0.999852	-1.36059	0.130194	-1.76943	0.927413	1.03084	0.562608	1.21492	0.0119459	2.26405	53.4953	0.2816
1379656_PM_a_at	AW529016	---	0.999852	-1.13723	0.178698	-1.84124	0.021183	-2.62073	0.0347848	-2.189	0.0553247	-2.26386	NA	NA
1367563_PM_at	D28875	Sparc	0.999852	-1.0188	0.703818	-1.13207	0.198068	1.41658	0.214418	1.40189	0	2.26369	415.097	293.467
1372587_PM_at	AI172271	Emcn	0.999852	1.4043	0.775416	1.1031	0.0920719	1.63984	0.00897378	1.97293	0	2.2635	409.69	290.446
1376520_PM_at	BE117616	---	0.999852	1.09763	0.187174	-2.16251	0.0172039	-3.43443	0.00629071	-3.38944	0.166683	-2.26327	NA	NA
1373725_PM_at	BE117010	---	0.999852	1.55768	0.479196	1.23335	0.0385122	1.7652	0.134477	1.4787	0	2.26236	542.56	359.318
1379753_PM_at	BE121134	Pex5l	0.999852	2.01546	0.570597	1.35035	0.238341	1.71993	0.0379706	2.54878	0.128631	2.26104	NA	NA
1383247_PM_a_at	BI291029	Spns2	0.999852	1.3061	0.431366	-1.36812	0.601996	1.20067	0.763772	1.13544	0.0279823	2.25989	559.15	0.0515
1371797_PM_at	BM391890	Cad	0.999852	-1.40344	0.199633	-1.76196	0.0394318	-2.24874	0.00862359	-2.60757	0.0422767	-2.25861	119.845	0.8476
1390112_PM_at	BF284634	Efemp1	0.999852	-1.308	0.0807526	-2.41594	0.0699184	-2.09295	0.00157268	-3.08523	0.0513714	-2.25693	NA	NA
1380375_PM_at	BE097519	---	0.999852	-1.33283	0.132724	-1.97977	0.0250233	-2.38979	0.00507315	-2.72698	0.0499984	-2.25624	123.77	0.9618
[truncated: 3,313 more rows]

## Sheet: Table S15
Table S15. Differentially expressed genes and the BMD (L) values in rat liver in response to feeding 50, 200, 375, 500 or 750 ppm 4,4-methylenbis(N,N'-dimethyl)benzenamine for 28 days. The list is sorted from highest to lowest fold change in the 750 ppm treatment group. The blue indicates downregulated of genes while yellow indicates upregulation of genes. Significant (FDR adjusted p < 0.05) and …
[truncated: 3,647 more rows]

[truncated: 1 more sheets: Table S16]
