# Supplementary material for: Recommended approaches in the application of toxicogenomics to derive points of departure for chemical risk assessment
Source: Arch Toxicol. 2016 Dec 7;91(5):2045–65. doi: 10.1007/s00204-016-1886-5 (PMC5399047; doi:10.1007/s00204-016-1886-5)
Supplement: Supplementary file 7 — Supplementary material 7 (XLS 9463 kb) [file 204_2016_1886_MOESM7_ESM.xls]

## Sheet: Table S17
Table S17. Differentially expressed genes and the BMD (L) values in rat liver in response to feeding 250, 1000, 2000, 3000 or 4000 ppm N-nitrosodiphenylamine (NDPA) for 5 days. The list is sorted from highest to lowest fold change in the 4000 ppm treatment group. The blue indicates downregulated of genes while yellow indicates upregulation of genes. Significant (FDR adjusted p < 0.05) and non-sig…
			250 mg/kg		1000 mg/kg		2000 mg/kg		3000 mg/kg		4000 mg/kg		benchmark dose
Probe	Accession Number	Gene Symbol	FDR p-value	Fold change	FDR p-value	Fold change	FDR p-value	Fold change	FDR p-value	Fold change	FDR p-value	Fold change	BMD	BMDL	Note
1375641_PM_at	BI296526	Arpc5l /// Arpc5l-ps1	0.975515	-1.14925	0.380004	-1.54822	0	-4.84789	0	-53.3209	0	-71.3644	2338.79	1647.21
1373867_PM_at	BI289360	Jarid1a	0.970724	1.30973	0.934812	1.04408	0.130486	2.2746	0	44.9785	0	63.2443	246.998	0.6677
1390122_PM_at	BI275740	Nfya	0.998738	1.00654	0.671597	-1.2826	0.732322	-1.21878	0	10.1549	0	60.2126	169.494	0.000162596
1385013_PM_at	AW534197	Wnt1	0.982261	-1.12071	0.87266	1.103	0.898525	-1.07934	0	15.282	0	40.8113	2904.88	1941.33
1374643_PM_at	BF288461	Fat4	0.995658	-1.02211	0.763777	-1.16674	0.734161	-1.18491	0	14.4514	0	38.1081	NA	NA
1375353_PM_at	BI296696	Cables1	0.970724	-1.69474	0.360442	-1.46362	0	6.23933	0	21.0525	0	35.2427	2384.08	1672.08
1387747_PM_at	NM_019240	Gjb3	0.970724	-1.19504	0.613165	-1.27714	0	5.89622	0	20.9463	0	30.8657	NA	NA
1376903_PM_at	BF400799	---	0.970724	-1.24261	0.703319	-1.14914	0.0273149	2.88743	0	12.4117	0	27.6969	34.5237	1.63127e-06
1382859_PM_at	AI043754	Rif1	0.970724	-1.22279	0.317189	-1.46413	0.00804625	3.88575	0	14.4079	0	24.8293	NA	NA
1372622_PM_at	AW520770	Fam212a	0.980957	-1.18696	0.436096	-1.91247	0.485829	-1.78575	0.00525655	-9.87977	0	-22.7999	2418.21	1690.66
1376258_PM_at	AI406785	LOC691289	0.970724	-1.20688	0.404513	-1.45023	0	4.47876	0	13.0578	0	22.4281	NA	NA
1395335_PM_at	BF544005	---	0.973547	-1.13026	0.248115	-1.61527	0.0603849	-2.60375	0	-10.1234	0	-22.1986	NA	NA
1371981_PM_at	BI294700	Dscr3	0.970724	-1.18665	0.305329	-1.47253	0.343059	-1.42423	0	-8.72854	0	-21.0712	291.548	35.0125
1372873_PM_at	BM385705	Fbxo38	0.9981	1.01027	0.98107	-1.01411	0.852267	-1.10562	0.000708026	6.73016	0	20.9643	2364.18	1661.18
1391757_PM_at	AA926072	Ptpn4	0.993393	-1.03957	0.949414	1.03545	0.32733	1.65211	0	13.46	0	20.9431	NA	NA
1398730_PM_at	BF401468	LOC686980	0.970724	-1.14946	0.27243	-1.56739	0.361413	-1.44547	0	-10.759	0	-20.6526	NA	NA
1389471_PM_at	AI412736	Tomm34	0.970724	-1.32546	0.223005	-1.70356	0.249984	-1.63903	0	-6.25561	0	-19.6428	2560.73	1766.79
1389561_PM_at	BE110624	Tmem218	0.977361	-1.10857	0.392231	-1.41114	0	4.35249	0	12.2549	0	19.3309	243.702	0.7635
1369024_PM_at	NM_030585	Rabep2	0.970724	-1.11698	0.16874	-1.66937	0.129208	-1.78647	0	-8.1849	0	-19.2216	2809.59	1894.27
1390104_PM_at	BI296551	Irgq	0.970724	-1.28253	0.497452	-1.22258	0	2.78285	0	11.1016	0	19.1362	NA	NA
1388596_PM_at	AI411057	Cotl1	0.983524	-1.06162	0.598474	-1.19456	0	3.95021	0	13.8419	0	19.0918	2165.02	0.9665
1395408_PM_at	AI058709	Nostrin	0.970724	-1.50935	0.308644	-1.58049	0	4.97274	0	11.907	0	18.8162	3578.04	2248.65
1368879_PM_a_at	AF413212	Gnao1	0.974438	-1.1032	0.245538	-1.50065	0.544051	-1.23087	0	-12.3814	0	-18.7559	NA	NA
1393247_PM_at	BI298190	Zfp26	0.970724	1.64486	0.386742	1.54251	0.914044	1.057	0	7.80727	0	17.7475	601.396	0.6462
1374141_PM_at	BG372419	Pcif1	0.970724	-1.14065	0.152771	-1.91777	0	-3.06858	0	-12.0172	0	-17.3272	3872.39	2370.54
1376805_PM_at	BF559331	---	0.970724	-1.23372	0.373301	-1.51578	0.205017	-1.87988	0	-6.77325	0	-17.2919	128.095	37.2107
1382388_PM_at	AW533941	Tmem143	0.992885	-1.03537	0.301219	-1.5629	0.500939	-1.32883	0	-6.76496	0	-17.0037	2100.65	1512.29
1371654_PM_at	BF417252	RGD1305350	0.974359	-1.11351	0.365207	-1.39868	0	3.78209	0	10.9619	0	16.9012	459.419	168.393
1387222_PM_at	NM_019907	Cript	0.970724	-1.42054	0.364501	-1.50742	0	5.06968	0	12.4549	0	16.8951	2265.85	1606.63
1378573_PM_at	BE109768	---	0.970724	-1.21217	0.446764	-1.27478	0	4.37357	0	12.3185	0	16.8054	2557.36	0.7804
1389018_PM_at	BF411239	LOC100362331	0.983528	-1.07038	0.708641	-1.16445	0.913529	-1.04348	0	4.92892	0	16.6073	2776.23	1877.57
1382099_PM_at	BI289595	Vps26a	0.970724	-1.36158	0.413648	-1.3546	0	4.19086	0	10.4493	0	16.3933	248.692	59.6904
1369200_PM_at	NM_021576	Nt5e	0.970724	-1.3563	0.491693	-1.37135	0.0222025	-3.60261	0	-16.0511	0	-16.3352	NA	NA
1394573_PM_at	BF288475	---	0.979367	1.06491	0.674585	-1.12288	0	2.54196	0	9.40621	0	16.313	NA	NA
1379811_PM_at	AI763912	---	0.970724	-1.24296	0.395327	-1.39859	0	5.66356	0	11.7226	0	16.127	2032.43	1472.33
1384562_PM_at	AI071755	---	0.970724	-1.22634	0.21672	-1.64911	0	-14.3027	0	-17.1798	0	-16.016	1957.55	1427.76
1392042_PM_at	AI146029	Zfp213	0.970724	-1.20011	0.381335	-1.34203	0	3.82408	0	10.0009	0	15.9348	3009.11	1991.74
1373684_PM_at	AA818643	Klhl31	0.970724	-1.30247	0.201901	-1.67361	0	3.25562	0	10.3828	0	15.7738	NA	NA
1393476_PM_at	AI717594	RGD1309310	0.970724	-1.39251	0.154712	-1.76046	0.0696399	-2.111	0	-9.87743	0	-15.2493	609.298	0.7158
1381807_PM_at	BM383408	Tbrg4	0.970724	-1.18267	0.349725	-1.46938	0	4.57519	0	10.1292	0	15.1276	3010.33	1992.32
1396287_PM_at	BI283465	---	0.970724	-1.23292	0.162779	1.63053	0.489561	1.21249	0	11.5055	0	14.894	2727.3	1852.86
1375975_PM_at	BF398567	---	0.970724	-1.33336	0.248651	-1.5557	0	-7.43553	0	-12.0846	0	-14.6507	NA	NA
1382749_PM_at	BI293987	Rbm5	0.977361	1.07621	0.594352	-1.17278	0	2.79931	0	8.12878	0	14.5346	NA	NA
1374055_PM_at	BF285169	Erf	0.993506	1.02156	0.974886	1.00943	0	2.40729	0	8.42939	0	14.4954	NA	NA
1374075_PM_at	AI175533	Napg	0.984379	-1.07705	0.334499	-1.51535	0	4.37597	0	9.80149	0	14.413	676.028	262.264
1377205_PM_at	BE107410	Mau2	0.970724	-1.17855	0.882469	1.05023	0	3.99972	0	11.7994	0	14.2869	NA	NA
1392932_PM_at	BI279191	Leng8	0.971254	-1.09515	0.175607	-1.57334	0.204977	-1.48347	0	-5.56213	0	-14.216	295.378	180.221
1379247_PM_at	BI275237	Ylpm1	0.970724	-1.27175	0.246004	-1.41598	0	2.84823	0	9.09454	0	14.1729	268.509	0.3797
1377848_PM_at	AW535219	Fam175a	0.970724	-1.38741	0.430466	-1.38166	0	4.48809	0	10.9523	0	14.1541	248.192	26.838
1374540_PM_at	AA859235	Cdca7	0.970724	-1.16755	0.153436	-1.9818	0.00804625	-3.5223	0	-11.2461	0	-14.0703	NA	NA
1371090_PM_at	BM387006	Scamp2	0.985692	-1.06614	0.509881	1.29459	0	3.33915	0	13.8814	0	13.8904	NA	NA
1375932_PM_at	BF284677	---	0.970724	-1.17837	0.882883	1.05442	0	3.29434	0	7.99714	0	13.8663	NA	NA
1378749_PM_at	AI548972	---	0.970724	1.17627	0.28151	-1.55609	0	4.74685	0	9.5633	0	13.8534	234.104	56.6939
1384047_PM_at	BF563221	---	0.989748	-1.04213	0.298939	-1.42738	0.141208	-1.77152	0	-6.12792	0	-13.6741	746.288	135.531
1375977_PM_at	AA958015	Cetn2	0.970724	-1.23501	0.423656	-1.27336	0	3.26616	0	10.3073	0	13.6296	1554.67	1174.97
1372772_PM_at	BM385098	Nfat5	0.970724	-1.47308	0.624728	-1.24464	0.0608684	2.79537	0	9.98873	0	13.3431	1645.66	1234.04
1390767_PM_at	BF391148	Ssr1	0.978853	-1.07929	0.715826	-1.12464	0	3.02151	0	9.94897	0	13.3039	213.502	0.2642
1384181_PM_at	AI547486	---	0.994287	-1.02333	0.992803	1.00363	0.904331	-1.04454	0	6.18511	0	13.2365	2613	1794.13
1370138_PM_at	NM_130429	Lef1	0.970724	-1.24381	0.462054	-1.26782	0.0133931	2.67854	0	7.19855	0	13.1428	NA	NA
1374030_PM_at	BE100868	LOC684112	0.970724	1.42495	0.704583	1.28371	0.245066	2.15583	0.000708026	8.99482	0	13.0825	561.565	0.4316
1374332_PM_at	AI171365	Ddx49	0.983175	1.08672	0.163509	2.02741	0.603817	1.24869	0	7.37646	0	12.9698	NA	NA
1371510_PM_at	AA944494	Hcfc1r1	0.970724	-1.17664	0.482226	-1.29785	0	4.20927	0	8.97963	0	12.9607	1606.07	1208.48
1398485_PM_at	AW434615	RGD1307396	0.987614	1.09607	0.613071	1.38082	0.642691	1.34157	0	11.176	0	12.8231	2572.18	2172.34
1371789_PM_at	AI411601	Clpp	0.994831	-1.01342	0.451239	-1.21556	0.039687	2.02807	0	6.44638	0	12.7733	541.221	128.369
1387991_PM_at	D14480	Capn8	0.970724	-1.18817	0.520863	-1.24118	0.0133931	2.65567	0	7.48034	0	12.6545	NA	NA
1380686_PM_at	BM385607	---	0.970724	-1.53973	0.171995	-1.83102	0	-7.56837	0	-12.1485	0	-12.6365	NA	NA
1372894_PM_at	BI284179	Tmem115	0.970724	-1.4954	0.235341	-1.61841	0	3.77191	0	8.64851	0	12.5825	1983.08	1443.04
1398366_PM_at	BF282644	LOC100912181	0.970724	-1.28099	0.261861	-1.41801	0	2.89937	0	8.10259	0	12.5493	679.922	0.3216
1375028_PM_at	AI409635	---	0.970724	-1.152	0.175429	-1.54785	0.164298	-1.55184	0	-4.81364	0	-12.4272	NA	NA
1374197_PM_at	AI177275	---	0.970724	-1.27399	0.155683	-1.70389	0.156601	-1.63005	0	-5.32066	0	-12.4269	303.11	113.571
1373293_PM_at	BM392010	Lsg1	0.970724	-1.28525	0.173983	-1.58197	0	3.16718	0	7.48825	0	12.3519	NA	NA
1379525_PM_at	BF559514	Crls1	0.970724	-1.42536	0.178229	-1.90904	0.14724	-2.01189	0	-6.64242	0	-12.2998	258.025	60.6804
1389444_PM_at	AI179665	---	0.970724	-1.44376	0.180109	-1.59175	0	4.0161	0	8.12572	0	12.1858	449.207	149.62
1383974_PM_at	BG373166	Elf5	0.971254	-1.1108	0.505353	-1.2452	0	3.12001	0	8.17079	0	12.1562	3360.75	2154.01
1383753_PM_at	BF401106	---	0.970724	-1.30912	0.152122	-1.75731	0	-2.91118	0	-8.39933	0	-12.0314	490.702	51.4092
1383964_PM_at	AI549551	Ankrd50	0.983175	1.12787	0.718737	1.25893	0.481692	1.5548	0	9.83058	0	12.0272	1933.61	1413.36
1389836_PM_a_at	AI599265	Timp3	0.970724	-1.26951	0.318334	1.75764	0.776674	-1.17577	0	7.94855	0	11.971	NA	NA
1372275_PM_at	BI296757	---	0.970724	-1.33364	0.332401	-1.47426	0	-4.71365	0	-11.2319	0	-11.9154	185.148	36.7902
1396155_PM_at	BF283527	---	0.984394	1.10116	0.876469	1.10194	0.45447	1.52921	0.000708026	8.82181	0	11.8944	NA	NA
1373038_PM_at	AI145989	Mllt10	0.993678	1.04674	0.583837	1.38976	0.559231	1.41108	0	9.49998	0	11.889	504.227	0.402
1396463_PM_at	BE127046	Pnn	0.970724	-1.29479	0.259455	-1.42602	0.0133931	2.44832	0	7.30034	0	11.7133	NA	NA
1381039_PM_at	BF416970	Dnah1	0.970724	-1.19824	0.289924	-1.47995	0.166592	-1.73118	0	-7.96496	0	-11.6876	2859.87	2299.81
1378776_PM_at	BE097103	Pou6f1	0.971254	-1.091	0.37099	-1.27502	0	2.51115	0	6.82706	0	11.5764	NA	NA
1370047_PM_at	NM_053535	Enpp1	0.970724	-1.47364	0.198859	-1.71216	0.0748405	-2.37226	0	-10.5984	0	-11.4769	NA	NA
1388981_PM_at	AI104127	Arfgap3	0.970724	-1.16944	0.169436	-1.57118	0.1004	-1.75414	0	-5.34563	0	-11.3541	377.875	115.054
1379515_PM_at	AW144664	Pigt	0.971025	-1.11712	0.174192	-1.65707	0.0825881	-2.02921	0	-5.74383	0	-11.2778	NA	NA
1369826_PM_at	NM_021702	Atxn3	0.994287	-1.02141	0.847448	-1.07314	0.78629	-1.09995	0	3.66115	0	11.2645	3045.37	2009.02
1398634_PM_at	AI030835	LOC686032	0.984379	-1.06764	0.176704	-1.75321	0.234865	-1.59569	0	-7.33918	0	-11.2304	NA	NA
1369994_PM_at	NM_053670	Crcp	0.998519	1.00742	0.447349	-1.38969	0.0185351	3.58015	0	7.11265	0	11.2079	520.624	219.639
1376789_PM_at	AI410679	---	0.970724	-1.23587	0.208896	-1.49708	0	3.09593	0	7.73082	0	11.188	NA	NA
1376999_PM_at	BF389721	Tnks2	0.985726	-1.05392	0.575951	-1.20376	0	2.78215	0	7.43497	0	11.1452	254.865	113.077
1368169_PM_at	NM_053460	Pick1	0.996181	-1.01534	0.953719	1.02567	0.484444	1.31699	0	8.33998	0	11.1326	2900.44	1939.16
1370970_PM_at	AI717104	Kcnj14	0.970724	-1.16315	0.3289	-1.28259	0.116305	1.59066	0	6.06198	0	11.0528	NA	NA
1390375_PM_at	BF414692	Akap8l	0.970724	-1.43815	0.168153	-1.76483	0.175678	-1.69912	0	-5.25844	0	-10.9315	NA	NA
1377189_PM_at	BI295093	Ccdc61	0.970724	-1.40416	0.495892	-1.26046	0.0470733	2.37811	0	6.99801	0	10.8839	2909.04	1943.36
1378142_PM_at	BF396154	---	0.977361	1.08948	0.917214	1.03996	0.835284	-1.07856	0	3.81568	0	10.824	2643.35	1809.87
1381985_PM_at	AI412335	---	0.970724	-1.1765	0.18705	-1.57712	0.123737	-1.77126	0	-5.05357	0	-10.7641	NA	NA
1386420_PM_at	AI178749	---	0.970724	-1.45302	0.160883	-1.6755	0.039687	2.31532	0	6.10508	0	10.7532	NA	NA
1367957_PM_at	NM_019340	Rgs3	0.970724	-1.26534	0.5199	-1.20732	0	2.72343	0	6.50728	0	10.7145	303.784	122.881
1380004_PM_at	BG373440	---	0.970724	-1.27255	0.33667	-1.42327	0	4.28015	0	8.73835	0	10.679	2253.31	1599.58
1391960_PM_at	AW253967	LOC100362607 /// LOC100362881 /// LOC100363207 /// LOC100364649 /// LOC100911477 /// LOC100912517 /// LOC100912690 /// LOC100912792 /// LOC100912861 /// LOC100913028 /// LOC302022 /// LOC363391 /// LOC365084 /// LOC365085 /// LOC367597 /// LOC501230 /// LOC503326 /// RGD1562856 /// RGD1566091	0.973544	-1.16533	0.531344	1.37131	0.273462	1.75074	0	7.33542	0	10.6759	NA	NA
1368627_PM_at	NM_031546	Rgn	0.970724	-1.22767	0.181087	-1.68451	0.361362	-1.38051	0.000708026	-3.68635	0	-10.5465	NA	NA
1372456_PM_at	AI171229	Mrps31	0.970724	-1.27081	0.444871	-1.29704	0	3.64749	0	7.57482	0	10.5414	1874.68	1377.58
1387592_PM_at	NM_031575	Akt3	0.970724	1.26565	0.945434	1.04992	0.2929	2.02083	0.00218865	7.03358	0	10.5143	NA	NA
1383709_PM_at	AW144630	Rab8b	0.983758	-1.07231	0.6079	-1.22255	0.0222025	2.93577	0	6.91169	0	10.4776	2110.09	1951.62
1377743_PM_at	BI292687	---	0.98626	1.1095	0.608243	1.40696	0.387985	1.75938	0	8.39961	0	10.4398	NA	NA
1388839_PM_at	AI233143	Rgl2	0.97967	1.10749	0.977164	-1.01436	0.796799	1.12595	0.00554216	4.02883	0	10.3459	269.935	113.949
1373015_PM_at	BI280348	Rnf11	0.970724	-1.17902	0.378057	-1.42089	0.0946765	-2.16186	0	-8.94803	0	-10.3289	305.797	121.486
1386766_PM_at	BF522861	---	0.994287	1.03043	0.402769	1.50591	0.229522	1.84717	0	7.93352	0	10.31	NA	NA
1396912_PM_at	BE102712	Med20	0.970724	-1.15614	0.19744	-1.74376	0.0744648	-2.47074	0	-8.39945	0	-10.2392	2499.48	1734.36
1372175_PM_at	BE112899	---	0.970724	1.1211	0.578423	-1.1394	0.196673	1.38851	0	5.28711	0	10.1938	1486.11	1129.69
1383115_PM_at	AW522557	Cstf2t	0.970724	-1.21426	0.239127	-1.54149	0.0608684	-2.40354	0	-6.02995	0	-10.1469	227.885	111.057
1387957_PM_a_at	AF255888	Sh3kbp1	0.970724	-1.36574	0.277453	-1.48025	0.106483	-1.94558	0	-5.00489	0	-10.0604	1441.67	1099.98
1372051_PM_at	BI294778	---	0.970724	-1.17713	0.169807	-1.62546	0.137582	-1.68627	0	-7.32707	0	-10.0436	4269.81	2524.51	BMD > highest dose: 4000.0
1381993_PM_at	BI293548	Clic2	0.970724	-1.17218	0.203102	-1.39251	0	2.57723	0	6.46106	0	9.94538	NA	NA
1376674_PM_at	BI274940	---	0.984436	-1.10578	0.256224	2.04135	0.437702	1.59065	0	8.38926	0	9.93997	NA	NA
1381644_PM_at	BE121056	---	0.970724	-1.42586	0.193909	-1.64713	0.0291798	-2.53292	0	-9.31658	0	-9.93612	979.831	253.958
1368279_PM_at	NM_053718	Mllt3	0.970724	-1.10578	0.433977	-1.2379	0.0696399	1.99295	0	4.91961	0	9.93201	1748.73	1299.53
1369899_PM_s_at	NM_013020	Rabggta	0.970724	-1.1658	0.174742	-1.62292	0.128098	-1.74363	0	-5.96494	0	-9.91154	2172.07	0.8876
1368033_PM_at	BI290791	Nolc1	0.970724	-1.17266	0.723703	-1.11922	0.0250717	2.4148	0	6.12174	0	9.90882	NA	NA
1373817_PM_at	BM391761	Ing4	0.970724	-1.18622	0.311427	-1.32212	0	3.24966	0	7.8693	0	9.90742	461.107	124.802
1391648_PM_at	BF545697	Dscr6	0.991835	1.07851	0.639372	1.41037	0.307811	2.09259	0.00367747	7.46898	0	9.90475	4067.5	2447.58	BMD > highest dose: 4000.0
1394710_PM_at	AI045510	Azi2	0.994215	1.04206	0.815683	-1.16514	0.309244	-1.89922	0.251471	2.12188	0.000346566	9.82798	NA	NA
1378033_PM_at	AI029178	---	0.970724	-1.19139	0.282966	-1.38483	0	2.50083	0	6.32969	0	9.82015	NA	NA
1397641_PM_at	BF414999	---	0.970724	-1.25762	0.621997	-1.15618	0.0291798	2.33632	0	6.53544	0	9.80364	2133.45	1531.29
1383667_PM_at	AI603411	Rundc1	0.970724	-1.25273	0.15612	-1.71559	0.281191	-1.41464	0	-5.01381	0	-9.77511	301.203	0.5078
1385673_PM_at	BG666060	Rpain	0.990988	1.0619	0.593486	-1.33923	0.914939	1.06162	0.00668697	4.17703	0.000346566	9.75794	NA	NA
1374246_PM_at	BF402392	---	0.970724	-1.33804	0.240128	-1.5417	0	3.60426	0	6.92621	0	9.74051	NA	NA
1372346_PM_at	AI230729	Zfp513	0.989749	-1.0629	0.705013	1.2149	0.525545	1.37078	0	6.66363	0	9.73632	606.907	0.4491
1374839_PM_at	BE329255	Spg7	0.994215	-1.04572	0.866362	1.12714	0.869988	-1.11837	0.00466216	5.95147	0	9.59601	NA	NA
1389361_PM_at	AI012506	Cluap1	0.970724	-1.25685	0.243591	-1.58359	0.232641	-1.61017	0	-6.69524	0	-9.57813	180.35	0.6823
1380865_PM_at	BM385284	---	0.970724	-1.24273	0.190172	-1.56346	0.143068	-1.67256	0	-4.96293	0	-9.49613	NA	NA
1368098_PM_a_at	M29294	LOC688682 /// Snrpn	0.970724	-1.18114	0.364032	-1.36551	0.140022	-1.76924	0	-5.3857	0	-9.47349	2215.03	1577.97
1384342_PM_at	AW915747	Nisch	0.970726	1.21486	0.598766	1.35615	0.272977	1.89621	0	7.81269	0	9.39936	2921.57	1949.48
1380249_PM_at	AA848842	---	0.970724	-1.24808	0.258428	-1.30894	0	2.47938	0	6.47552	0	9.38001	NA	NA
1373744_PM_at	BF548006	Anapc1	0.97967	-1.16121	0.824856	1.16538	0.793178	1.19182	0.00499022	5.95008	0.000346566	9.32194	2329.87	2053.53
1381199_PM_at	BG376537	LOC100363351	0.970724	-1.3027	0.183812	-1.61047	0.408783	-1.30182	0	-3.8493	0	-9.26045	NA	NA
1393577_PM_at	AI058546	---	0.992885	1.04618	0.744789	1.17293	0.889083	1.06987	0.000708026	4.61224	0	9.24783	NA	NA
1391115_PM_at	BM390642	Tmem81	0.970724	-1.22848	0.159218	-1.61658	0.122625	-1.68591	0	-4.63608	0	-9.1897	3920.02	2389.61
1397392_PM_at	AW535120	---	0.970724	-1.25875	0.707417	-1.17035	0	3.74804	0	6.79185	0	9.15169	2143.37	1537.02
1380730_PM_at	BE110564	Atp6v0a2	0.970724	-1.37466	0.156072	-1.94443	0.169048	-1.7944	0	-4.55241	0	-9.1514	1661.39	1244.13
1389257_PM_at	BI288578	---	0.970724	-1.49524	0.286235	-1.38304	0.00804625	2.40886	0	6.24702	0	9.12816	199.777	39.9981
1395719_PM_at	AI763950	Tufm	0.970724	-1.15386	0.167966	-1.58831	0.24324	-1.41248	0	-4.02792	0	-9.09214	NA	NA
1397921_PM_at	AW535104	---	0.970724	-1.17061	0.163068	-1.58761	0.134013	-1.61984	0	-4.62358	0	-9.08075	NA	NA
1369491_PM_at	NM_053626	Dao	0.970724	-2.26625	0.178865	-2.28039	0.106178	-2.89671	0	-11.0305	0	-8.84627	3178.23	2071.24
1369265_PM_at	NM_023989	Senp2	0.970724	-1.21871	0.747066	1.14882	0.986078	-1.00782	0	6.44384	0	8.83863	NA	NA
1379693_PM_at	AI409154	Robo2	0.970724	-1.22591	0.169857	-1.68323	0.137443	-1.75365	0	-6.34434	0	-8.80862	NA	NA
1368451_PM_at	NM_053506	Hrh3	0.970724	-1.21708	0.152771	-1.7453	0.0339698	-2.33139	0	-5.89627	0	-8.75535	3327.53	2139.17
1372871_PM_at	AA891821	Cnppd1	0.970724	-1.22013	0.313133	-1.31431	0.377212	-1.26558	0	-4.45367	0	-8.58924	721.118	296.167
1385731_PM_at	BE113552	---	0.977351	-1.07915	0.164006	-1.612	0.512228	-1.20964	0	-3.66281	0	-8.55895	NA	NA
1389058_PM_at	BI279694	Trim29	0.970724	-1.24316	0.220268	-1.54438	0.171651	-1.65316	0	-5.227	0	-8.51883	NA	NA
1380942_PM_at	AW523594	---	0.970724	-1.17313	0.245992	-1.42569	0.0478011	2.1547	0	5.7828	0	8.51157	NA	NA
1377914_PM_at	AI059437	Srrm1	0.970724	-1.37365	0.233834	-1.55385	0.27436	-1.4944	0	-4.28684	0	-8.49869	218.839	0.8099
1397375_PM_at	BM384537	Acsl5	0.970724	-1.36558	0.172874	-1.48915	0.083012	1.7513	0	5.10675	0	8.42193	3404.27	2173.3
1392945_PM_at	BE115154	---	0.970724	-1.20606	0.809011	1.11467	0.51135	1.31296	0	6.14421	0	8.37261	NA	NA
1388753_PM_at	AA963797	Sulf2	0.973341	-1.10346	0.222309	-1.51869	0.00804625	2.73824	0	5.87787	0	8.33392	426.788	0.5584
1385828_PM_at	BF559433	Cct7	0.970724	-1.20476	0.39006	-1.35859	0.0504275	-2.36308	0	-5.16676	0	-8.30925	NA	NA
1389000_PM_at	AA964998	LOC682469	0.970724	-1.21578	0.189548	-1.56233	0.199459	-1.52124	0	-5.23213	0	-8.29448	329.073	124.15
1368408_PM_at	NM_030829	Grk5	0.992885	-1.02336	0.417485	-1.22128	0.10244	1.66073	0	5.30555	0	8.26695	3348.08	2148.36
1385676_PM_at	BG379822	Cd2bp2	0.990437	-1.02708	0.672808	-1.10406	0.51653	-1.16685	0	3.44912	0	8.18569	NA	NA
1368232_PM_at	NM_031063	Mvk	0.970724	-1.3191	0.171646	-1.64757	0.287233	-1.42858	0	-5.00546	0	-8.14017	4431.77	2584.04	BMD > highest dose: 4000.0
1392199_PM_at	BF398981	---	0.970724	-1.24226	0.172046	-1.53755	0.132164	-1.61721	0	-4.13184	0	-8.09981	NA	NA
1398575_PM_at	AI716554	Zbtb5	0.970724	1.15068	0.795055	1.07353	0.977807	-1.00737	0.00697854	2.51175	0	8.07138	2157.75	1545.29
1378292_PM_at	BE096367	---	0.97662	-1.15876	0.265555	-1.84478	0.241511	-1.92488	0.0077671	-4.18539	0	-8.04663	NA	NA
1390210_PM_at	BF418932	---	0.970724	-1.27265	0.152122	-2.32323	0.083012	-2.21814	0	-6.80904	0	-8.02883	566.209	157.886
1393006_PM_at	BF282112	---	0.970724	-1.15072	0.230399	-1.3527	0.0974974	1.62261	0	4.8952	0	7.98893	NA	NA
1391740_PM_at	BE116140	---	0.982779	-1.07216	0.152122	2.13368	0.306025	1.48217	0	5.10284	0	7.98111	NA	NA
1387769_PM_a_at	AF000942	Id3	0.97967	-1.0659	0.807712	-1.07808	0	2.93201	0	5.5163	0	7.93254	NA	NA
1375251_PM_at	AI179323	Ctdspl	0.970724	-1.20975	0.551289	-1.18846	0.300479	1.35286	0	4.70981	0	7.90152	1694.14	1265.02
1385289_PM_at	AW528303	---	0.995821	-1.02403	0.257914	1.87076	0.98604	1.00994	0	5.15256	0	7.89481	3389.75	2166.88
1371003_PM_at	BG378086	Map1b	0.970724	-1.15621	0.598838	-1.129	0.0663662	1.76083	0	4.61804	0	7.86794	NA	NA
1391661_PM_at	AA945076	Gk	0.970724	-1.17093	0.162479	-1.74069	0.106373	-1.93393	0	-5.26467	0	-7.85181	NA	NA
1373574_PM_at	BI285607	Cnpy4	0.970724	-1.47551	0.152122	-2.36124	0.129208	-1.84458	0	-5.73152	0	-7.85008	2423.62	2078.57
1380852_PM_at	AI112346	Ralyl	0.987521	1.09414	0.669266	-1.30544	0.558118	1.42098	0.0077671	4.56794	0	7.84259	1045.93	937.349
1390575_PM_at	BF282989	B3galtl-ps1	0.971254	-1.09555	0.425039	-1.24644	0.0728573	1.90322	0	5.63915	0	7.67631	2104.92	1928.34
1383162_PM_at	AI008646	---	0.970724	-1.1238	0.438204	-1.21323	0	2.34348	0	5.35271	0	7.67303	115.046	0.5469
1376591_PM_a_at	AA800172	Tmem179b	0.970724	-1.29125	0.163509	-1.6576	0.131144	-1.72065	0	-3.88766	0	-7.66464	1986.59	1445.14
1394397_PM_at	BF522734	Rsl1d1	0.98626	1.05101	0.836954	-1.07054	0.621204	-1.16917	0.00878487	2.49861	0	7.63461	2428.13	1696.04
1373345_PM_at	AW523747	Amigo2	0.981856	-1.07054	0.365551	-1.37137	0.141328	-1.79158	0	-3.8057	0	-7.60839	3253.68	0.03778
1395319_PM_at	BM383557	---	0.970724	-1.22294	0.264274	-1.42834	0.180875	-1.56563	0	-5.10103	0	-7.5965	NA	NA
1380410_PM_at	AI043958	---	0.988377	1.08039	0.32663	1.75269	0.41005	1.59277	0	5.82182	0	7.57731	NA	NA
1378479_PM_at	BI285912	Cln3	0.981325	1.07942	0.748092	1.13205	0.137715	1.85136	0	5.75789	0	7.57237	3493.78	2212.44
1369399_PM_at	NM_012845	Ms4a2	0.970724	-1.73665	0.171871	-2.2313	0.274694	1.7939	0	6.15097	0	7.56255	NA	NA
1391154_PM_at	BF394263	---	0.970724	-1.40265	0.319834	1.54959	0.562009	1.29133	0	6.79316	0	7.56185	NA	NA
1376120_PM_at	BG671875	Fam69b	0.970724	-1.68436	0.579388	-1.3479	0.525901	-1.40547	0.00218865	5.52348	0.000346566	7.44536	NA	NA
1381978_PM_a_at	AI071270	Sumf2	0.976073	-1.1323	0.416132	1.44413	0.476337	1.38642	0	6.13619	0	7.42213	149.109	0.0946118
1393740_PM_at	BI294230	Cnksr1	0.970724	-1.29322	0.517742	-1.28178	0.149603	-1.80477	0	-5.72953	0	-7.38527	329.806	0.00210393
1388667_PM_at	AI178793	Man2a1	0.970724	-1.30734	0.233924	-1.61359	0.854386	-1.07283	0.00218865	-3.36014	0	-7.36358	387.385	148.871
1367773_PM_at	NM_017307	Slc25a1	0.970724	-1.16795	0.368982	1.37796	0.677499	1.1608	0	4.8645	0	7.36167	159.651	0.5735
1394441_PM_at	AW528593	---	0.997241	1.01846	0.540394	1.49012	0.502301	1.53809	0.00401966	5.54049	0.000637572	7.34688	211.054	0.5693
1385359_PM_at	BF406890	RGD1309534	0.970724	-1.17721	0.278614	-1.36327	0.155067	1.55914	0	5.16469	0	7.33827	NA	NA
1369103_PM_at	NM_012755	Fyn	0.970724	-1.29525	0.309491	-1.33307	0.131056	1.63646	0	4.76953	0	7.31245	NA	NA
1374381_PM_at	BI296663	---	0.970724	-1.10907	0.495917	-1.20407	0.0692788	1.93139	0	4.51303	0	7.30905	NA	NA
1381595_PM_at	BF416232	---	0.99121	-1.02779	0.516521	-1.18005	0.0630403	1.84161	0	4.73491	0	7.30331	NA	NA
1394218_PM_s_at	AI175842	Zfpm2	0.98118	-1.08562	0.156432	2.03596	0.948861	-1.02661	0.00258329	3.46858	0	7.27849	NA	NA
1374667_PM_at	AW433942	LOC100360334	0.971785	-1.10849	0.174146	-1.6869	0.148052	-1.72994	0	-4.63673	0	-7.27611	NA	NA
1379005_PM_at	AI555974	Arl6ip6	0.970724	-1.15141	0.152771	-1.63625	0.00804625	-2.38123	0	-5.57903	0	-7.26511	NA	NA
1395309_PM_at	AI764313	---	0.997241	-1.01232	0.417148	1.42058	0.39174	1.45024	0	4.59647	0	7.21455	497.27	0.9687
1399030_PM_at	AA800682	Wdr45	0.970724	1.29195	0.744475	1.2141	0.280691	1.87774	0.00174546	5.96959	0.000346566	7.17768	1768.27	1311.78
1381349_PM_a_at	AI231906	Ubr2	0.970724	-1.1271	0.299412	-1.37164	0.0746544	-1.93014	0	-5.3083	0	-7.17724	237.644	0.9028
1371060_PM_at	L04760	Trim23	0.970724	-1.28309	0.189031	-1.64023	0.072052	-2.21392	0	-4.21049	0	-7.16316	NA	NA
1378127_PM_at	BF420355	Cul2	0.970724	-1.14347	0.163284	-1.47946	0.17184	-1.43978	0	-3.54049	0	-7.14238	243.679	114.969
1393231_PM_at	BM386467	Ppp4r2	0.970724	-1.107	0.305854	-1.2736	0.168131	1.41867	0	4.35636	0	7.09664	609.545	0.9247
1372419_PM_at	BG380296	Vrk3	0.971554	-1.07306	0.516752	-1.15909	0.491081	1.17232	0	4.49071	0	7.08007	2535.84	1753.66
1393753_PM_at	BE114265	Nudcd1	0.970724	-1.11482	0.158605	-1.53867	0.0185351	-2.08214	0	-4.21603	0	-7.06031	NA	NA
1395182_PM_at	AI411008	Klhl20	0.970724	-1.23342	0.208134	-1.56824	0.129208	-1.80113	0	-3.48128	0	-7.05515	NA	NA
1386960_PM_at	NM_031589	Slc37a4	0.970724	-1.14353	0.265119	-1.35926	0.429259	-1.23495	0	-3.13097	0	-7.05142	1861.35	1369.42
1387926_PM_at	AB052846	Sc5dl	0.996532	-1.00665	0.475529	-1.15538	0.246067	1.28239	0	3.82214	0	7.01552	NA	NA
1385486_PM_at	AW534737	Bnc2	0.995138	1.03067	0.745558	1.23155	0.348193	1.79723	0.00401966	5.32461	0.000346566	6.95109	NA	NA
1391452_PM_at	AI044680	Zfp418	0.974359	1.14786	0.320735	-1.61813	0.299554	1.66	0	5.08468	0	6.94365	NA	NA
1370563_PM_at	D17310	Akr1c14	0.970724	-1.18017	0.332685	-1.31415	0	2.47543	0	5.42755	0	6.91664	NA	NA
1374658_PM_at	AI176974	---	0.988399	-1.03348	0.793323	-1.07061	0.052778	1.93131	0	4.49335	0	6.91476	1652.9	1238.68
1385119_PM_at	AI043832	---	0.993393	-1.03101	0.496802	1.30086	0.719978	1.15016	0	5.3533	0	6.90146	NA	NA
1385534_PM_at	BG381021	Ngfrap1	0.97967	1.11324	0.419881	1.47721	0.344782	1.58551	0	5.43535	0	6.89744	158.908	34.6932
1389233_PM_at	BI289596	Reps1	0.970724	-1.29791	0.152771	-1.92533	0.138636	-1.82876	0	-4.45462	0	-6.89529	2127.96	1528.13
1387066_PM_a_at	NM_019339	Rgs12	0.970724	-1.33812	0.661444	-1.18354	0.759584	-1.12249	0	5.30068	0	6.88174	3637.34	2273.78
1388381_PM_at	AI411198	Eif3g	0.993393	1.03108	0.182641	1.77857	0.610291	1.22486	0	5.4036	0	6.85259	711.998	284.11
1383171_PM_at	BG373674	Tfb2m	0.970724	-1.11493	0.175586	-1.59441	0.112095	-1.79038	0	-3.70871	0	-6.81832	228.03	95.6797
1388641_PM_at	AI410319	Gart	0.977183	-1.15275	0.288637	1.79233	0.936968	-1.04599	0	6.22851	0	6.8079	204.145	0.7443
1385046_PM_at	BM387916	Fam55c	0.970724	-1.25191	0.159479	-1.66306	0.0638749	-2.07918	0	-5.92545	0	-6.79973	NA	NA
1394461_PM_at	BF409715	---	0.970724	-1.19555	0.196132	-1.51018	0.619142	-1.155	0	-3.27986	0	-6.78924	NA	NA
1397928_PM_at	BF389357	---	0.975478	-1.18775	0.659839	1.31646	0.64013	1.3321	0.00218865	6.83951	0	6.78481	NA	NA
1385401_PM_at	BI290381	---	0.995787	1.03304	0.478992	1.64444	0.403213	1.8043	0.00641186	5.77175	0.0020503	6.7713	NA	NA
1383496_PM_at	BM387466	Esrp1	0.970724	1.24252	0.660897	1.23457	0.166983	-1.97182	0	-4.41513	0	-6.75075	3621.04	2266.9
1398039_PM_at	BE110002	---	0.970724	-1.19533	0.792748	1.13056	0.400969	-1.45504	0	4.44711	0	6.74897	NA	NA
1368328_PM_at	NM_013089	Gys2	0.970724	-1.20777	0.152122	-1.67093	0	-3.16081	0	-5.30994	0	-6.73839	NA	NA
1374346_PM_at	AA894233	Aifm2	0.970724	-1.44289	0.16989	-1.6779	0.0966028	1.94508	0	4.65542	0	6.69716	NA	NA
1377016_PM_at	BE106888	Creld2	0.970724	-1.14615	0.24136	-1.4947	0.16036	-1.66672	0	-4.14347	0	-6.68926	2499.95	2166.43
1393689_PM_at	BE097322	Ndufaf1	0.970724	-1.23919	0.154712	-1.70812	0.162568	-1.59454	0	-3.24228	0	-6.67702	NA	NA
1394643_PM_at	AA819409	---	0.970724	-1.18291	0.193079	-1.98498	0.176454	-2.03256	0	-5.13931	0	-6.63918	NA	NA
1369072_PM_at	NM_134329	Adh7	0.970724	-1.2935	0.212082	-1.55756	0.232695	-1.51804	0	-3.79973	0	-6.63741	NA	NA
1375452_PM_at	AI177180	LOC100912115	0.975515	-1.13339	0.931913	1.04259	0.535803	-1.32043	0.00751113	-3.2682	0	-6.60774	1115.11	243.213
1384293_PM_at	BE100543	Ncor1	0.970724	-1.20123	0.163284	-1.71102	0.232432	-1.50506	0	-3.3904	0	-6.60471	NA	NA
1395353_PM_at	AW144304	RGD1306148	0.970724	-1.1925	0.152122	-1.84805	0.00804625	-2.77006	0	-3.66569	0	-6.60073	213.571	55.6729
1379026_PM_at	AI072008	Rhbdl3	0.970724	-1.36698	0.240474	-1.44069	0.147588	-1.62007	0	-3.22331	0	-6.57414	NA	NA
1375726_PM_at	BI284480	Lmo7	0.970724	-1.21488	0.512654	-1.28024	0	-3.27473	0	-6.26978	0	-6.54011	3044.29	2008.51
1383628_PM_at	BG376623	---	0.970724	-1.20461	0.152122	-1.98018	0.0383249	-2.52316	0	-4.61677	0	-6.53422	266.285	91.9615
1369638_PM_at	NM_012947	Eef2k	0.970724	-1.26001	0.159218	-1.78962	0.111031	-1.9342	0	-4.18763	0	-6.51739	NA	NA
1390261_PM_at	AI059850	---	0.970724	-1.3856	0.421374	-1.42711	0.410124	-1.4409	0.000708026	-4.46071	0	-6.5039	NA	NA
1370335_PM_at	AF236130	Dab2ip	0.979385	1.14528	0.912631	1.07132	0.385349	1.63609	0.00297981	4.77229	0	6.48657	1801.97	1332.79
1376153_PM_at	BE102621	---	0.970724	-1.21657	0.15356	-1.71244	0.115986	-1.73401	0	-4.28995	0	-6.46866	1944.87	1420.15
1383500_PM_at	BI279795	Rrbp1	0.970724	-1.14113	0.330338	-1.32729	0.0517987	2.06263	0	4.9997	0	6.45546	NA	NA
1378150_PM_at	AA945727	LOC100363332	0.970724	-1.37467	0.152122	-1.661	0.0222025	-2.16547	0	-4.47758	0	-6.45315	NA	NA
1377156_PM_at	BI273936	Tcf7l2	0.970724	-1.15489	0.300187	-1.50131	0.156366	-1.84434	0	-4.72318	0	-6.44427	425.192	175.849
1372467_PM_at	AA943794	Hs6st1	0.984379	-1.04137	0.352526	-1.2377	0.0133931	2.02794	0	4.74272	0	6.42493	521.154	123.664
1389442_PM_at	AI406804	---	0.994029	-1.021	0.604408	-1.17482	0.0826699	1.9372	0	4.89354	0	6.41212	1795.98	1329.06
1382913_PM_at	BE114076	Cttnbp2	0.998813	-1.00373	0.843539	1.09582	0.470898	1.36439	0.00218865	3.78665	0	6.40794	NA	NA
1390915_PM_at	BI275327	Morc4	0.986733	1.08495	0.51834	1.41741	0.406794	1.56231	0.0043612	4.30525	0	6.39269	NA	NA
1389685_PM_at	AI009613	Zfp655	0.971254	-1.10046	0.230965	-1.44821	0.397607	-1.28549	0	-4.0584	0	-6.39131	302.267	124.845
1390206_PM_at	AW434946	---	0.999045	-1.00214	0.308688	1.72536	0.340214	1.67215	0.00466216	4.288	0	6.36884	2574.82	1774.19
1393113_PM_at	AA957578	Arhgap1	0.970724	-1.29331	0.160205	-1.5299	0.25282	-1.34449	0	-2.86634	0	-6.36242	NA	NA
1398365_PM_at	AI171466	Tppp3	0.982582	-1.08802	0.319862	1.55618	0.452635	1.38997	0	4.79486	0	6.35893	NA	NA
1397637_PM_at	BE121375	---	0.977351	1.14365	0.605647	1.30839	0.427213	1.50307	0	7.27609	0	6.35485	NA	NA
1394509_PM_at	BE114001	---	0.970724	-1.18787	0.186728	-1.53884	0.0975969	-1.81425	0	-3.87803	0	-6.35012	538.674	59.7452
1396279_PM_at	BG663051	Atp6ap2	0.993678	-1.01591	0.754756	-1.07452	0.0516916	1.81555	0	4.3028	0	6.33005	NA	NA
1379951_PM_at	BE104039	Shprh	0.970724	1.50191	0.49998	1.54599	0.208235	2.33338	0.00611918	5.80464	0.0018399	6.32916	NA	NA
1382431_PM_at	AI103530	Abca1	0.970724	-1.48639	0.237579	-1.62178	0.140022	-1.90579	0	-4.3922	0	-6.30325	NA	NA
1385054_PM_at	BE104042	LOC100360772	0.970724	-1.40881	0.152122	-1.92223	0.318887	-1.38868	0	-3.76518	0	-6.30137	2573.37	1773.43
1391626_PM_at	BF288218	Mnd1	0.988107	1.03176	0.293873	-1.26642	0.0786107	1.66226	0	4.15826	0	6.29671	NA	NA
1382811_PM_at	AA891721	---	0.970724	1.43819	0.672903	1.33939	0.124801	3.218	0.00466216	5.97543	0.0020503	6.29507	175.534	27.1368
1387850_PM_at	NM_023020	Tmeff1	0.988377	-1.05376	0.462712	-1.33434	0.469223	-1.32571	0	-3.42519	0	-6.28419	NA	NA
1381649_PM_at	BF416909	---	0.970724	-1.13481	0.349742	1.32931	0.865441	1.0557	0	3.87337	0	6.26457	2224.71	1583.45
1396235_PM_at	AI137779	Dcaf10	0.970724	-1.15489	0.171443	-1.45767	0.0650497	-1.82722	0	-3.92667	0	-6.26217	637.444	0.3839
1392334_PM_at	AW528743	RT1-Ba	0.986459	-1.08523	0.55849	1.3673	0.50289	1.42642	0.00174546	4.87431	0	6.21761	3303.92	2128.57
1390681_PM_at	AA964074	RGD1560115 /// RGD1561975 /// RGD1564927 /// Tgif2	0.995787	-1.01945	0.616457	1.22897	0.656326	1.19662	0.00334828	3.34927	0	6.2173	2917.93	2389.64
1384296_PM_at	AI136388	---	0.991414	-1.03726	0.15612	-1.79009	0.348289	-1.37672	0	-2.92066	0	-6.21719	NA	NA
1396278_PM_at	BF545212	Snx11	0.970724	-1.21819	0.206633	-1.53833	0.132669	-1.74105	0	-4.24278	0	-6.20538	NA	NA
1373445_PM_at	BI296198	Nol8	0.998738	1.00801	0.786163	1.1732	0.491757	1.47443	0.121655	2.3946	0.000346566	6.20329	503.972	0.6725
1374917_PM_at	AI548571	Sec63	0.970724	-1.55906	0.159218	-1.75137	0.0855817	-2.03236	0	-4.60089	0	-6.19791	432.046	144.765
1383325_PM_at	AI712781	LOC689145 /// LOC690806	0.970724	-1.32118	0.165177	-1.60222	0	-4.86396	0	-6.03008	0	-6.1867	3463.43	2199.25
1372087_PM_at	BG666916	Iah1	0.970724	-1.24594	0.760263	-1.0931	0.124735	1.62995	0	4.4268	0	6.17937	388.75	129.457
1383149_PM_at	AA964466	LOC684122	0.970724	-1.12753	0.191511	-1.51312	0.48477	-1.22237	0	-3.68206	0	-6.16528	916.966	261.461
1390730_PM_at	BM383911	Fam58b	0.988399	1.07813	0.77288	1.18378	0.225323	2.04602	0.00258329	4.71167	0	6.15915	180.089	28.9689
1372674_PM_at	BE107155	Rybp	0.970724	-1.18885	0.166968	-1.58373	0.201501	-1.48303	0	-3.66258	0	-6.14979	319.081	165.9
1392614_PM_at	BF283881	Fam126b	0.980977	-1.06136	0.318155	-1.34943	0.54065	-1.19771	0	-3.18012	0	-6.13831	2213.48	1577.09
1389404_PM_at	AI008883	Foxs1	0.970724	-1.45908	0.162479	-1.68744	0.237095	-1.4809	0	-4.16795	0	-6.13392	NA	NA
1372913_PM_at	AA849734	Nip30	0.971254	-1.0657	0.998782	-1.00037	0.944886	-1.01405	0	3.03298	0	6.10919	672.65	234.807
1373238_PM_at	AI234844	Tada1	0.990993	-1.02924	0.432868	-1.22335	0	2.3231	0	4.54757	0	6.08528	606.085	178.812
1385868_PM_at	AA875124	---	0.970724	-1.21704	0.194027	-1.61619	0.257431	-1.49918	0	-4.04716	0	-6.08186	NA	NA
1372733_PM_at	BM391852	Pnpla8	0.970724	-1.1642	0.152771	-1.70989	0.231117	-1.44965	0	-3.04915	0	-6.07414	455.037	141.36
1377013_PM_at	AI639108	---	0.970724	-1.48596	0.152122	-2.05596	0.126072	-1.97134	0	-5.13638	0	-6.07375	NA	NA
1377833_PM_at	BF396950	Rif1	0.970724	-1.25398	0.320931	-1.3802	0.0623084	-2.12809	0	-4.66517	0	-6.06268	NA	NA
1382792_PM_at	BF412158	---	0.994831	1.03452	0.402961	1.67401	0.54065	1.45479	0.0122712	4.42098	0.00139474	6.05774	NA	NA
1391445_PM_at	AI009603	---	0.970724	-1.28854	0.711411	-1.14686	0.232432	-1.56414	0.0205513	-2.28146	0	-6.04604	486.379	134.103
1389910_PM_at	BM390101	RGD1307399	0.970724	-1.31475	0.219765	-1.33074	0.134175	1.45934	0	3.9071	0	6.03688	1705.91	1272.5
1383726_PM_at	BG669800	Rgs7bp	0.970724	-1.19405	0.201089	-1.44176	0.280135	-1.34475	0	-3.07138	0	-6.02481	NA	NA
1397960_PM_at	AI030168	Armcx3	0.970724	-1.19357	0.208421	-1.62532	0.0677753	-2.33555	0	-5.77795	0	-6.02364	NA	NA
1393439_PM_a_at	AI045767	Ankh	0.970724	-1.18917	0.152122	-1.70618	0.0977332	-1.63447	0	-3.67	0	-5.99802	NA	NA
1371119_PM_at	L40364	LOC360231	0.970724	-1.29736	0.229819	-1.45007	0.0486893	2.06997	0	4.9011	0	5.9966	NA	NA
1379719_PM_at	AI408386	Syde2-ps1	0.970724	-1.39136	0.184993	-1.65381	0.297288	-1.44926	0	-5.02857	0	-5.99081	1771.98	1314.1
1381888_PM_x_at	AA848451	Pacrgl	0.992885	-1.03297	0.478746	1.3242	0.419245	1.37505	0	4.45632	0	5.9845	281.504	0.7871
1386985_PM_at	M28241	Gstm1	0.970724	-1.29184	0.199633	-1.49768	0.143568	1.60994	0	3.60542	0	5.97853	4741.1	2692.94	BMD > highest dose: 4000.0
1379404_PM_at	AI598327	---	0.97967	1.11876	0.784703	1.16018	0.216591	1.93608	0	5.80188	0	5.96287	NA	NA
1389877_PM_at	BE105768	Foxc1	0.970724	-1.17856	0.787191	1.07393	0.0718755	1.8154	0	3.7939	0	5.95197	529.198	165.989
1382423_PM_at	AW920944	---	0.970724	-1.16476	0.238062	-1.45044	0.0586896	-2.07953	0	-3.81933	0	-5.95114	361.548	121.59
1373045_PM_at	AI235230	Kctd13	0.970724	-1.22496	0.158605	-1.57885	0	-2.312	0	-5.20596	0	-5.93339	3136.3	2051.79
1398472_PM_at	AA925995	Peo1	0.970931	-1.11689	0.373927	-1.34766	0.42218	-1.30752	0	-3.10894	0	-5.93261	2754.03	1866.39
1389269_PM_at	BI285251	RGD1308470	0.970724	1.21484	0.74188	1.17486	0.962144	-1.02339	0.0043612	-3.41156	0	-5.92999	328.827	67.0775
1389999_PM_at	BI289392	---	0.970724	-1.2895	0.430589	-1.35429	0.555112	-1.25651	0	-5.75	0	-5.92856	NA	NA
1394330_PM_at	BF544149	---	0.970724	-1.4017	0.152771	-1.97749	0.126928	-1.93183	0	-4.51821	0	-5.91571	NA	NA
1368191_PM_a_at	U76379	Slc22a1	0.970724	-1.28319	0.152122	-1.98678	0.0818371	-2.1414	0	-4.95004	0	-5.91336	191.866	0.8272
1373033_PM_at	BI289505	Sft2d1	0.970724	-1.20674	0.152122	-1.59678	0.0696399	-1.73288	0	-3.32674	0	-5.91226	1907.07	1397.31
1383244_PM_at	BI281726	---	0.970724	-1.30759	0.163081	-1.59438	0.108624	-1.71864	0	-3.94817	0	-5.90216	450.852	140.937
1378369_PM_at	BE107150	Dact1	0.970724	1.28337	0.384842	1.5944	0.170484	2.19828	0.000708026	5.68853	0.000346566	5.90051	NA	NA
1398912_PM_at	BM389259	mrpl9	0.970724	1.46033	0.81813	1.16407	0.140993	2.73343	0.00466216	5.12267	0.00115715	5.89208	2124.36	1526.04
1389502_PM_at	BG378715	---	0.970724	-1.20242	0.291639	-1.50822	0.376631	-1.40387	0.00954376	-2.88678	0	-5.88598	559.999	197.275
1389303_PM_at	AI411019	Mif4gd	0.970724	1.2692	0.246313	1.61913	0.341898	1.47179	0	5.75261	0	5.88008	537.097	146.763
1375989_PM_a_at	AI170362	Nfkb2	0.970724	-1.13616	0.162728	-1.47745	0.115269	-1.57283	0	-3.72075	0	-5.85173	2775.3	2211.42
1392549_PM_at	AA875587	---	0.970724	-1.272	0.176202	-1.5354	0.128552	-1.65572	0	-3.26663	0	-5.84138	NA	NA
1395258_PM_at	BI295317	---	0.970724	-1.45618	0.152122	-1.93916	0.0730962	-2.1449	0	-4.78732	0	-5.83425	5362.22	2894.34	BMD > highest dose: 4000.0
1388387_PM_at	BI275880	Ubac1	0.97967	-1.0916	0.819799	-1.10311	0.306409	1.51035	0	4.49745	0	5.82572	2051.53	1483.58
1371563_PM_at	BE109154	Rcc2	0.974078	-1.19128	0.47662	1.51646	0.947866	1.04116	0.0163946	4.01845	0.000908107	5.82127	NA	NA
1384202_PM_at	BI287326	Tesc	0.970724	-1.19538	0.304653	-1.4576	0.188243	-1.66236	0.00125358	-3.44604	0	-5.81896	5204.88	2845.36	BMD > highest dose: 4000.0
1373930_PM_at	BM388963	LOC309692	0.980167	-1.09453	0.364015	1.45926	0.587292	1.25336	0.00499022	3.15874	0	5.80532	1565.47	1182.04
1371490_PM_at	BG666149	Hsbp1	0.970724	-1.09575	0.162727	-1.48777	0.584652	-1.13868	0	-3.0848	0	-5.8052	1503.8	1141.44
1368893_PM_at	NM_053874	Cap2	0.970724	-1.28021	0.183171	-1.62429	0.0772954	-2.07979	0	-4.52146	0	-5.80226	NA	NA
1394313_PM_at	AW919282	Tnfrsf11a	0.994029	-1.02302	0.511115	-1.25442	0.187085	-1.67747	0	-3.91013	0	-5.77857	NA	NA
1386956_PM_at	NM_031541	Scarb1	0.970921	-1.11337	0.207671	-1.54515	0.108187	-1.83604	0	-3.92582	0	-5.76794	NA	NA
1395142_PM_at	BG371864	RGD1561931	0.970724	1.50146	0.538954	1.42577	0.630549	1.31839	0.00218865	4.71813	0.000637572	5.7679	318.519	0.000448188
1377946_PM_at	BF420043	---	0.984379	-1.10445	0.642985	1.30206	0.572416	1.37596	0.00401966	4.37708	0.000346566	5.76572	NA	NA
1378220_PM_at	AI111983	LOC497860	0.97662	-1.07012	0.480316	-1.19653	0.0133931	-2.13425	0	-4.00245	0	-5.75791	NA	NA
1370829_PM_at	M69056	Fntb	0.999045	1.0024	0.297622	1.85524	0.869793	1.10516	0.00499022	4.71865	0.000346566	5.75293	450.845	107.861
1390530_PM_at	AI169239	---	0.970724	-1.18496	0.161604	-1.57258	0.235302	-1.40498	0	-3.29	0	-5.75069	NA	NA
1377961_PM_at	AI072467	Zfhx3	0.970724	-1.20758	0.175607	-1.56218	0.107641	-1.7642	0	-3.80062	0	-5.7497	NA	NA
1384788_PM_at	BF393298	Daglb	0.974438	-1.096	0.504266	-1.24276	0.0611491	2.15236	0	4.02938	0	5.74425	NA	NA
1380163_PM_at	BI302685	---	0.970724	-1.24855	0.286235	-1.31758	0.202195	1.40943	0	3.57101	0	5.736	503.598	199.245
1379289_PM_at	BM385124	B4galt7	0.970724	-1.29557	0.536495	1.24498	0.650009	-1.17484	0	3.60801	0	5.73521	200.605	5.83101
1372640_PM_at	BI277758	Pi16	0.996344	1.0096	0.857581	-1.04708	0.0250717	1.97803	0	3.77119	0	5.73084	NA	NA
1377744_PM_at	BF392982	---	0.970724	-1.35322	0.181473	-1.66489	0.157073	-1.72778	0	-3.27279	0	-5.71577	NA	NA
1388274_PM_at	AA849035	Bmyc	0.970724	-1.13518	0.160514	-1.54238	0.133824	-1.57486	0	-3.43377	0	-5.71014	1899.03	1392.42
1396206_PM_at	BG665525	RGD1562846	0.970724	-1.18383	0.152961	-1.67197	0.0696399	-1.98986	0	-3.61222	0	-5.70501	NA	NA
1390388_PM_at	BF283951	Fech	0.970724	1.21649	0.66983	1.25204	0.328489	1.65248	0	4.79802	0	5.6881	302.635	108.621
1396239_PM_at	AI502035	RGD1566036	0.970724	-1.27713	0.158605	-1.61045	0.147775	-1.57904	0	-3.17467	0	-5.6761	444.586	154.006
1385860_PM_at	BF543907	Rspry1	0.970724	-1.33758	0.200854	-1.44379	0.0368311	2.1148	0	4.75455	0	5.66459	NA	NA
1380144_PM_at	BE103512	Mob1b	0.970724	1.70634	0.303634	1.80955	0.0696399	3.78324	0.00174546	5.97774	0.00115715	5.65079	1674.03	1252.21
1379253_PM_at	BI275403	Gtf2e1	0.972107	-1.09049	0.204062	-1.46924	0.165717	-1.53508	0	-3.15346	0	-5.64229	722.627	187.265
1374819_PM_at	AI599945	---	0.980946	-1.1125	0.419413	1.50068	0.218716	1.91158	0.000708026	4.61291	0	5.64029	2317.91	1635.66
1375721_PM_at	BF408438	---	0.970724	-1.31254	0.215901	-1.48734	0.140022	-1.66875	0	-3.45058	0	-5.63985	717.524	185.165
1384289_PM_at	BI281651	Rell2	0.970724	1.47184	0.687485	1.30861	0.731209	1.24848	0.0285359	3.89796	0.00162225	5.63684	254.735	0.00470085
1397512_PM_at	BI281965	Vps41	0.993678	-1.02198	0.720587	-1.11148	0.747453	1.09906	0.0102737	2.05909	0	5.62598	NA	NA
1377643_PM_at	BI291489	Hoxd10	0.970724	-1.21803	0.177888	-1.74612	0.621843	-1.2052	0.00554216	-2.75076	0	-5.62241	NA	NA
1384908_PM_at	AI715762	Cdan1 /// Ttbk2	0.980136	-1.07875	0.247953	-1.51902	0.17566	-1.66671	0.000708026	-3.4328	0	-5.62104	626.744	0.5173
1388597_PM_at	AI104571	Mybpc3	0.970724	-1.26691	0.180254	-1.61272	0.0696399	-2.06976	0	-4.26217	0	-5.59996	1516.34	1098.8
1377451_PM_at	AI599250	---	0.998813	-1.00619	0.56441	1.36096	0.52339	1.40458	0.00334828	4.26536	0	5.58792	NA	NA
1375337_PM_at	AI011712	---	0.970724	-1.20429	0.162728	-1.60116	0.157177	-1.57468	0	-3.25862	0	-5.58565	1956.25	0.748
1372856_PM_at	AI171219	LOC363331	0.973049	1.22977	0.880512	-1.12041	0.983713	1.01591	0.0638556	3.44034	0.0046832	5.5645	NA	NA
1378054_PM_at	BE108397	Fxr1	0.970724	-1.12247	0.269694	-1.42667	0.105984	-1.85665	0	-5.06936	0	-5.55608	192.478	73.4401
1373531_PM_at	AI600198	Cpsf1	0.970724	1.45621	0.43936	1.38795	0.450578	1.3776	0	6.02077	0	5.55135	NA	NA
1368296_PM_at	AF169410	Slco2b1	0.970724	-1.14818	0.152122	-1.89083	0.15288	-1.63998	0	-4.02274	0	-5.53224	2743.56	2133.06
1379129_PM_at	AW528596	LOC502371	0.970724	1.39273	0.378824	1.63734	0.169384	2.29867	0.000708026	6.29713	0	5.52663	133.75	0.195855
1385235_PM_at	AA818804	Rbfox1	0.970724	-1.13099	0.219004	-1.49883	0.15789	1.6251	0	4.24332	0	5.51925	NA	NA
1377680_PM_at	BG377887	Gfra3	0.970724	-1.18113	0.157612	-1.96508	0.322778	-1.48416	0.00125358	-3.3355	0	-5.51915	NA	NA
1394065_PM_at	AI179423	---	0.997242	-1.01457	0.556462	1.38048	0.572957	1.35969	0.00466216	4.19704	0.000637572	5.51045	NA	NA
1375637_PM_at	AI010441	RGD1311122	0.970724	-1.16169	0.705104	1.16242	0.953391	-1.02376	0	4.20904	0	5.49965	1663.19	1245.28
1375162_PM_at	AA800501	Ube2q1	0.994831	-1.02437	0.336525	-1.5163	0.0786107	2.50783	0	5.75801	0	5.49841	1678.3	1254.93
1396233_PM_at	BE114013	Arsk	0.974359	1.20138	0.556699	1.44672	0.587046	1.40242	0.00668697	4.66742	0.0018399	5.49538	NA	NA
1382559_PM_at	AA957339	Pax9	0.970724	-1.13622	0.152771	-1.78248	0.126335	-1.75359	0	-3.63628	0	-5.49511	3216.2	2962.2
1370571_PM_at	AF239219	Slco3a1	0.970724	-1.22256	0.189031	-1.64563	0.128098	-1.84014	0	-3.53498	0	-5.48974	1994.03	1449.57
1383012_PM_at	BE115155	Rhpn2	0.970724	1.17028	0.756352	1.15558	0.368453	1.49077	0.000708026	4.64399	0	5.48736	NA	NA
1370627_PM_at	AF097887	Rhov	0.970724	1.3046	0.89384	1.11346	0.995748	1.00394	0.352696	-2.11572	0.00901939	-5.48094	NA	NA
1373188_PM_at	AI137995	Scn4b	0.990826	-1.0554	0.880994	-1.08101	0.465138	1.42002	0.00174546	4.63125	0	5.48053	NA	NA
1389445_PM_at	AI406571	Zfp688	0.970724	-1.19588	0.152771	-1.6613	0.130408	-1.62729	0	-3.24312	0	-5.47869	248.629	85.9238
1371051_PM_at	BG664035	Polr2m	0.970724	-1.23194	0.191093	-1.53523	0.054334	2.08114	0	3.94321	0	5.46148	NA	NA
1368490_PM_at	NM_021744	Cd14	0.996163	-1.02191	0.296404	1.66635	0.20844	1.91401	0	5.46044	0	5.46014	2534.74	2138.14
1382903_PM_at	BF420492	Zzz3	0.970724	-1.1363	0.202592	-1.61839	0.0769164	-2.19937	0	-4.6213	0	-5.45051	544.582	168.318
1391130_PM_at	BI284481	RGD1308782	0.99615	-1.01189	0.387902	-1.28099	0.210849	-1.46619	0	-2.72478	0	-5.44284	3232.01	2095.95
1399156_PM_at	AA900891	---	0.971254	-1.09287	0.152122	-1.72889	0.117383	-1.65936	0	-4.2381	0	-5.44274	1453.09	1107.65
1368162_PM_at	NM_133566	Cst6	0.970724	-1.22233	0.941106	1.03026	0.412613	1.33454	0	4.02358	0	5.44234	NA	NA
1375245_PM_at	AA800669	Ppp2r1a	0.970724	-1.1303	0.417925	-1.21625	0.0586896	1.83166	0	3.76191	0	5.42967	201.888	33.5619
1376116_PM_at	BM389678	Ddx24	0.970724	-1.22839	0.152771	-2.04667	0.146953	-1.87638	0	-4.01354	0	-5.42837	374.632	133.982
1387260_PM_at	NM_053713	Klf4	0.970724	-1.15468	0.256693	-1.34868	0.271818	-1.33548	0	-3.71875	0	-5.42534	NA	NA
1376607_PM_a_at	BG380154	Tti2	0.970724	-1.37976	0.805687	1.16593	0.693786	-1.263	0.00258329	5.46588	0.00162225	5.42042	NA	NA
1375705_PM_at	AI103622	Gnb1	0.970724	-1.21632	0.161604	-1.61865	0.0586896	-2.05717	0	-3.69936	0	-5.41748	NA	NA
1393140_PM_at	AI574699	Zc3h12a	0.993678	-1.03805	0.27784	1.82321	0.325986	1.72233	0.00174546	5.16462	0.00139474	5.41335	NA	NA
1387798_PM_a_at	D42115	Cr1l	0.971254	1.11667	0.797264	1.09778	0.166742	1.68353	0	3.51334	0	5.3998	341.661	90.6083
1388156_PM_at	AW526098	Plcb3	0.970724	-1.23368	0.951432	-1.02708	0.990395	-1.00521	0.00466216	3.07704	0	5.39503	1759.54	1306.31
1382941_PM_at	BG371683	Lrrc32	0.970724	-1.13392	0.197627	-1.47733	0.841745	-1.05896	0	-3.05574	0	-5.39404	NA	NA
1397175_PM_at	AW142403	---	0.970724	-1.30975	0.233369	-1.77807	0.849891	-1.09668	0.0160188	-2.93222	0	-5.37796	1592.1	1199.41
1380866_PM_at	AA817746	LOC365985	0.970724	-1.16948	0.237453	-1.42742	0.127466	-1.65777	0	-4.39722	0	-5.37435	NA	NA
1390194_PM_at	BI296401	LOC100910638	0.970724	-1.20641	0.218585	-1.60892	0.237641	-1.56743	0.00125358	-3.1938	0	-5.3593	1946.72	1421.26
1371553_PM_at	BF288120	Mrpl36	0.970724	-1.31639	0.152122	-1.79712	0.0572791	-2.09426	0	-3.93814	0	-5.35099	1441.35	1099.77
1375430_PM_at	BM389077	Mmgt2	0.970724	1.46872	0.537918	1.53693	0.170288	2.7652	0.00611918	6.07791	0.00623222	5.34957	260.131	87.7895
1390153_PM_at	BG378721	---	0.998813	-1.00426	0.296987	1.81492	0.28817	1.83666	0.00334828	4.6355	0	5.34726	NA	NA
1389201_PM_at	BG373545	LOC100125364	0.970724	-1.17252	0.295959	-1.44296	0.298215	-1.43626	0.000708026	-3.38306	0	-5.33934	138.398	19.069
1370330_PM_at	AF026504	Sipa1l1	0.988377	-1.07398	0.345758	1.65529	0.943547	1.04005	0.00401966	4.47452	0.000346566	5.33605	295.134	105.548
1372232_PM_at	AI170808	Wbp1	0.993678	-1.04964	0.408142	1.67408	0.903788	-1.08181	0.0178057	4.19745	0.00266767	5.33291	436.24	132.997
1391089_PM_at	AW527270	---	0.995787	-1.02182	0.439122	1.45249	0.674764	1.22629	0	5.62136	0	5.33016	NA	NA
1382829_PM_at	AI137187	---	0.970724	-1.19341	0.295726	-1.42669	0.130748	-1.77877	0	-3.54276	0	-5.31243	253.69	67.7251
1373709_PM_at	BI281706	Fam149b1	0.970724	-1.31114	0.152122	-1.72624	0.382113	-1.25287	0	-2.64928	0	-5.31138	1829	1349.52
1376719_PM_at	AI172189	Tmem38b	0.970724	-1.12636	0.197043	-1.4673	0.0401424	-2.00196	0	-4.41369	0	-5.30581	NA	NA
1375253_PM_at	BF403837	Nfe2l1	0.970724	-1.18049	0.277408	-1.43856	0.469429	-1.26631	0	-3.4022	0	-5.30023	NA	NA
1368679_PM_a_at	L14782	Lyn	0.970724	1.36817	0.791981	1.16916	0.343922	1.69954	0.00367747	4.73137	0.000908107	5.29694	NA	NA
1372578_PM_at	AI704469	Vars	0.970724	-1.47634	0.24933	-1.9273	0.403213	-1.58817	0.036888	-3.11094	0	-5.29087	NA	NA
1377926_PM_at	AA924061	Agap1	0.970724	-1.41559	0.152122	-2.1706	0.285879	-1.55916	0	-4.41122	0	-5.26832	1829.08	1349.57
1398364_PM_at	BF555972	RGD1359529	0.970724	-1.19835	0.173042	2.04576	0.852908	-1.09442	0	4.73978	0	5.2633	2008.61	1458.23
1385226_PM_at	AI137059	Kctd11	0.970724	-1.13721	0.970759	-1.01343	0.62485	-1.17284	0.000708026	3.08134	0	5.25834	3989.06	2416.95
1373638_PM_at	BG380827	---	0.970724	-1.18268	0.245168	-1.39136	0.205017	-1.44793	0	-3.10897	0	-5.24782	307.649	98.19
1376631_PM_at	BF283675	---	0.970724	-1.2531	0.254478	-1.53308	0.128882	-1.8667	0	-3.64233	0	-5.24408	NA	NA
1391434_PM_at	BF389910	Rab3a	0.996532	1.02194	0.376563	1.70239	0.7157	1.25136	0.0120449	4.11925	0.000637572	5.23352	337.31	128.803
1383642_PM_at	BG374114	---	0.974988	-1.06673	0.744959	-1.08011	0.108271	1.55901	0	3.61032	0	5.2252	NA	NA
1393924_PM_s_at	BF553036	LOC100360867 /// LOC100364791 /// LOC100365059	0.992885	-1.02728	0.285127	-1.3736	0.252584	-1.411	0	-2.89985	0	-5.22111	1761.22	1307.37
1383472_PM_at	AA997683	Aldh1b1	0.970724	-1.21034	0.185638	-1.46083	0.258297	-1.35471	0	-3.17247	0	-5.21337	NA	NA
1396188_PM_at	BE127432	Rhoj	0.993393	1.03126	0.89725	1.0561	0.635873	-1.20537	0	-3.30148	0	-5.20623	NA	NA
1368551_PM_at	M17259	Prps2	0.989142	1.05991	0.254263	1.71864	0.707857	1.19068	0.00297981	3.73564	0	5.20538	NA	NA
1395136_PM_at	BE115145	---	0.970724	-1.5277	0.152122	-2.11675	0	-3.53516	0	-5.55783	0	-5.1992	NA	NA
1373328_PM_at	AI009678	---	0.990826	1.0613	0.7111	1.22338	0.724802	1.20409	0.00174546	4.44691	0.000346566	5.19399	NA	NA
1377137_PM_at	BG379860	Tdp1	0.970724	1.45724	0.335166	1.69987	0.263674	1.87037	0.0109523	3.87824	0	5.17855	249.378	46.5177
1390816_PM_at	AW529940	LOC685152	0.970724	-1.36904	0.851828	1.11792	0.519844	-1.42799	0.0133296	3.64464	0.000346566	5.17316	NA	NA
1391681_PM_at	AI409729	Ccne2	0.970724	-1.22182	0.199206	-1.45063	0.0944005	-1.73585	0	-3.36672	0	-5.16153	496.751	0.000267676
1389426_PM_at	AW528806	Ccdc92	0.970724	-1.29466	0.152122	-1.8119	0.187085	-1.51122	0	-3.15808	0	-5.15709	2784.67	1881.81
1376468_PM_at	AI411501	Hars	0.984436	-1.06148	0.220204	-1.57399	0.680778	-1.1583	0	-3.60126	0	-5.15039	NA	NA
1390574_PM_at	BE101126	---	0.970724	-1.20538	0.220089	-1.57038	0.215991	-1.57936	0.00174546	-2.75294	0	-5.14648	NA	NA
1393562_PM_at	BF564312	Ap3m1	0.970724	-1.43587	0.779427	1.11592	0.0222025	2.80388	0	4.81225	0	5.14197	2142.52	1536.53
1382220_PM_at	AI180454	Igf2bp2	0.970724	-1.54838	0.152122	-1.79491	0.0769164	-2.01427	0	-4.22	0	-5.13675	2610.58	0.4883
1390733_PM_at	BI275867	---	0.970724	-1.08506	0.221341	-1.29273	0.695238	-1.08165	0	3.07162	0	5.13366	NA	NA
1373299_PM_at	BI295816	Ubxn1	0.970724	-1.1437	0.283149	-1.49812	0.916638	1.04262	0.0295453	-2.27102	0	-5.11439	1556.2	1175.98
1367488_PM_at	BM386411	Ankrd17	0.970724	-1.3255	0.266466	1.64663	0.794267	1.123	0.00174546	3.72095	0	5.09876	370.094	136.642
1397696_PM_at	BF546570	RGD1307830	0.970724	-1.15747	0.50403	-1.29566	0.522602	-1.27881	0	-3.537	0	-5.0884	34.5237	1.63127e-06
1390141_PM_at	BF281848	Mthfd1l	0.970921	-1.10055	0.153643	-1.67226	0.330856	-1.32896	0	-2.60567	0	-5.07675	NA	NA
1393965_PM_at	BE113438	---	0.970724	-1.14021	0.152771	-1.60371	0.0769164	-1.79164	0	-3.26619	0	-5.06837	NA	NA
1389264_PM_at	BI278594	Ankrd54	0.970724	-1.12158	0.439497	1.20418	0.313011	-1.29303	0	2.98007	0	5.06006	2421.32	1692.34
1397620_PM_at	BG372003	Sh3rf1	0.970724	-1.30121	0.210751	-1.69978	0.127103	-2.01144	0.000708026	-3.21804	0	-5.04902	NA	NA
1374694_PM_at	BF284602	Ankrd28	0.970724	-1.67143	0.16593	-1.68827	0	-4.02403	0	-4.74867	0	-5.04718	274.166	79.0542
1393445_PM_at	AA925317	---	0.970724	-1.23789	0.229172	-1.41632	0.0222025	-2.25469	0	-3.97651	0	-5.04617	2414.44	1688.61
1391480_PM_at	BI296013	---	0.970724	-1.2075	0.219773	-1.6677	0.248394	-1.60357	0.00258329	-3.15644	0	-5.04552	2648.48	1812.51
1373666_PM_at	AI102560	Rapgef5	0.970724	-1.23798	0.152122	-1.68103	0.104313	-1.64694	0	-3.62982	0	-5.0403	NA	NA
1375551_PM_at	BG379782	Ccdc86	0.970724	-1.28331	0.233959	-1.6879	0.298967	-1.56605	0.010049	-3.06967	0	-5.02561	NA	NA
1396055_PM_at	AW530165	Col6a3	0.970724	-1.25235	0.152122	-1.66518	0.0819269	-1.75493	0	-3.21852	0	-5.02415	NA	NA
1382847_PM_at	BG663056	Ash1l	0.989304	-1.02855	0.554083	-1.14135	0.0557048	1.74073	0	3.97346	0	5.01004	1920.98	1405.73
1382647_PM_at	BF290662	---	0.996532	1.01963	0.51896	1.42165	0.622855	1.3087	0.019146	3.51434	0.00115715	5.00849	NA	NA
1382802_PM_x_at	AW920828	---	0.985774	1.10882	0.297144	1.95629	0.457295	1.61269	0.00724837	4.84834	0.0046832	5.00477	NA	NA
1380374_PM_at	BI282293	---	0.970724	-1.23064	0.16348	-1.72703	0.767247	-1.10756	0	-2.88715	0	-4.99932	3654.07	2280.81
1384972_PM_at	BF399656	Top3a	0.977351	-1.12098	0.657818	1.21698	0.673589	1.20423	0.00297981	3.59842	0	4.99587	1960.63	1429.61
1393215_PM_at	AW523847	Iffo1	0.995787	-1.01845	0.238476	1.59311	0.631922	1.20482	0.00125358	3.76503	0	4.99446	2723.74	0.6832
1367903_PM_at	J05405	Hmox2	0.970724	-1.19732	0.759365	-1.1372	0.358662	-1.44318	0	-4.038	0	-4.99379	304.082	79.3518
1393555_PM_at	BG153357	Hsp90ab1 /// LOC100909504 /// LOC363224	0.970724	-1.18507	0.691818	-1.08926	0.0995152	1.51937	0	3.53854	0	4.98316	NA	NA
1370848_PM_at	BI284218	Slc2a1	0.970724	-1.21997	0.762793	1.17076	0.389687	1.54058	0.000708026	4.74109	0.000346566	4.98151	232.671	0.3713
1392467_PM_at	AW525609	Impa2	0.989142	-1.05393	0.734541	1.15187	0.321297	1.48801	0	3.84791	0	4.97818	297.631	0.5278
1388551_PM_at	AW434022	Pcdhga1 /// Pcdhga10 /// Pcdhga11 /// Pcdhga12 /// Pcdhga2 /// Pcdhga3 /// Pcdhga5 /// Pcdhga7 /// Pcdhga8 /// Pcdhga9 /// Pcdhgb7 /// Pcdhgb8 /// Pcdhgc3	0.970724	-1.25963	0.152771	-1.67029	0	-2.46353	0	-4.38728	0	-4.96817	NA	NA
1383095_PM_at	BM387808	LOC680155	0.970724	-1.30461	0.152771	-1.69113	0	-2.66203	0	-4.6114	0	-4.96317	742.865	215.839
1368325_PM_at	NM_012842	Egf /// LOC100910178	0.970724	-1.16505	0.21365	-1.43622	0.0766396	-1.85701	0	-4.08335	0	-4.96185	NA	NA
1390494_PM_at	AI177484	LOC100363469 /// Rps24	0.970724	-1.26079	0.161604	-1.77224	0.216539	-1.56095	0	-3.61202	0	-4.96048	NA	NA
1380890_PM_at	BE118102	Cspp1	0.970724	-1.12101	0.312167	1.39104	0.872411	1.05451	0	3.41873	0	4.96028	644.664	0.1302
1388714_PM_at	AI008458	Ell	0.971254	-1.14422	0.487392	1.33473	0.786409	1.12046	0.0150632	2.65058	0	4.94901	317.489	118.343
1391639_PM_at	AI170084	---	0.977351	1.118	0.310452	1.53687	0.90392	-1.05436	0.00174546	3.35799	0	4.9451	NA	NA
1380028_PM_at	BM384251	Arl4c-ps1	0.970724	-1.16083	0.311003	-1.24928	0.139314	1.44142	0	3.43296	0	4.94053	3180.22	2918.39
1369572_PM_at	NM_017145	Mcpt1	0.970724	-1.21382	0.195102	-1.63699	0.865358	-1.06375	0.00525655	-2.6243	0	-4.9364	NA	NA
1373979_PM_at	BF281977	---	0.979193	-1.14411	0.515158	1.43797	0.796375	1.15716	0.00334828	5.10696	0.00139474	4.93585	NA	NA
1389034_PM_at	BI295179	Usp18	0.970724	-1.14808	0.153642	-1.65262	0.137579	-1.61234	0	-3.27331	0	-4.93203	NA	NA
1385163_PM_at	BF397033	Rnf20	0.970724	-1.30021	0.174238	-1.51527	0.207309	-1.43688	0	-2.95587	0	-4.92915	NA	NA
1378177_PM_at	BM385007	Gemin5	0.971254	1.17617	0.785039	1.15632	0.692489	1.22256	0.00367747	3.81981	0.000346566	4.91782	180.026	0.5045
1376182_PM_at	BM383074	Falz	0.994287	-1.03768	0.550171	1.43392	0.45991	1.55692	0.0165818	4.00869	0.00379472	4.91759	271.555	114.867
1386229_PM_at	AI101392	Cir1	0.970724	1.4195	0.284292	1.97071	0.215267	2.26991	0.0349538	3.68833	0.00605699	4.90963	252.491	0.1428
1379832_PM_at	BF544977	Polr2d	0.974876	-1.17642	0.936824	1.05069	0.749192	1.20292	0.00525655	4.77679	0.000908107	4.90401	256.901	87.1189
1374831_PM_at	AI172579	---	0.970724	-1.40927	0.176202	-1.83561	0.316538	-1.49613	0.00258329	-3.36707	0	-4.89312	NA	NA
1375785_PM_at	AI101490	Fktn	0.970724	-1.09836	0.210569	-1.36946	0.13748	-1.48715	0	-2.67344	0	-4.88672	1475.32	1122.51
1374002_PM_at	AI045904	LOC100192313	0.970724	-1.4407	0.235898	-1.57916	0.14278	-1.84283	0	-3.4147	0	-4.88638	NA	NA
1371599_PM_at	AI228587	LOC294154	0.992885	-1.03864	0.439094	1.35583	0.814982	1.09977	0	3.72709	0	4.8837	1551.5	1172.89
1377446_PM_at	BF409122	Plekha8	0.970724	-1.15856	0.1753	-1.58229	0.184825	-1.53779	0.00125358	-2.76884	0	-4.87751	NA	NA
1386773_PM_at	BF524794	Btd	0.970724	-1.22843	0.152122	-1.75519	0.443798	-1.24021	0	-3.00436	0	-4.87592	611.75	169.411
1398907_PM_at	BI296182	Ormdl2	0.970724	-1.2101	0.491867	1.29032	0.977738	1.01124	0.00174546	3.48869	0	4.87199	2151.17	1541.51
1383484_PM_at	AW920193	Msl2	0.970724	-1.18247	0.171522	-1.49021	0.101221	-1.67477	0	-3.47613	0	-4.8689	1416.46	1083
1379461_PM_at	BE120147	Zfp445	0.985445	-1.06653	0.416974	-1.38468	0.200906	-1.72546	0.00367747	-3.09625	0	-4.85864	620.48	214.125
1393843_PM_at	AI071911	Fem1b	0.970724	-1.28743	0.487851	1.37942	0	5.76999	0	5.23556	0	4.85841	295.958	0.000108684
1383433_PM_at	BI281874	Klhl23	0.970724	-1.23272	0.230789	-1.3959	0.0696399	-1.87501	0	-2.75794	0	-4.85678	NA	NA
1393218_PM_at	AI176155	RGD1304878	0.99939	1.00064	0.98534	1.00692	0.0771245	1.92181	0	3.78273	0	4.8564	316.784	126.665
1374845_PM_at	AI176367	---	0.974359	-1.1071	0.702307	-1.15084	0.407899	-1.33502	0	-4.11666	0	-4.83633	NA	NA
1391025_PM_at	BI291162	---	0.970724	-1.10388	0.155683	-1.60641	0.303579	-1.33299	0	-2.60666	0	-4.83487	NA	NA
1383797_PM_a_at	BF563247	Ptrh1 /// Tor2a	0.970724	-1.24435	0.364432	-1.39761	0.0944005	-2.06379	0.00367747	-2.70101	0	-4.83361	NA	NA
1382797_PM_at	AW526331	RGD1560433	0.970724	-1.40122	0.15828	-1.70401	0.0945984	-1.88257	0	-3.90976	0	-4.82603	174.128	16.161
1369725_PM_at	NM_020101	Adap2	0.970724	-1.19425	0.208134	-1.51402	0.303697	1.38043	0	3.56588	0	4.82472	2842.88	2130.03
1395745_PM_at	AI113308	---	0.970724	-1.27195	0.333074	-1.44193	0.193874	-1.6806	0	-4.01156	0.000346566	-4.82175	NA	NA
1367701_PM_at	NM_031646	Ramp2	0.972995	-1.09468	0.171092	-1.57466	0.357829	-1.31576	0.000708026	-2.71316	0	-4.81587	2441.24	2081.95
1390427_PM_at	BF397491	Dzip3	0.970724	-1.17516	0.738156	1.14736	0.638509	1.2041	0	4.0618	0	4.80989	578.881	166.245
1398136_PM_at	AI716403	RGD1562218	0.977308	-1.18274	0.56253	1.44196	0.760658	1.21328	0.00930316	4.55186	0.00379472	4.80262	1561.44	1179.4
1398915_PM_at	BI278208	RGD1309735	0.970724	-1.3144	0.1799	-1.58127	0.203814	-1.52017	0	-3.66703	0	-4.80061	2319.45	1636.51
1395071_PM_at	AI010512	Zbtb6	0.970724	-1.25831	0.152814	-1.58688	0.302792	-1.32034	0	-3.6785	0	-4.79671	NA	NA
1377661_PM_at	AW524539	Frs2	0.996657	-1.00995	0.45782	-1.24822	0.281878	1.38979	0	3.6113	0	4.78532	2195.09	1566.64
1392162_PM_at	BF391447	LOC100912131	0.970724	-1.56973	0.152122	-1.9144	0.0759277	-2.03833	0	-3.27306	0	-4.78522	290.855	1.16742e-05
1372476_PM_at	AW533321	Fads3	0.986413	-1.05891	0.419504	-1.34045	0.104921	-1.99632	0	-4.24163	0	-4.78475	NA	NA
1380982_PM_at	BF412273	---	0.970724	-1.20607	0.189726	-1.46822	0.0557048	-1.92367	0	-4.80257	0	-4.78131	1856.33	1366.34
1383533_PM_at	AI715743	---	0.970724	-1.32411	0.410985	1.61683	0.509924	1.46906	0.00525655	4.70699	0.00162225	4.77634	801.83	286.257
1393331_PM_at	AI575856	Heca	0.994831	-1.02473	0.442742	1.39488	0.992014	1.00512	0.00258329	3.67744	0	4.76737	2539.88	1755.8
1390623_PM_at	BI279799	Gins3	0.985445	1.10528	0.946013	1.04612	0.390284	1.6811	0.018169	3.97059	0.0046832	4.76678	NA	NA
1389238_PM_at	BG376577	Pes1	0.970724	-1.26616	0.152122	-1.68717	0.156122	-1.49916	0.00751113	-1.99631	0	-4.7632	151.234	37.4471
1370864_PM_at	Z78279	Col1a1	0.970724	-1.14536	0.375037	-1.24674	0.10703	-1.59436	0	-3.15036	0	-4.75967	NA	NA
1377844_PM_at	AI411520	Ptgr2	0.970724	-1.24524	0.773886	1.15473	0.934847	1.04277	0.00258329	4.16156	0.000637572	4.75453	2314.71	1633.88
1367785_PM_at	NM_031747	Cnn1	0.970724	-1.65943	0.161604	-1.58457	0.433743	1.24782	0	3.11853	0	4.74664	NA	NA
1398262_PM_at	NM_012634	Prps2	0.993678	1.03005	0.931561	1.03774	0.66355	1.1965	0	6.48244	0	4.74554	NA	NA
1385094_PM_at	BE096277	LOC691631	0.970724	-1.11559	0.167623	-1.56001	0.351597	-1.30207	0	-3.37197	0	-4.74413	4040.45	3754.88	BMD > highest dose: 4000.0
1392828_PM_at	BI283139	Med12	0.998859	-1.00264	0.311907	1.5362	0.673631	1.19608	0	3.85149	0	4.73999	2072.16	1495.67
1395920_PM_at	AI547931	Tmem106b	0.987632	-1.05726	0.847504	1.08348	0.817801	1.09324	0.00125358	3.48551	0	4.73779	NA	NA
1371653_PM_at	BI281955	Tpm4	0.970724	-1.26258	0.927038	-1.03365	0.697037	1.13729	0	3.64069	0	4.73335	2074.51	1867.25
1389906_PM_at	AW530769	Fdft1	0.970724	-1.35991	0.361032	-1.4213	0.108624	2.02039	0	3.84573	0	4.72758	122.566	0.4411
1388707_PM_at	BF284919	---	0.970724	1.33431	0.963207	1.03129	0.248372	2.00855	0.00878487	4.09683	0.00343622	4.71761	NA	NA
1375540_PM_at	BF400209	Cdkn2aipnl	0.997137	-1.00835	0.219187	-1.47285	0.112283	-1.74769	0	-3.49414	0	-4.7153	NA	NA
1373996_PM_at	AI236940	Gtlf3b	0.970724	-1.61678	0.195404	-1.52476	0.0692788	-2.03864	0	-3.35607	0	-4.71444	498.949	146.683
1386077_PM_at	AA891822	Slc35a1	0.970724	-1.23856	0.152122	-1.66588	0.0273149	-2.09818	0	-3.85855	0	-4.70888	252.411	51.588
1382567_PM_at	AI013639	---	0.975515	-1.16155	0.975816	-1.0189	0.970358	-1.02169	0.0171849	3.51169	0.00162225	4.7088	NA	NA
1379941_PM_at	BM384685	Vps13c	0.970724	-1.29687	0.20271	-1.51187	0.0807701	-1.94999	0	-3.91845	0	-4.70675	635.144	155.029
1383452_PM_at	BG670461	---	0.971254	-1.07427	0.354556	-1.23601	0.723048	1.08508	0	2.92159	0	4.70381	335.872	139.631
1397846_PM_at	BE117101	Cby1	0.970724	-1.21037	0.171795	-1.55874	0.138768	-1.62763	0	-3.37899	0	-4.69832	3835.78	3236.01
1390660_PM_at	BE105596	---	0.970724	-1.19149	0.152771	-1.63968	0.0725126	-1.87999	0	-3.84894	0	-4.69565	201.498	58.9322
1382006_PM_at	AA996892	Snapap	0.977479	1.09079	0.187062	-1.65118	0.69576	-1.14724	0.00174546	-2.78613	0	-4.69528	2246.32	1595.65
1379347_PM_at	BM389290	---	0.970724	-1.14161	0.77788	-1.11035	0.584615	1.21497	0.000708026	3.7173	0	4.69202	NA	NA
1385978_PM_at	AI072788	---	0.991507	1.05186	0.550907	1.32631	0.389506	1.49647	0.00525655	3.35363	0	4.68752	2640.65	1808.47
1384996_PM_at	BM390588	---	0.970724	-1.1486	0.171522	-1.57812	0.0726274	-1.9705	0	-3.67954	0	-4.68637	NA	NA
1386622_PM_at	BF542874	RGD1565247	0.974359	-1.07411	0.315415	-1.28136	0.209018	-1.3773	0	-2.91913	0	-4.68477	250.525	78.4228
1394386_PM_s_at	BE107955	Vps52	0.970724	-1.12955	0.204093	-1.4512	0.389345	-1.25995	0.00258329	-2.36574	0	-4.68369	452.603	7.25155e-06
1381075_PM_at	AA956937	---	0.970724	-1.3335	0.163284	-1.66003	0.221554	-1.4919	0	-3.10349	0	-4.66703	NA	NA
1378318_PM_at	BF420065	Wdr53	0.970724	-1.3213	0.152122	-1.61655	0.0891157	-1.66572	0	-2.91442	0	-4.6593	582.651	145.888
1378008_PM_at	BF417386	---	0.970724	-1.09364	0.162728	-1.53957	0.449372	-1.21973	0	-2.68979	0	-4.6514	2835.2	1907.01
1367735_PM_at	NM_012819	Acadl	0.970724	-1.33309	0.164006	-1.60541	0.0626359	-2.04388	0	-4.35332	0	-4.64753	2716.04	1598.09
1398636_PM_at	BE110303	RGD1305420	0.97967	-1.10636	0.299622	-1.58512	0.249177	1.68855	0.0220895	2.65684	0	4.6457	2949.8	1963.19
1385836_PM_at	AI454586	---	0.970724	-1.39883	0.357995	-1.35235	0.198779	-1.56912	0.0113691	-2.28141	0	-4.64426	414.761	0.9542
1374094_PM_at	BF408129	---	0.970724	-1.42802	0.208134	-1.60652	0.676173	-1.16459	0.000708026	-3.09834	0	-4.63158	2629.6	2131.61
1395383_PM_at	BE116860	RGD1311066	0.970724	-1.12709	0.211133	-1.49899	0.163365	-1.59062	0	-3.5887	0	-4.62294	407.812	148.064
1375080_PM_at	BF392317	Slc25a45	0.970724	-1.30838	0.15536	-1.74573	0.133761	-1.72867	0.000708026	-3.08699	0	-4.62084	4380.56	2565.41	BMD > highest dose: 4000.0
1373603_PM_at	BG673166	RGD1565744	0.970724	-1.45829	0.232353	-1.7892	0.315753	-1.60868	0.0253274	-2.82204	0.000346566	-4.6117	NA	NA
1368616_PM_at	NM_012557	Fancc	0.970955	-1.12721	0.70654	1.15024	0.782388	1.10769	0.00174546	3.15144	0	4.6076	3867.73	2368.66
1376311_PM_at	BM391312	Ntng1	0.971254	1.23125	0.891868	1.10338	0.730134	1.25615	0.045761	3.51931	0.00450637	4.60561	NA	NA
1373095_PM_at	AI408081	RGD1307597	0.984379	1.12229	0.876027	1.11645	0.443473	1.65699	0.0329187	3.9514	0.00857362	4.59359	512.362	162.648
1395565_PM_at	BG669198	Cops4	0.970724	1.33074	0.28714	1.85448	0.373183	1.67115	0.00367747	4.6233	0.00379472	4.58817	NA	NA
1397615_PM_at	BG375528	---	0.992885	1.02321	0.275749	1.40857	0.690415	-1.11873	0.00525655	2.55155	0	4.57729	NA	NA
1390806_PM_at	AW251111	RGD1309730	0.970724	-1.30187	0.171522	-1.59698	0.42656	-1.26894	0.00125358	-2.7031	0	-4.56779	1626.54	1221.72
1391110_PM_at	BF393043	---	0.973049	1.08583	0.423716	-1.24227	0.0829855	1.80265	0	3.66408	0	4.56075	NA	NA
1387681_PM_at	U92069	Ucp3	0.970724	-1.12402	0.153871	-1.43759	0	-2.45856	0	-3.14168	0	-4.5606	NA	NA
1374258_PM_at	BF394021	---	0.97967	-1.12929	0.594168	1.33932	0.947339	1.03844	0.00954376	3.84654	0.000346566	4.55954	147.995	0.3006
1391035_PM_at	BE096618	---	0.970724	-1.28256	0.244701	-1.47272	0.423391	-1.29257	0	-2.84107	0	-4.55905	1555.29	1175.38
1381817_PM_at	AI044318	---	0.985726	-1.07667	0.246683	1.7311	0.451881	1.40696	0.000708026	4.19023	0	4.5588	NA	NA
1381248_PM_at	AI763874	---	0.995706	1.0346	0.88318	-1.12191	0.511281	1.60223	0.131436	3.04941	0.0204185	4.55053	NA	NA
1398374_PM_at	BE101274	Lrrc57	0.970724	-1.25262	0.185316	-1.50967	0.335909	-1.31853	0	-2.83865	0	-4.54512	283.759	63.4284
1367688_PM_at	NM_031725	Scamp4	0.970724	-1.29352	0.220204	-1.56804	0.732536	1.12965	0.00697854	-2.5108	0	-4.54361	1908.98	1398.46
1383178_PM_at	AA848470	Fbxo28	0.970724	-1.26533	0.152122	-2.02738	0.0970672	-1.83506	0	-3.76961	0	-4.53967	NA	NA
1372712_PM_at	BG380294	Ttc1	0.970825	1.20467	0.539399	1.39573	0.317813	1.73117	0.00125358	4.91687	0.00139474	4.53504	226.26	0.5949
1395652_PM_at	BI296264	Gyltl1b	0.970724	-1.22541	0.432478	-1.2501	0.318155	1.33352	0	3.39224	0	4.53448	731.196	0.9864
1383631_PM_at	BI296244	Stt3b	0.977361	1.13951	0.514511	1.41394	0.964908	-1.02341	0.00125358	6.02222	0.00450637	4.52372	712.056	0.000405967
1369978_PM_at	NM_057131	Prpsap2	0.970724	-1.14253	0.186081	-1.44613	0.154622	-1.49417	0	-3.21564	0	-4.52351	203.383	0.3653
1389157_PM_at	BI275583	Cdc42ep1	0.990106	1.05843	0.523327	1.3518	0.311041	1.61975	0.00174546	3.86219	0	4.51947	2613.3	2110.13
1382416_PM_at	AI112428	LOC100360606	0.992885	-1.03885	0.29996	1.4702	0.653036	1.18178	0.00367747	2.87187	0	4.51907	425.76	137.436
1373321_PM_at	BE111682	Mrf	0.970724	-1.49905	0.154585	-1.67213	0.07727	-1.93329	0	-3.77698	0	-4.51797	NA	NA
1374045_PM_at	AI598851	Cog8	0.970724	-1.5067	0.195543	-1.66537	0.1733	-1.71537	0.000708026	-3.61559	0	-4.51658	1960.16	1429.33
1388716_PM_at	BE109525	Ehmt2	0.970724	-1.26002	0.173421	-1.66284	0.229029	-1.51907	0	-2.932	0	-4.51371	505.583	159.886
1374019_PM_at	BF284939	RGD1564379	0.970724	1.35696	0.383368	1.53656	0.176902	2.03128	0	5.00252	0	4.5091	1461.19	1113.07
1397243_PM_at	AA850491	Ing2	0.970724	-1.20426	0.170954	-1.55957	0.204842	-1.46414	0.00125358	-2.92344	0	-4.5067	NA	NA
1382147_PM_at	AI229479	Tmem132c	0.970724	-1.24686	0.189818	-1.44662	0.0584286	-1.89247	0	-3.23311	0	-4.50578	2816.17	1897.55
1372193_PM_at	AI408713	Impact	0.970724	-1.58908	0.152122	-1.86336	0	-4.38401	0	-3.58317	0	-4.50441	700.046	243.956
1379938_PM_at	BE109444	---	0.975515	1.14583	0.709857	1.20495	0.0872848	2.68107	0	4.88247	0	4.49582	NA	NA
1382994_PM_at	AI236143	---	0.970724	-1.26203	0.18405	-1.847	0.559886	-1.27013	0.00525655	-3.01251	0.000346566	-4.48387	1872.22	1376.08
1369857_PM_a_at	U81518	Slc14a1	0.970724	-1.30661	0.18654	-1.50528	0.085011	-1.83189	0	-3.05112	0	-4.47981	NA	NA
1376077_PM_at	BG374774	Mxd1	0.970921	-1.09813	0.163798	-1.59819	0.692148	-1.12058	0	-2.96719	0	-4.47593	4203.97	2499.8	BMD > highest dose: 4000.0
1393782_PM_at	BF396790	---	0.990274	1.05654	0.663728	-1.22757	0.936821	-1.03873	0.0196651	2.84977	0.000637572	4.47568	NA	NA
1371202_PM_a_at	AB012232	Nfib	0.992885	1.05563	0.708889	1.23422	0.587755	1.34389	0.0118157	3.5783	0.0018399	4.47499	NA	NA
1387673_PM_a_at	BI285568	Anxa6	0.970724	-1.16543	0.318263	-1.5129	0.17696	-1.81432	0.00125358	-3.68515	0	-4.47406	NA	NA
1379251_PM_at	BF398485	---	0.970724	-1.10601	0.163081	-1.60163	0.259213	-1.40256	0.00218865	-2.37442	0	-4.47096	797.277	273.575
1389278_PM_at	BI282934	Tspyl2	0.970724	-1.20862	0.729298	-1.14242	0.788883	-1.10712	0.00401966	3.149	0	4.46923	2709.04	1843.58
1396344_PM_at	AI548117	Nt5dc1	0.992885	1.04194	0.954642	1.02955	0.826133	1.11148	0.00611918	3.48562	0.000346566	4.46671	2344.16	1650.17
1388921_PM_at	BI279587	---	0.970724	-1.39368	0.157758	-1.6374	0.109706	-1.71331	0	-2.81814	0	-4.46425	NA	NA
1387018_PM_at	NM_053770	Sorbs2	0.970724	-1.36559	0.202592	-1.58863	0.15368	-1.70319	0	-3.60994	0	-4.45611	757.115	211.581
1389016_PM_at	AI029306	Usp4	0.970724	-1.41748	0.162279	-1.68896	0.0899604	-1.92085	0	-4.21517	0	-4.45596	355.262	137.176
1398965_PM_at	BF388772	Golga4	0.970724	-1.12615	0.346967	-1.35725	0.191438	-1.59438	0.00218865	-2.90514	0	-4.45034	1612.63	1212.73
1384053_PM_at	BF556415	Ube4a	0.97967	-1.09722	0.237167	-1.62763	0.505654	-1.3054	0.00525655	-2.99393	0	-4.44726	4986.65	2775.18	BMD > highest dose: 4000.0
1381030_PM_at	AI411326	Slu7	0.998813	-1.00478	0.59714	1.30576	0.620713	1.27864	0.0115974	3.2545	0.00115715	4.44406	NA	NA
1390305_PM_at	AI599263	Zmynd8	0.970724	-1.18567	0.188678	-1.51532	0.163727	-1.55416	0	-3.00134	0	-4.44325	419.896	77.2926
1388635_PM_at	BE113372	RGD1565472 /// Tmem127	0.97967	-1.04067	0.415701	-1.16089	0.844939	1.03584	0	2.66522	0	4.4373	1488.34	1131.18
1384991_PM_a_at	AI236142	Hdac10	0.970724	1.1915	0.268689	1.27763	0.712244	-1.08275	0.000708026	2.06559	0	4.4329	NA	NA
1376750_PM_at	AA963477	---	0.970724	-1.19143	0.152122	-1.60856	0.00804625	-1.97262	0	-3.10571	0	-4.42523	NA	NA
1395962_PM_at	BI278960	Chchd5	0.977361	-1.07456	0.158605	-1.61534	0.155869	-1.55733	0	-3.28046	0	-4.42241	NA	NA
1372673_PM_at	AW433528	---	0.970724	1.33748	0.340668	1.50507	0.346396	1.50263	0	5.50007	0.000346566	4.42058	2390.6	1675.64
1396535_PM_at	BF388500	---	0.970724	-1.19809	0.152122	-1.70474	0.100497	-1.72199	0	-3.19991	0	-4.41957	2093.29	1508.01
1384452_PM_at	AA924571	---	0.970724	1.32727	0.887051	-1.10035	0.530193	1.48538	0.0383071	3.52673	0.0071731	4.40216	NA	NA
1367521_PM_at	BI281185	---	0.970724	-1.16442	0.152122	-1.63258	0.377427	-1.25487	0	-2.80154	0	-4.39922	2148.94	1540.23
1393303_PM_at	AW918896	---	0.970724	1.3427	0.68474	1.21578	0.238435	1.76844	0.00258329	3.63826	0.000346566	4.39659	NA	NA
1377123_PM_at	BI286134	Slc27a4	0.98118	-1.10855	0.742742	1.18669	0.56612	1.33435	0.00904035	3.51246	0.000346566	4.39202	262.72	39.9544
1387299_PM_at	NM_053337	Pias2	0.984379	1.04516	0.971005	-1.01062	0.637844	-1.12807	0.030797	1.73903	0	4.38577	337.126	127.527
1385953_PM_at	AI454608	Mllt3	0.97967	-1.10711	0.313035	1.57635	0.920357	-1.04882	0.00367747	3.35633	0	4.38425	1785.87	1322.77
1388497_PM_at	AI411426	Acot13	0.973962	-1.13033	0.524191	1.29753	0.752071	-1.13724	0.00334828	3.48823	0	4.37844	1674.57	1252.56
1367898_PM_at	AF441118	Bnip3l	0.970724	-1.14207	0.205658	1.67967	0.877607	1.06358	0.00125358	3.36824	0	4.37616	1441.58	1099.92
1389117_PM_at	AW532161	Osgep	0.984096	1.12373	0.936786	-1.05623	0.965904	-1.0293	0.0664472	3.18801	0.0104559	4.37296	228.509	0.9574
1388421_PM_at	BI295895	LOC100362548	0.970724	-1.77846	0.153643	-1.83864	0.1548	-1.71188	0	-3.43535	0	-4.3711	297.709	99.871
1380001_PM_at	AW526140	Pnn	0.970724	-1.38037	0.209598	-1.65401	0.361796	-1.41624	0.00668697	-2.77528	0	-4.36887	NA	NA
1376932_PM_at	BI300388	RGD1560880	0.977361	1.13968	0.539642	1.38422	0.287645	1.76143	0.00125358	4.55518	0.000637572	4.36828	NA	NA
1372628_PM_at	AA800277	Ap4s1	0.970724	-1.17589	0.158605	-1.48742	0.0675523	-1.76432	0	-3.12914	0	-4.36512	539.145	199.628
1390198_PM_at	AW523642	Suv420h1	0.997241	1.01283	0.448532	1.39693	0.522849	1.32882	0.00125358	3.49391	0	4.35775	1813.87	1340.17
1378264_PM_at	BG375928	Nasp	0.996181	-1.01992	0.15536	2.53301	0.796381	1.14572	0.0043612	4.38863	0.00361661	4.35213	212.953	0.5638
1390640_PM_at	AA850760	Chtf18	0.970724	-1.23275	0.420775	1.49507	0.765217	1.16765	0.0077671	3.53793	0.000908107	4.34695	289.341	0.8431
1389415_PM_at	BI289649	Rsbn1	0.970724	-1.24186	0.16874	-1.50792	0.412042	-1.24055	0	-2.64375	0	-4.34318	1784	1321.61
1389427_PM_at	BM386487	---	0.971877	-1.16229	0.59494	1.30648	0.65385	-1.25352	0.0187322	-2.95121	0	-4.33952	911.502	189.593
1371171_PM_at	M10094	RT1-EC2	0.970825	-1.09315	0.185443	-1.47817	0.0928446	-1.76181	0	-2.96196	0	-4.33564	2368.18	1663.37
1370082_PM_at	NM_021578	Tgfb1	0.970724	1.10498	0.17508	-1.51154	0.205638	1.44711	0	3.90085	0	4.32785	2707.51	2223.37
1387709_PM_at	AY032728	Figf	0.996524	1.02421	0.792034	1.19423	0.916825	-1.06931	0.0241766	3.92064	0.00990598	4.32704	2629.62	2082.91
1378482_PM_at	AI411065	Mdfic	0.970724	-1.2125	0.152122	-1.72623	0.144432	-1.52429	0	-2.74971	0	-4.32692	NA	NA
1382727_PM_at	AI071140	LOC100362342	0.97967	-1.07967	0.36389	-1.36889	0.255479	-1.49918	0.00297981	-2.7897	0	-4.32516	410.629	93.576
1378578_PM_at	BE117291	---	0.970724	-1.10956	0.17541	-1.50659	0.166665	-1.50829	0	-3.01451	0	-4.32242	243.197	57.1631
1385273_PM_at	AA859665	---	0.970724	-1.52305	0.15536	-1.8993	0.155869	-1.7976	0	-3.72266	0	-4.31677	NA	NA
1392592_PM_at	AI137045	---	0.985382	-1.07335	0.337169	-1.50986	0.0687883	2.78156	0.9802	-1.01573	0	-4.31267	NA	NA
1384652_PM_at	AI555485	Htatsf1	0.992885	-1.05126	0.617992	1.29227	0.282292	1.75802	0.00258329	4.41995	0.00162225	4.30582	NA	NA
1370767_PM_at	M20183	Cox6c-ps1	0.974359	-1.11899	0.301921	-1.50349	0.629934	-1.20728	0.0578286	-2.11582	0	-4.29963	3177.55	2536.18
1394993_PM_at	AW531339	---	0.970724	-1.33635	0.318702	-1.34727	0.0879358	-1.85858	0	-3.00568	0	-4.29936	2510.53	1740.24
1390213_PM_at	BF388763	---	0.970724	-1.22642	0.310959	-1.34071	0.136398	-1.61592	0	-2.74773	0	-4.28936	1506.58	1143.28
1371561_PM_at	AA849522	G6pc3	0.992885	-1.06281	0.835767	1.15186	0.639652	1.34767	0.0438115	3.56573	0.0127584	4.28502	579.701	191.115
1386555_PM_at	BF563960	---	0.970724	-1.16293	0.167932	-1.57191	0.275227	-1.38203	0.000708026	-2.71291	0	-4.28378	NA	NA
1383386_PM_a_at	AI177465	Sec3l1	0.970724	-1.25928	0.152122	-2.00328	0	-2.57095	0	-3.24625	0	-4.2767	420.4	121.195
1380180_PM_at	AW528635	---	0.970724	-1.16382	0.306388	1.53174	0.986931	1.00739	0	3.60954	0	4.275	NA	NA
1369912_PM_at	NM_019302	Crk	0.970724	-1.66517	0.246309	-1.62636	0.154622	-1.89583	0.00218865	-3.06517	0	-4.27411	NA	NA
1375148_PM_at	AW252880	Zfpm1	0.994287	-1.03742	0.846915	1.12333	0.37237	1.65777	0.0271335	3.37385	0.00286467	4.27072	1946.15	1420.91
1384916_PM_at	AI717256	---	0.970724	-1.16745	0.235607	-1.49033	0.312822	-1.3907	0	-3.12519	0	-4.27028	501.954	231.841
1382060_PM_at	BE115085	---	0.979278	1.09083	0.336339	1.4266	0.511927	1.27207	0.00218865	3.14682	0	4.26814	289.884	0.276
1377375_PM_at	AA944898	Aass	0.970724	-1.41432	0.19292	-1.68123	0.381002	-1.38125	0.000708026	-3.07674	0	-4.26618	NA	NA
1398706_PM_at	BI294633	LOC100909675	0.990148	1.03407	0.906642	1.03587	0.118113	1.64635	0	4.26206	0	4.26276	NA	NA
1372171_PM_at	BE111559	Phc1	0.970724	-1.25559	0.252721	-1.42071	0.0759277	-1.93701	0	-3.61921	0	-4.26258	1411.86	1079.89
1397617_PM_at	BM382925	Jarid1a	0.970724	-1.54739	0.155683	-1.81589	0.376074	-1.36448	0.0124806	-2.32102	0	-4.26156	3753.76	2322.25
1384525_PM_at	AI549335	Dock11	0.970724	-1.17979	0.152122	-2.03176	0.0730962	-2.11446	0	-3.88049	0	-4.25535	NA	NA
1395456_PM_at	AW919228	---	0.996835	1.01727	0.7286	1.22694	0.879413	1.09313	0.0539749	2.9613	0.00555833	4.25218	NA	NA
1393203_PM_at	BG665886	Fam136a	0.970724	-1.17819	0.281436	-1.34719	0.221554	-1.4167	0	-2.98312	0	-4.24385	NA	NA
1373982_PM_at	BM385377	RGD1306595	0.970724	-1.16178	0.154778	-1.59364	0.0763835	-1.80179	0	-2.79555	0	-4.2368	2040.62	1477.16
1391651_PM_at	BF408842	Atad2	0.970724	-1.52822	0.205378	-1.80391	0.0250717	3.35603	0.00583127	3.12112	0	4.23142	2799.45	2148.1
1371859_PM_at	D86655	Poldip3	0.972107	-1.11985	0.356716	-1.40042	0.181098	-1.69685	0.00466216	-2.77515	0	-4.22644	285.517	101.708
1388740_PM_at	AI177645	Fermt3	0.970724	2.20121	0.698984	-1.28981	0.835291	1.14512	0.0968168	2.85994	0.0119621	4.22139	NA	NA
1373425_PM_at	BF284224	Clk2 /// Scamp3	0.970724	-1.37764	0.638381	-1.20958	0.032185	-2.85182	0.013102	-2.54871	0	-4.21983	677.516	217.981
1388932_PM_at	BI274917	Lama5	0.970724	-1.22996	0.238408	-1.4541	0.122228	-1.74318	0	-2.98573	0	-4.21952	2855.98	2239.94
1393974_PM_at	AA964645	Meox1	0.970724	-1.24298	0.193771	-1.4052	0.582944	-1.14121	0.00218865	-2.22984	0	-4.21946	2852.84	1915.75
1381592_PM_at	AA926244	---	0.970724	-1.14632	0.15356	-1.51543	0.0383249	-1.9243	0	-3.4209	0	-4.21735	2045.86	1480.25
1380398_PM_at	AI168970	---	0.970724	-1.12092	0.283009	-1.37864	0.150412	-1.60847	0	-2.8671	0	-4.21046	3920.81	2389.93
1369063_PM_at	NM_012903	Anp32a	0.970724	-1.17396	0.395812	1.49297	0.849829	1.09482	0.0111676	3.24244	0.000908107	4.20823	NA	NA
1392950_PM_at	BF552973	LOC100912348 /// Myot	0.970724	1.20414	0.453405	1.39135	0.298232	1.59525	0.00334828	3.47095	0.000346566	4.20463	NA	NA
1371805_PM_at	AI406508	Ankrd46	0.970724	-1.20039	0.170247	-1.68589	0.193219	-1.59458	0.00218865	-2.89549	0	-4.20332	2032.58	1472.42
1382602_PM_at	BE120211	RGD1565257	0.970724	-1.26203	0.152122	-1.67627	0.161663	-1.49517	0	-2.98054	0	-4.20322	243.379	53.0403
1395872_PM_at	BF395768	---	0.970724	-1.5109	0.152122	-1.9369	0.100448	-1.71429	0	-3.10967	0	-4.19693	2589.82	1782.04
1370331_PM_at	AF347936	Il11ra1	0.970724	-1.31252	0.19018	-1.58298	0.035792	-2.29822	0	-3.6258	0	-4.19492	NA	NA
1371752_PM_at	AI105088	Rangrf	0.970724	-1.25584	0.2057	-1.48702	0.366463	1.3079	0	2.84272	0	4.17989	232.875	0.554
1382432_PM_at	AI030021	---	0.983175	1.09885	0.304073	1.67572	0.17664	2.05693	0.00125358	4.45334	0.000908107	4.17368	2984.15	1979.76
1387714_PM_at	AB031423	Crem	0.970724	-1.17522	0.195404	-1.4526	0.0938775	-1.70768	0	-2.91101	0	-4.17218	NA	NA
1388904_PM_at	AI236597	Dd25	0.970724	-1.2902	0.152122	-1.6681	0.0816378	-1.66014	0	-3.08692	0	-4.17194	2067.55	1492.98
1395884_PM_at	BF414572	Angel2	0.970724	-1.33833	0.152122	-1.69287	0.130408	-1.5523	0	-2.83013	0	-4.17176	34.5237	1.63127e-06
1373776_PM_at	AI406341	---	0.970724	-1.20858	0.165218	-1.56484	0.852069	-1.05358	0.000708026	-2.68578	0	-4.16772	NA	NA
1393546_PM_at	BF394642	---	0.999335	1.00052	0.326943	-1.30051	0.845388	1.05548	0	3.46715	0	4.16631	3991.84	3632.79
1368537_PM_at	AI045623	Dctn4 /// LOC498752	0.983175	1.0786	0.287731	1.56124	0.996224	1.0017	0.000708026	3.45331	0	4.16618	NA	NA
1386529_PM_at	BF564309	---	0.970724	-1.35684	0.152771	-1.78021	0.351729	-1.35987	0	-2.96246	0	-4.16401	NA	NA
1396268_PM_at	BF523991	Sp110	0.986592	1.05899	0.394084	-1.38086	0.126769	1.92339	0	4.30922	0	4.16367	NA	NA
1392823_PM_at	AI146105	Snhg11	0.970724	-1.14213	0.195393	-1.34988	0.0941196	-1.55586	0	-2.47106	0	-4.16201	973.361	289.208
1391574_PM_at	AW253369	---	0.970724	-1.39289	0.322015	-1.46047	0.253365	-1.57772	0.0169897	-2.74777	0.000908107	-4.16147	3466.47	2200.57
1387426_PM_at	NM_133614	Slc25a21	0.970726	1.18537	0.173209	2.1023	0.470362	1.42424	0	5.13489	0.000908107	4.15585	NA	NA
1377198_PM_at	AA891732	---	0.970921	1.20559	0.656216	1.2942	0.168692	2.27682	0.0178057	3.44354	0.0018399	4.15564	NA	NA
1368131_PM_at	NM_031808	Capn6	0.970724	-1.27071	0.159925	-1.65364	0.152919	-1.62396	0	-3.64878	0	-4.15464	NA	NA
1379500_PM_at	AA860044	Ccdc117	0.970724	-1.38989	0.20126	-1.63445	0.276095	-1.4869	0	-3.3962	0	-4.15407	3450.04	2193.4
1373746_PM_at	BM390756	Wdr91	0.970724	-1.61001	0.152122	-2.09209	0.109195	-1.65854	0	-3.99079	0	-4.153	NA	NA
1374892_PM_at	AI410221	Sat2	0.970724	1.09372	0.85424	-1.04379	0.184017	1.35905	0	2.61046	0	4.15288	NA	NA
1394743_PM_at	AI234230	LOC100363228	0.970724	-1.37302	0.152122	-1.55279	0.0687883	-1.63308	0	-2.54562	0	-4.15221	3038.43	2180.14
1367839_PM_at	NM_019238	Fdft1	0.970724	-1.42022	0.152122	-1.83163	0.183243	-1.50337	0	-3.13462	0	-4.14725	135.628	0.7129
1368762_PM_at	NM_053299	Ubd	0.982757	-1.05003	0.266725	-1.34123	0.354952	-1.27269	0	-2.97669	0	-4.14171	NA	NA
1391406_PM_at	AI169572	---	0.970724	-1.18856	0.295147	-1.33903	0.186156	-1.47416	0	-3.41374	0	-4.13818	NA	NA
1384724_PM_at	AA850766	Adamts5	0.970724	-1.23036	0.17783	-1.48918	0.740436	1.09354	0.00334828	-2.05276	0	-4.13799	NA	NA
1389093_PM_at	BI281735	Pak1	0.970724	-1.19305	0.412424	1.39514	0.689006	-1.17635	0.00297981	3.37575	0	4.13716	538.469	0.9536
1383358_PM_at	AI072577	Akap1	0.970724	-1.43212	0.414475	-1.33598	0.320881	-1.43525	0.00334828	-2.78454	0	-4.13332	353.826	131.115
1386837_PM_x_at	BF556285	Zfp574	0.970724	-1.28865	0.188732	-1.65647	0.867876	1.0629	0.0154797	-2.28255	0	-4.13184	3113	2040.9
1387300_PM_at	NM_053797	Crnkl1 /// LOC100360434 /// LOC100365941 /// LOC100910202	0.970724	-1.60106	0.192591	-1.62576	0.132286	-1.78541	0	-3.12886	0	-4.13002	229.999	4e-12
1397419_PM_at	AI101314	Mpp6	0.970724	-1.20405	0.152122	-1.72084	0.284553	-1.35419	0	-2.85515	0	-4.12704	NA	NA
1385470_PM_at	AI045606	---	0.970724	-1.18772	0.277408	-1.38555	0.776357	-1.08995	0	-3.25446	0	-4.12564	NA	NA
1375566_PM_at	AI180275	Agtrap	0.970724	-1.57702	0.622553	1.20403	0.252584	-1.54877	0.00174546	2.94656	0	4.12232	3980.98	2413.77
1373708_PM_at	BG378168	Tut1	0.989142	1.0675	0.939472	-1.04223	0.61759	1.28823	0.00174546	4.06177	0.000908107	4.11908	1597.63	1203
1394787_PM_at	AI407480	RGD1309138	0.984436	-1.08015	0.396929	1.45723	0.750154	1.15477	0.00125358	3.43435	0	4.11278	34.5237	1.63127e-06
1379906_PM_at	BM385311	Atp1b2	0.970724	-1.19213	0.163081	-1.64001	0.111826	-1.76222	0.000708026	-2.64759	0	-4.1097	NA	NA
1375372_PM_at	BE113060	Rexo1	0.970724	-1.31854	0.191159	-1.47303	0.0718755	-1.85592	0	-3.04339	0	-4.10896	NA	NA
1368947_PM_at	NM_024127	Gadd45a	0.970724	-1.29636	0.183244	-1.5882	0.0935944	-1.87222	0	-3.00035	0	-4.10731	NA	NA
1391846_PM_at	AI137686	Ppp1r16a	0.970724	-1.22607	0.544647	1.27466	0.569903	-1.25117	0.00174546	3.34146	0	4.10511	2461.66	1714.12
1382970_PM_at	AI764733	Ubr2	0.993378	1.01992	0.657065	-1.1178	0.0611491	1.81185	0	3.18376	0	4.10159	2572.65	1773.05
1377960_PM_at	BF407455	---	0.984379	-1.12422	0.313108	-1.93062	0.335044	1.87313	0.0310566	3.76471	0.0137162	4.10115	3301.04	2127.27
1374271_PM_at	AW528864	---	0.985692	-1.0457	0.163068	-1.57329	0.180205	-1.50295	0.000708026	-2.99326	0	-4.09973	2335.29	1645.27
1395129_PM_at	BE107340	---	0.987895	-1.04793	0.273456	-1.44628	0.948359	-1.02259	0.0205513	-2.14104	0	-4.09327	NA	NA
1390436_PM_at	BI300794	---	0.970724	-1.31307	0.883379	-1.03346	0.0807701	1.57551	0	3.06974	0	4.09066	428.926	168.152
1377129_PM_at	BF419558	Fbxo39	0.970724	-1.23651	0.218868	-1.33644	0.144611	-1.44827	0	-2.47136	0	-4.08971	2814.29	1896.61
1385770_PM_at	BF415530	Ulk4	0.97967	-1.06907	0.157758	-1.63128	0.0979663	-1.76461	0	-3.20323	0	-4.0847	613.668	0.6958
1384417_PM_at	AA998783	Apoc4	0.970724	-1.18442	0.302453	-1.37852	0.0517987	-2.16813	0	-3.46541	0	-4.08063	NA	NA
1390488_PM_a_at	AI176077	Stk38	0.970724	-1.20085	0.195041	-1.50842	0.11919	-1.69003	0	-3.18	0	-4.07771	NA	NA
1398826_PM_s_at	NM_139113	Nr2f6	0.980946	1.08182	0.315214	-1.46625	0.2126	-1.64219	0.00125358	-3.483	0	-4.07761	2367.11	1662.79
1389161_PM_at	AW144193	---	0.970724	-1.21091	0.188753	-1.4739	0.14298	-1.56332	0	-2.7935	0	-4.06074	NA	NA
1392764_PM_at	BE115434	---	0.970724	-1.23185	0.155683	-1.54143	0.091307	-1.6882	0	-2.93866	0	-4.06031	3659	2282.88
1383276_PM_at	BG664988	Lancl2	0.970724	-1.17288	0.154378	-1.66398	0.10711	-1.74836	0	-2.7461	0	-4.05987	NA	NA
1387427_PM_at	NM_022246	Rad50	0.970724	-1.23982	0.15536	-1.8407	0.684831	-1.15804	0.00499022	-2.64789	0	-4.0591	247.189	48.2135
1384374_PM_at	BF523755	---	0.988377	1.03901	0.640577	1.14738	0.848025	1.05911	0.00218865	2.38808	0	4.05706	311.82	50.6252
1384040_PM_at	BE121108	Cep290	0.970724	-1.13058	0.912253	1.03695	0.258822	1.40993	0	3.95227	0	4.05632	NA	NA
1374191_PM_at	AA956764	Rhbdf1	0.970724	-1.28774	0.232826	-1.38859	0.387404	-1.25537	0	-3.21587	0	-4.0544	3599.66	2257.84
1376728_PM_at	BM392264	---	0.970724	-1.08678	0.224114	-1.32491	0.209446	1.34292	0	3.05439	0	4.0508	2690.34	1834.03
1399138_PM_at	BG672805	Dcaf8	0.970724	-1.22785	0.152122	-1.71204	0.479506	-1.22408	0.00466216	-2.23487	0	-4.04975	NA	NA
1398833_PM_at	NM_053569	Mbtps1	0.970724	-1.1925	0.271191	-1.52167	0	3.48288	0	7.2964	0	4.04862	1401.25	1072.72
1387925_PM_at	U07202	Asns	0.970724	-1.62805	0.152122	-1.82548	0.322221	-1.34797	0	-2.70533	0	-4.04592	4047.97	4037.66	BMD > highest dose: 4000.0
1385380_PM_at	AI044983	---	0.970724	-1.23644	0.152771	-1.77403	0.372054	-1.33187	0.00525655	-2.25142	0	-4.04588	NA	NA
1388801_PM_at	AA945103	---	0.970724	-1.18569	0.621703	1.16332	0.460679	-1.24696	0.0347133	1.85604	0	4.04531	1865.87	1372.19
1397004_PM_at	BF394158	---	0.970724	-1.20675	0.564779	-1.19606	0.40791	1.2908	0	2.90296	0	4.04476	NA	NA
1389484_PM_at	BI274693	Coq4	0.970724	-1.13183	0.152771	-1.61679	0.0845706	-1.76255	0	-2.93072	0	-4.04231	NA	NA
1395881_PM_at	BE110708	---	0.980977	-1.09407	0.768929	1.14621	0.810711	1.11067	0.0192968	2.71743	0	4.03959	NA	NA
1377959_PM_at	BF397523	Fam32a	0.970724	-1.34668	0.152122	-1.76664	0.0438941	-1.95298	0	-3.66596	0	-4.03851	463.236	136.338
1383079_PM_at	AW916826	Vma21	0.970724	1.43664	0.730831	1.18852	0.433121	1.45512	0.00367747	3.65872	0.000346566	4.03823	NA	NA
1368725_PM_at	NM_019147	Jag1	0.970724	-1.17214	0.32121	-1.37199	0.360199	1.34036	0.000708026	2.86774	0	4.03227	1557.65	1176.92
1397737_PM_at	BF391084	Tcp11l1	0.974359	-1.15319	0.609212	1.28641	0.808724	1.12731	0.00878487	3.32233	0.00115715	4.02982	34.5237	1.63127e-06
1367800_PM_at	NM_013151	Plat	0.970724	-1.23206	0.172316	-1.57652	0.00804625	-2.50759	0	-3.58174	0	-4.027	NA	NA
1391807_PM_at	BF523623	Tcfcp2	0.970724	1.30086	0.613369	1.45551	0.582352	1.48875	0.0462867	4.04649	0.0302193	4.02404	NA	NA
1376147_PM_at	BI284316	---	0.999045	1.00206	0.866817	-1.10003	0.585777	-1.32768	0.00258329	-3.86593	0.00162225	-4.02014	NA	NA
1393987_PM_s_at	BI274742	Grk6	0.970724	-1.08946	0.239994	-1.32275	0.0918057	-1.58709	0	-2.87403	0	-4.01749	2638.32	2258.61
1375793_PM_at	BI295700	---	0.970724	-1.1315	0.152122	-1.56525	0.189525	-1.38948	0	-2.46162	0	-4.01644	451.18	184.11
1389639_PM_at	BF283302	RGD1565350	0.989393	-1.04464	0.751724	-1.11926	0.660052	1.16385	0.000708026	3.02706	0	4.01524	509.82	0.6165
1393087_PM_at	BI277503	Recql5	0.970724	-1.15105	0.152122	-2.05084	0.00804625	-2.88791	0	-3.63254	0	-4.01292	NA	NA
1396062_PM_at	BF290729	---	0.977351	1.13544	0.901922	-1.06868	0.547259	1.33514	0.0129122	3.27698	0.00139474	4.01239	2676.47	1826.92
1393854_PM_at	AA965126	---	0.970724	-1.18668	0.489676	-1.35094	0.0273149	3.17185	0	8.04555	0	4.01109	2190.97	1564.29
1367981_PM_at	U70777	Rabep1	0.970724	-1.29882	0.632777	1.32631	0.60665	-1.34394	0.0324752	3.36903	0.00975804	4.01009	NA	NA
1376178_PM_at	BF403703	---	0.970724	-1.51614	0.169857	-1.69564	0.249595	-1.50064	0	-3.10242	0	-4.00868	NA	NA
1390111_PM_at	BI285224	Fam91a1	0.970726	1.25788	0.301265	2.04215	0.211845	2.43101	0.0150632	4.92136	0.0248291	4.00615	2181.58	1558.94
1378990_PM_at	BI274964	---	0.970724	-1.26971	0.152771	-1.63184	0.06416	-1.92063	0	-3.75101	0	-4.00178	207.547	3.12383e-05
1371109_PM_at	AA819870	C8b	0.970724	-1.27968	0.234075	-1.43355	0.137947	-1.64225	0.000708026	-2.7903	0	-3.99903	NA	NA
1380490_PM_at	AW434884	LOC686774	0.97967	-1.07754	0.382452	-1.3379	0.238442	-1.50155	0	-3.31443	0	-3.99176	2583.96	1778.98
1397377_PM_at	AA955664	---	0.970724	-1.16995	0.194564	-1.55381	0.949666	-1.02128	0.0360446	-1.93287	0	-3.9914	NA	NA
1383587_PM_at	BF283779	RGD1565496	0.970724	-1.2443	0.152122	-1.57733	0	-2.15859	0	-3.52363	0	-3.98602	NA	NA
1383151_PM_at	AI011474	Akap9	0.970724	-1.36363	0.247585	-1.46263	0.0803958	-2.01897	0.00174546	-2.67086	0	-3.98562	564.816	222.544
1383314_PM_at	BE110098	Tmem51	0.970724	-1.36437	0.167547	-1.69175	0.100934	-1.92555	0	-3.62106	0	-3.98521	3468.3	2201.37
1395177_PM_at	AW532473	---	0.970724	-1.14431	0.299968	-1.41116	0.385371	-1.33043	0.00466216	-2.67271	0	-3.98204	1270.09	240.006
1387432_PM_at	NM_031346	Ptbp3	0.970724	-1.10095	0.152122	-1.70592	0.108375	-1.63093	0	-3.02871	0	-3.98144	NA	NA
1395095_PM_at	BF407976	Letm2	0.974359	-1.08923	0.202299	-1.48373	0.214322	1.45798	0	2.79933	0	3.97447	2725.94	1852.17
1372647_PM_at	BM388957	---	0.970724	-1.34297	0.152814	-1.66237	0.0997676	-1.75325	0	-2.67516	0	-3.97373	NA	NA
1374857_PM_at	AI579023	Gar1	0.970724	-1.23049	0.350684	-1.48412	0.299201	-1.57833	0.0645707	-2.65488	0.00379472	-3.97264	NA	NA
1379571_PM_at	AA819847	Pkp4	0.970724	-1.78113	0.158877	-1.85759	0.19037	-1.65252	0	-3.23184	0.000346566	-3.97118	471.366	144.765
1374369_PM_at	BF415686	Raph1	0.986413	-1.04953	0.173399	-1.6096	0.208197	-1.52093	0.00258329	-2.54311	0	-3.96783	3400.75	2171.74
1373825_PM_at	BG373078	Scyl2	0.988377	-1.0746	0.872173	1.09823	0.111031	2.63517	0.00218865	4.68003	0.00432036	3.96092	1988.97	1446.55
1389496_PM_at	BI300893	Akap7	0.979278	-1.07869	0.401986	-1.31319	0.449776	-1.27591	0.00724837	-2.56766	0	-3.95997	NA	NA
1373570_PM_at	AI411240	Npepl1	0.970724	-1.41451	0.152122	-1.65886	0	-3.78927	0	-3.7279	0	-3.9599	417.684	126.058
1370541_PM_at	U20796	Nr1d2	0.979735	1.1432	0.991568	1.00693	0.333859	1.82002	0.0256316	3.81143	0.0114367	3.95568	676.826	0.2724
1368491_PM_at	NM_021664	Dnase2b	0.970724	-1.57159	0.340668	-1.55828	0.837257	-1.1016	0.0581366	-2.3936	0.000346566	-3.95393	336.743	58.5184
1381394_PM_at	BM388706	Snx27	0.970724	-1.2794	0.416523	-1.29314	0.525479	-1.22198	0.0222884	-2.07826	0	-3.95352	NA	NA
1377748_PM_at	BF410460	LOC314600	0.998342	1.00649	0.88375	1.05873	0.883007	-1.05738	0.0241766	2.26162	0.000346566	3.95287	NA	NA
1378190_PM_at	AA945871	---	0.970724	-1.1477	0.152122	-1.7007	0.131763	-1.63969	0	-2.6253	0	-3.95014	201.659	1.81484e-05
1372433_PM_at	AI104715	Ngdn	0.970724	-1.45606	0.152122	-1.8709	0.139029	-1.62624	0	-3.61891	0	-3.94822	NA	NA
1393366_PM_at	BF521857	Lemd3	0.970724	-1.44853	0.152122	-1.60151	0	-2.76573	0	-3.67416	0	-3.94664	NA	NA
1375576_PM_at	BE113025	Ddx28	0.993437	-1.03043	0.387148	1.39944	0.336092	1.453	0	3.74266	0.000346566	3.94651	34.5237	1.63127e-06
1397582_PM_at	AW529518	---	0.977361	-1.06375	0.4416	-1.20678	0.268717	1.32062	0	2.77079	0	3.94579	613.579	0.7645
1371557_PM_at	BI275281	Thap4	0.970724	-1.1369	0.152771	-1.63727	0.0911339	-1.73908	0	-2.95812	0	-3.94436	2201.93	1570.53
1395697_PM_at	BF561171	Ezh2	0.970724	-1.18924	0.24929	-1.33192	0.187325	1.4106	0	3.22185	0	3.94078	NA	NA
1374288_PM_at	BG374267	Ftsj3	0.980946	1.11777	0.662942	1.26883	0.576696	1.34228	0.00583127	3.80885	0.00306115	3.93972	NA	NA
1389984_PM_at	AI072294	LOC681740	0.970724	-1.17984	0.152122	-1.5806	0.0250717	-1.91865	0	-3.39607	0	-3.93858	1743.36	1296.15
1368392_PM_at	BF420160	Slc7a1	0.987727	1.0793	0.763113	1.18327	0.707676	1.22265	0.014381	3.44146	0.00450637	3.93727	NA	NA
1391170_PM_at	BE115521	Setd5	0.971254	1.19358	0.856904	1.11734	0.319355	1.75206	0.0227968	3.45549	0.00623222	3.93707	1828.04	1348.93
1383207_PM_at	BE103628	LOC100910121 /// Rrn3	0.971254	1.23306	0.601362	1.41306	0.82248	1.16019	0.40561	1.81855	0.0201876	3.93039	215.577	90.0783
1375970_PM_at	AI010423	---	0.970724	-1.4219	0.152122	-1.99965	0.709827	-1.1322	0.00334828	-2.60456	0	-3.92929	1562.42	1180.05
1393669_PM_at	BM383757	LOC100363782 /// Rab1b	0.970724	-1.21289	0.152771	-1.68578	0.340731	-1.32587	0.000708026	-2.55689	0	-3.92923	NA	NA
1377287_PM_at	AA957673	---	0.974359	-1.08263	0.173983	-1.51175	0.212956	-1.42793	0	-2.80949	0	-3.92295	612.455	0.4278
1376191_PM_at	AA848820	Hpgd	0.970724	-1.51599	0.159218	-1.54046	0.190237	-1.43965	0	-2.75261	0	-3.92198	NA	NA
1375453_PM_at	BM392052	LOC685233 /// LOC688211	0.98975	1.03462	0.224372	-1.40824	0.601001	-1.1536	0	-2.27587	0	-3.91609	1723.37	1283.55
1383923_PM_at	BF410662	---	0.998058	-1.00869	0.355243	1.40154	0.661746	1.17422	0	3.35697	0	3.91526	591.775	281.736
1374678_PM_at	BE109578	Sema4b	0.970724	-1.28215	0.26533	-1.38661	0.58232	-1.17178	0	-3.48415	0	-3.90809	278.184	148.999
1379160_PM_at	BF399572	---	0.970724	-1.2256	0.152771	-1.56783	0.00804625	-2.24946	0	-2.99122	0	-3.90679	2737.9	1858.24
1375211_PM_at	BM391506	Rnaset2	0.971254	-1.13589	0.197954	-1.75273	0.321458	-1.50848	0.0043612	-2.88721	0	-3.90346	1626.83	1221.91
1374182_PM_at	AA965063	Smarcc1	0.984379	-1.04179	0.152122	-1.62104	0.0586896	-1.75257	0	-3.04671	0	-3.90315	374.143	113.648
1389071_PM_at	BI287221	Ehbp1l1	0.970724	-1.53678	0.175894	-1.53542	0.152189	1.56625	0	3.16747	0	3.90168	NA	NA
1387713_PM_a_at	M17153	Fcer1a	0.970724	1.45963	0.558721	1.44052	0.304644	1.90931	0.00930316	4.37527	0.0124914	3.90045	NA	NA
1395275_PM_at	BM390168	---	0.970724	-1.09492	0.945474	1.01697	0.433188	1.20363	0	2.74591	0	3.89583	3019.64	1996.77
1375699_PM_at	BM389190	---	0.971254	1.13546	0.439	1.36631	0.462809	1.34239	0	3.26468	0.000346566	3.88649	177.64	66.9566
1373836_PM_at	AI236582	Fyttd1	0.984436	1.09859	0.602296	1.34351	0.715942	1.22859	0.0208674	3.55526	0.00671567	3.88076	218.192	79.3254
1398429_PM_at	AA893184	Pdhx	0.970724	-1.11963	0.164006	-1.59841	0.241363	-1.43103	0	-2.70308	0	-3.87504	2688.7	1833.19
1384595_PM_at	AI030888	---	0.970724	-1.19255	0.19551	-1.54007	0.130039	-1.73269	0.00334828	-2.52475	0	-3.87432	220.322	86.2525
1383196_PM_at	BI289677	Zfp579	0.9981	-1.01218	0.639232	1.33548	0.741813	1.22025	0.0282544	3.71557	0.0164954	3.87384	2676.49	1826.93
1395233_PM_at	BE107671	---	0.970724	-1.42636	0.194762	-1.49469	0.18574	-1.5048	0	-3.13636	0	-3.87242	2512.06	1741.05
1389722_PM_at	BF408457	---	0.970724	-1.28606	0.238568	-1.53581	0.259492	-1.50752	0	-3.55818	0	-3.8681	345.131	78.858
1382044_PM_at	BF549748	Fam107b	0.998104	-1.00814	0.205177	-1.71608	0.299107	-1.52001	0	-3.73694	0.000346566	-3.86648	NA	NA
1373833_PM_at	BI288945	LOC100363116 /// RGD1305713	0.970724	-1.34876	0.202713	-1.54237	0.316465	-1.38368	0.000708026	-2.61363	0	-3.86647	325.094	55.214
1374755_PM_at	BG667112	---	0.970724	-1.22091	0.712226	1.18259	0.436913	-1.404	0.0334762	2.47969	0.000346566	3.86645	2340.32	1648.05
1370901_PM_at	AI407120	RGD1306215	0.996181	1.02362	0.311459	1.81535	0.494821	1.49393	0.0956774	2.67163	0.00946087	3.86252	2363.74	1660.94
1380696_PM_at	AW530527	Fam102b	0.970724	-1.10604	0.196869	-1.4643	0.0744648	-1.87048	0	-2.8229	0	-3.86172	NA	NA
1376886_PM_at	AW533838	---	0.988377	1.04417	0.165218	-1.64337	0.957362	-1.01758	0	-2.58636	0	-3.85852	NA	NA
1378344_PM_at	BF289238	---	0.970724	-1.09367	0.152122	-1.60986	0.106399	-1.61118	0	-3.08032	0	-3.85827	NA	NA
1388626_PM_at	AI638949	Ddrgk1	0.982757	1.05193	0.494746	1.19966	0.275425	1.34892	0	2.62786	0	3.85794	2389.11	1674.83
1391184_PM_at	BM390990	Rfx2	0.970724	-1.1661	0.310884	-1.2089	0.204304	1.28789	0	2.92192	0	3.85693	2917.72	1947.6
1368520_PM_at	NM_012737	Apoa4	0.992345	1.04714	0.657803	1.21432	0.177611	1.85111	0.00174546	3.3135	0	3.85132	781.162	0.000118002
1374789_PM_at	BF550398	Dcun1d2	0.970724	-1.11862	0.162728	-1.64267	0.148372	-1.63054	0.000708026	-2.6035	0	-3.84949	2786.97	1882.96
1391475_PM_at	AI235307	Hnrpll	0.970724	-1.25604	0.163284	-1.69679	0.126928	-1.80489	0.00125358	-2.88412	0	-3.84714	379.869	154.882
1388458_PM_at	BI291451	Rfc4	0.970724	-1.21208	0.281899	-1.53011	0.475161	1.31569	0.740853	-1.17292	0	-3.84656	194.187	0.9282
1377149_PM_at	BM386122	---	0.970724	-1.17692	0.204058	-1.48893	0.189708	-1.51187	0	-2.80479	0	-3.84581	278.478	213.065
1383841_PM_at	BF396378	---	0.979492	1.13086	0.74193	1.19256	0.302591	1.72361	0.00554216	3.9499	0.00361661	3.84543	455.672	141.299
1392343_PM_at	AI030867	---	0.970724	-1.22641	0.166677	-1.69995	0.406751	-1.32267	0	-3.43012	0.000346566	-3.8417	3113.65	2041.21
1396179_PM_at	BF406314	---	0.970955	-1.10476	0.202775	-1.49881	0.0701477	-1.98535	0.000708026	-2.66616	0	-3.84068	NA	NA
1368790_PM_at	NM_133617	Serpina10	0.970724	-1.36725	0.170551	-1.71074	0.207347	-1.59396	0.00218865	-2.67487	0	-3.83841	NA	NA
1377856_PM_at	BE113045	---	0.970724	-1.17174	0.167623	-1.45147	0.33476	-1.26122	0	-2.65696	0	-3.83616	2220	1580.79
1373002_PM_at	AI009481	Mrps9	0.970724	-1.37061	0.152814	-1.76355	0.274402	-1.43407	0.000708026	-2.71274	0	-3.83372	215.892	18.1861
1387755_PM_s_at	NM_138840	Tgoln1	0.970724	1.12413	0.629612	1.17522	0.78068	1.09852	0.00954376	2.51371	0	3.83292	3089.24	2029.76
1375695_PM_at	AW535358	Ythdf2	0.971254	-1.11142	0.845674	1.07342	0.920923	1.03583	0.00258329	2.73273	0	3.83282	383.379	82.1354
1374666_PM_at	BI298206	---	0.970724	-1.20124	0.152771	-1.52576	0.127466	-1.51019	0	-2.86779	0	-3.8314	1519.93	1152.11
1379887_PM_at	BI290897	Gcfc2	0.970724	-1.25139	0.152122	-1.78388	0.224273	-1.45362	0	-2.68237	0	-3.828	734.43	154.33
1383321_PM_at	BG376248	Tpst1	0.992885	-1.0377	0.99568	-1.0025	0.258447	1.61976	0	3.69412	0	3.82463	NA	NA
1378056_PM_at	BM391984	Gmnn	0.970724	-1.4009	0.173042	-1.54404	0.0893478	-1.79562	0	-3.31438	0	-3.81557	NA	NA
1379285_PM_at	AA819788	Rtp4	0.970724	-1.10672	0.152122	-1.56737	0.0410805	-1.75005	0	-2.77099	0	-3.8145	NA	NA
1369421_PM_at	NM_022615	Top1	0.970724	1.44195	0.35681	1.77833	0.246337	2.10716	0.0173917	4.08569	0.0194805	3.81422	NA	NA
1372265_PM_at	AI172218	Apopt1	0.970724	-1.44599	0.206	-1.59347	0.179483	-1.64491	0	-3.5595	0	-3.81101	511.776	146.641
1382217_PM_at	AI009517	---	0.970724	-1.16549	0.152122	-1.49619	0	-1.86519	0	-3.66565	0	-3.80988	NA	NA
1373984_PM_at	AA850715	Slc39a14	0.970724	-1.18052	0.281948	-1.40237	0.0845706	-1.92662	0	-3.42404	0	-3.80941	NA	NA
1392046_PM_at	BE121124	---	0.998813	1.00554	0.669475	1.27383	0.760145	1.18792	0.0196651	3.58196	0.00901939	3.80913	NA	NA
1377159_PM_at	BE120729	---	0.970724	-1.2786	0.211006	-1.47744	0.0887151	-1.84663	0	-3.01833	0	-3.8067	NA	NA
1391870_PM_at	BF418037	---	0.977426	1.1788	0.447744	-1.65015	0.866123	-1.12226	0.265058	-2.17525	0.0269972	-3.80385	NA	NA
1392772_PM_at	BF285633	Zfp318	0.970724	-1.28414	0.152771	-1.50873	0.0811349	-1.62588	0	-3.03305	0	-3.80382	385.24	132.655
1393058_PM_at	BE101947	Eid2	0.994831	-1.02851	0.905672	1.06323	0.831336	1.11268	0.0203669	2.96151	0.00266767	3.80349	311.089	121.324
1384136_PM_at	BI291045	Osbpl3	0.981856	-1.10643	0.471199	1.45392	0.960382	1.02753	0.0261578	3.00515	0.00361661	3.80049	NA	NA
1374516_PM_at	AI008492	Chtf8	0.970724	-1.15984	0.152122	-1.75971	0.0947539	-1.57565	0	-3.07799	0	-3.79587	341.852	132.256
1370605_PM_s_at	U53144	Lepr	0.970724	-1.36708	0.152122	-1.69626	0.0766396	-1.70951	0	-3.05896	0	-3.79332	NA	NA
1377196_PM_at	BI289660	LOC100360307	0.970724	-1.22544	0.902859	1.04648	0.975313	-1.01104	0	3.07238	0	3.79117	NA	NA
1383988_PM_at	AI028887	LOC690274	0.970724	-1.13885	0.216512	-1.47411	0.446483	-1.2515	0	-2.84812	0	-3.78954	1704.47	1271.59
1394243_PM_at	AI101062	RGD1559938 /// Sms	0.975788	1.14838	0.585841	1.32619	0.25415	1.79662	0.00401966	3.84018	0.00246841	3.78715	195.751	37.0356
1374894_PM_at	BE100017	Zc3h10	0.988377	1.04476	0.152122	1.8696	0.82859	1.07584	0	3.78117	0	3.78586	148.839	2.52028
1392892_PM_at	AA955814	Pcgf2	0.970724	-1.29848	0.262236	-1.41787	0.0984648	-1.81766	0	-3.23575	0	-3.7856	3410.97	2176.25
1382240_PM_at	AI029959	---	0.970724	1.32509	0.706527	1.29187	0.384701	1.77612	0.0233383	4.13247	0.020969	3.78447	289.688	125.848
1369742_PM_at	NM_031610	---	0.970724	-1.26663	0.270158	-1.50149	0.249258	-1.5426	0.042313	2.12264	0.000637572	3.78397	NA	NA
1396414_PM_at	BF390501	---	0.970724	-1.3543	0.270081	-1.43172	0.241781	-1.47607	0.00125358	-2.44396	0	-3.78171	88.2169	2.16987e-05
1394025_PM_at	AW434781	Smad6	0.970724	-1.55468	0.152122	-1.97266	0.237571	-1.44327	0	-2.97029	0	-3.78139	NA	NA
1369895_PM_s_at	AF109393	Podxl	0.970724	-1.15589	0.199206	-1.39855	0.0898099	-1.64495	0	-2.87308	0	-3.77956	NA	NA
1380823_PM_at	AW535469	---	0.970724	-1.11969	0.51857	-1.18339	0.335741	1.28712	0	2.58943	0	3.77656	1800.35	1331.78
1390289_PM_at	BI283804	Fig4	0.970724	-1.31961	0.16567	-1.51665	0.16666	-1.48627	0	-2.53817	0	-3.77215	2288.48	1619.28
1381336_PM_at	BF408248	---	0.980946	1.03684	0.610688	-1.09167	0.241677	1.23324	0	2.67309	0	3.77186	1613.9	1213.55
1383220_PM_at	BE114231	---	0.982911	-1.11193	0.273065	-1.89067	0.182538	-2.27565	0.0623318	-2.94788	0.0122114	-3.77118	1080.78	754.306
1371615_PM_at	BI279069	Dgat2	0.970724	-1.2786	0.163284	-1.74203	0.156309	-1.71747	0.00611918	-2.60107	0	-3.76898	3329.17	2139.91
1377042_PM_at	BI288196	Pcgf5	0.970724	1.34389	0.329305	1.68585	0.170996	2.19502	0.00466216	4.20031	0.00343622	3.76694	726.891	309.766
1376753_PM_at	BE105571	Fpgt	0.970724	1.13758	0.92545	1.03528	0.494073	1.26194	0	3.46592	0	3.76644	301.885	107.762
1370945_PM_at	BF282728	Sec16a	0.980096	1.137	0.826281	1.15154	0.381722	1.6803	0.55548	-1.50588	0.0137162	-3.76001	2668.07	1822.61
1384411_PM_at	AA962968	LOC296884	0.970724	-1.16611	0.169857	-1.52891	0.709659	-1.10876	0.0043612	-2.13226	0	-3.75951	NA	NA
1379240_PM_at	AA893453	Mbl2	0.970955	1.16072	0.89741	1.06859	0.447806	1.41427	0.00218865	3.66698	0.000908107	3.75854	NA	NA
1383989_PM_at	AI030701	Sox4	0.970724	-1.14421	0.171522	-1.47415	0.227212	-1.3695	0	-2.64838	0	-3.75714	2333.85	1644.48
1381986_PM_at	BE112452	---	0.970724	-1.1282	0.482992	1.23706	0.992461	-1.00346	0.000708026	2.78247	0	3.75418	NA	NA
1367979_PM_s_at	NM_012941	Cyp51	0.970724	-1.29529	0.152771	-1.83	0.172213	-1.63085	0	-3.2288	0	-3.75127	NA	NA
1373323_PM_at	BF397730	Eps15l1	0.970724	-1.32239	0.160667	-1.6193	0.257318	-1.40629	0	-3.08047	0	-3.74902	34.5237	1.63127e-06
1368827_PM_at	NM_019185	Gata6	0.977033	1.18622	0.956884	-1.03978	0.739896	1.24044	0.200057	2.32283	0.0186506	3.74723	NA	NA
1386070_PM_at	AA859701	Tbl1xr1	0.996128	1.02084	0.849008	1.10484	0.860612	-1.09296	0.0210432	2.92151	0.00266767	3.74414	2515.39	1742.83
1393422_PM_at	AW434931	Sdsl	0.970724	-1.19233	0.16543	-1.64131	0.0853839	-1.9272	0.00297981	-2.60241	0	-3.7431	3785.51	2335.29
1373035_PM_at	AI031032	---	0.984805	-1.04251	0.344078	-1.26956	0.742682	1.0863	0.0085331	-2.01421	0	-3.74202	540.717	0.8696
1378197_PM_at	AW433953	KIFC2	0.989503	1.07114	0.502965	1.43901	0.615434	1.31537	0.0118157	3.70472	0.0076195	3.74142	3150.52	2058.41
1368897_PM_at	AF042499	Smad7	0.970724	-1.26003	0.213699	-1.46238	0.039687	-2.11179	0	-3.00001	0	-3.74049	230.282	1.71475e-05
1383320_PM_at	AI137137	Lck	0.970724	-1.11127	0.378824	-1.29141	0.141462	-1.62108	0	-3.02657	0	-3.73918	2834.37	2273.58
1388569_PM_at	AI179984	Serpinf1	0.970724	-1.25864	0.176312	-1.47439	0.30879	-1.30424	0	-2.94967	0	-3.73867	NA	NA
1392702_PM_at	BM387858	---	0.970724	-1.1871	0.152122	-1.65333	0.0675523	-1.71735	0	-2.43672	0	-3.73751	2294.22	1622.49
1389316_PM_at	AW914946	Usp9x	0.970724	-1.14625	0.152122	-1.94436	0.369388	-1.35389	0.00174546	-2.81685	0	-3.73438	1516.93	1150.13
1397678_PM_at	BF567578	---	0.970724	-1.20375	0.193097	-1.39296	0.159375	-1.4387	0	-2.80861	0	-3.73219	2358.7	1658.17
1395928_PM_at	BE102495	---	0.980946	-1.06047	0.152122	-1.76936	0.0273149	-2.20365	0	-3.50586	0	-3.73153	NA	NA
1375469_PM_at	BE111847	Smarca4	0.970724	-1.6753	0.152122	-1.8667	0.072052	-2.22968	0	-4.36213	0	-3.73015	214.979	0.2845
1377311_PM_at	AI045616	Emx2	0.987895	-1.04794	0.619458	-1.18616	0.0907008	-2.07636	0.00334828	-2.87677	0	-3.72983	NA	NA
1390463_PM_at	BG378294	---	0.970724	-1.91843	0.193771	-1.87109	0.1004	-2.40088	0.00174546	-3.77766	0.00139474	-3.72962	1078.97	399.002
1398451_PM_at	BI296494	---	0.970724	-1.23047	0.558302	-1.32409	0.682843	-1.21366	0.616632	-1.32858	0.00655056	3.72649	NA	NA
1373332_PM_at	AA946432	Csnk1d	0.970724	-1.20045	0.280784	-1.33555	0.0844572	-1.7527	0	-3.25172	0	-3.72466	186.925	79.87
1387448_PM_at	NM_019368	Bet1l	0.970724	-1.32392	0.211006	1.98819	0.669893	-1.25227	0	4.69194	0.00450637	3.72459	NA	NA
1370509_PM_at	AF062741	Pdp2	0.970724	-1.18384	0.191511	-1.55335	0.686868	-1.13506	0.000708026	-2.61326	0	-3.72158	2153.14	1542.64
1382039_PM_at	AA944201	Rabl2a	0.970724	-1.19847	0.152771	-1.82503	0.165321	-1.65704	0	-3.28458	0	-3.71872	2151.24	1541.54
1374253_PM_at	BI291355	RGD1307235	0.970724	-1.15664	0.15536	-1.45564	0.2705	-1.28575	0	-2.27495	0	-3.71852	3258.43	2107.99
1380855_PM_at	BM390807	---	0.970724	-1.41647	0.152771	-1.81888	0.133467	-1.73269	0.00258329	-2.76928	0	-3.71603	2724.65	1851.52
1369203_PM_at	NM_053738	Wif1	0.990826	-1.04559	0.370182	1.42567	0.753551	1.13601	0.00218865	3.09535	0	3.71535	NA	NA
1370282_PM_at	U44948	Csrp2	0.970724	-1.43045	0.332398	1.57919	0.466065	-1.40913	0.0297116	2.73772	0.0018399	3.71508	NA	NA
1380827_PM_at	AA819867	Trmt1l	0.970724	1.56637	0.239353	1.67917	0.235819	1.68786	0.00525655	3.37162	0.000908107	3.71357	1948.69	1422.44
1396309_PM_at	BI292839	---	0.979306	1.11137	0.970581	-1.0189	0.674549	1.20775	0.00583127	3.37043	0.0020503	3.71165	2587.63	1780.9
1396174_PM_at	BM383970	---	0.970724	-1.55978	0.157151	-1.71665	0.854194	-1.06172	0.00174546	2.62329	0	3.70971	2457.17	1711.7
1392929_PM_at	BF416678	RGD1565616	0.970724	-1.14829	0.152122	-1.65317	0.0768864	-1.70354	0	-2.73627	0	-3.7091	726.428	246.985
1374764_PM_at	BG378053	Nop14	0.981325	1.04596	0.362213	-1.22478	0.340553	1.23916	0	2.56057	0	3.70821	NA	NA
1396610_PM_at	BF400869	---	0.992885	-1.03667	0.815838	1.10571	0.895726	-1.05753	0.000708026	3.53052	0	3.70737	NA	NA
1396267_PM_at	N55607	Pak2	0.970724	-1.3576	0.477689	-1.22716	0.084941	-1.84102	0	-2.8688	0	-3.70603	NA	NA
1392979_PM_at	AW918443	Cacybp	0.998813	1.00302	0.592182	1.25595	0.753551	1.14457	0.0733257	2.12134	0.000637572	3.7053	NA	NA
1373937_PM_at	AA799661	Fyco1	0.970724	-1.29779	0.211882	-1.47528	0.682577	-1.12923	0.00334828	-2.41357	0	-3.70485	1736.11	1291.59
1397584_PM_at	BF289504	---	0.970724	-1.12524	0.187965	-1.55184	0.456388	-1.25145	0	-3.36336	0	-3.70389	2382.97	1671.47
1398652_PM_at	BF396528	Impad1	0.970724	-1.19002	0.157563	-1.56715	0.0795576	-1.77706	0	-3.60569	0	-3.70339	2136.3	1532.94
1381780_PM_at	AA900704	---	0.970724	-1.32488	0.152771	-1.60343	0.0185351	-2.17499	0	-3.54115	0	-3.7023	4463.77	2595.59	BMD > highest dose: 4000.0
1380933_PM_at	AI639190	---	0.970724	1.21683	0.671993	1.26495	0.299936	1.76507	0.0043612	4.24394	0.0077857	3.70156	4510.84	2612.46	BMD > highest dose: 4000.0
1375061_PM_at	BM383803	Ppil4	0.970724	-1.23961	0.191824	-1.51151	0.279583	-1.37968	0.00218865	-2.3901	0	-3.69829	156.511	56.6308
1371604_PM_at	AA858969	Mrpl34	0.970724	-1.15722	0.152122	-1.60238	0.173158	-1.42193	0	-2.36829	0	-3.69692	1382.24	1059.81
1372740_PM_at	AA925557	Mink1	0.972727	1.06099	0.46214	1.17326	0.365343	-1.2411	0.00258329	2.42878	0	3.69401	223.151	85.567
1371508_PM_at	AI412098	Ptp4a2	0.974359	-1.15846	0.475932	1.43937	0.942384	-1.04049	0.0602835	2.54664	0.0032509	3.69297	NA	NA
1369852_PM_at	NM_017143	F10	0.970724	-1.25724	0.889969	1.05206	0.530567	-1.23704	0	3.12274	0	3.68992	NA	NA
1386571_PM_at	BF567145	RGD1562626	0.970724	-1.15933	0.157612	-1.60608	0.236378	-1.40799	0.00218865	-2.3659	0	-3.68811	NA	NA
1373582_PM_at	BF418394	LOC100911911	0.970724	1.33908	0.578114	1.48644	0.166737	2.82109	0.0301697	4.18326	0.0379922	3.68686	NA	NA
1377047_PM_at	AI710879	---	0.970724	-1.26004	0.152122	-1.74623	0.604539	-1.1573	0.000708026	-2.41404	0	-3.68627	2061.64	1489.51
1371721_PM_at	BI281103	LOC500532	0.973977	1.18087	0.657065	1.28394	0.172666	2.22335	0.00174546	4.77481	0.0077857	3.68611	1630.81	1224.47
1393352_PM_at	BI293882	RGD1310552	0.970724	-1.25571	0.152122	-1.69651	0.0950645	-1.58479	0	-2.49573	0	-3.68511	2494.19	1731.54
1373420_PM_at	AI175479	Ecsit	0.993393	-1.03169	0.819115	-1.10143	0.226437	1.64127	0	3.61157	0	3.68386	1541.08	1166.05
1379065_PM_at	BI295014	Serpina12	0.970724	-1.23838	0.152122	-1.68254	0.131123	-1.58667	0.00297981	-2.27927	0	-3.68202	NA	NA
1387458_PM_at	NM_019182	Rnf4	0.985382	-1.03356	0.376219	-1.19928	0.251823	1.2752	0	2.56249	0	3.68175	NA	NA
1385107_PM_at	AI137961	Slc6a14	0.970724	-1.20677	0.178112	-1.49834	0.10685	-1.68504	0.000708026	-2.63185	0	-3.68076	NA	NA
1385395_PM_at	AI549268	Stx17	0.993507	-1.03908	0.916261	1.05839	0.530876	1.36272	0.00954376	3.32626	0.00306115	3.67932	3068.84	2020.13
1393234_PM_at	BI285850	LOC687105	0.970724	-1.21976	0.29985	-1.33215	0.148982	-1.56245	0.00125358	-2.61824	0	-3.67888	4050.31	2440.91	BMD > highest dose: 4000.0
1384154_PM_at	BF554739	Wbp4	0.971254	1.17794	0.771449	1.17218	0.345308	1.63591	0.0201523	3.31264	0.00671567	3.67786	307.204	117.301
1376780_PM_at	AI172311	Fam103a1	0.970724	-1.18965	0.869624	-1.06801	0.856084	1.07248	0.00297981	2.8047	0	3.67551	515.283	0.9783
1389376_PM_at	BE113330	---	0.970724	-1.19449	0.199157	-1.48604	0.330773	-1.32989	0.00174546	-2.54138	0	-3.67294	NA	NA
1393745_PM_at	BE118179	Orc3	0.983175	-1.06692	0.598022	-1.2054	0.302765	-1.43419	0.00218865	-2.89452	0	-3.67226	225.779	4e-12
1382027_PM_at	BI296880	---	0.970724	-1.30709	0.517166	-1.28749	0.65042	-1.18976	0.0348473	-2.46135	0.00115715	-3.67103	NA	NA
1372384_PM_at	BM383306	Zfp609	0.970724	-1.13034	0.163284	-1.40659	0.0493249	-1.72142	0	-2.30667	0	-3.66964	415.425	107.646
1376521_PM_at	BG378315	---	0.970724	-1.18608	0.313035	-1.40785	0.682949	-1.14821	0.00499022	-2.55026	0	-3.66637	3051.64	2431.03
1385024_PM_at	AW535558	Cutc	0.970724	-1.19991	0.243926	-1.58772	0.836624	1.08437	0.232133	-1.61741	0.000346566	-3.66283	2110.93	1518.26
1389953_PM_at	BG374592	---	0.970724	-1.17013	0.152122	-1.53283	0.223685	-1.32616	0	-2.71457	0	-3.66281	2462.28	1714.45
1387020_PM_at	BG664123	Cyp51	0.970724	-1.19789	0.390093	-1.39994	0.630679	1.20713	0.0746559	2.04949	0.000637572	3.66011	NA	NA
1371747_PM_at	AI406304	Ppdpf	0.970724	-1.23882	0.178865	-1.72235	0.235122	-1.57116	0.00258329	-2.96317	0.000637572	-3.6591	2546.17	1759.12
1380867_PM_a_at	BM383086	Plekhm1	0.970724	-1.32479	0.82054	1.1062	0.585193	-1.26056	0.099173	2.03458	0.000908107	3.65626	257.108	78.3016
1374231_PM_at	AI103472	Klf16	0.973153	1.1467	0.21714	1.77487	0.382021	1.47837	0.000708026	3.62581	0.00139474	3.65418	372.444	86.5523
1381048_PM_at	BF398435	---	0.990616	-1.07062	0.607497	1.35505	0.631391	1.32103	0.0323393	3.32239	0.0130478	3.6498	NA	NA
1393409_PM_at	AW143298	Stxbp6	0.970724	1.29268	0.285747	1.93812	0.183919	2.3561	0.013102	4.20665	0.0180582	3.64779	NA	NA
1384929_PM_at	AI072252	Apobr	0.972974	-1.07877	0.152771	-1.56441	0.37538	-1.24688	0.00174546	-2.19869	0	-3.64699	3183.73	2073.78
1374401_PM_at	AI549249	Snx2	0.996181	-1.02122	0.950217	1.03586	0.644347	1.27347	0.0169897	3.20455	0.00432036	3.64657	1615.25	1214.42
1367612_PM_at	NM_134349	Mgst1	0.970724	-1.18371	0.165396	-1.48089	0.143121	-1.48971	0	-2.6482	0	-3.64573	3361.04	2349.13
1368429_PM_at	NM_133615	Taf9b	0.970724	-1.13997	0.173209	-1.40189	0.566475	-1.13253	0	-2.33899	0	-3.64423	993.178	231.49
1384930_PM_at	AI071862	Ccdc13	0.970724	-1.15488	0.180075	-1.59338	0.837798	1.07023	0.0082734	-2.23256	0	-3.64244	NA	NA
1389391_PM_at	AI411981	Slc35e3	0.994831	-1.01287	0.235174	-1.33893	0.0950645	-1.62356	0	-2.49484	0	-3.64164	1946.75	1421.28
1397666_PM_at	BG668689	---	0.988377	1.07754	0.736026	1.21817	0.346358	1.71092	0.00641186	4.16815	0.0100391	3.64032	659.63	1.07054e-05
1398954_PM_at	AI412298	Dnpep	0.970724	-1.1494	0.152771	-1.56025	0.0909309	-1.65401	0	-2.74504	0	-3.63668	2370.27	1664.52
1373781_PM_a_at	AI555257	Sbsn	0.977361	-1.09553	0.241294	-1.54278	0.32157	-1.42971	0.0120449	-2.35361	0.000346566	-3.63388	NA	NA
1385899_PM_at	BE113381	Trim16	0.970724	-1.37102	0.159218	-1.82634	0.143098	-1.81468	0.00297981	-2.92774	0.000346566	-3.63035	3471.23	2202.64
1390708_PM_at	AI012518	---	0.970724	-1.43401	0.331113	-1.47626	0.230706	-1.65355	0.0472608	-2.1882	0	-3.62557	NA	NA
1397784_PM_at	BI297092	---	0.970724	-1.31885	0.152122	3.51148	0.651063	1.35407	0.00611918	6.13803	0.0358134	3.62544	2717.34	1847.8
1399052_PM_at	AA957069	Tollip	0.970724	-1.54465	0.376563	1.45767	0.423875	-1.40047	0	4.47508	0.00246841	3.62533	1320.22	1017.34
1383284_PM_at	BG372598	---	0.970724	-1.2865	0.195498	-1.65069	0.286812	-1.47244	0.00466216	-2.72765	0	-3.62502	NA	NA
1390817_PM_at	BF394639	---	0.970724	-1.19434	0.347694	-1.39848	0.716503	-1.14163	0.0427496	-2.02038	0	-3.62428	451.43	0.2649
1377303_PM_at	BG373000	---	0.990826	-1.04586	0.454897	1.34403	0.450744	1.34577	0.00174546	3.17431	0	3.62303	600.709	149.1
1394931_PM_at	AI180361	Mbnl2	0.986013	-1.07274	0.80108	1.12651	0.900199	1.0603	0.0150632	2.8087	0	3.62207	NA	NA
1389674_PM_at	BI289654	Zfp282	0.970724	-1.1208	0.627224	1.16104	0	3.76792	0	3.50788	0	3.62073	506.008	151.544
1370881_PM_at	AI411117	Tst	0.970724	-1.39961	0.231731	-1.67305	0.365661	-1.44668	0.0201523	-2.5999	0.000908107	-3.62063	NA	NA
1378875_PM_a_at	AW522817	Atat1	0.970724	-1.26096	0.198218	-1.49422	0.194741	-1.49309	0.00611918	-2.17264	0	-3.61671	2031.12	1471.56
1390445_PM_at	BE114154	LOC688133	0.970724	-1.18535	0.152122	-1.62104	0.372863	-1.26058	0	-2.64767	0	-3.61505	445.419	0.6318
1384327_PM_at	BI291728	Def8	0.987271	1.07877	0.757395	1.18673	0.155579	2.30385	0.00904035	4.10229	0.0118243	3.61293	2200.49	1569.71
1385548_PM_at	AW140348	Ube2d1	0.970724	-1.44667	0.243623	-1.77823	0.555999	-1.33078	0.0446086	-2.56926	0.0032509	-3.61159	569.492	84.8177
1399124_PM_at	AI598517	RGD1310427	0.970724	-1.24725	0.22467	-1.51779	0.116536	-1.83644	0.00668697	-2.48751	0	-3.61024	NA	NA
1381088_PM_at	BE096686	Scp2	0.999045	1.00166	0.553668	1.25333	0.92609	1.03753	0.0043612	2.83907	0	3.60843	NA	NA
1390827_PM_at	AA997679	Aagab	0.970724	-1.33941	0.165218	-1.54957	0.0368311	-2.13079	0	-3.55306	0	-3.60816	2384.43	1672.27
1391407_PM_at	BF392634	---	0.970724	-1.19939	0.45751	-1.24232	0.0803958	-1.87972	0.0808861	-1.66453	0	-3.60413	NA	NA
1367804_PM_at	NM_017170	Apcs	0.988377	-1.06202	0.484463	1.37139	0.686049	1.20267	0.0207248	2.70979	0.00139474	3.60152	NA	NA
1376895_PM_at	AI137163	Il16	0.993678	-1.02686	0.704738	-1.15297	0.556945	-1.23678	0.0111676	-2.5779	0.000346566	-3.59872	NA	NA
1374214_PM_at	AI235359	---	0.970724	-1.18327	0.25444	-1.28913	0.104313	-1.5155	0	-2.86803	0	-3.59839	247.505	0.9048
1388373_PM_at	BI289063	Adipor1	0.994041	-1.02383	0.380544	1.35843	0.244622	1.52875	0	3.39861	0	3.59771	1829.41	1349.78
1378637_PM_at	BG374464	Nfx1	0.970724	1.49075	0.490119	1.5426	0.267534	2.04113	0.0102737	4.47524	0.021858	3.59656	508.414	189.88
1370907_PM_at	M83143	St6gal1	0.970724	-1.20519	0.171522	-1.51623	0.206716	-1.43912	0.00125358	-2.3326	0	-3.59434	242.798	99.4706
1382518_PM_at	BM386012	Pde8a	0.970724	-1.35263	0.22507	-1.45107	0.100314	-1.76541	0.000708026	-2.90502	0	-3.593	3148.06	2808.16
1371002_PM_at	AI704628	Pdcd2	0.970724	-1.24392	0.383334	-1.34677	0.144533	-1.73239	0	-3.23755	0	-3.59289	527.738	148.592
1371932_PM_at	AI232287	Tmem192	0.970724	-1.23816	0.231409	-1.39371	0.560452	-1.16873	0.00297981	-2.11338	0	-3.59182	721.726	167.66
1368711_PM_at	NM_012743	Foxa2	0.983175	1.05733	0.233834	-1.45596	0.279551	-1.39655	0.0630261	-1.77034	0	-3.591	NA	NA
1387498_PM_a_at	S54008	Fgfr1	0.970921	-1.12524	0.810712	1.09372	0.702025	-1.14765	0.00751113	2.63933	0	3.58023	NA	NA
1392492_PM_at	AA956982	---	0.970724	-1.21303	0.235555	-1.50402	0.174608	-1.64687	0.0148321	-2.40023	0	-3.58016	428.815	211.06
1389060_PM_at	BI297313	---	0.983175	1.12587	0.525369	1.48949	0.678068	1.2987	0.062625	3.16506	0.0242979	3.58002	234.128	56.2379
1382414_PM_at	AI043787	---	0.979735	-1.1021	0.331743	1.54324	0.979414	-1.01273	0.00258329	3.78827	0.000637572	3.58	2121.81	1524.57
1378610_PM_at	BG378206	Phc3	0.970724	-1.16166	0.152122	-1.64069	0.0803958	-1.70426	0	-3.0061	0	-3.57979	715.317	257.918
1379290_PM_at	BI294016	Cep63	0.970724	-1.29318	0.162727	-1.57025	0.116305	-1.65585	0	-2.89535	0	-3.57844	625.669	191.524
1374943_PM_at	AI170809	Fam210b	0.970724	-1.18155	0.166968	-1.49269	0.407134	-1.23093	0.000708026	-2.34098	0	-3.57474	1757.23	1304.87
1385986_PM_at	BF391203	---	0.996452	-1.00993	0.529881	-1.18901	0.260232	1.3739	0	2.83987	0	3.57246	NA	NA
1377853_PM_at	AI599177	Tshz3	0.99504	-1.0203	0.723208	1.1538	0.752081	1.13124	0.00258329	2.89458	0	3.5705	NA	NA
1396100_PM_at	BF563171	Aggf1	0.993378	1.03904	0.813537	1.12	0.251882	1.70312	0.00125358	3.77159	0.0018399	3.57039	326.384	99.0749
1382185_PM_at	BG377259	C1qtnf2	0.970724	-1.51995	0.197632	-1.71428	0.130748	-1.98099	0.00401966	-2.98885	0	-3.57003	NA	NA
1398693_PM_at	BF289500	Man1c1	0.970724	-1.15445	0.207281	-1.4676	0.32193	-1.33451	0.000708026	-2.47275	0	-3.56987	NA	NA
1397812_PM_at	H32530	Senp6	0.970724	-1.15035	0.152771	-1.51078	0.039687	-1.8206	0	-2.4606	0	-3.56509	NA	NA
1383558_PM_at	BI290282	Eefsec	0.988377	-1.04475	0.374913	1.3388	0.654268	1.15789	0	2.95001	0	3.56463	235.617	35.5053
1393686_PM_at	AA818655	---	0.970724	-1.42872	0.284292	-1.38959	0.418418	-1.27899	0	-2.86725	0	-3.56371	NA	NA
1391498_PM_at	AI072877	Sin3a	0.970724	-1.15748	0.171443	-1.55879	0.516302	-1.20101	0.0077671	-2.14225	0	-3.5628	NA	NA
1394626_PM_at	AW527544	Hmbox1	0.970724	-1.20518	0.206948	-1.46557	0.27017	-1.38084	0	-2.67296	0	-3.56248	NA	NA
1377698_PM_at	AW433947	Cd40	0.970724	-1.31635	0.192533	-1.52252	0.101167	-1.79694	0	-3.22009	0	-3.55901	3819.01	2348.95
1392149_PM_at	AA997766	---	0.990436	1.06643	0.478988	1.46466	0.571833	1.35564	0.00954376	3.70338	0.00960745	3.55861	NA	NA
1368380_PM_at	NM_019156	Vtn	0.970724	-1.50337	0.172559	-1.62927	0.0291798	-2.3278	0	-2.95969	0	-3.55812	NA	NA
1389362_PM_at	AI317821	Ptpn3	0.970724	1.86036	0.410725	1.56924	0.204821	2.07591	0.00724837	4.12236	0.0114367	3.55705	2833.25	1906.04
1367786_PM_at	NM_080767	Psmb8	0.974359	-1.11395	0.254818	1.53759	0.418142	1.34846	0.000708026	3.49286	0.000346566	3.55645	NA	NA
1370486_PM_a_at	AY032665	Ppp1r32	0.993678	1.0291	0.332874	1.48079	0.790723	1.11518	0.00751113	2.95222	0.000637572	3.55476	3165.21	2065.22
1370585_PM_a_at	X04440	Prkcb	0.983175	1.10482	0.726045	1.21539	0.303164	1.7507	0.00878487	3.96552	0.0115713	3.55449	NA	NA
1390478_PM_at	BE103926	---	0.970724	-1.23527	0.320077	-1.30489	0.619025	1.14357	0	2.64196	0	3.55394	473.549	199.334
1390063_PM_at	BG380473	Mfap3	0.970724	-1.19264	0.193742	-1.46951	0.136285	-1.5744	0	-2.54485	0	-3.55215	2450.75	1708.25
1369493_PM_at	NM_012630	Prlr	0.970724	-1.12037	0.185499	-1.4367	0.289191	-1.30429	0	-2.79114	0	-3.5488	NA	NA
1393580_PM_at	AW531476	LOC691543	0.970724	-1.24888	0.189337	-1.6526	0.194037	-1.61524	0.00525655	-2.71845	0.000346566	-3.54831	NA	NA
1368233_PM_at	NM_031042	Gtf2f2	0.999933	1.00001	0.760156	1.14217	0.789961	1.12027	0.0107137	2.7188	0.000637572	3.54673	406.941	94.2548
1371986_PM_at	AI576652	---	0.970724	-1.14063	0.241508	-1.49987	0.144432	-1.75819	0.00258329	-3.05656	0.000637572	-3.54649	995.742	316.56
1390102_PM_at	AI168996	Dirc2	0.970724	-1.2274	0.218585	-1.82189	0.705498	-1.19645	0.0141915	-3.00864	0.00162225	-3.54556	1641.33	1231.25
1382682_PM_at	AI172217	---	0.970724	-1.23112	0.315919	-1.34402	0.248113	-1.41863	0.000708026	-2.79379	0	-3.54534	2129.07	1528.77
1373084_PM_at	BI300912	Wdr20a	0.97967	-1.09935	0.367952	1.47539	0.708924	1.17861	0.00218865	3.57205	0.00115715	3.54262	2146.93	1539.07
1381874_PM_at	BF548737	Sox2	0.970724	-1.24153	0.153773	-1.44891	0.120188	-1.46462	0	-2.3975	0	-3.54143	NA	NA
1388579_PM_at	AI176841	Slc25a42	0.970724	-1.13294	0.355243	-1.31185	0.182885	-1.52103	0.00466216	-2.26029	0	-3.54022	1135.9	1006.03
1378699_PM_at	AI176379	Pkhd1l1	0.970724	-1.20867	0.51277	-1.2377	0.67428	-1.14665	0.00297981	-2.45962	0	-3.54008	NA	NA
1374172_PM_at	AI010883	Col8a2	0.970724	-1.33055	0.152122	-1.91995	0.161828	-1.63357	0.00218865	-2.63456	0	-3.53977	NA	NA
1379386_PM_at	BE107238	Gtse1	0.970724	-1.18914	0.254093	-1.44417	0.221278	-1.49323	0	-2.76698	0	-3.5386	334.11	0.9686
1388526_PM_at	AI169075	Gstz1	0.993393	-1.02597	0.412943	-1.30797	0.241119	1.49493	0	3.25694	0	3.53847	4063.98	3803.15	BMD > highest dose: 4000.0
1368062_PM_at	NM_133593	Ap3m1	0.980946	1.13758	0.99031	-1.00834	0.540263	1.46044	0.0751894	3.02056	0.0281473	3.53661	2303.75	1627.79
1385572_PM_at	AI144884	Il10ra	0.970724	-1.30744	0.813476	-1.08185	0.238987	-1.46974	0.00297981	-2.35866	0	-3.53244	1878.26	1379.77
1375958_PM_at	BF412297	---	0.971254	-1.09958	0.34597	-1.31997	0.126648	-1.67418	0	-3.01009	0	-3.52872	655.312	246.743
1374605_PM_at	AA818020	Tmem161b	0.974339	-1.09995	0.389204	-1.32031	0.17184	-1.60642	0	-2.9554	0	-3.52594	2234	1588.71
1370266_PM_at	BE115857	Parva	0.970724	1.36132	0.441701	1.54262	0.244413	1.95692	0.00334828	4.40379	0.00901939	3.52467	NA	NA
1378746_PM_at	AI013683	---	0.970724	-1.21162	0.341298	-1.41129	0.183131	-1.69125	0.00801923	-2.69395	0	-3.52454	258.892	92.0102
1374461_PM_at	AA893686	Zdhhc4	0.991414	1.02852	0.629868	1.13504	0.75927	1.08296	0.00258329	2.29451	0	3.52112	1501.32	1139.79
1370447_PM_at	D63648	Plb1	0.970724	-1.11477	0.152814	-1.64843	0.315445	-1.33498	0.00125358	-2.49061	0	-3.52042	3618.73	2265.92
1368152_PM_at	NM_133394	Zdhhc7	0.970724	-1.47626	0.47328	-1.30219	0.663932	1.17024	0	4.12049	0	3.51629	411.582	118.784
1385667_PM_x_at	AI029796	---	0.970724	-1.17514	0.166477	-1.49862	0.794571	-1.07048	0	-2.32293	0	-3.51596	NA	NA
1383833_PM_at	BI291641	Fam55b	0.988377	1.06488	0.269774	1.69313	0.736258	1.17435	0.00367747	3.4791	0.00266767	3.51553	NA	NA
1388139_PM_at	BI277586	Myh1 /// Myh2 /// Myh3 /// Myh4	0.974035	-1.09506	0.214359	-1.49251	0.678764	-1.13734	0.00297981	-2.39794	0	-3.51467	NA	NA
1383378_PM_at	BI298932	---	0.971254	1.10732	0.844454	1.07008	0.552538	1.21178	0	3.23522	0	3.51274	406.587	97.522
1374411_PM_at	BF414649	Mrpl52	0.970724	1.2274	0.623646	1.2799	0.446749	1.4537	0.0158593	3.18357	0.00539851	3.51216	1895.96	1390.55
1370344_PM_at	AF077354	Hspa4	0.970724	-1.46693	0.930327	1.03544	0.458035	-1.30108	0	3.18813	0	3.51124	NA	NA
1373141_PM_at	AI236683	Arih2	0.970724	1.26901	0.706657	1.24186	0.551787	1.38447	0.0246915	3.28958	0.0135833	3.51032	417.313	0.7664
1371542_PM_at	BI284599	Tuba4a	0.992885	-1.02729	0.284461	-1.33841	0	-2.80198	0	-3.18457	0	-3.51001	3644.3	2276.71
1377600_PM_at	BF419034	Zfp777	0.979306	1.13829	0.559119	1.37971	0.27017	1.8541	0.0160188	3.4275	0.00916122	3.50931	236.58	5.33602e-05
1390517_PM_at	BM392260	---	0.970724	1.23401	0.267023	1.67331	0.485623	1.37623	0.00981374	3.05627	0.00139474	3.509	395.35	117.991
1369101_PM_at	NM_012805	Rxra	0.970724	-1.33535	0.304997	-1.40819	0.323693	-1.39105	0.00174546	-2.67957	0	-3.50518	2792.6	1885.78
1379194_PM_at	BF407258	Klhdc5	0.995787	1.01885	0.487267	1.33243	0.525545	1.30084	0.00334828	3.10943	0.000908107	3.50121	34.5237	1.63127e-06
1369970_PM_at	NM_031827	Vamp8	0.970724	-1.12986	0.161604	-1.44	0.334861	-1.23451	0	-2.19969	0	-3.50041	2186.49	1561.74
1396036_PM_at	BF525299	Ralgps2	0.994831	-1.02348	0.545039	1.30222	0.628434	1.23207	0.00499022	3.15086	0.000908107	3.49807	NA	NA
1390566_PM_a_at	BI301453	Ckmt1b	0.970724	-1.1817	0.231483	-1.50242	0.524537	-1.23015	0.0162225	-2.1652	0	-3.49788	NA	NA
1386725_PM_at	BF566582	RGD1307934	0.970724	-1.20147	0.318994	-1.40693	0.187043	-1.61762	0.000708026	-3.06168	0	-3.49679	2199.55	1569.18
1381129_PM_at	BF392367	---	0.970724	-1.16975	0.154585	-1.33233	0.0291798	-1.55803	0	-3.13426	0	-3.4963	3036.11	2465.18
1385553_PM_at	AI136699	Pigz	0.970724	-1.20294	0.165218	-1.47341	0.885093	-1.03639	0.00174546	-2.04708	0	-3.49611	NA	NA
1388778_PM_at	BF284876	---	0.970724	-1.1517	0.163081	-1.50412	0.150394	-1.50095	0.000708026	-2.3076	0	-3.49606	2397.73	1679.53
1373112_PM_at	BE110870	Tecpr1	0.979306	-1.06926	0.955736	-1.01684	0.101015	1.73458	0	2.80493	0	3.49331	2567.43	1770.31
1395331_PM_at	BF548263	Erlec1	0.970724	-1.1222	0.566239	-1.14176	0.939906	1.01871	0	2.43823	0	3.49188	NA	NA
1373887_PM_at	BF523561	---	0.975515	-1.0887	0.302958	-1.37847	0.258859	1.42445	0	2.55224	0	3.48983	217.248	107.211
1374722_PM_at	BI296396	C1qtnf1	0.970724	-1.20759	0.152771	-1.61607	0.226619	-1.40309	0.00367747	-2.09767	0	-3.48659	NA	NA
1388663_PM_at	AI100783	LOC687118	0.987732	-1.05504	0.279314	1.50655	0.788635	1.10783	0.00525655	2.74788	0.000637572	3.48404	NA	NA
1398290_PM_at	AF287301	Kcnk13	0.983175	1.1196	0.675459	1.3006	0.691046	1.27621	0.0399145	3.47582	0.026492	3.4826	2847.66	0.2356
1382430_PM_at	AI172357	Msl2	0.970724	1.26468	0.890237	-1.07859	0.258504	1.81803	0.00697854	3.97756	0.00747428	3.48174	1476.48	1123.28
1396435_PM_at	AW914868	---	0.991237	1.05246	0.421798	1.43945	0.959498	1.02564	0.00554216	3.21531	0.000908107	3.48035	NA	NA
1386892_PM_at	NM_031975	Ptms	0.977479	1.06403	0.491202	-1.19108	0.874926	-1.04265	0.00334828	2.1659	0	3.47713	NA	NA
1377126_PM_at	BM386954	Commd7	0.974359	-1.10792	0.200308	-1.61646	0.961834	1.01765	0.126736	1.71707	0	3.47361	2587.29	1780.72
1383365_PM_at	AI715235	Col17a1	0.974339	-1.07214	0.176661	-1.4245	0.168357	-1.43523	0	-2.3755	0	-3.47285	NA	NA
1372676_PM_at	BI275774	Fahd1	0.970724	-1.15677	0.152122	-1.54839	0.0401424	-1.86273	0	-2.61487	0	-3.46871	2242.56	1593.53
1368327_PM_at	NM_134405	Slc12a9	0.973049	-1.13639	0.537961	1.29759	0.862589	1.07665	0.00801923	3.07144	0.000908107	3.4682	273.751	125.13
1395629_PM_at	BE105336	---	0.972995	-1.06507	0.73406	-1.07514	0.199205	1.32565	0	2.78713	0	3.46563	NA	NA
1382259_PM_a_at	BF287228	LOC474147	0.970724	-1.14966	0.267038	-1.43491	0.156366	-1.63044	0.00174546	-2.49504	0	-3.46556	1939.56	1416.95
1379349_PM_a_at	AI406710	Rabl5	0.977542	-1.08085	0.229029	-1.48977	0.634194	-1.16167	0.0085331	-2.25787	0	-3.46475	2230.24	1586.58
1373027_PM_at	AA944375	Mllt4	0.970724	-1.19558	0.192533	-1.44795	0.00804625	-2.42586	0	-3.01573	0	-3.46153	1467.54	1117.31
1371603_PM_at	BI291379	Prr3	0.997137	-1.01653	0.947364	1.03959	0.753551	1.19005	0.031593	3.13422	0.0101726	3.45712	476.476	99.7512
1380485_PM_at	BE106894	Ccdc71	0.970724	-1.15495	0.162692	-1.39671	0.376355	-1.19727	0.000708026	-2.15889	0	-3.45651	2369.43	1664.06
1370452_PM_at	M59786	Cacna1c	0.991414	-1.05073	0.636929	1.2436	0.687304	1.1991	0.0245317	2.61462	0.00266767	3.4544	NA	NA
1368242_PM_at	NM_013186	Kcnb1	0.987635	1.05223	0.173209	1.7969	0.84247	1.07667	0.0167801	2.6184	0.000637572	3.45369	NA	NA
1388386_PM_at	AA799822	Chmp1a	0.970724	-1.29112	0.563398	-1.15311	0.972032	-1.00952	0	2.60894	0	3.45303	2483.09	1725.61
1385414_PM_at	BE117044	Cd8a	0.970724	-1.18994	0.175169	-1.54744	0.0704257	-1.95212	0	-3.85764	0	-3.45222	NA	NA
1399153_PM_at	AA996576	Rab5b	0.970724	-1.21707	0.296765	-1.41606	0.199313	-1.57101	0.00174546	-2.91335	0.000346566	-3.45157	NA	NA
1398900_PM_at	AA893211	Dctn3 /// Dctn3l1	0.994029	1.03783	0.694201	1.23643	0.703575	1.2208	0.023494	3.0719	0.0103263	3.44941	1908.9	1398.41
1377351_PM_at	AI407337	Susd3	0.970724	-1.20043	0.158605	-1.49865	0.200278	-1.38645	0	-2.4616	0	-3.44812	2835.14	2292.3
1398183_PM_at	BE101139	---	0.973049	1.14514	0.540261	1.31775	0.862475	1.08293	0.00930316	3.01497	0.00246841	3.44597	NA	NA
1377053_PM_at	BE117757	Sgk196	0.970724	-1.45898	0.285989	-1.45127	0.169045	-1.67444	0.00334828	-2.74391	0	-3.44373	259.323	92.8268
1389661_PM_at	AI599413	Ptcd1	0.970724	1.35966	0.253163	1.55932	0.145868	1.84808	0.000708026	3.51578	0.000908107	3.44318	343.631	104.923
1393105_PM_at	BF288164	Zfp259	0.970724	-1.2944	0.29832	-1.38329	0.035792	-2.25981	0.000708026	-2.87171	0	-3.4396	NA	NA
1389317_PM_at	BF417627	RGD1565472 /// Tmem127	0.970724	-1.3066	0.152771	-1.70702	0.603554	-1.16791	0.0320591	-1.88596	0	-3.43753	2694.5	1836.16
1374179_PM_at	BF285334	Uqcc	0.999042	1.0014	0.3617	1.26501	0.930997	-1.02201	0.00466216	2.09526	0	3.43747	1449.6	1105.31
1395974_PM_at	BE096056	Wdr81	0.970724	-1.12742	0.152122	-1.72262	0.724682	1.09858	0.000708026	2.28904	0	3.43586	580.721	203.163
1390043_PM_at	BF389915	LOC685179	0.97967	1.16631	0.63192	1.38903	0.630541	1.37582	0.0681686	3.2179	0.0373281	3.43443	3066.63	2019.09
1379656_PM_a_at	AW529016	---	0.970724	-1.19311	0.397277	-1.39631	0.25206	-1.59209	0.00466216	-2.99223	0.000637572	-3.43327	NA	NA
1371405_PM_at	BE109143	Coa5	0.970724	1.26262	0.630234	1.39129	0.373962	1.81427	0.0275938	4.16259	0.0442058	3.4322	1701.68	1269.81
1378316_PM_at	AI145009	---	0.970724	-1.2626	0.165837	-1.6348	0.133266	-1.69636	0.00174546	-2.59692	0	-3.43207	508.984	104.529
1383689_PM_at	BM382871	B4galt4	0.970724	-1.32912	0.161917	-1.57059	0.272584	-1.36391	0	-2.56073	0	-3.42939	494.783	0.9903
1394316_PM_a_at	AW920272	Tspan5	0.970724	-1.14803	0.177234	-1.44356	0.200464	-1.39498	0	-2.67842	0	-3.42662	NA	NA
1382907_PM_at	BI289723	Fam46c	0.970724	-1.42296	0.324448	-1.45743	0.835161	-1.0859	0.0352328	-2.20491	0.000637572	-3.42473	NA	NA
1389699_PM_at	AW433598	LOC684903	0.988149	-1.07219	0.437988	1.46347	0.643726	-1.26116	0.0185581	3.06699	0.00432036	3.42196	2083.66	1502.4
1391483_PM_at	BF282264	Creb3l3	0.970724	-1.31139	0.162479	-1.78617	0.403974	-1.34049	0.0104781	-2.46008	0.000346566	-3.41999	NA	NA
1374208_PM_at	BE116569	Zc3h7a	0.970724	-1.19546	0.194884	-1.54514	0.54065	-1.2089	0	-3.17273	0	-3.41787	2502.26	1735.84
1398519_PM_at	AI549576	---	0.970724	-1.35078	0.152122	-1.59954	0	-2.41693	0	-2.80652	0	-3.41667	2726.73	0.8833
1384090_PM_at	AW920561	---	0.970724	-1.35453	0.341395	-1.4924	0.441642	-1.37304	0.0420621	-2.57551	0.0046832	-3.41394	672.447	0.4957
1375709_PM_at	BI275966	Sipa1	0.980946	-1.05683	0.734975	1.0995	0.757046	1.0879	0	2.8747	0	3.41113	NA	NA
1379996_PM_at	AI411753	---	0.970724	-1.2498	0.152771	-1.58192	0.993938	1.00201	0.0104781	-1.901	0	-3.411	259.179	88.4093
1373239_PM_at	BM390617	Snx33	0.970724	-1.3415	0.251314	-1.65987	0.207347	-1.77673	0.00334828	-3.30091	0.00115715	-3.40861	2043.02	1478.57
1373753_PM_at	BF404406	---	0.970724	1.20188	0.528598	1.34124	0.448731	1.41223	0.00981374	3.30273	0.00306115	3.40807	4984.98	2774.63	BMD > highest dose: 4000.0
1376162_PM_at	BE115058	---	0.970724	-1.2237	0.171092	-1.48471	0.209371	-1.40323	0	-2.63672	0	-3.40708	NA	NA
1376918_PM_at	AI029930	---	0.977351	-1.09051	0.230882	-1.57314	0.290945	-1.45907	0.054073	-2.28501	0.00162225	-3.40633	2131.07	1529.93
1396136_PM_at	BF386241	---	0.970724	-1.55564	0.152122	-1.92412	0.0410805	-2.07629	0	-2.93857	0	-3.40582	2484.26	1726.23
1384555_PM_at	BF416764	LOC363326	0.970724	-1.1947	0.152122	-1.66042	0.0677753	-1.73036	0	-2.44621	0	-3.40526	2770.59	2279.17
1395994_PM_at	BE116471	---	0.971254	-1.12821	0.235218	-1.57892	0.208384	-1.63238	0.0201523	-2.32097	0.000346566	-3.40432	NA	NA
1397964_PM_at	AI406662	Sec63	0.970724	-1.36411	0.159218	-1.58601	0	-2.7742	0	-3.87649	0	-3.40406	NA	NA
1375415_PM_at	AI169233	Lsm10	0.970724	-1.36678	0.242383	-1.36258	0.183932	-1.43798	0	-2.60747	0	-3.40184	1942.49	1418.71
1398172_PM_at	BF400727	---	0.974359	1.07295	0.304073	1.30913	0.770689	-1.0751	0.00174546	2.66303	0	3.40009	1691.8	1263.54
1372602_PM_at	BI295979	Stbd1	0.970724	-1.40664	0.157612	-1.89523	0.114989	-1.98822	0.00258329	-2.78615	0.000346566	-3.39905	555.978	0.9894
1383733_PM_at	BF555825	Ak3	0.970724	-1.57415	0.277326	-1.7577	0.741078	-1.1824	0.0077671	-3.75578	0.00731776	-3.39811	1981.16	1441.89
1375883_PM_at	BI298766	Zcchc6	0.970724	-1.25602	0.169473	-1.58623	0.297485	-1.36808	0.00466216	-2.36119	0	-3.39806	271.75	71.984
1387684_PM_at	U75918	Ppard	0.984394	1.0837	0.785243	1.1468	0.623517	1.2642	0.019146	2.94804	0.00623222	3.39748	3747.71	2319.76
1387599_PM_a_at	J02679	Nqo1	0.994831	1.02132	0.834656	1.09172	0.352868	1.44889	0.00174546	3.17445	0.000346566	3.39748	2279.61	0.6373
1377029_PM_at	AI235414	---	0.980946	-1.06633	0.559062	-1.19381	0.674361	1.13545	0	2.97926	0	3.39699	NA	NA
1376020_PM_at	BM386114	Dph2	0.983175	-1.03348	0.371983	-1.17206	0.727967	1.06374	0.00258329	1.75196	0	3.39486	239.532	46.0167
1384655_PM_at	AW142820	Kirrel3	0.970724	-1.16901	0.165301	-1.62814	0.246067	-1.44681	0.00525655	-2.24075	0	-3.39464	NA	NA
1377867_PM_at	BM390001	RGD1562284	0.970724	-1.30983	0.175998	-1.5571	0.11642	-1.70907	0	-2.56885	0	-3.39452	NA	NA
1388710_PM_at	BI281986	Rreb1	0.970724	1.42012	0.415465	1.62597	0.29027	1.88651	0.0173917	3.80003	0.021858	3.39427	420.194	0.7655
1368064_PM_a_at	U31884	Ddc	0.970724	-1.14429	0.675649	1.18541	0.858445	1.07452	0.00954376	2.64857	0	3.39348	4727	2688.1	BMD > highest dose: 4000.0
1394737_PM_at	BE108874	RGD1311345	0.998075	1.01025	0.687001	1.20491	0.331785	1.56585	0.0639639	2.29836	0.0018399	3.39284	501.133	172.401
1390357_PM_at	AW525082	Zfp574	0.970724	-1.29403	0.187306	-1.53299	0.238442	-1.43562	0.000708026	-2.64216	0	-3.39268	523.514	124.739
1373050_PM_at	AW917731	Tbc1d1	0.970724	-1.44852	0.237691	-1.46209	0.315445	-1.37812	0.00218865	-2.64071	0	-3.39011	376.678	178.763
1390546_PM_at	BI289684	---	0.970724	-1.13926	0.194667	-1.41915	0.128098	-1.5502	0	-2.64083	0	-3.38957	2028.98	1470.29
1371027_PM_at	BF556820	Cblb	0.971254	-1.08252	0.161604	-1.49652	0.128098	-1.5353	0	-2.63339	0	-3.38786	850.698	269.095
1390933_PM_a_at	BF283097	Rg9mtd3	0.995821	-1.01295	0.266865	1.39301	0.508976	-1.21219	0	3.37339	0	3.38659	340.622	108.262
1373914_PM_at	BM389075	---	0.970724	-1.14395	0.208649	-1.39831	0.134558	-1.54249	0.000708026	-2.17615	0	-3.38613	NA	NA
1369773_PM_at	NM_017105	Bmp3	0.970724	-1.22319	0.962164	-1.02377	0.39317	-1.46037	0.0215637	2.67061	0.00266767	3.38581	NA	NA
1383122_PM_at	BF415760	Prkag2	0.970724	-1.1363	0.153642	-1.48416	0.0816378	-1.6388	0	-2.66129	0	-3.38408	1788.53	1324.43
1397955_PM_at	BF409660	Rtel1	0.970724	-1.21367	0.817904	-1.08083	0.149714	-1.67142	0	-3.34106	0	-3.38373	796.318	0.000246079
1372699_PM_at	AI112403	Zfp775	0.974345	-1.09242	0.276452	1.3968	0.729363	1.11125	0.000708026	2.81352	0	3.38319	4104.91	2462.03	BMD > highest dose: 4000.0
1383734_PM_at	AA859909	---	0.970724	-1.17819	0.154378	-1.6592	0.150432	-1.58499	0.000708026	-2.34382	0	-3.383	637.257	204.793
1383696_PM_at	AW525428	Ptpla	0.970724	-1.33128	0.152814	-1.76289	0.197587	-1.54554	0	-3.08752	0	-3.38257	NA	NA
1390957_PM_at	AI112360	RGD1562018	0.970724	-1.33769	0.158605	-1.58311	0.244659	-1.38473	0.00125358	-2.19806	0	-3.38105	480.661	164.516
1367965_PM_at	NM_012652	Slc9a1	0.970724	-1.25312	0.161314	-1.76422	0.0559599	-2.3401	0.00297981	-2.51408	0	-3.38081	2387.97	1674.2
1390364_PM_at	AI044316	---	0.970724	-1.12837	0.162727	-1.48231	0.106483	-1.58927	0	-2.5167	0	-3.38071	1800.9	1332.12
1373770_PM_at	AI105345	LOC686617	0.988377	-1.04183	0.277967	-1.39046	0.591224	-1.17718	0	-2.62112	0	-3.37995	1654.35	1239.61
1372846_PM_at	AI179227	Cybasc3	0.970724	-1.13034	0.71628	-1.11355	0.800174	-1.07534	0.0245317	1.90133	0	3.37893	2563.88	1768.45
1369583_PM_at	NM_053894	Jdp2	0.970724	-1.66686	0.20358	-1.59194	0.204842	-1.58134	0.000708026	-2.95952	0	-3.37802	NA	NA
1372958_PM_at	BE111986	Otub1 /// RGD1565010	0.973781	1.14772	0.703698	1.19821	0.15062	2.07148	0.00525655	3.63742	0.00306115	3.3777	2879.51	1928.89
1384518_PM_at	BE107536	Phf14	0.970724	-1.14742	0.713218	-1.10626	0.463879	-1.2116	0.00401966	2.23251	0	3.37566	NA	NA
1390267_PM_at	AW915175	Fars2	0.99121	-1.03065	0.330297	-1.29462	0.120083	-1.61302	0.000708026	-2.30506	0	-3.37537	2000.52	1453.43
1385916_PM_at	AI639015	LOC686240	0.970724	-1.16585	0.181218	-1.44787	0.0740032	-1.77574	0.00258329	-2.19013	0	-3.37439	NA	NA
1379091_PM_at	BF551427	RGD1560755	0.998738	1.00475	0.427854	-1.34653	0.127466	1.91828	0.000708026	3.27784	0	3.37343	NA	NA
1375449_PM_at	BI296717	---	0.970724	-1.19308	0.163284	-1.55708	0.0696399	-1.89229	0.00334828	-2.30487	0	-3.3731	NA	NA
1376180_PM_at	AW915012	---	0.970724	-1.14588	0.177145	-1.4104	0.141721	-1.46277	0	-2.56337	0	-3.37281	1817.85	1342.63
1386944_PM_a_at	NM_013098	G6pc	0.985137	-1.08502	0.952333	-1.03304	0.7071	-1.20881	0.0428729	2.76484	0.0107607	3.37186	9332.65	3805.86	BMD > highest dose: 4000.0
1386064_PM_at	AI501693	---	0.970724	-1.42926	0.657065	-1.16754	0.719491	1.13052	0.000708026	2.87565	0	3.36953	NA	NA
1393811_PM_at	BF397269	RGD1561537	0.974359	-1.07753	0.152122	-1.65849	0.111074	-1.62153	0.000708026	-2.28309	0	-3.36824	4466.72	2596.65	BMD > highest dose: 4000.0
1376859_PM_at	BM384750	---	0.981856	1.08475	0.514255	1.30655	0.718699	1.15943	0.0253274	2.46376	0.000637572	3.36766	2182.9	1559.69
1394396_PM_at	AA997657	---	0.970724	-1.09822	0.152771	-1.59329	0.535233	-1.16916	0.00258329	-2.14188	0	-3.36474	2519.89	1745.21
1381989_PM_at	BI280114	---	0.970724	-1.39184	0.167966	-1.6063	0.104211	-1.79821	0.00125358	-2.59926	0	-3.36465	1833.1	1352.05
1380503_PM_at	BI290590	Fam193a	0.970724	-1.38005	0.152122	-1.69352	0.731207	-1.10373	0.00525655	-2.13485	0	-3.36289	162.3	42.8784
1375920_PM_at	AI406305	Plekho1	0.970724	1.32885	0.668759	1.27307	0.644034	1.29352	0.0158593	3.60306	0.0107607	3.36267	NA	NA
1367806_PM_at	M22586	Gls	0.979735	-1.08834	0.345758	1.43795	0.468674	1.3221	0	3.87837	0	3.36216	1100	409.46
1384783_PM_at	BI289823	Zfp161	0.970724	-1.24566	0.162469	-1.61775	0.152713	-1.59894	0	-2.63286	0	-3.36055	2842.02	1910.39
1375396_PM_at	BI282129	Pum1	0.970724	-1.32931	0.196007	-1.59917	0.26769	-1.46932	0.0109523	-2.3632	0	-3.36022	224.894	98.085
1384144_PM_at	AI058824	---	0.970724	-1.23556	0.197303	-1.38516	0.123958	-1.52028	0.000708026	-2.36653	0	-3.36005	1632.89	1225.82
1378546_PM_at	AI235245	---	0.977361	-1.10111	0.252073	-1.57337	0.169057	-1.77062	0	-3.5961	0.000637572	-3.35817	3045.25	2008.96
1383640_PM_at	BI294569	---	0.999045	-1.00184	0.375252	1.52538	0.820241	-1.11663	0.013102	3.35413	0.00655056	3.35782	199.715	0.3725
1379563_PM_at	AA998071	Irf5	0.970724	-1.21606	0.57084	1.25532	0.876852	1.0658	0.00751113	2.69194	0.000637572	3.35768	220.179	0.8719
1384497_PM_at	BG666291	Klf7	0.971025	-1.07216	0.197349	-1.33596	0.133658	-1.43048	0	-2.5624	0	-3.35738	256.188	24.8528
1398825_PM_at	D01046	Rab11b	0.970724	-1.2696	0.159735	-1.61844	0.288414	-1.37081	0	-2.6132	0	-3.35523	NA	NA
1395896_PM_at	AI233009	---	0.970724	-1.0925	0.167663	-1.44601	0.247918	-1.32657	0	-2.52964	0	-3.35433	495.275	0.9995
1381304_PM_at	BG375062	Smg7	0.970724	-1.24666	0.170166	-1.52622	0.106178	-1.69463	0	-2.48324	0	-3.35284	410.292	46.4541
1387150_PM_at	NM_019332	Padi1	0.970724	-1.28484	0.267038	-1.41072	0.190474	-1.52255	0.00125358	-2.49693	0	-3.35239	NA	NA
1394450_PM_at	AI228600	---	0.970724	-1.19925	0.191511	-1.48822	0.0918719	-1.76145	0	-2.71855	0	-3.35178	NA	NA
1383402_PM_at	BE107427	---	0.970724	-1.23991	0.152122	-1.60949	0.0701477	-1.68051	0	-2.27125	0	-3.3507	NA	NA
1398471_PM_at	BF288063	Cog6	0.970724	-1.30662	0.152122	-2.02835	0.00804625	-2.60761	0	-3.07319	0	-3.34824	585.982	147.058
1384402_PM_a_at	H31119	Dcaf6	0.999045	-1.00223	0.855782	1.09957	0.939349	1.03974	0.0085331	3.3394	0.00555833	3.34655	NA	NA
1387063_PM_at	NM_021660	Ip6k2	0.970724	-1.12617	0.307301	-1.26072	0.396137	-1.20888	0.000708026	-2.33919	0	-3.34552	34.5237	1.63127e-06
1368068_PM_a_at	NM_130740	Pacsin2	0.970724	-1.18533	0.183884	-1.5639	0.0744648	-1.97988	0	-3.50492	0	-3.34467	2374.96	1667.09
1379739_PM_at	BF408431	---	0.970724	-1.21236	0.15536	-1.48048	0.10703	-1.5285	0	-2.55032	0	-3.34433	2552.65	0.4247
1390312_PM_at	BG670441	LOC500013 /// LOC684193 /// Samd9l	0.970724	-1.43735	0.152771	-1.61388	0.0133931	-2.28728	0	-2.67849	0	-3.34309	NA	NA
1394567_PM_at	AW535805	Qsox2	0.970724	-1.11111	0.152814	-1.58431	0.137443	-1.54643	0.00297981	-2.20301	0	-3.34241	2556.55	1764.59
1367742_PM_at	NM_013200	Cpt1b	0.970724	-1.20491	0.161099	-1.68325	0.301494	-1.37728	0.00668697	-2.37494	0	-3.34154	NA	NA
1398982_PM_at	AI178239	LOC100363782 /// Rab1b	0.987727	-1.07619	0.550692	1.35922	0.90032	-1.06692	0.0187322	3.09271	0.00901939	3.34065	2466.21	1716.56
1377763_PM_at	BF283765	---	0.970724	-1.38071	0.242318	-1.48302	0.123323	-1.79767	0.00174546	-2.50004	0	-3.33974	1893.8	1389.24
1378998_PM_at	AI071538	---	0.970724	-1.36519	0.541757	1.20681	0.580153	-1.18376	0.00174546	2.5732	0	3.33764	NA	NA
1388637_PM_at	AI579376	Kansl3	0.970724	-1.20518	0.152122	-1.64124	0.0133931	-1.9179	0	-2.85805	0	-3.33624	1638.35	1229.33
1374202_PM_at	BM389779	---	0.970724	1.16352	0.621087	1.24215	0.405424	1.42766	0.00641186	3.03908	0.00115715	3.33609	2106.75	1515.84
1395294_PM_at	BE106134	---	0.992885	1.03749	0.430543	1.36032	0.713801	1.1553	0.00125358	3.23097	0.000346566	3.33343	NA	NA
1397709_PM_at	BG672259	---	0.970724	-1.15317	0.162728	-1.68007	0.270255	1.44557	0	4.6458	0	3.33251	359.681	5.03932e-05
1383312_PM_at	BF396751	Ccdc120	0.970724	-1.24097	0.686381	-1.10701	0.365952	1.24366	0	2.54012	0	3.33122	2996.04	1985.48
1384222_PM_at	BG669046	---	0.970724	-1.13052	0.31481	-1.34996	0.0594067	-2.06308	0.00641186	-2.24681	0	-3.32751	97.0635	0.7795
1373057_PM_at	AI229142	---	0.970724	-1.3566	0.238568	-1.54788	0.251176	-1.5364	0.0137517	-2.46954	0	-3.32409	290.137	31.8275
1380859_PM_at	AA891931	---	0.970724	1.10849	0.741178	-1.08609	0.11625	1.53064	0	2.65705	0	3.32399	653.061	255.001
1381916_PM_at	AA997234	---	0.994831	1.01849	0.768155	1.11272	0.601307	1.19798	0.027887	2.10264	0	3.32359	2029.64	1470.68
1378191_PM_at	AI549102	Ncbp1	0.983867	1.10379	0.587393	1.35497	0.446749	1.5135	0.00641186	4.00707	0.0154421	3.32218	239.135	66.268
1369449_PM_at	NM_013094	Plin1	0.970724	-1.24503	0.158877	-1.47097	0.00804625	-2.01986	0	-2.5736	0	-3.32202	NA	NA
1380233_PM_x_at	BE119516	---	0.982757	-1.08502	0.29233	-1.56771	0.125758	-2.09204	0.0261578	-2.4442	0.00162225	-3.32176	2142.82	1536.7
1393165_PM_at	BG377684	Tmem206	0.970724	-1.21948	0.158993	-1.56569	0.178342	-1.47153	0	-2.60372	0	-3.31634	816.512	245.308
1382718_PM_at	AA900547	Nfx1	0.970724	-1.16818	0.225794	-1.56502	0.252385	-1.51879	0.018169	2.29454	0.000637572	3.31255	2933.21	1955.14
1383003_PM_at	AA924735	Lect2	0.971254	1.15961	0.894973	1.06804	0.583771	1.28872	0.0303337	2.651	0.00379472	3.31249	NA	NA
1379094_PM_at	BF386909	---	0.970724	-1.13793	0.175998	-1.37116	0.100617	-1.49535	0	-2.50321	0	-3.31085	NA	NA
1393440_PM_at	AI071835	---	0.970724	-1.10537	0.181533	-1.37651	0.176753	-1.37257	0	-2.41433	0	-3.31024	2592.77	1783.59
1374677_PM_at	AI577508	Adssl1	0.970724	-1.34761	0.340668	-1.51617	0.292154	-1.58317	0.0139803	-2.80097	0.00246841	-3.30936	NA	NA
1391022_PM_at	BE101834	Lamb3	0.970724	1.22602	0.698191	1.2286	0.483835	1.42317	0.0179723	3.19481	0.00901939	3.30853	3479.18	2206.1
1379407_PM_at	BE104538	---	0.970724	-1.40666	0.152122	-1.61839	0.151934	-1.43955	0	-2.2961	0	-3.30603	586.185	131.598
1382227_PM_at	AW533203	Agpat3	0.970724	-1.29554	0.174921	-1.49063	0.178743	-1.46492	0	-2.93641	0	-3.30408	2946.66	1961.67
1378120_PM_at	BI280303	Mrto4	0.970724	-1.35198	0.248651	-1.37761	0.198779	-1.45655	0.00125358	-2.33617	0	-3.30308	NA	NA
1376993_PM_at	AW533490	---	0.970724	-1.23632	0.152122	-1.56761	0.117131	-1.49694	0	-2.55264	0	-3.30177	673.944	145.726
1386660_PM_at	BF565021	Gng2	0.970724	-1.31616	0.318928	-1.25847	0.42583	1.20033	0.000708026	2.18267	0	3.30117	2880.91	2260.85
1369960_PM_at	NM_031648	Fxyd1	0.970724	-1.15367	0.31621	-1.27396	0.134449	-1.50137	0	-2.11793	0	-3.30044	NA	NA
1369669_PM_at	NM_053970	Nln	0.994287	1.0283	0.951247	1.02896	0.866123	-1.08003	0.0109523	2.88762	0.00226137	3.29963	NA	NA
1377782_PM_at	BF402614	---	0.970724	-1.16025	0.254687	-1.6038	0.133467	-1.99442	0.010049	-2.79044	0.00139474	-3.29876	NA	NA
1386023_PM_at	AI229354	Lgi1	0.994287	-1.0256	0.653597	-1.19536	0.745224	1.13641	0.0217198	2.35629	0.000346566	3.29866	1617.69	1216
1395686_PM_at	BE096030	---	0.970724	-1.19716	0.152122	2.32551	0.996224	-1.00176	0.000708026	4.16557	0.00246841	3.29837	321.222	109.905
1379439_PM_at	AA850609	Zbtb44	0.970724	-1.17101	0.175675	-1.40462	0.279386	-1.28206	0	-2.48024	0	-3.29733	2431.21	1697.7
1391530_PM_a_at	BI291880	Oxsm	0.970724	-1.3823	0.187637	-1.40036	0.0670929	-1.72494	0	-2.35921	0	-3.29651	NA	NA
1377418_PM_at	AI411724	---	0.970724	-1.19392	0.490673	1.28523	0.807768	-1.09342	0.010049	2.49567	0	3.29565	NA	NA
1374644_PM_at	BM386365	---	0.996532	1.02198	0.591992	1.38509	0.962149	1.03051	0.0442036	3.29505	0.0331497	3.29467	440.332	143.847
1368642_PM_at	NM_031333	Cdh2	0.972995	-1.15246	0.823948	1.11967	0.979967	1.01254	0.0272857	2.73502	0.00432036	3.29232	NA	NA
1368074_PM_at	NM_080783	Gale	0.970724	-1.23604	0.264824	-1.48335	0.0424743	-2.32254	0	-3.51648	0	-3.28459	NA	NA
1391051_PM_at	AA997873	---	0.996532	1.01276	0.741781	1.12687	0.884678	1.05398	0.00174546	2.84088	0	3.2844	NA	NA
1390310_PM_at	BM387411	Icam2	0.993317	1.03381	0.624728	1.21708	0.819597	-1.09533	0.0175971	2.48627	0.0018399	3.28421	2800.5	2118.6
1377154_PM_at	BI295766	Zfp157	0.970724	-1.127	0.407576	-1.24984	0.282637	-1.34413	0	-2.39178	0	-3.28371	554.909	0.5627
1398729_PM_s_at	AW525946	LOC682058	0.970724	-1.22536	0.194762	-1.50305	0.158221	-1.57828	0.00466216	-2.26617	0	-3.28314	103.353	0.000775546
1379690_PM_at	BF420785	LOC100910786	0.970724	-1.23851	0.210313	-1.47944	0.165685	-1.56145	0	-2.67635	0	-3.28225	NA	NA
1386764_PM_at	BF544958	Akap2	0.970724	-1.13646	0.208134	-1.39834	0.337632	-1.27501	0	-2.64288	0	-3.28136	NA	NA
1380390_PM_at	AW523643	---	0.970724	1.24226	0.758044	-1.12682	0.0538205	2.50774	0	4.3941	0	3.28051	34.5237	1.63127e-06
1378338_PM_at	BE103735	Ammecr1l	0.970724	-1.48395	0.181865	-1.78349	0.413979	-1.38621	0.0165818	-2.52643	0.000908107	-3.28046	34.5237	1.63127e-06
1372892_PM_at	BE109668	Zfp213	0.970724	-1.21968	0.211006	-1.46124	0.196805	-1.48502	0.0104781	-2.11035	0	-3.28003	1841.03	1356.94
1383336_PM_at	BF549763	Pnn	0.970724	-1.17935	0.2057	-1.42471	0.332799	-1.29386	0.000708026	-2.24905	0	-3.27979	NA	NA
1376027_PM_at	AI101673	Bend6	0.970724	-1.2302	0.44613	-1.2619	0.11755	1.74527	0.000708026	2.72369	0	3.27938	NA	NA
1387160_PM_at	NM_022235	Kcne3	0.970724	-1.22231	0.246401	-1.37325	0.0559599	-1.92555	0	-2.38499	0	-3.2761	2815.28	1897.11
1383050_PM_at	AW523199	Cenpv	0.988377	-1.05703	0.322973	-1.49026	0.396137	-1.40984	0.0824771	-2.01921	0.00139474	-3.27578	290.441	75.7456
1382748_PM_at	AI145481	Mut	0.970724	-1.16782	0.152122	-1.58975	0.0696399	-1.69393	0	-2.55667	0	-3.27459	537.513	156.664
1367934_PM_at	NM_012875	LOC100359719 /// LOC100361661 /// LOC100361880 /// LOC100362239 /// LOC100363220 /// LOC100363244 /// LOC100363391 /// LOC100363901 /// LOC100364361 /// LOC100364645 /// Rpl39	0.992885	-1.0273	0.727675	1.11166	0.605509	-1.16404	0.00174546	2.53356	0	3.27167	NA	NA
1378164_PM_at	AI227601	---	0.970724	-1.17939	0.152122	-1.49452	0.0853839	-1.57965	0	-2.61419	0	-3.27145	3329.82	2140.2
1389386_PM_at	AI170759	Toag1	0.984265	1.07393	0.99633	-1.00181	0.814885	-1.09867	0.00668697	2.93703	0.000908107	3.26891	1652.44	1238.39
1367797_PM_at	AF130369	Men1	0.970724	-1.13907	0.162727	-1.58168	0.186701	-1.48857	0.00611918	-2.19368	0	-3.26841	NA	NA
1392966_PM_at	BF396256	Zfp410	0.970724	-1.13841	0.498484	-1.24974	0.140993	-1.7355	0.00258329	-2.64941	0.000346566	-3.26801	351.995	126.181
1389735_PM_at	BE107296	Rps6ka6	0.970724	1.19811	0.764332	1.1809	0.730744	-1.20058	0.046532	2.81832	0.0161301	3.26649	3859.54	3403.17
1395500_PM_at	BE119104	Twistnb	0.970724	-1.17615	0.387956	-1.30705	0.137443	-1.66534	0.00367747	-2.27819	0	-3.26557	NA	NA
1379322_PM_at	BI289174	Psmd7	0.970724	1.34543	0.641814	1.30989	0.474627	1.48698	0.0156519	3.54544	0.0187602	3.26497	NA	NA
1385972_PM_at	AA800770	Kbtbd3	0.970724	-1.30417	0.152771	-1.55622	0.172419	-1.42823	0	-2.2842	0	-3.26486	675.876	0.000110159
1381421_PM_at	AA899688	Rft1	0.970724	-1.30547	0.152122	-1.65602	0.0726274	-1.84478	0.000708026	-2.59745	0	-3.26473	2361.79	1659.86
1374221_PM_at	BM385468	Slc29a3	0.970724	-1.19428	0.172778	-1.51834	0.352998	-1.2951	0	-2.71946	0	-3.26293	2427.32	2108.2
1377677_PM_a_at	AA900692	---	0.970724	-1.22763	0.187736	-1.63074	0.145796	-1.72073	0	-3.72627	0	-3.26293	1877.66	1379.4
1382813_PM_at	BG377386	Sgk196	0.970724	-1.13178	0.152771	-1.62548	0.303272	-1.31823	0	-2.2883	0	-3.26188	1816.93	1342.06
1398951_PM_at	BE109021	Cnot1	0.986385	-1.07696	0.742361	-1.17731	0.78082	-1.14412	0.295948	1.715	0.00990598	3.26058	638.162	227.137
1376533_PM_at	BF398368	Baz2b	0.985442	-1.08225	0.921521	-1.05245	0.990156	1.00611	0.051264	2.49493	0.00655056	3.25917	NA	NA
1377490_PM_at	BE103482	Tbx1	0.970724	-1.10649	0.187637	-1.40994	0.294644	-1.28958	0.00125358	-2.18656	0	-3.25887	665.417	0.3938
1373138_PM_at	AA858886	Nudt5	0.970724	-1.31165	0.342545	-1.3404	0.291433	-1.39598	0.031593	-1.96389	0.000346566	-3.25833	359.833	95.2831
1392358_PM_at	AW531916	---	0.970724	-1.2922	0.977516	-1.01392	0.254922	1.61709	0.00174546	3.25922	0.00115715	3.25736	1145.91	197.384
1388731_PM_at	AA850919	Zadh2	0.995636	-1.01889	0.561238	1.26241	0.426569	1.36384	0.000708026	3.50774	0.000346566	3.25729	459.241	69.4457
1383542_PM_at	BI282819	---	0.970724	-1.13243	0.175586	-1.46901	0.0368311	-1.97905	0	-2.5179	0	-3.25192	2678.87	2165.51
1379774_PM_at	AI137801	---	0.980946	1.11608	0.62678	1.29398	0.244186	1.8627	0.0085331	3.54736	0.0101726	3.24991	NA	NA
1369764_PM_at	NM_012516	C4bpa	0.970724	-1.2814	0.152122	-1.60985	0.0990013	-1.61752	0	-2.41524	0	-3.24842	NA	NA
1396052_PM_at	BF554501	Dhx8	0.970724	-1.1069	0.171871	-1.44897	0.54376	-1.15567	0.00218865	-2.11238	0	-3.24409	288.271	16.0468
1370028_PM_at	AA926148	Ace	0.970724	-1.13742	0.178906	1.56922	0.982889	1.00665	0	3.15803	0.000346566	3.24298	NA	NA
1368695_PM_at	NM_016995	C4bpb	0.981106	1.08512	0.881633	-1.06573	0.552172	1.2644	0.0102737	2.65015	0.000637572	3.24149	5275.61	2867.54	BMD > highest dose: 4000.0
1373918_PM_at	BG374035	Rdh11	0.974359	-1.1212	0.913358	-1.0455	0.818419	1.09571	0.00583127	2.71539	0.000908107	3.23996	329.304	0.3797
1381915_PM_at	AI111735	RGD1305938	0.970724	1.30628	0.682543	1.3015	0.576356	1.42128	0.0185581	3.99909	0.0388421	3.23891	1731.88	1288.92
1389328_PM_at	BM385029	Sf3a1	0.970724	-1.2704	0.19716	-1.39416	0.0586896	-1.79941	0	-2.45283	0	-3.23878	232.139	51.4624
1381769_PM_at	AW251554	---	0.970724	-1.2427	0.89457	1.08937	0.592493	-1.37455	0.669961	-1.36309	0.0290758	-3.23749	3552.28	2237.64
1383604_PM_at	BF388821	---	0.992885	1.02279	0.68334	1.10274	0.654031	-1.11053	0	2.35921	0	3.23726	1877.34	1379.2
1391926_PM_at	BM385008	---	0.970724	-1.12254	0.152122	-1.63222	0.347556	-1.26246	0.000708026	-2.43072	0	-3.23688	2141.98	1536.21
1375029_PM_at	AI235912	Uspl1	0.970724	-1.16441	0.205438	-1.44524	0.923213	-1.02943	0.00334828	-2.12828	0	-3.23652	477.844	135.368
1397810_PM_at	BG664708	---	0.977361	-1.0803	0.305631	-1.37692	0.580153	-1.18283	0.013555	-2.15236	0	-3.2362	650.705	0.2723
1383620_PM_at	BF407257	---	0.970724	-1.17911	0.157982	-1.49877	0.351369	-1.25186	0.00367747	-1.9798	0	-3.23545	2066.73	1492.5
1380334_PM_at	AI555044	Rbm47	0.975219	1.14632	0.66125	1.24132	0.219993	1.84095	0.0082734	3.34957	0.00573575	3.23437	2758.14	1868.47
1377091_PM_at	AW524733	Prrt1	0.970724	-1.22781	0.231731	-1.42691	0.0964684	-1.77203	0	-2.75569	0	-3.23407	418.888	175.192
1391372_PM_at	BF405555	---	0.998066	1.00893	0.210313	1.72555	0.837791	-1.09009	0.0248615	2.48923	0.00246841	3.23325	NA	NA
1377802_PM_at	BE098769	RGD1566399	0.970724	-1.30123	0.233631	-1.3905	0.180606	-1.46975	0.00174546	-2.36995	0	-3.23213	1365.74	1048.57
1393212_PM_at	AA964027	---	0.990437	1.04956	0.660811	-1.20249	0.809	1.10471	0.0421953	2.28232	0.0018399	3.23207	34.5237	1.63127e-06
1372539_PM_at	AA801220	---	0.987069	-1.04714	0.264452	-1.47076	0.186352	-1.64914	0.0215637	-2.41398	0.000908107	-3.23004	2473.84	1720.65
1372630_PM_at	AA891828	Rad23a	0.970724	-1.20133	0.152122	-1.88844	0.128005	-1.71239	0	-2.73409	0	-3.22878	175.001	43.2848
1394953_PM_at	BF388068	---	0.970724	-1.16968	0.203935	-1.47308	0.192577	-1.48671	0.000708026	-2.51309	0	-3.22735	NA	NA
1396751_PM_at	BF403666	Necab2	0.970724	-1.19423	0.307032	-1.35369	0.735478	-1.09501	0.0430188	1.9146	0.000346566	3.2261	3427.58	2183.56
1398887_PM_at	BE113217	Lamtor2	0.996716	1.02045	0.733321	-1.24845	0.938843	1.05024	0.368773	1.85177	0.0406813	3.22347	1387.66	1063.5
1395359_PM_at	BF559566	---	0.970724	-1.16305	0.152122	-1.51003	0.0696399	-1.64054	0	-2.89453	0	-3.22313	2611.5	2123.72
1389626_PM_at	AA818125	---	0.974035	-1.06619	0.194234	-1.34471	0.0704257	-1.62419	0	-2.18974	0	-3.22158	34.5237	1.63127e-06
1370139_PM_a_at	AB051214	Trpc6	0.970724	-1.23384	0.162469	-1.59479	0.259213	-1.39043	0.00499022	-2.20187	0	-3.22114	NA	NA
1370708_PM_a_at	M61937	Akr1c14	0.970724	-1.40837	0.224992	-1.60723	0.185806	-1.73542	0.00930316	-2.97252	0.00226137	-3.21999	NA	NA
1389643_PM_at	H31790	Wiz	0.987069	-1.02712	0.710934	-1.07264	0.55955	1.11266	0	2.06615	0	3.21968	220.656	0.6745
1375866_PM_at	BF396191	---	0.984379	-1.05735	0.481806	1.25202	0.450828	-1.26946	0.0077671	2.30776	0	3.21924	543.807	0.6536
1378215_PM_at	BI291205	Slx1b	0.970724	-1.17066	0.353962	-1.26325	0.24996	-1.3523	0	-3.14537	0	-3.2188	2226.63	1584.54
1392845_PM_at	AA892221	---	0.999179	1.00076	0.2043	-1.47861	0.211724	-1.46296	0	-2.55305	0	-3.21818	2550.62	1761.47
1386981_PM_at	NM_012716	Slc16a1	0.970724	-1.20601	0.419413	-1.25969	0.697037	-1.11916	0.00724837	-2.06872	0	-3.21669	NA	NA
1387851_PM_at	NM_022224	Pter	0.970724	-1.20789	0.167618	-1.55991	0.0630403	-2.03319	0	-2.81347	0	-3.21656	2635.01	2193.8
1368012_PM_at	NM_022591	Tep1	0.97662	-1.08047	0.484934	-1.22389	0.985357	-1.00559	0	-2.80963	0	-3.21535	1810.02	1337.78
1387071_PM_a_at	BE107978	Mapt	0.970724	-1.26193	0.158605	-1.62351	0.240523	-1.41762	0.00258329	-2.27148	0	-3.21521	4561.66	2630.52	BMD > highest dose: 4000.0
1395297_PM_at	AI556097	RGD1309621	0.970724	-1.26426	0.155805	-1.46855	0.0424743	-1.81086	0	-2.62375	0	-3.21251	NA	NA
1383537_PM_at	BF522715	---	0.988377	-1.04451	0.40144	1.30956	0.452574	1.27331	0.00401966	2.47163	0	3.21239	2258.77	1602.65
1383727_PM_at	BF564921	---	0.998378	-1.00601	0.240583	1.49768	0.849891	1.06813	0.00218865	2.70431	0	3.21157	2302.39	0.848
1394834_PM_at	BF393831	Wdfy3	0.970724	-1.17575	0.159941	-1.56366	0.316904	-1.31442	0	-2.54451	0	-3.21137	NA	NA
1375600_PM_at	AI535065	Pigo	0.992885	1.02178	0.235971	-1.32633	0.361646	1.23275	0	2.53612	0	3.21061	2915.65	1946.59
1390474_PM_at	AA859508	Nipal2	0.970724	-1.10112	0.15536	-1.48507	0.00804625	-1.9631	0	-2.88212	0	-3.20907	2641.64	1808.98
1397187_PM_at	BF283259	Senp8	0.970724	-1.26245	0.152122	-1.70094	0.107641	-1.67288	0	-2.83414	0	-3.20808	2231.81	1587.47
1393373_PM_at	BI289640	Opn3	0.998813	-1.00707	0.355425	1.71634	0.835241	1.13378	0.0145995	3.94169	0.0288805	3.20697	NA	NA
1386643_PM_at	BF552914	Fem1b	0.970724	-1.08505	0.166683	-1.4201	0.443352	-1.18905	0	-2.20263	0	-3.20639	2742.58	1860.6
1375308_PM_at	BM383330	---	0.970724	-1.43393	0.152122	-1.75431	0.215024	-1.48634	0.00125358	-2.50746	0	-3.20506	3289.24	2121.95
1396541_PM_at	BI300487	Jmjd1c	0.970724	-1.14984	0.851004	1.07557	0.682374	1.16276	0.00125358	3.06798	0.00115715	3.20463	3028.7	2001.09
1391770_PM_at	BE108244	---	0.974438	-1.07031	0.445791	-1.20208	0.194979	-1.38802	0	-2.46075	0	-3.20411	NA	NA
1378244_PM_at	AI072663	---	0.970724	-1.09247	0.195102	-1.40347	0.116536	-1.55365	0.00125358	-2.30978	0	-3.2038	NA	NA
1375158_PM_at	BI291441	---	0.998532	1.00591	0.943412	-1.0301	0.642578	1.18823	0.00466216	2.75516	0	3.20361	2760.98	1869.9
1381322_PM_at	BF402728	---	0.970724	-1.3947	0.170082	-1.74877	0.0855817	-2.17819	0.00125358	-3.14441	0	-3.20299	3045.48	2425.67
1374981_PM_at	BF399062	Aasdh	0.998549	1.00382	0.494892	-1.22401	0.599526	-1.16463	0.467616	1.2768	0	3.20162	484.931	151.254
1383334_PM_at	AW921244	---	0.984671	-1.03982	0.163201	-1.44793	0.125603	-1.50501	0	-2.48311	0	-3.19991	323.589	132.625
1367916_PM_at	NM_017035	Plcd1	0.970724	-1.45365	0.162479	-1.59763	0.0763835	-1.89238	0	-2.97049	0	-3.1995	3518.84	2673.04
1398340_PM_at	AI317832	Ccndbp1	0.983175	1.10803	0.454891	1.51115	0.1975	2.10286	0.00904035	3.91956	0.0189972	3.19911	1978.39	1440.24
1378119_PM_at	BG381574	Zc3h8	0.992885	-1.02556	0.215027	-1.4269	0.485795	-1.2072	0.000708026	-2.36821	0	-3.19449	2740.26	1859.43
1378330_PM_at	BI273834	---	0.970724	1.19317	0.333096	1.54524	0.672151	1.2089	0.0077671	3.17732	0.00415099	3.19422	1992.88	1448.88
1383461_PM_at	AA946382	Wdyhv1	0.970724	-1.26231	0.152814	-1.4889	0.103308	-1.53269	0	-2.63167	0	-3.19304	2853.74	1916.19
1369238_PM_at	NM_031815	Inhbe	0.97967	-1.1042	0.773088	1.14351	0.722483	1.17177	0.0148321	2.83041	0.00246841	3.19268	245.509	49.2963
1379260_PM_at	BE115626	Heca	0.970724	-1.16639	0.191511	-1.55568	0.976626	1.00993	0.00401966	-2.2952	0	-3.19255	1494.95	1135.57
1396225_PM_at	BG666316	---	0.973049	1.14627	0.284226	-1.62261	0.196673	1.83692	0.0167801	2.69785	0.00139474	3.19214	1663.38	1245.4
1383710_PM_at	BE098872	Heatr5b	0.980922	-1.06722	0.162469	-1.65378	0.0951791	-1.84742	0	-2.89794	0.000346566	-3.19203	210.4	8.32178
1372388_PM_at	AI227930	Wdr48	0.970724	-1.31746	0.259108	-1.49668	0.69882	-1.14383	0.0150632	-2.21746	0	-3.18936	813.374	351.841
1385755_PM_at	BF396388	---	0.970724	-1.1191	0.591665	-1.17676	0.0898099	-1.84763	0	-2.68372	0	-3.18881	320.216	87.2794
1381659_PM_at	BE110516	RGD1563798	0.970724	-1.46337	0.152122	-1.87551	0.0410805	-2.01223	0	-2.8445	0	-3.18791	NA	NA
1387028_PM_a_at	M86708	Id1	0.970724	1.21155	0.324564	1.41149	0.609319	1.19509	0.0160188	2.27038	0	3.18771	2135.89	1532.71
1383335_PM_at	AI137215	Rapgefl1	0.970724	-1.31788	0.246782	-1.48606	0.129207	-1.81019	0.00583127	-2.60493	0.000346566	-3.18637	2295.53	1623.21
1370813_PM_at	U86635	Gstm5	0.970724	1.3523	0.376722	1.57631	0.218864	1.94753	0.0115974	3.77608	0.0147264	3.1857	NA	NA
1399130_PM_at	AW918690	Pigy	0.97967	-1.05742	0.218004	-1.36462	0.0657472	-1.76065	0	-2.37542	0	-3.18401	1551.62	1172.97
1388480_PM_at	AI412863	Gltp	0.970724	-1.12452	0.176202	-1.38035	0.183914	-1.36042	0	-2.19929	0	-3.18152	1991.21	1447.89
1370374_PM_at	AF335281	Steap3	0.970724	-1.21509	0.152122	-1.72399	0.15368	-1.45849	0.000708026	-2.28954	0	-3.17961	NA	NA
1380924_PM_at	BF395816	---	0.970724	-1.34308	0.339939	-1.42118	0.43729	-1.32953	0.000708026	-2.9439	0	-3.17931	3630.25	0.1551
1393149_PM_at	BG663483	Pcdha1 /// Pcdha10 /// Pcdha11 /// Pcdha12 /// Pcdha13 /// Pcdha2 /// Pcdha3 /// Pcdha4 /// Pcdha5 /// Pcdha6 /// Pcdha7 /// Pcdha8 /// Pcdha9 /// Pcdhac1 /// Pcdhac2	0.970724	-1.26562	0.692831	1.15759	0.876178	1.05948	0.00401966	2.71626	0	3.17916	NA	NA
1368366_PM_at	NM_021668	Cml1	0.970724	-1.25099	0.159479	-1.61073	0.313331	-1.34565	0	-2.73789	0	-3.17759	684.35	157.961
1390921_PM_at	BG373223	Gpatc2	0.970724	-1.09521	0.206	-1.34862	0.632451	-1.11119	0	-2.1634	0	-3.17685	465.922	105.978
1370520_PM_at	AF260582	LOC257650	0.977361	-1.06696	0.164869	-1.50118	0.262157	-1.34116	0.00125358	-2.2037	0	-3.17667	746.263	0.8021
1369236_PM_at	NM_133312	Prdm4	0.970724	-1.18511	0.175894	-1.55409	0.391707	-1.27401	0.0212278	-2.01729	0	-3.17533	NA	NA
1390300_PM_at	BM383635	---	0.995459	-1.01086	0.17983	-1.40215	0.112415	-1.52844	0	-2.27245	0	-3.17357	NA	NA
1381919_PM_at	BI290986	Hps6	0.970724	-1.15384	0.460631	-1.27616	0.169045	-1.64428	0.0043612	-2.45085	0.000346566	-3.17215	165.002	44.8631
1383396_PM_at	AA894079	Fndc3a	0.970724	-1.17897	0.295034	1.34173	0.390578	-1.26788	0.0592384	1.72514	0	3.17204	NA	NA
1384196_PM_at	BI288795	Wdr41	0.970724	-1.2364	0.152771	-1.92054	0.0768864	-2.22652	0.000708026	-2.82288	0	-3.17168	3432.1	2185.54
1383061_PM_at	AI070680	---	0.970724	-1.21095	0.18654	-1.54571	0.25521	-1.41861	0.0104781	-2.2345	0	-3.17114	2449.18	1707.4
1394418_PM_at	BG375036	---	0.970724	-1.146	0.152122	-1.55574	0	-2.29787	0	-3.03241	0	-3.16954	2373.78	1666.44
1391566_PM_at	AA818977	---	0.970724	-1.45767	0.157982	-1.51418	0.102846	-1.60908	0	-2.547	0	-3.16809	1628.69	1223.11
1385709_PM_x_at	AW529028	---	0.970724	-1.27801	0.159218	-1.58839	0.0960381	-1.74421	0.000708026	-2.44126	0	-3.16801	NA	NA
1372211_PM_at	BI284461	Mafk	0.970724	1.21667	0.650499	1.21624	0.277758	1.59672	0.0077671	2.82144	0.00139474	3.16755	1653.24	1238.9
1393296_PM_at	BG667806	Ate1	0.986413	1.07537	0.789326	1.13974	0.46993	1.3998	0.0175971	2.81588	0.00605699	3.16737	NA	NA
1398704_PM_at	BF391251	---	0.970724	1.31533	0.731111	1.16821	0.213836	1.75071	0.00466216	3.31056	0.00343622	3.16721	2696.61	1837.23
1387879_PM_a_at	AF090695	Celf2	0.991414	1.02263	0.994621	-1.00144	0.400435	-1.20548	0	2.59514	0	3.16665	NA	NA
1368311_PM_at	NM_012861	Mgmt	0.970724	-1.19858	0.152149	-1.69103	0.15347	-1.56297	0	-2.68846	0	-3.16572	NA	NA
1396171_PM_at	BF552272	Ppil4	0.970724	-1.31717	0.165177	-1.54691	0.161828	-1.52387	0.000708026	-2.49467	0	-3.1657	NA	NA
1378720_PM_at	BF397780	Gli1	0.9981	-1.00697	0.29022	1.42769	0.749384	1.11292	0	2.94229	0	3.16529	NA	NA
1387035_PM_a_at	NM_022244	Arhgap17	0.970724	-1.32025	0.152122	-1.68437	0.573948	-1.16668	0.000708026	-2.43085	0	-3.16362	2785.16	2221.25
1399162_PM_a_at	AJ277077	Ddb1	0.970724	-1.14963	0.246683	-1.28831	0	-1.93047	0	-2.93609	0	-3.16288	413.21	114.715
1367534_PM_at	BG374688	Rabgap1	0.970724	-1.15196	0.454952	1.28461	0.681043	1.14752	0.00724837	2.40273	0.00115715	3.16233	1204.57	936.662
1397013_PM_at	BF409867	---	0.970724	-1.17293	0.166683	-1.54382	0.347036	-1.2961	0.00724837	-2.05485	0	-3.16227	2099.55	1511.65
1369735_PM_at	NM_057100	Gas6	0.980946	-1.0893	0.339939	-1.47636	0.384784	-1.42575	0.019503	-2.50791	0.00115715	-3.1597	NA	NA
1382774_PM_at	AA997070	Peg12	0.970724	-1.15921	0.743703	1.14237	0.602117	1.2233	0.00367747	2.90026	0.000346566	3.15723	2237.76	2012.53
1378962_PM_at	BM385701	Cep95	0.970724	-1.18007	0.157758	-1.4538	0.0486893	-1.75063	0	-2.36373	0	-3.15703	NA	NA
1378050_PM_at	AI058960	Hars2l	0.970724	-1.25664	0.175894	-1.54395	0.072052	-1.97005	0	-3.0141	0	-3.15544	2737.27	1857.92
1382646_PM_at	AI145475	Prpf4b	0.970724	-1.16736	0.167618	-1.73714	0.295776	-1.44845	0.0238613	-2.17839	0.000637572	-3.15503	73.1552	4e-12
1391806_PM_at	AA957557	LOC498793	0.970724	-1.20722	0.171443	-1.42557	0.818757	-1.05654	0	-2.10635	0	-3.15402	NA	NA
1377709_PM_at	AI072532	---	0.970724	-1.11933	0.152122	-1.43464	0.140022	-1.37767	0	-2.38824	0	-3.15333	NA	NA
1382440_PM_at	AI410813	Daglb	0.970724	-1.13091	0.178774	-1.41878	0.0250717	-1.95347	0	-2.54598	0	-3.15121	NA	NA
1382764_PM_at	AI137160	---	0.970724	-1.16421	0.163899	-1.52376	0.525702	-1.18637	0.000708026	-2.14794	0	-3.15049	NA	NA
1392618_PM_at	BG379597	---	0.970724	1.21926	0.661723	1.14923	0.988712	-1.00492	0	4.70199	0.00415099	3.15046	NA	NA
1384481_PM_at	BG376273	---	0.970724	-1.34512	0.152122	-1.63076	0.248938	-1.35586	0.000708026	-2.32842	0	-3.15035	2205.7	1572.68
1371614_PM_at	AI169001	Atg12	0.996532	-1.01905	0.397167	1.57336	0.897069	-1.07753	0.101942	2.46784	0.0210762	3.1496	1829.2	1349.65
1370214_PM_at	AI175539	Pvalb	0.970724	-1.31898	0.152122	-1.59711	0.0650497	-1.79246	0	-3.11672	0	-3.14931	NA	NA
1387856_PM_at	BI274457	Cnn3	0.970964	1.16993	0.974001	-1.01881	0.597366	1.28838	0.0514878	2.51533	0.00872241	3.14646	NA	NA
1379405_PM_at	AI235642	Arhgap35	0.991978	-1.04414	0.436387	1.38438	0.721446	-1.16217	0.0109523	2.81327	0.0018399	3.14492	664.354	162.293
1384376_PM_at	AA818641	Dnajb14	0.970724	-1.31093	0.167224	-1.49885	0.31498	-1.30027	0.00218865	-2.14687	0	-3.14348	1496.44	1136.56
1392670_PM_at	BF291168	Wwc2	0.979553	-1.09704	0.353574	-1.45104	0.543697	-1.27283	0.0165818	-2.47703	0.00115715	-3.14344	1902.79	1394.71
1397853_PM_s_at	BG672534	Arhgef9 /// LOC100912165	0.970724	-1.22609	0.173421	-1.55797	0.165354	-1.55279	0	-2.54008	0	-3.14233	2204.34	1571.9
1383281_PM_at	AA866227	Mettl23	0.992885	-1.05263	0.821951	1.13854	0.744662	-1.19215	0.0374675	2.89811	0.0168436	3.14147	1770.53	1313.19
1374049_PM_at	AI230220	LOC100359980 /// RGD1560334	0.970724	-1.20524	0.181103	-1.52669	0.953762	-1.01721	0.0141915	-1.98182	0	-3.14069	NA	NA
1396408_PM_at	BE108736	LOC688319	0.971254	-1.10501	0.332791	-1.36468	0.223358	-1.51044	0.0272857	-2.10054	0	-3.13982	3064.66	2608.37
1387205_PM_at	NM_022921	RT1-M3-1	0.970724	-1.23779	0.20026	-1.48962	0.242488	-1.42475	0.00466216	-2.17128	0	-3.13966	686.14	140.8
1371787_PM_at	AI231686	---	0.977361	-1.07401	0.814059	1.07331	0.780875	1.08467	0.000708026	2.627	0	3.13951	1507.99	1144.21
1378645_PM_at	AW524543	---	0.970724	-1.20927	0.154501	-1.611	0.146859	-1.55481	0.000708026	-2.39119	0	-3.13864	NA	NA
1382221_PM_at	AI176944	---	0.970724	1.24401	0.256223	1.75099	0.81811	1.11807	0.00525655	3.6795	0.00990598	3.13789	NA	NA
1373208_PM_at	BE113371	---	0.970724	-1.31018	0.538205	1.39509	0.861857	-1.10277	0.0238613	3.20086	0.0173378	3.13775	520.864	261.34
1375868_PM_at	BI282767	---	0.977542	-1.06345	0.152961	-1.55777	0.125268	-1.56614	0	-2.78024	0	-3.13596	NA	NA
1389106_PM_at	AI407555	Fbxw9	0.970724	-1.28034	0.50688	-1.33344	0.213508	-1.76098	0.0178057	-2.7399	0.00397266	-3.13593	501.714	154.225
1383809_PM_at	BF562237	---	0.970724	-1.15026	0.21356	-1.37079	0.0898099	-1.64055	0	-2.50851	0	-3.13583	566.621	0.3081
1389988_PM_at	BI301226	Kctd2	0.970724	-1.14143	0.277608	-1.34519	0.27064	-1.35259	0	-2.60137	0	-3.13466	2113.61	1519.82
1396467_PM_at	BM387106	---	0.970724	-1.33212	0.847779	1.12968	0.652662	1.30101	0.0320591	3.44342	0.035145	3.13332	NA	NA
1394257_PM_at	AW919209	Trim16	0.970964	-1.11063	0.152771	-1.76647	0.227768	-1.49278	0.00401966	-2.33077	0	-3.13114	NA	NA
1379226_PM_at	BM386775	Aim1l	0.970724	-1.16498	0.225167	-1.39655	0.140384	-1.54727	0	-2.61014	0	-3.13112	NA	NA
1375485_PM_at	AA957064	Prrx1	0.970724	-1.21939	0.152122	-1.64418	0.10703	-1.65084	0	-2.46274	0	-3.13051	NA	NA
1379673_PM_at	AI230747	Uap1l1	0.986735	-1.05782	0.426769	1.34248	0.891598	1.0525	0.0397973	2.09523	0.000346566	3.12966	2116.75	1521.64
1368899_PM_at	NM_030849	Bmpr1a	0.970724	-1.19167	0.558806	-1.14689	0.319331	1.26777	0.000708026	2.40138	0	3.12881	1287.52	994.725
1369492_PM_at	NM_020538	Aadac	0.970921	1.15978	0.469659	1.38737	0.530677	1.32306	0.0224451	2.75435	0.00415099	3.12776	NA	NA
1388441_PM_at	BG379987	LOC689574	0.970724	-1.36215	0.336479	-1.50116	0.542528	-1.29387	0.00125358	-3.85423	0.00266767	-3.12744	1790.5	1325.65
1374281_PM_at	BE109901	Ino80	0.996337	-1.01024	0.997864	-1.00066	0.137114	1.5612	0.000708026	2.78864	0	3.12658	260.406	0.7158
1384983_PM_at	BI294693	Zdhhc5	0.970724	-1.32651	0.348171	-1.3733	0.995223	1.00198	0.00258329	-2.47881	0	-3.12548	3137.61	2052.4
1377962_PM_at	AI549424	Mybl2	0.970724	-1.1209	0.25723	-1.34468	0.796645	1.0683	0.180753	1.42338	0	3.12522	247.73	0.7187
1379835_PM_at	BF558512	---	0.970724	1.0781	0.795378	-1.06266	0.519165	-1.15415	0.000708026	2.41189	0	3.12443	3063.34	2757.68
1391472_PM_at	AI502851	Dzip1	0.973049	-1.09112	0.632529	-1.15303	0.298224	-1.35099	0	-3.18743	0	-3.12346	NA	NA
1372121_PM_at	BF284408	Usp9x	0.998813	1.0042	0.482683	1.3087	0.921984	1.03971	0.00334828	2.88154	0.000908107	3.12049	529.401	253.286
1379487_PM_at	BF287099	---	0.970724	-1.16742	0.152122	-1.54621	0.0823994	-1.64433	0	-2.29795	0	-3.12027	NA	NA
1390997_PM_at	BI303253	Idua /// LOC100361089 /// LOC100363795	0.984394	-1.06527	0.186081	-1.69325	0.208197	-1.6247	0.00697854	-2.65172	0.000637572	-3.11993	632.734	172.738
1388571_PM_at	BF285314	Syngr2	0.987732	-1.07299	0.733479	1.18967	0.972173	1.01812	0.037168	2.68165	0.0110273	3.1198	631.163	222.693
1384024_PM_at	BI301225	Brd1	0.970724	-1.10968	0.163068	-1.49635	0.085011	-1.6964	0	-2.84312	0	-3.11827	607.452	0.7369
1388240_PM_a_at	X74294	Itga7	0.970724	-1.14706	0.602992	-1.23272	0.131123	1.96643	0.00697854	2.642	0.00139474	3.11817	NA	NA
1368964_PM_at	NM_030856	Lrrn3	0.970724	-1.23023	0.169502	-1.48798	0.0818371	-1.74161	0	-2.85447	0	-3.11785	NA	NA
1387809_PM_at	NM_053703	Map2k6	0.977542	1.09296	0.640577	1.19081	0.293428	1.47388	0.000708026	3.04787	0.000346566	3.11628	NA	NA
1393327_PM_at	BG667328	---	0.971254	1.1489	0.473359	1.37174	0.43348	1.4024	0.00125358	3.44535	0.0018399	3.11467	NA	NA
1390982_PM_at	BM389435	Chaf1b	0.981325	1.09545	0.905355	1.06114	0.50584	1.34989	0.00724837	3.14649	0.00521696	3.11459	2487.85	2062.62
1385270_PM_s_at	AI236576	LOC100363782 /// Rab1b	0.998813	1.00385	0.56934	1.27437	0.956401	-1.02542	0.0145995	2.63707	0.00226137	3.1143	NA	NA
1377532_PM_at	AW434782	Phf20	0.970724	-1.42451	0.169857	-1.72122	0.529613	-1.24897	0.0541533	-1.95179	0	-3.11407	358.909	134.538
1368388_PM_at	AW532973	Maf	0.974416	1.14316	0.683838	1.2199	0.262684	1.71353	0.0506157	2.47301	0.0048701	3.11396	NA	NA
1376842_PM_at	BF395964	---	0.970724	-1.16651	0.161604	-1.52889	0.144506	-1.52583	0	-2.49219	0	-3.11332	NA	NA
1370924_PM_at	BG378607	Tcrb	0.970724	-1.43373	0.210313	-1.72406	0.342432	-1.48714	0.0145995	-2.79633	0.00397266	-3.11091	NA	NA
1376347_PM_at	BM383996	Kdm5b	0.970724	-1.14639	0.152122	-1.52948	0.054334	-1.76361	0	-2.67283	0	-3.11029	1751.83	1301.48
1380175_PM_at	AI501853	Ptplad2	0.970724	-1.13562	0.152122	-1.9527	0.0862136	-1.92538	0	-2.90128	0	-3.11012	NA	NA
1389683_PM_at	AI170768	---	0.971254	-1.09524	0.181048	-1.50455	0.372666	-1.28774	0.0163946	-1.92076	0	-3.10971	723.36	336.88
1371031_PM_at	AI454484	Mat1a	0.970724	-1.1998	0.24818	-1.55863	0.141729	-1.85781	0.0154797	-2.44128	0.00139474	-3.10848	NA	NA
1399139_PM_at	BF551251	RGD1307041	0.970724	-1.19679	0.194762	-1.62914	0.23311	-1.53359	0.0460403	-2.03487	0.0020503	-3.1061	176.412	28.9484
1371338_PM_at	AI232272	Psenen	0.970724	-1.18828	0.185663	-1.48277	0.270255	-1.35408	0.00218865	-2.41392	0	-3.10604	1416.07	1082.74
1387210_PM_at	NM_019621	Dlg4	0.970724	-1.21349	0.162479	-1.45691	0.1819	-1.39476	0.000708026	-2.10655	0	-3.10537	NA	NA
1398731_PM_at	BF410569	---	0.970724	-1.11683	0.152122	-1.52086	0.143121	-1.43295	0	-2.41305	0	-3.10522	3978.92	2412.96
1381470_PM_at	AI454052	---	0.970724	1.21542	0.582202	1.26947	0.120006	2.1325	0.00334828	3.54349	0.00286467	3.10516	NA	NA
1372593_PM_at	AI137283	Zfp110	0.970724	-1.10598	0.17876	-1.40922	0.110708	-1.54745	0.00125358	-2.07409	0	-3.10306	418.228	201.722
1378921_PM_at	BF407470	---	0.970921	1.13069	0.863706	1.07224	0.108772	1.99619	0	3.54312	0.000637572	3.10203	NA	NA
1389319_PM_at	AA800719	Ergic1	0.970724	-1.33327	0.742489	-1.1268	0.0291798	-2.6764	0.00334828	-2.6883	0.000637572	-3.10136	1855.05	1365.56
1388871_PM_at	BG378089	Ash2l	0.970724	1.22739	0.322389	1.4927	0.561822	1.26276	0.0115974	2.65218	0.00115715	3.10096	494.079	145.936
1373368_PM_at	BI279680	PCOLCE2	0.970724	-1.20953	0.191511	-1.39207	0.156601	-1.43808	0	-2.35931	0	-3.09938	NA	NA
1392926_PM_at	BI281952	Lama1	0.970724	-1.22846	0.458294	-1.30187	0.258542	-1.54387	0.0646587	-2.12896	0.00246841	-3.09928	2940.36	2557.68
1377112_PM_at	AA859352	Cda	0.970724	-1.15715	0.197349	-1.56214	0.714509	-1.1252	0.00218865	-2.37022	0	-3.09841	NA	NA
1372157_PM_at	AI232807	Bola1	0.970724	-1.38384	0.236604	-1.36925	0.271935	-1.33152	0	-2.36289	0	-3.09818	556.014	283.07
1371064_PM_at	U95920	Pcm1	0.974078	1.203	0.581817	1.40503	0.41496	1.62862	0.0158593	4.12822	0.043825	3.09594	NA	NA
1382547_PM_at	AA859744	---	0.970724	-1.17369	0.189031	-1.49866	0.171734	-1.51523	0.0129122	-1.98055	0	-3.09556	1685.13	1259.29
1376866_PM_at	BI274923	Cd3eap	0.984045	-1.06895	0.267038	-1.52233	0.219993	-1.60861	0.0145995	-2.37483	0	-3.09474	NA	NA
1390464_PM_at	BI291381	Frmd4b	0.970724	1.19508	0.525755	1.32295	0.335786	1.52003	0.00525655	3.07687	0.00306115	3.09458	493.226	119.626
1384478_PM_at	BF549837	Mllt3	0.987069	-1.06071	0.271461	1.58094	0.198779	1.74069	0.00125358	3.67319	0.0018399	3.09396	NA	NA
1395857_PM_at	AI717309	Fam35a	0.970724	-1.27468	0.152771	-1.5049	0.0185351	-1.90898	0	-3.04767	0	-3.09197	379.839	125.607
1396191_PM_at	BF395978	Eif5b	0.97967	-1.06208	0.188785	-1.47206	0.181886	-1.47143	0.000708026	-2.37404	0.000346566	-3.09101	178.364	0.8032
1392125_PM_at	BF390331	---	0.970724	-1.30321	0.152814	-1.68183	0.178948	-1.53219	0.00125358	-2.41823	0	-3.08925	763.328	0.3447
1381575_PM_at	AI638986	Neb	0.970724	-1.11537	0.158605	-1.52334	0.091307	-1.69255	0.000708026	-2.27921	0	-3.08661	NA	NA
1375191_PM_at	AI230379	---	0.995787	-1.02076	0.417935	1.44262	0.305413	1.60642	0.000708026	3.81761	0.00521696	3.08599	150.157	42.9507
1389844_PM_at	BE113154	Fkbp4	0.976224	-1.06353	0.198004	-1.3672	0.218758	-1.3327	0.000708026	-2.16784	0	-3.08554	2254.03	1599.99
1386705_PM_at	AW921938	---	0.970724	-1.19126	0.196132	-1.56353	0.184518	-1.57666	0	-2.85883	0	-3.08484	1522.58	1153.86
1376701_PM_a_at	BE109436	MGC94282	0.970724	-1.38633	0.500749	-1.27068	0.15789	-1.73079	0	-3.30776	0	-3.08328	242.098	49.8088
1386774_PM_at	BF551863	Fam5b	0.984379	1.09661	0.559983	1.35549	0.433926	1.49662	0.0213863	3.06547	0.0116973	3.08254	792.296	254.088
1385074_PM_at	BE102268	Smarca2	0.970724	-1.14455	0.756887	-1.1132	0.276903	1.45242	0.000708026	2.73087	0	3.08198	NA	NA
1383675_PM_at	BG371620	LOC679127	0.991651	1.05538	0.77454	1.15949	0.812943	1.12871	0.0338953	2.88056	0.0157746	3.08119	NA	NA
1384678_PM_at	BF559356	---	0.970724	1.26222	0.951028	-1.03867	0.635679	1.3021	0.0613192	2.79225	0.0260658	3.0798	NA	NA
1392030_PM_at	AI639112	---	0.985042	1.05613	0.417404	-1.30194	0.486441	-1.25524	0.00125358	-2.61164	0	-3.07927	1789.28	1324.89
1396401_PM_at	AW433899	Rbm17	0.970724	-1.30008	0.156697	-1.60106	0.254148	-1.37164	0.00174546	-2.27628	0	-3.07846	NA	NA
1367813_PM_at	NM_130403	Ppp1r14a	0.970724	-1.38259	0.152122	-1.8092	0.148167	-1.47294	0.000708026	-2.13961	0	-3.07726	NA	NA
1367593_PM_at	NM_013027	Sepw1	0.970724	-1.26869	0.197339	-1.46438	0.0696399	-1.93604	0.000708026	-2.49171	0	-3.07629	NA	NA
1375814_PM_at	BG380887	---	0.970724	-1.22295	0.587107	-1.14832	0.172522	-1.44732	0.0253274	-1.73799	0	-3.07622	NA	NA
1377331_PM_at	AW532469	---	0.970724	-1.22369	0.152771	-1.75187	0.15489	-1.6037	0.00724837	-2.26046	0.000346566	-3.07565	2193.89	1565.96
1373806_PM_at	AI044859	Ccdc104	0.970724	-1.09691	0.152814	-1.42593	0.169187	-1.34874	0	-2.00745	0	-3.07556	1553.48	1174.19
1392858_PM_at	BM387770	Pigz	0.981325	1.09614	0.883374	1.07613	0.731645	1.17265	0.00218865	3.64717	0.00703177	3.0754	1699.07	1268.16
1369144_PM_a_at	NM_031739	Kcnd3	0.977351	-1.07283	0.172046	-1.54988	0.276343	-1.36481	0.00125358	-2.51078	0	-3.07497	NA	NA
1383975_PM_at	AW435364	---	0.970724	-1.18364	0.152771	-1.72884	0.598988	-1.17094	0.00466216	-2.35057	0	-3.07321	1700.97	1269.36
1391862_PM_at	BG377635	---	0.975515	1.15899	0.657399	1.27535	0.456698	1.48529	0.185662	2.05405	0.0166037	3.07267	1598.15	1203.34
1378477_PM_a_at	BI281796	Fhod1	0.990437	1.03668	0.319407	-1.35194	0.213981	-1.48961	0	-3.00414	0	-3.07243	2093.48	1508.12
1383562_PM_at	AA901239	Cldn18	0.994287	1.0234	0.684901	-1.17181	0.0368311	-2.70188	0.00258329	-2.8294	0.00139474	-3.07227	NA	NA
1374534_PM_at	AI233243	Rhot2	0.994064	-1.02797	0.481252	1.32238	0.732806	1.14584	0.0259774	2.36414	0.000908107	3.07142	2432.28	1698.28
1381886_PM_at	AI576825	Yy1	0.981325	1.1312	0.584517	1.40539	0.88864	1.09751	0.374444	-1.81293	0.0469632	-3.07052	NA	NA
1380264_PM_at	BF399532	---	0.970724	-1.12045	0.158605	-1.62698	0.120763	-1.68765	0.00218865	-2.43826	0	-3.07	2973.13	1974.46
1387817_PM_at	NM_024128	Nsg1	0.970724	-1.18978	0.152122	-1.62487	0.120998	-1.55288	0	-2.50047	0	-3.06777	NA	NA
1369002_PM_at	NM_031118	Soat1	0.970724	-1.4373	0.221226	-1.43601	0.691978	1.12034	0.0546914	-1.70751	0	-3.06772	2367.2	0.7755
1382734_PM_at	AI715578	---	0.970724	-1.27741	0.413638	-1.34519	0.242737	-1.57867	0.0243436	-2.44852	0.00246841	-3.06768	3372.82	2159.38
1380222_PM_at	AW527973	---	0.970724	-1.34119	0.198506	-1.48328	0.173562	-1.5263	0.00724837	-2.16305	0	-3.05995	NA	NA
1379039_PM_at	BI278589	Cmklr1	0.980167	1.09942	0.278094	1.61596	0.245553	1.69403	0.00174546	3.88055	0.00521696	3.05898	NA	NA
1395154_PM_at	BI288548	Zc3h13	0.999326	-1.0008	0.33191	1.40031	0.99522	-1.00195	0.00554216	2.51692	0.000637572	3.05682	NA	NA
1375362_PM_at	BI304125	Sppl2a	0.970724	-1.22479	0.153743	-1.51033	0.224273	-1.3487	0.000708026	-2.21263	0	-3.05626	508.559	152.468
1373226_PM_at	BF400995	RGD1308019	0.970724	-1.11267	0.758284	1.10431	0.801597	-1.08321	0.00641186	2.45474	0.000346566	3.05599	2395.71	1678.43
1389046_PM_at	AA860015	---	0.970724	-1.24936	0.152814	-1.63984	0.196966	-1.47101	0	-2.95068	0	-3.05494	1548.6	1170.99
1383766_PM_at	BG663338	Sgcb	0.970724	-1.15829	0.486779	1.29888	0.59733	-1.21957	0.0152724	2.41429	0.00115715	3.0547	NA	NA
1381672_PM_at	BE097787	Ldlrap1	0.970724	-1.21853	0.57834	1.38521	0.713148	-1.24231	0.0649506	2.83106	0.0312687	3.05459	NA	NA
1391068_PM_at	AI136523	E030032D13Rik	0.970724	-1.27936	0.157563	-1.71658	0.193219	-1.53353	0.00367747	-2.65788	0	-3.05447	NA	NA
1382593_PM_at	AA963276	Etv1	0.970724	-1.1603	0.31857	-1.37988	0.439377	-1.2804	0.0102737	-2.29097	0	-3.05323	NA	NA
1368348_PM_at	NM_013034	Slc6a4	0.970724	1.23814	0.34233	1.59841	0.170418	2.09268	0.00258329	4.16909	0.0107607	3.05218	NA	NA
1395553_PM_at	BG672614	Zfp68	0.970724	-1.09865	0.302201	-1.30856	0.346687	-1.27727	0.00218865	-2.13782	0	-3.05214	NA	NA
1367875_PM_at	NM_031030	Gak	0.970724	-1.15158	0.273948	-1.34823	0	-2.75598	0	-2.6775	0	-3.052	252.362	0.2708
1389405_PM_at	BG378880	Chd9	0.970724	-1.28773	0.295137	-1.55911	0.638317	-1.21116	0.112909	-2.06783	0.00916122	-3.05147	1777.27	1317.41
1377982_PM_at	AW915930	Dtx4	0.970724	-1.10951	0.647473	-1.11787	0.870577	1.04104	0	2.184	0	3.05132	3851.21	2362
1370851_PM_a_at	AI639313	Kalrn	0.970724	-1.75934	0.656471	-1.16056	0.0368311	-2.41411	0.00258329	-2.75237	0.000346566	-3.05048	3256.34	2107.04
1378009_PM_at	BF282481	---	0.983175	1.09542	0.985376	-1.00999	0.617156	1.27181	0.209594	1.87596	0.0107607	3.04855	NA	NA
1373146_PM_at	AI716240	Ssx2ip	0.970724	-1.25308	0.162479	-1.50765	0.0862136	-1.69818	0.000708026	-2.22973	0	-3.04789	214.741	0.3596
1372621_PM_at	AI179588	Fam176b	0.989749	-1.04057	0.444552	-1.27681	0.0880179	1.91273	0.00125358	2.49312	0	3.04688	2687.3	2134.48
1379393_PM_at	AI231564	Vil1	0.984379	-1.09163	0.774056	1.1662	0.805116	1.13889	0.0385575	2.81122	0.0183002	3.04632	NA	NA
1376632_PM_at	AI602501	Lmcd1	0.993678	-1.01968	0.962478	-1.01389	0.788323	-1.07583	0	3.32582	0	3.04515	NA	NA
1374128_PM_at	BI278569	---	0.970724	-1.1677	0.281398	-1.27028	0.131495	-1.46214	0.000708026	-2.0799	0	-3.04492	712.193	163.15
1378094_PM_at	BM389654	---	0.970724	-1.25926	0.246683	-1.37076	0.6021	-1.14946	0	-2.70289	0	-3.04471	3040.92	2680.24
1395978_PM_at	AW920969	Clec1a	0.970724	-1.30051	0.197954	-1.57796	0.176304	-1.62112	0	-3.87198	0	-3.04375	NA	NA
1372835_PM_at	BM389644	Rhoj	0.970724	-1.20234	0.719281	-1.09179	0.583613	1.14062	0	2.34023	0	3.04248	NA	NA
1374450_PM_at	BF406124	Ino80b	0.987069	1.08126	0.95034	-1.03641	0.630065	1.28764	0.0306725	3.05	0.0205306	3.04119	218.584	1.06136e-06
1376877_PM_at	AA893164	Cdcp1	0.970724	-1.12532	0.208171	-1.46138	0.101176	-1.75509	0	-2.57217	0	-3.04099	4264.81	2522.65	BMD > highest dose: 4000.0
1392793_PM_at	AA926030	LOC100911990	0.970724	-1.10586	0.591301	-1.17334	0.658268	1.13877	0.00697854	2.24247	0	3.04097	4186.62	2493.23	BMD > highest dose: 4000.0
1384795_PM_at	BE116205	Zfp638	0.970724	1.32482	0.546988	1.28025	0.472888	1.33569	0.0129122	2.63244	0.00226137	3.04071	NA	NA
1393214_PM_at	BG371744	---	0.970724	-1.10853	0.173399	-1.38375	0.052778	-1.6929	0	-2.75782	0	-3.04048	577.232	234.589
1375979_PM_at	AA945734	---	0.970724	-1.24263	0.918086	-1.03957	0.401984	-1.33698	0.0243436	2.12491	0	3.04019	2651.48	1814.06
1381084_PM_at	AA964619	---	0.970724	-1.59404	0.152122	-1.88044	0.0984648	-1.86518	0.00125358	-2.64177	0	-3.0383	248.172	113.558
1367744_PM_at	NM_080479	Maged2	0.970724	-1.37733	0.152122	-1.65702	0.0438941	-1.87089	0	-3.03878	0	-3.0378	2429.03	2078.47
1383395_PM_at	AI028979	Agmat	0.970724	-1.15835	0.152122	-1.54384	0.100497	-1.53426	0	-2.34465	0	-3.03684	NA	NA
1377473_PM_at	BE349749	---	0.99492	1.02012	0.604486	1.22399	0.655954	1.18926	0.00641186	2.84936	0.00115715	3.0366	756.721	210.31
1380811_PM_at	BE105756	Ptpn4	0.996532	1.01449	0.430061	1.41419	0.353708	1.50352	0.00583127	3.13271	0.00397266	3.03533	1850.09	1362.51
1388432_PM_at	BI294994	Optn	0.970724	-1.16696	0.506737	-1.18886	0.995332	1.00153	0	2.43387	0	3.03479	1723.8	1283.83
1373974_PM_at	BE110545	Osbp	0.976533	1.12765	0.983643	-1.01074	0.398848	1.45382	0.00930316	3.04921	0.0071731	3.03396	2112.69	1519.29
1397779_PM_at	BF562254	---	0.970724	-1.24422	0.193345	-1.53893	0.205115	-1.5067	0.00525655	-2.26564	0	-3.03355	NA	NA
1373509_PM_at	BE113288	Nsun4	0.970724	-1.20663	0.152771	-1.48752	0.227077	-1.32246	0	-2.16073	0	-3.03225	5223.6	2851.26	BMD > highest dose: 4000.0
1398306_PM_at	J02811	Ampd1	0.970724	-1.15532	0.553351	-1.27404	0.805872	1.10836	0.479035	1.38571	0.00286467	3.03145	NA	NA
1387877_PM_at	BE096729	Ftcd	0.971254	-1.08882	0.158061	-1.59371	0.43571	-1.2343	0.0163946	-1.94742	0.000346566	-3.03059	NA	NA
1387112_PM_at	NM_030990	Plp1	0.981325	-1.07144	0.518248	1.24859	0.847221	-1.06915	0.00367747	2.55467	0	3.03058	NA	NA
1391964_PM_at	BI300993	Rtel1	0.970724	1.32504	0.865578	1.12084	0.563592	1.43337	0.0403738	3.52541	0.0525042	3.02993	NA	NA
1387665_PM_at	U96133	Bhmt /// LOC100363143	0.970724	1.14776	0.659488	-1.16244	0.716566	1.13201	0.00174546	2.97692	0.000346566	3.02876	NA	NA
1392421_PM_at	AW526570	---	0.970724	-1.15465	0.208134	-1.51552	0.0658813	-2.1038	0.00125358	-2.76955	0	-3.02838	258.637	42.6467
1375016_PM_at	AI406912	---	0.970724	-1.54228	0.330646	-1.39475	0.104821	-1.91942	0.00297981	-2.63825	0.000346566	-3.02824	NA	NA
1381119_PM_at	BM387763	Ttc1	0.970724	-1.21102	0.654892	-1.1721	0.902311	-1.04583	0.0111676	2.40726	0	3.02755	334.229	109.663
1371479_PM_at	AA946026	Mettl7a	0.992885	1.03878	0.835818	1.10309	0.701663	1.18379	0.0213863	2.72098	0.0048701	3.02723	2072.8	1496.05
1385696_PM_at	BI274471	---	0.970724	-1.24116	0.453171	-1.32321	0.088439	-2.10298	0	-4.05578	0	-3.02646	2788.67	2164.92
1383637_PM_at	AA925807	---	0.970724	-1.29632	0.243711	-1.38118	0.00804625	-2.28504	0	-2.7425	0	-3.02537	3019.1	1996.51
1367739_PM_at	NM_012786	Cox8b	0.970724	-1.37356	0.186983	-1.52271	0.379073	-1.29308	0.0493274	-1.77679	0	-3.02509	NA	NA
1392607_PM_at	BF391141	---	0.970724	-1.18951	0.36874	-1.33484	0.206716	-1.53901	0.0343631	-1.97741	0.000637572	-3.02433	NA	NA
1372828_PM_at	BM389609	Msrb2	0.970724	-1.11314	0.195404	-1.52932	0.345055	-1.33649	0.0082734	-2.16141	0	-3.0241	1958.12	1428.11
1390778_PM_at	AI556731	---	0.970724	-1.28593	0.152771	-1.5439	0.142627	-1.47364	0.000708026	-2.15824	0	-3.02367	799.911	290.553
1393508_PM_at	AI043805	---	0.970724	-1.15439	0.328185	1.45013	0.544679	-1.25418	0.00697854	2.66655	0.000637572	3.02303	NA	NA
1387142_PM_at	NM_017141	Polb	0.977361	-1.09589	0.674887	1.16627	0.805235	1.09346	0.00218865	2.72376	0	3.02048	438.484	171.013
1390583_PM_at	AI228169	---	0.970724	-1.27104	0.172778	-1.68295	0.408196	-1.32452	0.084326	-1.79247	0	-3.02042	587.025	61.8237
1374584_PM_at	BM388112	Stk24	0.970724	-1.3289	0.380544	-1.28066	0.14278	-1.58855	0	-2.43299	0	-3.01984	2330.15	1642.43
1394537_PM_at	AI178429	Prickle3	0.970724	1.17987	0.461356	1.34148	0.256047	1.58331	0.00125358	3.32785	0.000908107	3.01932	315.159	119.807
1393490_PM_at	AI501671	Cog7	0.970724	1.41676	0.677037	1.2744	0.144755	2.45718	0.0393995	3.06172	0.0327523	3.01907	2657.04	1816.93
1397247_PM_at	BI276505	Cdcp1	0.970724	-1.26148	0.152122	-1.60509	0.0995152	-1.60411	0	-2.05485	0	-3.019	445.004	105.559
1377301_PM_at	BF406641	---	0.984436	1.06124	0.288254	1.45651	0.349402	1.39092	0.000708026	2.77716	0	3.01669	NA	NA
1374933_PM_at	BI277043	Mcam	0.998859	1.00305	0.880616	1.07955	0.526101	1.34872	0.00583127	3.53667	0.0106132	3.01328	NA	NA
1375215_PM_x_at	BE109558	Pgpep1	0.977361	-1.04978	0.707312	-1.07923	0.242716	-1.30982	0.00367747	2.09124	0	3.01132	624.455	171.126
1372863_PM_at	BF409872	Mycbp2	0.970724	-1.11641	0.960885	1.01602	0.635841	1.1504	0.000708026	2.81988	0.000346566	3.01119	1478.72	1124.77
1380804_PM_at	BM391896	---	0.970724	-1.43403	0.180254	-1.55701	0.178444	-1.53916	0.00218865	-2.51455	0	-3.01104	3253.77	2105.87
1374016_PM_at	AI502597	Lpar1	0.970724	-1.14012	0.169857	-1.6018	0.361646	-1.31833	0.00751113	-2.19782	0.000346566	-3.01045	NA	NA
1377846_PM_a_at	AA819391	LOC100360342	0.970724	-1.17055	0.302984	-1.33426	0.14626	-1.57184	0.00724837	-2.07517	0	-3.00998	594.241	0.6065
1395742_PM_at	AW920352	---	0.993678	-1.03232	0.714274	1.17784	0.554942	1.28472	0.00751113	2.88959	0.00343622	3.00948	2750.13	1864.42
1369076_PM_at	NM_021671	Tmem33	0.970724	-1.27503	0.193079	-1.40056	0.0630403	-1.81089	0	-2.17055	0	-3.00885	2193.37	1565.66
1389556_PM_at	BI286000	Kifap3	0.970724	-1.23826	0.152122	-1.68633	0.333987	-1.31128	0.00218865	-2.29299	0	-3.00876	1691.58	1263.4
1393810_PM_at	BF390909	Wdr47	0.970724	-1.56092	0.152122	-1.70635	0	-2.81075	0	-3.30197	0	-3.00664	2315.99	1634.59
1374579_PM_at	BF281860	RGD1560873	0.970724	1.1022	0.674929	1.10277	0.977041	-1.00676	0.00218865	2.20834	0.000346566	3.00578	200.737	0.9066
1374291_PM_at	BI291937	Dnajc17	0.971254	-1.09226	0.173421	-1.50643	0.275392	-1.35416	0.0233383	-1.81721	0	-3.00566	152.813	4e-12
1375905_PM_at	AI412746	Ttyh1	0.970724	-1.30995	0.178413	-1.60293	0.390511	-1.31313	0.00954376	-2.19215	0	-3.00522	NA	NA
1384570_PM_at	BI296108	Plekha4	0.970724	-1.19393	0.221481	-1.36331	0.126587	-1.5365	0	-2.47552	0	-3.00461	NA	NA
1377622_PM_at	AI717078	Rsf1	0.994831	-1.02408	0.958967	1.02502	0.685189	1.18767	0	3.91939	0.0020503	3.00339	521.073	138.598
1374993_PM_at	BF406627	Rpusd1	0.984379	-1.05188	0.245412	-1.40004	0.764845	-1.0897	0.00668697	-2.09104	0	-3.00335	85.2826	4e-12
1370561_PM_at	AF248543	A3galt2	0.970724	-1.3818	0.161604	-1.46775	0.130799	-1.49629	0	-2.21558	0	-3.00278	230.857	0.7457
1396979_PM_at	BF404542	MGC114440	0.976224	1.17224	0.492693	1.48795	0.88197	1.09455	0.105575	2.53035	0.0379238	3.00273	2439.99	1702.44
1371694_PM_at	AI317805	Dpysl2	0.970724	-1.30925	0.152771	-1.99359	0.291444	-1.52559	0.0137517	-2.51247	0.00115715	-3.00153	NA	NA
1382364_PM_at	BI293914	RGD1310427	0.995143	-1.02776	0.479509	1.46087	0.304644	-1.74757	0.947359	-1.05086	0.0380782	-3.00046	NA	NA
1394992_PM_at	BF389891	---	0.98347	-1.05113	0.688864	-1.12019	0.413317	1.25379	0.00904035	2.17282	0	3.00036	685.883	107.513
1374051_PM_at	AA955172	Ncaph2	0.970724	-1.31374	0.159735	-1.52125	0.243527	-1.36063	0.00367747	-1.96801	0	-2.99945	234.397	0.7024
1388213_PM_a_at	AJ243973	RT1-S3	0.970724	-1.11224	0.187504	-1.51219	0.515686	-1.20403	0.00668697	-2.11091	0	-2.9947	NA	NA
1379942_PM_at	AA858564	Sox2	0.970724	1.34077	0.548	1.36789	0.244659	1.85654	0.0309146	2.8962	0.0186506	2.99371	NA	NA
1370361_PM_at	U66470	Cgref1	0.970724	-1.06246	0.163509	-1.32359	0.0744648	-1.48293	0	-2.23213	0	-2.99324	NA	NA
1374233_PM_at	BG372723	Fam45a	0.977351	-1.09945	0.369315	-1.39481	0.618791	-1.2001	0.0258077	-2.40586	0.00361661	-2.99303	610.243	283.714
1380981_PM_at	AW534519	---	0.996532	1.01659	0.963668	1.02464	0.694218	-1.21286	0.116718	2.19538	0.0130478	2.99302	NA	NA
1376695_PM_at	BE108967	Palb2	0.97967	1.12092	0.75648	1.17703	0.322821	1.65912	0.0424715	2.69449	0.0161301	2.99092	2300.49	0.117
1389261_PM_at	BI290739	RGD1305508	0.970724	-1.26639	0.158527	-1.64249	0.103344	-1.73556	0	-2.44236	0	-2.99083	703.708	44.9915
1368108_PM_at	NM_058213	Atp2a1	0.970724	-1.22243	0.196997	-1.75733	0.602259	-1.23436	0.062678	-2.0964	0.00286467	-2.99078	NA	NA
1372726_PM_at	AI176792	Hist1h4b /// Hist1h4m /// Hist2h4 /// LOC100360950 /// LOC100361076 /// LOC679840 /// LOC679983 /// LOC680097 /// LOC680430 /// LOC682518 /// LOC684621 /// LOC684745 /// RGD1562378 /// RGD1565073	0.970724	-1.27679	0.152122	-1.61463	0.0886837	-1.63401	0.00125358	-2.21755	0	-2.99073	NA	NA
1370937_PM_a_at	X74293	Itga7	0.970724	-1.1993	0.184857	-1.47818	0.946883	-1.01907	0.00125358	-2.2725	0	-2.99003	NA	NA
1371610_PM_at	AI411017	---	0.993393	-1.04005	0.429685	1.47825	0.558478	1.3366	0.00611918	3.56663	0.0148373	2.98865	458.221	0.6716
1376072_PM_at	AI170779	Fam174a	0.970724	-1.39674	0.152771	-1.67572	0.232695	-1.42685	0	-2.45258	0.000346566	-2.98838	1631.99	1225.23
1383102_PM_at	BE111057	---	0.99615	-1.01202	0.17876	-1.52733	0.275392	-1.3652	0.00297981	-2.26959	0	-2.9876	1613.65	1213.39
1382214_PM_at	AI029201	Nhlrc2	0.970724	-1.31892	0.279816	-1.53429	0.486921	-1.30318	0.0447119	-2.25368	0.0032509	-2.98758	2311.86	1632.3
1382330_PM_at	BE116838	Asap2	0.970724	-1.24766	0.165177	-1.61898	0.278674	-1.38911	0.021895	-1.98224	0	-2.98738	1704.46	1271.58
1383818_PM_at	BF565324	Thnsl1	0.970724	1.16703	0.687431	1.11947	0.161351	1.51604	0	2.93581	0	2.98688	NA	NA
1396000_PM_at	AI704583	Tmem144	0.970724	-1.12236	0.192839	-1.43177	0.175007	-1.45434	0.00258329	-2.11924	0	-2.98672	NA	NA
1397836_PM_at	BF546537	Sirt4	0.992885	-1.01907	0.560581	-1.14128	0.478646	1.17102	0	2.35167	0	2.98574	2973.68	1974.73
1371598_PM_at	BI278598	---	0.970724	-1.27742	0.326136	-1.47643	0.193299	-1.75903	0.0187322	-2.63788	0.0077857	-2.98498	2866.63	2254.56
1383124_PM_at	BG672201	LOC682058	0.970724	-1.15333	0.218774	-1.37575	0.296581	-1.29905	0.00297981	-2.04646	0	-2.98413	122.015	43.3611
1383253_PM_at	AI179795	---	0.970724	-1.2156	0.780388	1.13089	0.802359	1.1131	0.0472608	2.25535	0.00286467	2.98395	1755.16	1303.57
1389044_PM_at	BF283388	Gbf1	0.993378	-1.02789	0.772707	1.10929	0.676281	-1.15459	0.0102737	2.30626	0.000346566	2.98281	2526.76	1748.86
1396195_PM_at	BF550130	Ankrd13a	0.970724	-1.32036	0.163798	-1.54305	0.168222	-1.49877	0.000708026	-2.52577	0	-2.98277	330.76	113.9
1391333_PM_at	AI602218	---	0.970724	-1.18124	0.161604	-1.48353	0.105653	-1.57384	0	-2.52381	0	-2.98264	304.371	102.064
1370421_PM_a_at	AB029342	Cand2	0.996181	-1.02347	0.46423	1.5228	0.635793	1.31394	0.11419	2.46919	0.0338825	2.98229	1450.38	1105.83
1377806_PM_at	BF556273	Vezf1	0.970724	-1.11333	0.246004	-1.44422	0.513056	-1.21699	0.0118157	-2.20483	0	-2.9817	753.31	350.988
1381650_PM_at	BM389433	Sephs1	0.988377	1.03249	0.732057	-1.08901	0.402476	1.22304	0.00367747	2.03961	0	2.98028	2098.65	1511.13
1373423_PM_at	AI170766	---	0.970724	-1.11237	0.437033	-1.22995	0.196231	-1.46443	0.0156519	-1.99514	0.000346566	-2.97822	1674.04	1252.21
1397437_PM_at	AI715395	Arid5a	0.989808	-1.05883	0.96135	-1.02365	0.416236	1.44149	0.0077671	3.15382	0.0076195	2.97807	2866.93	2332.45
1379182_PM_at	BE105382	---	0.998813	-1.0062	0.753596	1.21514	0.292648	1.87269	0.0594601	2.96114	0.0435592	2.97633	NA	NA
1374614_PM_at	BM385650	Kbtbd4	0.970724	-1.20669	0.223363	-1.34947	0.035792	1.82757	0	2.98126	0	2.97482	414.684	111.166
1370444_PM_at	AF055477	Cacna1b	0.970724	-1.29399	0.220675	-1.51786	0.130799	-1.74816	0.00125358	-2.85897	0	-2.97395	382.252	94.2383
1367885_PM_at	NM_031587	Pxmp2	0.970724	-1.24908	0.158605	-1.64171	0.287203	-1.37573	0.00525655	-2.14782	0	-2.97335	NA	NA
1393144_PM_at	BM388202	Nmi	0.970724	-1.1129	0.210955	-1.33122	0.290905	-1.26166	0	-2.1935	0	-2.9731	2053.54	1484.76
1380733_PM_at	BI286088	RGD1311095	0.970724	-1.12362	0.152149	-1.50362	0.3026	-1.25767	0	-2.18397	0	-2.97199	237.377	89.8837
1378315_PM_at	AI045116	---	0.970724	-1.22926	0.50636	-1.2021	0.0478011	-1.96206	0	-2.61229	0	-2.97052	NA	NA
1393361_PM_at	H34199	Snrnp25	0.970724	-1.38781	0.234708	-1.45815	0.151099	-1.63408	0.00174546	-2.79609	0	-2.9697	NA	NA
1388535_PM_at	BF403698	RGD1306820	0.982358	1.0952	0.378206	1.50747	0.90745	1.05976	0.0163946	2.84815	0.0076195	2.96742	3091.17	2030.66
1395132_PM_at	BE115432	Utrn	0.970724	-1.17234	0.162479	-1.48606	0.102699	-1.59082	0	-2.45018	0	-2.96721	NA	NA
1379536_PM_at	BF547014	Plekha6	0.982261	1.1145	0.374617	1.63305	0.491464	1.46241	0.0233383	3.42141	0.0306666	2.96686	2212.84	1576.73
1395989_PM_at	BF409121	Gfm2	0.992885	-1.02895	0.247913	-1.45519	0.210683	-1.51419	0.0224451	-2.01068	0	-2.96559	231.303	4e-12
1392101_PM_s_at	AI175670	---	0.970724	-1.22156	0.152122	-1.4367	0.101221	-1.41966	0	-2.37365	0	-2.96412	757.545	0.7003
1383482_PM_at	AI578183	---	0.996532	-1.0113	0.38291	-1.32166	0.347074	-1.34756	0.013555	-2.08272	0.000346566	-2.96351	NA	NA
1372334_PM_at	AW144821	---	0.970724	-1.29438	0.226898	-1.48464	0.342608	-1.33911	0.00554216	-2.45533	0	-2.96198	296.406	125.326
1383864_PM_at	BF412512	---	0.970724	-1.64912	0.161668	-1.68947	0.146739	-1.67537	0	-2.92859	0	-2.961	3494.8	2212.88
1386653_PM_at	AW917558	Prickle2	0.970724	-1.15134	0.189253	-1.45222	0.899436	-1.03541	0.013555	-1.85876	0	-2.96068	NA	NA
1378555_PM_at	BE107055	Lrrc28	0.974078	1.2076	0.704713	1.28277	0.454765	1.60367	0.038062	3.73013	0.0683295	2.96027	1613.58	1213.35
1367614_PM_at	NM_012904	Anxa1	0.970724	-1.31751	0.24929	-1.33432	0.120763	-1.55376	0.00334828	-1.98132	0	-2.96024	2391.59	2054.26
1384406_PM_at	AW527186	Ccrl1	0.970724	-1.18301	0.152122	-1.47072	0.184705	-1.29805	0	-2.04994	0	-2.95998	NA	NA
1372020_PM_at	BI285561	Tom1	0.970724	-1.31061	0.665546	1.19297	0.613501	-1.22253	0.0243436	2.37785	0.00361661	2.95939	1863.74	1370.89
1386855_PM_at	AA944136	---	0.990575	1.06156	0.720587	1.20451	0.647972	1.2637	0.0384218	2.81061	0.0195955	2.95914	3116.22	2042.42
1381683_PM_at	BE118824	Chd2	0.970724	-1.55763	0.170171	-1.78971	0.367319	-1.40954	0.0611226	-2.03179	0.00139474	-2.95898	2517.99	1744.21
1376454_PM_at	BI300534	Nek9	0.970724	-1.23546	0.152122	-1.8159	0.369795	-1.29217	0.0251823	-1.88122	0	-2.95818	113.698	0.000170981
1396842_PM_at	AI500903	Atg9a	0.970724	-1.15069	0.152771	-1.45597	0.108426	-1.47748	0	-2.43671	0	-2.95727	4492.81	2606.02	BMD > highest dose: 4000.0
1376712_PM_at	AI144967	Erp44	0.974339	-1.10033	0.251448	-1.47029	0.509924	1.23709	0.00218865	2.564	0	2.95426	2280.3	1614.72
1391342_PM_at	AI058512	---	0.970724	-1.30001	0.267038	-1.53968	0.325549	-1.46224	0.0301697	-2.36775	0.00306115	-2.95362	1955.91	1426.78
1385088_PM_at	AA891356	RGD1310262	0.970724	-1.17873	0.163201	-1.40137	0.150394	-1.39285	0	-2.56405	0	-2.9526	4410.87	2576.46	BMD > highest dose: 4000.0
1382399_PM_at	AW530026	Nsrp1	0.970724	-1.51286	0.639813	-1.2481	0.703318	-1.19361	0.130644	2.02286	0.00960745	2.9509	3170.16	2067.51
1377860_PM_at	BM392227	Ttc39b	0.970724	-1.45919	0.159218	-1.65084	0.084584	-1.8727	0	-2.61141	0	-2.95074	249.218	0.9874
1394517_PM_at	AW522148	---	0.970724	-1.17667	0.163509	-1.62363	0.148167	-1.623	0.0145995	-2.03724	0	-2.94928	NA	NA
1374687_PM_at	BF283386	---	0.970724	-1.23334	0.152122	-1.72218	0.858791	1.05696	0.00668697	-2.12678	0.000346566	-2.94756	478.252	254.696
1376492_PM_at	AI548527	RGD1565247	0.97967	1.14804	0.693389	1.27253	0.610433	1.35769	0.177016	2.28914	0.0472731	2.94715	1392.94	1067.08
1399081_PM_at	AI712911	---	0.986385	-1.09145	0.29852	1.80712	0.72056	-1.22765	0.0412934	3.05033	0.0335607	2.94697	3425.78	2078.45
1370177_PM_at	AI548856	PVR	0.970724	-1.2918	0.152122	-1.8348	0.0133931	-2.21498	0	-2.64558	0	-2.94666	NA	NA
1389439_PM_at	AI172618	LOC100912247	0.970724	-1.09921	0.263393	-1.36658	0.165059	-1.5104	0	-2.52478	0	-2.94646	456.626	0.4847
1377086_PM_at	AI233530	C1qtnf3	0.970724	-1.16638	0.152122	-1.47011	0.125639	-1.40169	0	-2.44922	0	-2.94538	NA	NA
1380038_PM_at	BF393567	Vps13c	0.982389	1.10559	0.301382	1.699	0.253522	1.81422	0.000708026	4.1869	0.0166037	2.94522	144.357	2.07526e-05
1371401_PM_at	BI278836	Rnf5	0.970724	-1.11611	0.152122	-1.55497	0.13695	-1.48355	0.000708026	-2.21075	0	-2.94504	2308.57	1630.47
1373476_PM_at	AI410833	LOC500251	0.975715	-1.08386	0.152122	-1.80142	0.0803958	-1.86678	0	-2.59453	0	-2.94383	189.791	18.1049
1387087_PM_at	NM_024125	Cebpb	0.994408	1.03261	0.470651	1.48707	0.822348	1.13631	0.0274313	3.2749	0.0320662	2.94275	NA	NA
1388425_PM_at	BG671569	Oaf	0.9991	-1.00137	0.772746	1.15627	0.84202	1.10346	0.031479	2.72986	0.0146078	2.94155	NA	NA
1387298_PM_at	NM_021753	Pga5	0.970724	-1.18693	0.289516	-1.37158	0.286218	-1.382	0.00125358	-2.40676	0	-2.94037	300.014	93.3444
1382174_PM_at	AI227996	LOC100910021	0.970724	-1.18201	0.161604	-1.58365	0.134449	-1.6107	0.00258329	-2.25403	0	-2.93999	2114.33	1520.23
1389671_PM_at	AW252088	Trpc2	0.992885	-1.04156	0.764854	1.15668	0.815754	1.11714	0.41205	1.52446	0.00946087	2.93989	NA	NA
1385014_PM_at	BG377996	RGD1564763	0.970724	-1.20243	0.203329	-1.49177	0.101221	-1.78066	0.00125358	-2.40283	0	-2.93946	NA	NA
1398421_PM_at	BM384203	Nfat5	0.970724	-1.24291	0.152122	-1.60962	0.194101	-1.42416	0	-2.27731	0	-2.93874	456.589	0.02217
1372656_PM_at	BI282899	Snx15	0.970724	-1.24892	0.23414	-1.39874	0.122806	-1.62886	0	-2.57644	0	-2.93865	2066.36	1492.28
1376201_PM_at	AI070397	Mettl16	0.970724	-1.2284	0.173421	-1.56684	0.35367	-1.31537	0	-2.77878	0	-2.93862	346.409	121.16
1397965_PM_at	BF405066	Porcn	0.970724	-1.27954	0.183536	-1.53606	0.0972968	-1.76458	0.000708026	-2.4792	0	-2.93816	NA	NA
1388887_PM_at	AI178222	Ggta1p	0.970724	-1.31184	0.273372	-1.37883	0.163307	-1.54547	0	-2.57734	0	-2.93816	2812.98	2132.52
1379801_PM_at	AI137954	---	0.970724	-1.29416	0.259145	-1.39038	0.22311	-1.43706	0	-2.51063	0	-2.93782	2231.21	2023.33
1393168_PM_at	BF398450	LOC688133	0.970724	-1.17904	0.152122	-1.96194	0.42218	-1.30099	0.101033	-1.72686	0.000346566	-2.93708	529.781	152.894
1378721_PM_at	AI547942	---	0.970724	-1.30869	0.175169	-1.53528	0.106667	-1.73496	0	-2.75304	0	-2.93654	3331.24	2140.83
1393678_PM_at	BI275975	RGD1308297	0.970724	-1.25863	0.165268	-1.67835	0.109627	-1.83325	0	-3.35018	0	-2.93623	525.102	180.764
1387927_PM_a_at	U03415	Olfm1	0.970724	-1.32941	0.152122	-1.90783	0.00804625	-2.0309	0	-2.49328	0	-2.93595	3384.96	2164.76
1391042_PM_at	BE107750	Mtf2	0.988377	1.07849	0.663406	1.282	0.804434	1.14998	0.076978	2.6417	0.0341702	2.93402	NA	NA
1389978_PM_at	BF396079	LOC685179	0.970724	-1.35652	0.168488	-1.51785	0.398437	-1.25078	0.0179723	-1.82274	0	-2.9334	2079.62	1500.04
1373231_PM_at	BG665102	Otud5	0.970724	-1.16159	0.586201	-1.20302	0.0858729	1.99194	0.00954376	2.22818	0.000637572	2.93275	475.463	185.003
1382669_PM_at	AI045311	Bin2a	0.970724	-1.29428	0.376563	1.34969	0.952889	-1.02087	0.00401966	2.48175	0.000346566	2.9327	NA	NA
1378106_PM_at	AI029402	Phlda2	0.970724	-1.26791	0.204566	-1.65655	0.279685	-1.50078	0.0262862	-2.39583	0.00286467	-2.93199	NA	NA
1375813_PM_at	BE102687	Akap8l	0.970724	-1.10984	0.31069	-1.34064	0.228509	-1.431	0.000708026	-2.50045	0	-2.92931	939.353	262.29
1392881_PM_at	BF289499	St3gal4	0.970724	-1.10267	0.176019	-1.51017	0.745128	-1.09563	0	2.53645	0	2.92928	2499.99	1640.3
1377243_PM_at	AI172211	Wbp4	0.970724	-1.21541	0.152122	-1.70019	0.175007	-1.37113	0	-2.37332	0	-2.92913	1799.83	1331.46
1393153_PM_at	BG663023	---	0.970724	-1.17146	0.87391	-1.05504	0.917583	-1.03399	0.0082734	2.23597	0	2.92824	410.112	131.056
1382200_PM_at	AW917547	Cenpv	0.970724	-1.10108	0.195837	-1.34753	0.84994	1.04108	0	2.16705	0	2.92799	322.348	93.3365
1381975_PM_at	BG371767	---	0.998549	-1.00825	0.931259	1.04993	0.624262	1.29018	0.0541533	2.70415	0.0250529	2.9279	NA	NA
1389031_PM_at	AI179537	RGD1566215	0.970724	-1.10393	0.282874	-1.29822	0.0820687	-1.67177	0	-2.46996	0	-2.92777	1681.52	1256.99
1376445_PM_at	BF409208	Il17b	0.970724	-1.3534	0.152771	-1.55688	0.19735	-1.40495	0.00554216	-1.96739	0	-2.9275	2681.59	0.251
1376460_PM_at	BI286710	---	0.970724	-1.13737	0.749904	1.11047	0.856437	1.06121	0.00125358	2.50152	0.000346566	2.92676	NA	NA
1389714_PM_at	AI103146	---	0.970724	-1.23387	0.259236	-1.37658	0.40007	-1.26425	0.0133296	-1.92894	0	-2.92636	388.615	119.375
1376497_PM_a_at	BI274096	Mettl17	0.970724	-1.10346	0.152771	-1.66645	0.207137	-1.44298	0.000708026	-2.42459	0	-2.92591	2677.69	1827.54
1395098_PM_at	BF390143	Blzf1	0.980821	1.11432	0.513838	1.3988	0.406011	1.52518	0.0124806	3.50537	0.0205306	2.92571	2093.17	1507.94
1398252_PM_at	NM_017209	Mecr	0.998813	-1.00392	0.669955	1.23086	0.496879	1.38251	0.0115974	3.20279	0.0114367	2.92425	NA	NA
1367503_PM_at	AI409930	Bcap31	0.970724	-1.15543	0.182007	-1.44012	0.0626359	-1.81793	0	-2.73192	0	-2.92273	1743.51	1296.25
1386566_PM_at	BF558962	---	0.970724	1.16776	0.692524	1.16898	0.430102	1.35279	0.0043612	2.88345	0.0020503	2.92205	339.933	83.2755
1397874_PM_at	AI548493	---	0.984394	1.06346	0.201793	1.91741	0.779574	-1.11302	0.398082	1.54097	0.0237498	2.91904	3322.41	2136.88
1369947_PM_at	NM_031560	Ctsk	0.970724	-1.25274	0.225444	-1.49259	0.143985	-1.67822	0.00611918	-2.32018	0	-2.91777	NA	NA
1372535_PM_at	AI410203	Tceanc2	0.970724	-1.21598	0.158605	-1.62911	0.608403	-1.1628	0.0251823	-1.88333	0	-2.91763	2755.93	1867.35
1385713_PM_at	BF392577	Akap8l	0.992885	1.04567	0.70379	1.20057	0.517666	1.35051	0.00904035	3.25674	0.0107607	2.91445	1133.91	1001.61
1387505_PM_at	NM_013145	Gnai1	0.980946	-1.06098	0.173421	-1.53746	0.511604	-1.20302	0.00367747	-2.14582	0	-2.9142	NA	NA
1385243_PM_at	AI180340	---	0.970724	-1.18322	0.167363	-1.41235	0.109941	-1.51072	0	-2.16827	0	-2.91253	NA	NA
1385639_PM_at	AI058950	Casp8ap2	0.992885	1.05201	0.98316	1.01339	0.315322	1.73637	0.0418174	2.93892	0.0297956	2.91108	NA	NA
1375492_PM_at	BF409823	Sulf1	0.970724	-1.34118	0.861919	-1.07184	0.150515	-1.77995	0.0115974	2.45662	0.00162225	2.91082	2839.28	2222.99
1370824_PM_at	AF273025	Slc38a3	0.970724	-1.21201	0.318768	-1.38291	0.298112	-1.40593	0.0207248	-2.12841	0.000346566	-2.91028	NA	NA
1369446_PM_at	NM_133405	Cry2	0.977361	-1.08721	0.726913	1.12791	0.572957	-1.20688	0.0352328	2.10301	0.00246841	2.90944	1879.74	1380.67
1388474_PM_at	AI104523	---	0.970724	-1.26773	0.152122	-1.66875	0.0762203	-1.69846	0	-2.65406	0	-2.90831	263.875	143.899
1395241_PM_at	BF389686	---	0.970724	-1.29289	0.398203	-1.32238	0.438993	-1.28836	0.108881	-1.79635	0.0020503	-2.90752	NA	NA
1372447_PM_at	BI275155	Fgfr1	0.970724	-1.11099	0.178105	-1.45839	0.0862136	-1.73773	0.00334828	-2.23599	0	-2.90565	NA	NA
1381703_PM_at	AW525915	---	0.970724	-1.16101	0.152122	-1.57324	0.103901	-1.49007	0	-2.44945	0	-2.90466	NA	NA
1372777_PM_at	BM385774	---	0.993678	1.02339	0.387902	-1.3312	0.10703	-1.91146	0.00466216	-2.51768	0.000346566	-2.90462	1926.93	1409.33
1384255_PM_at	AA956372	Napg	0.97967	1.05524	0.597042	1.13667	0.905008	1.02992	0	2.55567	0	2.90379	201.605	9.6379e-06
1372729_PM_at	AI137406	Procr	0.977361	-1.11075	0.624477	-1.23705	0.435771	-1.39061	0.360449	-1.52172	0.00397266	-2.90377	2540.98	2192.39
1386218_PM_at	AI639301	---	0.970724	-1.25965	0.170247	-1.5471	0.304742	-1.34364	0.013102	-1.97694	0	-2.9033	244.088	0.6039
1375302_PM_at	BM384146	Zbtb4	0.970724	-1.22166	0.152122	-1.74331	0.0931451	-1.56101	0	-2.41336	0	-2.90305	1441.02	1099.55
1384550_PM_at	AW917943	RGD1565685	0.970724	-1.23582	0.152122	-1.64003	0.035792	-1.88834	0	-2.65551	0	-2.90303	2707.05	1842.56
1379366_PM_a_at	AW529938	Bspry	0.970724	-1.33426	0.193097	-1.49516	0.330672	-1.33502	0	-2.46784	0.000346566	-2.90236	4780.14	2706.26	BMD > highest dose: 4000.0
1390707_PM_at	BI281632	Rgs10	0.970724	-1.1757	0.234829	-1.34747	0.312412	-1.28347	0	-2.15868	0	-2.89979	NA	NA
1387920_PM_at	M57547	Man2c1	0.970724	-1.16698	0.536163	1.20891	0.656267	1.14498	0.00801923	2.24275	0	2.89944	659.88	213.959
1396265_PM_at	BE097728	---	0.970724	-1.50451	0.189818	-1.63741	0.57488	-1.21457	0.00466216	-2.59953	0.00115715	-2.8993	NA	NA
1377863_PM_at	BI303977	Kdm5b	0.988377	-1.03107	0.171921	-1.41439	0.0886837	-1.59088	0.000708026	-2.02109	0	-2.89918	615.982	0.6146
1389535_PM_at	BI285645	Dap3	0.970724	-1.18709	0.152122	-1.53113	0.0677753	-1.65016	0.000708026	-2.14687	0	-2.89722	608.575	183.191
1387503_PM_at	NM_053526	Cpn1	0.995867	-1.01446	0.346852	1.36838	0.330405	1.38586	0	3.13544	0	2.89672	3241.71	2100.38
1373296_PM_a_at	AA800001	RGD1311634	0.970724	-1.37596	0.152814	-1.6317	0.398285	-1.26527	0.00297981	-2.20341	0	-2.89625	NA	NA
1382321_PM_at	AI071312	Tmem161a	0.970724	-1.18763	0.152122	-1.46652	0.0250717	-1.62828	0	-2.26364	0	-2.89558	294.667	91.2628
1377659_PM_at	BI302005	Mlf1	0.970724	1.72704	0.682217	-1.26892	0.752029	1.19714	0.0171849	3.56748	0.0381775	2.8941	NA	NA
1387901_PM_at	L19180	Ptprs	0.970724	-1.23956	0.296525	-1.3902	0.111031	-1.79895	0.00258329	-2.37594	0	-2.89377	2301.16	1626.35
1383277_PM_at	H32309	Ppp1r7	0.970724	-1.10076	0.634387	-1.13813	0.855916	1.05112	0.00258329	2.34245	0	2.89367	1714.18	1277.74
1387022_PM_at	NM_022407	Aldh1a1	0.983462	-1.07021	0.865428	-1.07211	0.703188	-1.15415	0.0286875	2.2442	0.000908107	2.89267	NA	NA
1373278_PM_at	BM391303	---	0.970724	-1.1671	0.225968	-1.31211	0.106973	-1.51925	0	-2.06118	0	-2.89247	409.235	133.521
1371716_PM_at	BE107610	LOC685179	0.970724	-1.17504	0.155559	-1.44245	0.0696399	-1.66684	0	-2.66915	0	-2.89186	1275.01	986.033
1377054_PM_at	BF418563	Sema4d	0.970724	-1.46792	0.158605	-1.66028	0.159267	-1.58587	0.00981374	-2.15269	0	-2.89183	2453.56	1709.76
1382309_PM_at	BI286390	---	0.994831	-1.02217	0.896405	-1.05403	0.749261	-1.12883	0.166091	-1.72554	0.0020503	-2.89004	1654.54	1239.73
1368038_PM_at	AF260258	Synj2bp	0.970724	-1.28092	0.218004	-1.55658	0.398437	-1.32685	0.0240087	-2.18233	0.00115715	-2.88944	891.855	186.602
1385128_PM_at	BE108716	---	0.970724	-1.19803	0.152122	-1.61896	0.393281	-1.24914	0.0104781	-1.89696	0	-2.88922	NA	NA
1387978_PM_at	U49057	Phrf1	0.994831	1.03196	0.696458	1.24848	0.432796	1.53582	0.0842428	2.59967	0.0379238	2.88747	266.571	94.5739
1373402_PM_at	AA848980	Dnajc14	0.970724	-1.22926	0.296108	-1.32155	0.160909	-1.4996	0.00125358	-2.21938	0	-2.88745	1555.85	1175.75
1376214_PM_at	AA850788	Mmachc	0.976227	-1.08367	0.456527	1.24446	0.220962	1.46064	0.00367747	2.3153	0	2.88468	130.826	64.109
1367710_PM_at	NM_017257	LOC100362709 /// LOC100364216 /// Psme2	0.975515	-1.11126	0.713255	1.15502	0.797537	1.1028	0.00930316	2.61531	0.00162225	2.88409	353.159	102.068
1384152_PM_at	BE101118	Wdr48	0.985137	1.10844	0.832161	1.15461	0.967745	-1.02705	0.0169897	4.43395	0.0740567	2.8832	1867.42	1373.14
1383375_PM_at	BI293584	Tmem55a	0.977361	-1.07882	0.973477	1.01107	0.991535	1.00318	0.0165818	2.06461	0	2.88319	2933.86	1858.56
1370048_PM_at	NM_053936	Lpar1	0.970724	-1.41212	0.152122	-1.79715	0.124177	-1.6426	0.00297981	-2.2109	0	-2.88213	1147.83	896.374
1374248_PM_at	BM389619	Mybpc1	0.970724	-1.27326	0.152122	-1.82207	0.128494	-1.5318	0.000708026	-2.21262	0	-2.88112	NA	NA
1387228_PM_at	NM_012879	Slc2a2	0.970724	-1.20898	0.153642	-1.55081	0.0766396	-1.76544	0	-2.49181	0	-2.8811	NA	NA
1377417_PM_at	BE099931	LOC363328	0.984394	-1.09988	0.722953	1.22904	0.941103	1.04593	0.0629166	2.92188	0.0489955	2.88016	527.587	135.845
1372843_PM_at	BG377188	RGD1309410	0.980946	-1.08512	0.887452	1.06237	0.774091	1.1223	0.0118157	2.55322	0.00286467	2.87963	2109.09	1517.2
1376731_PM_at	AI411331	---	0.970724	-1.28011	0.177411	-1.56016	0.216239	-1.46726	0.00174546	-2.52279	0.000346566	-2.87955	3023.54	1998.63
1391213_PM_at	BF416151	Ppp3r1	0.970724	-1.11652	0.152122	-1.58933	0.100031	-1.49278	0	-1.98662	0	-2.87819	NA	NA
1398489_PM_at	BF400830	---	0.970724	-1.28692	0.152122	-1.54399	0.0250717	-1.75074	0	-2.2245	0	-2.87444	2033.2	1472.78
1371623_PM_at	AI411896	LOC685888	0.970724	-1.39241	0.280134	-1.39957	0.198132	-1.51798	0.0043612	-2.38272	0.000346566	-2.87265	1866.06	1372.31
1398957_PM_at	AA817907	Cdk11b /// RGD1566355	0.970724	-1.44435	0.220075	-1.45991	0.102699	-1.7725	0.000708026	-2.64463	0	-2.87247	533.69	147.98
1373421_PM_at	BM392224	Tgif1	0.990275	-1.04937	0.418087	1.3768	0.96309	1.01974	0.010049	2.76784	0.00432036	2.87176	457.668	0.6092
1376665_PM_at	BG670208	---	0.970724	-1.18642	0.162728	-1.41904	0.07973	-1.61129	0	-2.12194	0	-2.87154	1525.68	1155.91
1377892_PM_at	BM390000	Sema3f	0.970724	-1.17481	0.233262	-1.42305	0.296581	-1.35172	0	-2.57524	0	-2.87096	2988.78	1981.99
1387857_PM_at	AI406531	LOC100910446 /// Stx7	0.970724	-1.41437	0.2948	1.51343	0.195389	-1.70367	0.84229	1.10513	0.00343622	-2.87069	1191.54	927.451
1377786_PM_at	BE117884	---	0.970724	-1.32289	0.223005	-1.4887	0.114989	-1.78463	0.0208674	-2.04842	0	-2.87068	NA	NA
1368618_PM_at	NM_031623	Grb14	0.970724	1.2729	0.592958	1.24399	0.382503	1.41172	0.000708026	3.44989	0.00226137	2.86937	NA	NA
1374415_PM_at	BF416982	Polr3e	0.970724	-1.18197	0.236662	-1.41511	0.109706	-1.75103	0.00525655	-2.31508	0.000346566	-2.86933	224.098	0.7663
1397895_PM_at	BI290793	---	0.976224	-1.09132	0.221989	-1.50156	0	-2.5754	0.000708026	-3.03438	0	-2.86762	2117.87	1522.29
1387447_PM_at	NM_080904	Arf3	0.970724	-1.22773	0.154174	-1.65244	0.083012	-1.86946	0.00125358	-2.45695	0	-2.86709	4334.63	2548.55	BMD > highest dose: 4000.0
1384558_PM_at	BI276313	Plac9	0.974078	1.09299	0.931561	-1.0278	0.542295	1.20166	0.00611918	2.27132	0.000346566	2.86707	NA	NA
1389378_PM_at	AI599324	Cdc42ep5	0.970724	-1.24572	0.163239	-1.58771	0.552741	-1.18537	0.00904035	-2.06929	0.000346566	-2.86425	NA	NA
1396031_PM_at	BF401497	---	0.970724	-1.18086	0.189716	-1.46219	0.430072	-1.23484	0.00174546	-2.12755	0	-2.86406	NA	NA
1374618_PM_at	BI279751	---	0.970724	-1.28959	0.483464	-1.21915	0.618148	1.15185	0.00297981	2.26128	0	2.86173	1663.89	1245.72
1394907_PM_at	AW920883	---	0.970724	-1.12027	0.161668	-1.4757	0.0853204	-1.63787	0	-2.4118	0	-2.86076	1945.32	1420.42
1396339_PM_at	BF411257	---	0.970724	-1.17091	0.15536	-1.60775	0.784505	-1.07855	0.0198258	-1.8551	0	-2.86044	NA	NA
1395925_PM_s_at	BF417945	Dlg3	0.970724	-1.23098	0.30074	1.35539	0.938352	-1.02426	0.00401966	2.24169	0	2.85987	3325.24	2138.14
1395767_PM_at	BF560281	Cstf1	0.994287	-1.01834	0.734261	-1.10214	0.512019	1.19668	0.0043612	2.31164	0	2.85837	NA	NA
1383807_PM_at	BG672767	Tbc1d19	0.970724	-1.42849	0.152122	-1.85766	0.0603849	-1.69565	0	-2.39598	0	-2.85833	127.7	0.0260647
1399122_PM_at	BI278603	---	0.970724	-1.39653	0.196905	-1.5674	0.357998	-1.35005	0.0162225	-2.16898	0.000346566	-2.8581	2091.41	1506.92
1389334_PM_at	BI277594	Ndufa10 /// Ndufa10l1	0.970724	-1.20256	0.161668	-1.62758	0.150837	-1.602	0.0104781	-2.18371	0	-2.85729	1477.48	1123.95
1374430_PM_at	BI274617	Glod4	0.970724	-1.33566	0.152771	-1.54548	0.420774	-1.21182	0.00611918	-1.92821	0	-2.85648	1985.35	1444.4
1378724_PM_at	BI291716	Nfkbil1	0.970724	-1.2828	0.430466	-1.52717	0.667851	-1.25589	0.208226	-2.02125	0.0337931	-2.85516	82.145	4e-12
1397697_PM_at	BF558764	Eif4a2	0.970724	-1.14976	0.231474	1.52155	0.617607	-1.18163	0.0043612	2.59495	0.00115715	2.85482	NA	NA
1383470_PM_at	AI548857	---	0.970724	-1.19617	0.183725	-1.37787	0.291733	-1.26511	0	-2.0997	0	-2.85315	476.897	0.9258
1398991_PM_at	BM389704	---	0.970724	-1.40345	0.162728	-1.51564	0.0927968	-1.69982	0.00334828	-2.05831	0	-2.85306	441.911	191.19
1395336_PM_at	BE098691	LOC100360294	0.970724	-1.15938	0.15536	-1.6113	0.197698	-1.45392	0.00174546	-2.18473	0.000346566	-2.85162	NA	NA
1381220_PM_at	BM383968	Acvr2a	0.970724	-1.09709	0.204297	-1.30664	0.16073	-1.35452	0	-2.54521	0	-2.85146	2122.63	1525.04
1375689_PM_at	BI300470	---	0.970724	-1.45741	0.279581	-1.35845	0.146044	-1.56764	0.000708026	-2.32252	0	-2.85092	NA	NA
1374770_PM_at	AA800062	Asah1	0.993325	1.03242	0.622174	1.20559	0.720397	1.14332	0.00367747	2.76788	0.00226137	2.85073	1872.7	1376.37
1397021_PM_at	BF404503	---	0.993378	-1.02213	0.352655	-1.29193	0.119484	-1.67379	0.0129122	-2.01374	0	-2.85061	1474.91	1122.23
1389407_PM_at	BE099453	Dhrs1	0.97967	-1.10011	0.748223	1.148	0.67711	-1.19037	0.0113691	2.6537	0.00555833	2.8505	1761.13	1307.31
1388350_PM_at	BG377475	LOC100360976 /// LOC679129 /// Pex19	0.992885	1.04175	0.687471	1.20446	0.502349	1.34669	0.0200138	2.77032	0.00887942	2.84983	3478.74	2599.34
1397578_PM_at	BE099423	---	0.970724	-1.45919	0.152122	-1.86471	0.0273149	-2.2196	0	-2.57201	0	-2.84907	NA	NA
1375929_PM_at	BI289109	Mnt	0.970724	-1.50153	0.299968	1.68246	0.848208	-1.10222	0.0738241	2.42987	0.021528	2.84806	702.612	323.078
1374239_PM_at	BI282835	Farp2	0.992885	-1.02211	0.235607	-1.34545	0.21151	-1.37469	0.000708026	-2.2148	0	-2.84711	295.495	59.2458
1375008_PM_at	BF410389	Aurkc	0.970724	-1.20414	0.223697	-1.49933	0.470663	-1.25205	0.0264593	-2.00628	0.000346566	-2.84621	3084.72	2027.63
1380376_PM_at	BI290853	---	0.993325	1.023	0.660215	-1.13216	0.90548	1.03482	0.23793	-1.40878	0	-2.84591	2129.95	1529.28
1389613_PM_at	AI234712	---	0.970724	-1.15416	0.161874	-1.58308	0.0772954	-1.87876	0	-3.13279	0	-2.84511	5910.28	3055.19	BMD > highest dose: 4000.0
1388498_PM_at	BF284014	Ccnk	0.970724	-1.48331	0.227603	-1.76651	0.485623	-1.34109	0.129309	-2.07084	0.0231069	-2.84436	202.126	0.8388
1387770_PM_at	NM_130743	Ifi27	0.970724	-1.44256	0.218868	2.96046	0.884497	-1.13788	0.0350868	5.78251	0.192231	2.84425	NA	NA
1373583_PM_at	BF396317	---	0.970724	-1.13268	0.317165	-1.34732	0.122794	-1.73726	0.0448381	-1.84829	0	-2.84422	309.073	136.844
1382678_PM_at	AA859019	Cfhl1	0.991096	-1.06063	0.473695	1.45607	0.933647	1.04674	0.0236968	3.10576	0.027108	2.84227	NA	NA
1389314_PM_at	AW915489	Nvl	0.970724	-1.20527	0.257674	-1.35422	0.308552	1.315	0.00668697	2.02626	0	2.83801	552.196	0.5686
1380810_PM_at	BE102637	Zfp40	0.970724	-1.12743	0.152122	-1.61839	0.135526	-1.44596	0.000708026	-2.11566	0	-2.83729	698.703	72.3046
1393928_PM_at	AA899202	---	0.970724	-1.13181	0.182024	-1.60525	0.877613	-1.05251	0.0459087	-1.90715	0	-2.837	NA	NA
1390925_PM_a_at	AI043758	Igsf3	0.988377	1.04057	0.238661	1.43276	0.390311	1.28608	0	3.38864	0	2.83667	NA	NA
1374470_PM_at	AI102264	Dhx57	0.980946	-1.06794	0.242085	-1.45093	0.306161	-1.37929	0.000708026	-2.45892	0.000908107	-2.83584	491.235	161.325
1384185_PM_at	BI289594	RGD1307704	0.970724	-1.16816	0.973929	1.01624	0.818523	1.10709	0.174541	1.84545	0.0100391	2.83459	421.55	99.5792
1383137_PM_at	AA956294	Sox4	0.970724	-1.19713	0.167491	-1.43409	0.202987	-1.36159	0.00466216	-1.90076	0	-2.83381	1529.08	1158.15
1384141_PM_at	BI289930	Zfp84	0.970724	-1.43147	0.163284	-1.58638	0.091307	-1.80423	0.000708026	-2.35061	0	-2.83351	659.877	240.792
1378556_PM_at	AI411989	---	0.970724	-1.25686	0.152771	-1.56316	0.0920006	-1.64561	0.00174546	-2.01926	0	-2.83207	230.085	0.2438
1375001_PM_at	AA955251	Cytl1	0.970724	-1.19719	0.765074	-1.09872	0.273354	-1.39987	0.0118157	-2.03775	0	-2.83158	NA	NA
1378565_PM_at	AW435439	LOC366300	0.970724	-1.24229	0.152122	-1.66049	0.07806	-1.53583	0	-2.44542	0	-2.83098	1766.46	1310.65
1381939_PM_at	BM388141	RGD1310507	0.970724	-1.17524	0.196132	-1.49032	0.462445	-1.23416	0.0231763	-1.9118	0	-2.83091	2182.32	1559.36
1380634_PM_at	AI171378	---	0.994831	1.03184	0.629752	1.31966	0.833427	-1.13006	0.117787	2.394	0.0406813	2.83039	679.46	229.282
1372263_PM_at	BF396485	---	0.970724	-1.6547	0.433015	-1.35137	0.329844	-1.46057	0.118042	-1.8634	0.0048701	-2.83	2166.36	1550.23
1387031_PM_at	U36482	Erp29	0.974359	-1.07843	0.222596	-1.3981	0.306807	-1.31014	0.00125358	-2.33792	0	-2.82967	2622	2243.73
1374713_PM_at	AI228970	---	0.970724	-1.23668	0.235348	-1.4598	0.159601	-1.67025	0.010049	-2.41986	0.000908107	-2.82945	328.551	100.459
1378499_PM_at	BF405148	---	0.970724	-1.07897	0.181438	-1.3414	0.130643	-1.41716	0	-2.2454	0	-2.8286	NA	NA
1379265_PM_at	BF398764	---	0.970724	-1.12458	0.152771	-1.47388	0.0626359	-1.69381	0	-2.373	0	-2.82804	496.546	184.478
1390420_PM_at	AI577849	Cpxm1	0.970724	-1.23281	0.152122	-1.73269	0.168354	-1.53229	0	-2.41354	0	-2.8278	NA	NA
1387284_PM_at	NM_031705	Dpys	0.970724	-1.15861	0.161668	-1.44752	0.157073	-1.41873	0	-2.42538	0	-2.82738	5913.25	3056.02	BMD > highest dose: 4000.0
1387040_PM_at	NM_012798	Mal	0.970724	-1.21106	0.152122	-1.51235	0.0809811	-1.54519	0	-2.48597	0	-2.82668	2155.58	1544.04
1372574_PM_at	AW142018	Tead2	0.970724	-1.15651	0.173209	-1.45135	0.0866379	-1.68118	0	-2.52725	0	-2.82663	NA	NA
1392977_PM_at	BE114491	---	0.970724	-1.27852	0.15222	-1.64786	0.246337	-1.38403	0.010049	-1.9381	0	-2.82591	196.917	0.2818
1372358_PM_at	AI012613	LOC686590	0.970724	-1.16877	0.152122	-1.51963	0.100617	-1.46705	0	-2.21847	0	-2.82558	579.441	296.625
1378717_PM_at	BF390952	---	0.970724	1.20689	0.58912	1.26353	0.291637	1.57969	0.00174546	3.41066	0.00605699	2.82539	3656.6	2281.87
1375412_PM_at	AI101331	Arsb	0.970724	-1.15603	0.208706	-1.49597	0.940592	1.02363	0.0627974	-1.74416	0	-2.82463	2828.22	2373.71
1381175_PM_at	BE114469	RGD1307526	0.970724	-1.164	0.166355	-1.42628	0.182437	-1.37791	0	-2.15021	0	-2.82451	NA	NA
1381750_PM_at	AW251098	---	0.970724	-1.44849	0.180932	-1.80341	0.997199	1.0012	0.312855	-1.5465	0.00521696	-2.82409	NA	NA
1382508_PM_at	AI228722	Rsl1d1	0.970724	-1.58142	0.152122	-1.9532	0.0133931	-2.24069	0.00125358	-2.29442	0	-2.82374	NA	NA
1379339_PM_at	BM390448	Isoc1	0.979372	-1.12232	0.734541	1.18747	0.352756	1.56362	0.0399145	2.58304	0.0155417	2.82314	4474.03	2599.28	BMD > highest dose: 4000.0
1389127_PM_at	BF552908	---	0.996181	-1.01784	0.191511	1.89544	0.443275	1.40862	0.0865435	2.19035	0.0153182	2.82304	308.58	141.92
1376931_PM_at	BG380736	Phf20	0.970724	-1.17911	0.152122	-1.44508	0.0670929	-1.59616	0	-2.30801	0	-2.82248	397.476	154.193
1381748_PM_at	BM383697	Raph1	0.994287	1.02581	0.764854	1.13567	0.591698	1.24259	0.0118157	2.64749	0.00432036	2.8218	NA	NA
1385521_PM_at	AI603505	---	0.988377	1.03516	0.212364	-1.39882	0.192337	-1.42606	0.0831781	-1.57383	0	-2.81967	3941.61	2398.2
1373458_PM_at	BI289546	Bex4	0.970724	1.18422	0.315699	1.60526	0.686868	1.208	0.0274313	2.82721	0.0181887	2.8193	NA	NA
1397078_PM_at	AI111920	Itfg2	0.970724	-1.3794	0.152122	-1.60507	0.0696399	-1.70862	0.00174546	-2.11351	0	-2.81847	1868.05	1373.52
1369441_PM_at	NM_134461	Capn5	0.974359	1.14778	0.850453	1.10299	0.218383	1.83762	0.00801923	3.33288	0.0147264	2.81804	4289.16	2531.72	BMD > highest dose: 4000.0
1379697_PM_at	AW531088	---	0.970724	-1.1337	0.282935	-1.43581	0.963858	-1.0161	0.0733257	-1.82616	0.000346566	-2.81786	1932.95	1412.96
1376029_PM_at	BI295991	---	0.970724	-1.13056	0.152771	-1.66906	0.6021	-1.15979	0.021895	-1.8912	0	-2.81526	321.368	118.775
1376401_PM_at	AI412569	---	0.970724	-1.2246	0.244847	-1.37073	0.0816378	-1.78316	0.000708026	-2.43052	0	-2.81456	1899.56	1392.75
1390195_PM_at	BM386736	Psd4	0.970724	-1.45891	0.275887	-1.60016	0.180831	-1.84449	0.0173917	-2.68845	0.00747428	-2.81453	500.482	148.63
1395133_PM_at	BM387572	Mavs	0.977361	-1.07714	0.246683	-1.41755	0.220468	-1.45566	0.00583127	-2.18257	0	-2.81299	1927.71	1409.8
1385025_PM_a_at	AI235734	Gpr137b	0.970724	-1.14747	0.331522	-1.47044	0.261242	-1.59112	0.0831781	-2.15568	0.0144817	-2.81263	NA	NA
1390492_PM_a_at	BM391750	Usp40	0.970724	-1.17237	0.179666	-1.51671	0.216239	-1.43736	0.00258329	-2.23846	0	-2.8126	300.159	105.699
1388456_PM_at	AI228548	S100a1	0.970724	-1.20213	0.272566	-1.35239	0.255479	-1.37122	0.00125358	-2.50941	0	-2.81229	1493.38	1059.01
1397529_PM_at	BI296754	Ddx17	0.970724	-1.2583	0.317305	-1.39343	0.647987	-1.16275	0.0262862	-2.03566	0.000908107	-2.81207	395.493	93.0355
1399016_PM_at	BG671507	Kat7	0.970724	-1.13749	0.254093	-1.43426	0.164543	-1.59751	0	-2.54577	0	-2.81197	2145.31	1538.13
1389441_PM_at	BF416508	Abp10	0.970724	-1.23985	0.307326	-1.32568	0.488097	-1.20833	0.11365	-1.54997	0	-2.81191	NA	NA
1372490_PM_at	BF283759	Gpd1l	0.970724	-1.11392	0.171995	-1.52308	0.470214	-1.21655	0.0129122	-1.97916	0.000346566	-2.81168	1475.91	1122.9
1384230_PM_at	AI576177	Krtcap3	0.970724	-1.15527	0.237529	-1.32129	0.0273149	-1.92202	0.000708026	-2.10383	0	-2.81083	3805.75	2343.55
1395019_PM_at	AI101440	Usp38	0.970724	-1.24978	0.154696	-1.503	0.0704257	-1.69977	0	-2.32931	0	-2.81028	170.036	0.00159505
1383307_PM_at	AI717533	Tmem186	0.970724	-1.43157	0.518639	-1.22088	0.0967354	-1.86059	0.0082734	2.24882	0	2.81001	1691.87	1263.58
1386119_PM_at	BE110033	---	0.982582	-1.07969	0.535605	1.28913	0.654857	1.19657	0.00297981	3.24104	0.00450637	2.80924	NA	NA
1382381_PM_at	AA818480	---	0.970724	-1.1624	0.161668	-1.55567	0.210426	-1.41981	0.00466216	-2.07246	0	-2.80917	708.872	187.69
1388553_PM_at	BI290534	LOC290577	0.980946	1.09659	0.719281	1.17546	0.611904	1.24183	0.0262862	2.6175	0.00794797	2.80896	381.571	176.55
1382480_PM_at	AI060139	---	0.970724	-1.33443	0.289487	2.2006	0.899944	-1.10271	0.0295453	4.71287	0.137281	2.80856	114.177	37.4176
1397217_PM_at	BF408757	---	0.997241	-1.01235	0.152122	2.89893	0.636123	-1.23147	0.183789	2.0181	0.0388905	2.80749	NA	NA
1380162_PM_at	BI274645	---	0.970724	-1.1592	0.924254	-1.02845	0.916842	-1.02891	0	2.80785	0	2.80749	1940.73	1417.65
1388144_PM_at	AI715339	Bfsp1	0.970724	-1.30584	0.161604	-1.59	0.179264	-1.49801	0.00218865	-2.36708	0	-2.80597	NA	NA
1367718_PM_at	NM_017177	Chkb	0.970724	-1.26819	0.288077	-1.32404	0.214742	-1.40353	0.00367747	-2.0432	0	-2.80542	766.252	282.285
1385009_PM_at	BI291860	Nol8	0.970724	-1.10981	0.153643	-1.57783	0.091307	-1.70214	0.000708026	-2.33816	0	-2.80501	NA	NA
1390614_PM_at	BE112987	---	0.970724	-1.25005	0.195404	-1.54874	0.151215	-1.66119	0.0152724	-2.21035	0.000908107	-2.80495	2624.8	1800.26
1368705_PM_at	AF115249	S1pr5	0.973772	-1.15816	0.850545	1.10576	0.764895	1.1585	0.0336076	2.66745	0.0189972	2.8035	2896.96	1937.45
1378856_PM_at	BE097672	---	0.970724	1.28047	0.622923	1.28913	0.27603	1.73915	0.0338953	2.76889	0.0234138	2.8032	NA	NA
1387956_PM_s_at	AF253064	Cklf	0.970724	-1.29916	0.152122	-1.54058	0.0853839	-1.58857	0	-2.27972	0	-2.80239	NA	NA
1391779_PM_at	AA997862	---	0.970724	-1.13205	0.152122	-1.69048	0.301568	-1.32041	0.00297981	-2.14291	0	-2.80229	2343.64	1649.88
1382832_PM_at	AI236185	Rcc2	0.98324	1.11887	0.733959	1.2369	0.451279	1.57075	0.0476374	3.19764	0.0646424	2.80202	NA	NA
1368394_PM_at	AF140346	Sfrp4	0.970724	-1.22905	0.539532	1.17635	0.811364	1.06584	0	2.5618	0	2.80199	NA	NA
1397676_PM_at	BF290784	---	0.970724	-1.20856	0.152122	-1.56422	0.115269	-1.39319	0	-1.92243	0	-2.80198	729.016	133.867
1379184_PM_at	BI291332	---	0.996716	1.01078	0.233834	-1.55721	0.243353	-1.54003	0.038199	-2.06437	0.0020503	-2.79951	NA	NA
1368129_PM_at	NM_031647	Sfmbt1	0.970724	-1.37967	0.166062	-1.55362	0.346861	-1.29932	0.0043612	-2.14792	0	-2.79907	1953.92	1425.59
1376677_PM_a_at	BF282021	LOC100911961	0.970724	-1.18348	0.178642	-1.67776	0.712117	-1.13951	0.0162225	-2.27017	0.0018399	-2.79907	2606.26	1790.62
1384345_PM_at	AW527197	Ptgr2	0.970724	-1.11361	0.152122	-1.75268	0.0886069	-1.74526	0.00930316	-1.94045	0	-2.79721	NA	NA
1383950_PM_at	BF410404	---	0.970724	-1.1802	0.176511	-1.52909	0.231107	-1.4259	0.00125358	-2.41312	0	-2.7962	708.537	0.3873
1376565_PM_at	AI029179	---	0.970724	-1.1486	0.152122	-1.4635	0.115146	-1.40649	0	-2.26336	0	-2.79544	470.385	165.507
1376738_PM_at	BF284579	Ttc23	0.970724	-1.20054	0.161604	-1.42503	0.150394	-1.41381	0	-2.38215	0	-2.7947	NA	NA
1382031_PM_at	AA859079	---	0.970724	-1.13165	0.219667	-1.33854	0.253484	-1.30623	0.00125358	-2.07443	0	-2.79429	NA	NA
1391715_PM_at	BF288175	---	0.974359	-1.06174	0.152122	-1.47373	0.120188	-1.45688	0.00125358	-2.01999	0	-2.79355	NA	NA
1374265_PM_at	BF395101	---	0.970724	-1.13673	0.326072	1.23789	0.771331	1.06552	0.000708026	2.42061	0	2.79348	NA	NA
1377783_PM_at	BI294141	Angpt4	0.979987	-1.05788	0.722188	-1.10007	0.845159	1.05264	0.00751113	1.95368	0	2.79344	NA	NA
1379919_PM_at	AI575276	Cflar	0.970724	-1.3721	0.152122	-1.66861	0.0764818	-1.82347	0	-2.42632	0	-2.79302	1706.56	1272.91
1368094_PM_at	NM_024002	Secisbp2	0.970724	-1.20329	0.169721	-1.46618	0.101176	-1.61634	0.000708026	-2.37869	0	-2.79249	1941.51	1418.12
1375565_PM_at	BF420723	Timm22	0.970724	-1.28861	0.189253	-1.48993	0.0850212	-1.82403	0	-2.65023	0	-2.7921	442.103	131.033
1390590_PM_at	AA965207	Pofut2	0.970724	-1.26618	0.167663	-1.5528	0.739874	-1.09888	0.0694104	-1.66489	0	-2.79186	NA	NA
1372261_PM_at	AI409067	---	0.970724	1.21704	0.171092	1.99725	0.892295	1.06542	0.0322027	2.56794	0.0111647	2.79183	236.685	77.3331
1377849_PM_at	BI284363	Vcpip1	0.970724	-1.21094	0.152122	-1.52894	0.07727	-1.50841	0	-2.40209	0	-2.79132	NA	NA
1378057_PM_at	BE103354	Flrt3	0.970724	-1.17458	0.81663	1.09935	0.814752	1.09285	0.0077671	2.87851	0.00589754	2.79017	2424.69	1694.17
1394483_PM_at	AW535310	Adamts5	0.970724	-1.20694	0.243254	-1.44316	0.250995	-1.43069	0.00174546	-2.4879	0	-2.78948	NA	NA
1383829_PM_at	BF392234	Bbx	0.970724	-1.36335	0.160205	-1.5875	0.108017	-1.68117	0.00258329	-2.17681	0	-2.78945	119.783	0.3973
1389784_PM_at	AI177507	Pogz	0.970724	-1.15501	0.152122	-1.78231	0.530371	-1.1853	0.0077671	-1.95789	0	-2.78921	478.74	175.906
1393561_PM_at	BF396511	---	0.970724	-1.20618	0.364396	-1.42562	0.564301	-1.23704	0.138545	-2.09945	0.0357233	-2.78618	471.179	0.7618
1388102_PM_at	U66322	Ptgr1	0.986413	1.07083	0.565152	1.29003	0.538769	1.31072	0.00954376	2.9427	0.00975804	2.78612	3223.22	0.6733
1389032_PM_at	AI408501	Mcoln1	0.977351	-1.0659	0.157304	-1.53271	0.330402	-1.27642	0.00218865	-2.14708	0	-2.78352	3452.04	2194.27
1371923_PM_at	BG380281	Lpcat1	0.970724	-1.25654	0.196869	-1.32931	0.0692788	-1.62217	0	-2.17351	0	-2.78345	931.611	0.000185298
1392524_PM_at	AI234031	Trim23	0.970724	-1.19801	0.397388	-1.31175	0.428619	-1.29112	0	-2.68272	0	-2.78334	237.436	57.2696
1394395_PM_at	BG668719	---	0.970724	-1.16948	0.152122	-1.54695	0.0677753	-1.65877	0	-2.28467	0	-2.78333	1106.52	866.754
1379180_PM_at	BF394667	---	0.970724	-1.34621	0.774492	1.12418	0.59382	-1.23083	0.0173917	2.42367	0.0032509	2.78283	2506.01	2186.58
1367854_PM_at	NM_016987	Acly	0.970724	-1.36498	0.152771	-1.56344	0.0185351	-2.11859	0	-2.37756	0	-2.78281	3073.51	2715.29
1390044_PM_at	AI501288	Nrg2	0.99121	-1.02294	0.400622	-1.18886	0.315857	-1.23331	0.00174546	-1.82612	0	-2.7827	169.869	39.571
1382946_PM_a_at	AI711306	LOC100363782 /// Rab1b	0.977351	1.13024	0.789717	1.1422	0.540956	1.34001	0.0238613	2.88321	0.0208644	2.782	207.142	6.19304e-05
1368973_PM_at	NM_031006	Adar	0.970724	-1.23902	0.387767	-1.35833	0.603508	-1.20266	0.0348473	-2.0919	0.0018399	-2.78179	3428.36	2183.9
1373988_PM_at	BM387458	LOC690073	0.970724	-1.10071	0.163899	-1.49291	0.245925	-1.34752	0.00954376	-1.90954	0	-2.78033	1404.45	1074.88
1382358_PM_at	AA943771	---	0.987895	1.07996	0.608646	1.33109	0.405328	1.57494	0.0360446	2.98182	0.0344313	2.77983	NA	NA
1373183_PM_at	AI229780	---	0.970724	-1.19973	0.397162	-1.33988	0.356124	-1.37824	0.0560615	-2.15997	0.00623222	-2.77978	1617.82	1216.09
1379100_PM_at	BF407311	RGD1306119	0.970724	-1.16164	0.160193	-1.50766	0.353632	-1.25514	0.00174546	-2.04787	0	-2.77959	4978.82	2772.61	BMD > highest dose: 4000.0
1385784_PM_at	BF523821	Clca4l	0.989601	-1.04231	0.224273	1.5165	0.905008	-1.04187	0.000708026	3.47168	0.000908107	2.77916	1723.35	1283.54
1381289_PM_at	BF405125	Haus8	0.970724	-1.38113	0.872915	-1.06298	0.782406	1.1032	0.00258329	2.59515	0.000637572	2.77841	NA	NA
1386338_PM_at	AI704873	---	0.970724	-1.23501	0.367702	-1.26664	0.11542	-1.60798	0	-2.82636	0	-2.77815	217.766	0.3997
1391099_PM_at	BF404460	---	0.977351	-1.07356	0.18654	-1.4709	0.0977939	-1.69391	0.00641186	-2.06572	0	-2.77785	362.397	15.7498
1383508_PM_at	AW528853	Proser1	0.970955	-1.06481	0.163239	-1.36992	0.0875526	-1.4992	0	-2.1681	0	-2.77748	129.764	41.8433
1390867_PM_at	BF565850	---	0.970964	1.16146	0.907235	1.06012	0.566767	1.29804	0.0207248	2.76488	0.0131768	2.77713	NA	NA
1390974_PM_a_at	BI285675	---	0.996657	1.01592	0.780982	1.14775	0.549304	1.3274	0.0251823	2.76218	0.01745	2.77658	NA	NA
1384010_PM_at	AW920178	Ganc	0.970955	1.15409	0.458718	1.37383	0.268509	1.6196	0.00554216	3.1129	0.00655056	2.7759	3541.2	2232.89
1394625_PM_at	AI234811	Tmem144	0.970724	-1.19966	0.249209	-1.27529	0.0816378	-1.56982	0	-1.92924	0	-2.77465	2754.73	1866.74
1389833_PM_at	BF285924	Mmp24	0.976224	1.12593	0.63726	1.23539	0.361615	1.48964	0.00583127	3.14765	0.00960745	2.77412	2487	1727.7
1397756_PM_at	AI549567	RGD1563701	0.970724	1.27691	0.568539	1.30386	0.274845	1.67642	0.00334828	3.58462	0.0155417	2.77302	306.54	98.1292
1380077_PM_at	AI412131	---	0.970724	-1.15536	0.204062	-1.51032	0.193737	-1.52438	0.021895	-2.04216	0.000346566	-2.77245	2858.31	2288.25
1399023_PM_at	AA893641	Ric8a	0.970724	-1.3476	0.207046	-1.4579	0.147193	-1.5816	0	-2.96948	0	-2.77196	2045.35	1479.94
1381469_PM_a_at	AW526967	Gigyf1	0.970724	-1.08685	0.158605	-1.40121	0.0898099	-1.52439	0	-2.14311	0	-2.77162	1018.73	254.009
1378642_PM_at	AI112858	Plk1s1	0.970724	-1.55941	0.163068	-1.73361	0.940742	-1.02668	0.0690558	-1.86143	0.000908107	-2.7707	472.061	140.54
1376696_PM_at	AI175442	---	0.970724	-1.4629	0.152122	-1.73544	0.173158	-1.53731	0.0122712	-2.06917	0	-2.77052	618.314	145.62
1381576_PM_at	BE105801	Pik3c2b	0.970724	-1.28253	0.161954	-1.54123	0.150515	-1.52305	0	-2.5785	0	-2.77002	NA	NA
1390916_PM_at	AI407187	Hm13	0.970724	-1.20584	0.206219	-1.5045	0.145627	-1.64195	0.00334828	-2.51719	0	-2.76887	1996.37	1450.96
1372681_PM_at	BI294716	---	0.970724	1.50824	0.650422	1.27859	0.710421	-1.21861	0.371062	1.70118	0.0467245	2.7686	NA	NA
1376920_PM_at	BF408536	LOC500013	0.970724	-1.12307	0.152122	-1.59752	0.134852	-1.50753	0.00125358	-2.03912	0	-2.76822	NA	NA
1367753_PM_at	NM_033021	Sec31a	0.970724	-1.29118	0.152122	-1.56334	0.139314	-1.44993	0	-2.21038	0	-2.76757	207.537	77.8934
1391294_PM_at	AW527582	---	0.970724	-1.35122	0.202713	-1.4452	0.10789	-1.67003	0.00751113	-2.01247	0	-2.76706	2221.13	1581.43
1371625_PM_at	AA800190	Pygb	0.97662	-1.0598	0.17755	1.40366	0.8785	1.03484	0.00297981	2.08401	0	2.76666	1572.54	1186.66
1375104_PM_at	AI408517	Ppp1r14b	0.998738	1.00598	0.240577	1.7826	0.980724	-1.01153	0.00697854	3.4988	0.0185351	2.76474	NA	NA
1386039_PM_x_at	BF288392	---	0.984379	-1.04632	0.192842	-1.44981	0.170506	-1.48392	0.0104781	-1.89734	0	-2.76459	NA	NA
1393836_PM_at	BE097933	Mitf	0.970724	1.38	0.80784	1.14308	0.902583	-1.06772	0.036655	2.80051	0.0274323	2.7637	NA	NA
1379269_PM_at	BM385296	---	0.986735	-1.05352	0.275887	-1.4637	0.245489	-1.50812	0.0124806	-2.28479	0.00162225	-2.76304	1734.71	1290.71
1370167_PM_at	BG668421	Sdc2	0.970724	-1.12729	0.160205	-1.38811	0.13791	-1.39221	0	-2.0366	0	-2.76296	NA	NA
1376472_PM_at	AI714119	---	0.970724	-1.18073	0.209389	-1.37081	0.321907	-1.27507	0.0043612	-1.97575	0	-2.76277	409.94	137.517
1380684_PM_at	BI303657	---	0.970724	-1.20718	0.186094	-1.60208	0.157979	-1.65773	0.00878487	-2.39748	0.00115715	-2.76203	34.5237	1.63127e-06
1397137_PM_at	BE114426	---	0.970724	1.28142	0.985196	1.01292	0.754376	1.19248	0.111403	2.44675	0.0480363	2.76132	2575.67	1774.63
1376137_PM_at	AW254369	Plekhb2	0.970724	-1.49697	0.383663	-1.38814	0.16457	-1.76505	0.0104781	-2.51584	0.00162225	-2.7602	NA	NA
1398591_PM_at	AI707080	Ccrl2	0.970724	-1.19741	0.158605	-1.54328	0.159343	-1.50036	0.00583127	-2.08305	0	-2.75933	NA	NA
1374692_PM_at	BE107598	Snx14	0.973049	1.1544	0.638851	1.25848	0.380923	1.51781	0.0306725	2.72624	0.021186	2.75879	471.652	189.519
1390244_PM_at	BF418231	Spats2	0.970724	-1.23331	0.152122	-1.50781	0.0960381	-1.54243	0	-2.15932	0	-2.75876	328.748	105.614
1382420_PM_at	AI146080	Tmem87b	0.970724	-1.12477	0.213826	-1.32159	0.540977	-1.1375	0.00218865	-1.88089	0	-2.75808	215.929	0.3132
1377725_PM_at	AI575322	---	0.977351	-1.09109	0.345816	-1.38462	0.134348	-1.86282	0.0205513	-2.35591	0.00432036	-2.75781	1011.9	253.071
1383474_PM_at	BI274988	Irak2	0.970724	-1.30221	0.197491	-1.40556	0.0769164	-1.73416	0	-2.58987	0	-2.75754	2302.2	1626.93
1380022_PM_at	BE119114	LOC100910121 /// Rrn3	0.970724	-1.31707	0.174807	-1.58476	0.123613	-1.72462	0.0107137	-2.12645	0.000637572	-2.75681	2200.34	1569.63
1381216_PM_at	BI294178	---	0.970724	-1.44464	0.152771	-1.63607	0.165225	-1.50321	0.0085331	-1.95992	0	-2.75676	2641.28	2218.73
1380651_PM_at	BI296352	Rnf6	0.970724	-1.14419	0.356662	-1.24528	0.44642	-1.20013	0.0043612	-1.96176	0	-2.75664	1954.89	1426.17
1368807_PM_at	NM_080909	Rtn3	0.970724	-1.52935	0.152122	-1.93971	0.0291798	-1.93659	0.000708026	-2.30733	0	-2.75648	3443.09	2190.36
1367539_PM_at	AI170357	LOC100910334	0.970724	-1.20178	0.81448	-1.05691	0.657631	-1.10483	0	2.3924	0	2.75508	2286.17	1617.99
1372422_PM_at	AI175506	Mmp24	0.970724	-1.08195	0.182024	-1.35936	0.766461	1.06382	0.0122712	-1.66864	0	-2.75486	181.38	40.4178
1398875_PM_at	AI105044	Polr3k	0.970724	-1.39254	0.332581	-1.48467	0.695813	-1.16917	0.153479	-1.87938	0.0173378	-2.75478	1406.2	1076.07
1386910_PM_a_at	AF311054	Apex1	0.970724	-1.24794	0.371253	1.43838	0.970358	1.01553	0.169842	1.77794	0.00415099	2.75461	224.301	0.9187
1387259_PM_at	AF097593	Cdh2	0.970724	-1.13556	0.289953	-1.28832	0.606273	-1.12912	0.00125358	-2.05156	0	-2.75321	NA	NA
1375189_PM_at	BI285635	Edf1	0.983175	-1.04492	0.190666	-1.38249	0.29607	-1.27534	0.000708026	-2.08207	0	-2.75303	1464.74	1115.44
1381651_PM_at	BE100638	---	0.998289	-1.00968	0.477995	1.43193	0.498909	1.40076	0.0227968	3.02275	0.0262846	2.75182	NA	NA
1382140_PM_at	AI012247	Thoc2	0.970724	-1.11163	0.178112	-1.38247	0.351408	-1.22592	0.00125358	-2.06897	0	-2.7518	144.958	25.5821
1370830_PM_at	M37394	Egfr	0.970724	-1.22164	0.152122	-1.63319	0.166669	-1.46674	0.000708026	-2.18231	0	-2.75166	NA	NA
1397820_PM_at	BF553729	---	0.970724	-1.12813	0.166453	-1.58072	0.0909309	-1.80907	0.00611918	-2.19732	0	-2.75063	NA	NA
1379953_PM_at	AI712697	Pptc7	0.970724	-1.22836	0.160205	-1.40812	0.159709	-1.37121	0	-1.88924	0	-2.75061	1992.01	1448.36
1394039_PM_at	BM382886	Klf5	0.970724	-1.22644	0.236305	-1.30851	0.13519	-1.44474	0	-2.31963	0	-2.74965	2020.85	1465.48
1371005_PM_at	AI059506	Abcc1	0.970724	-1.39031	0.159941	-1.51131	0.0452383	-1.90061	0	-2.46072	0	-2.74963	501.992	215.546
1377484_PM_at	BE096747	Fbxl3	0.970724	-1.1255	0.295024	-1.40668	0.273462	-1.43495	0.0137517	-2.15969	0.000346566	-2.7494	506.982	124.123
1371616_PM_at	AW524495	---	0.970724	-1.22651	0.209181	-1.44461	0.116784	-1.65604	0.000708026	-2.27438	0	-2.74939	430.289	165.824
1370485_PM_a_at	AF279286	Bcl2l1	0.97967	-1.10911	0.930414	-1.04537	0.803387	-1.12377	0.0444506	2.55812	0.0206364	2.74861	2863.12	1920.82
1384437_PM_at	AI576309	Smarca1	0.970724	-1.2107	0.152122	-1.51855	0.0728573	-1.5723	0	-2.29603	0	-2.74857	NA	NA
1380146_PM_at	AI010736	---	0.970724	-1.17898	0.956464	-1.01995	0.505369	1.23546	0.00401966	2.39336	0.000346566	2.74671	NA	NA
1396464_PM_at	AI501766	Sh3gl2	0.970724	-1.23517	0.425925	-1.36183	0.207137	-1.70874	0.0921256	-1.99198	0.00887942	-2.74663	1850.88	1363
1370613_PM_s_at	AF461738	Ugt1a1 /// Ugt1a2 /// Ugt1a3 /// Ugt1a5 /// Ugt1a6 /// Ugt1a7c /// Ugt1a8 /// Ugt1a9	0.970724	-1.20402	0.152122	-1.50547	0.157612	-1.39502	0.00174546	-1.83359	0	-2.74649	2089.27	1505.67
1383182_PM_at	AW144184	Srpk1	0.975715	-1.0732	0.234166	-1.37304	0.0909484	-1.70924	0.000708026	-2.20215	0	-2.74632	3671.16	2287.97
1378213_PM_at	AI177969	---	0.970724	-1.20746	0.185663	-1.44512	0.0657472	-1.85964	0	-2.45742	0	-2.74567	2920.66	2460.37
1378616_PM_at	BG380791	RGD1563235	0.970724	-1.38731	0.244701	-1.60059	0.421653	-1.34436	0.0397973	-2.47432	0.0137162	-2.74532	2008.84	0.9751
1369973_PM_at	NM_017154	Xdh	0.970724	-1.28606	0.280828	-1.39626	0.361541	-1.31995	0.00334828	-2.45646	0.000346566	-2.74434	2736.87	2210.95
1385306_PM_at	BI288042	LOC687346	0.970724	-1.42686	0.262788	-1.56285	0.495835	-1.30227	0.0248615	-2.35965	0.00415099	-2.74428	2482.37	1725.22
1377463_PM_at	BE099244	---	0.970921	1.12742	0.152122	2.14592	0.808273	-1.09258	0.00125358	3.41341	0.00361661	2.74369	NA	NA
1370492_PM_a_at	AF157595	Flt1	0.970724	1.40389	0.993488	1.00373	0.683401	1.19936	0.031593	2.56751	0.0141086	2.74171	NA	NA
1382978_PM_at	AA955691	---	0.998813	-1.00254	0.949091	1.02223	0.655315	1.14858	0	2.77973	0.000346566	2.73983	NA	NA
1372560_PM_at	AW522495	---	0.970724	-1.32861	0.160667	-1.57445	0.07727	-1.8746	0.00218865	-2.44921	0	-2.73975	599.903	0.8169
1389352_PM_at	BF281980	---	0.970724	-1.11149	0.269836	-1.35388	0.128552	-1.60512	0.00258329	-2.12233	0	-2.73968	179.335	44.1707
1369066_PM_at	NM_053585	Madd	0.977361	-1.08502	0.627315	1.1765	0.920773	1.03468	0.00611918	2.29753	0	2.73814	NA	NA
1382068_PM_at	AA963991	Tulp4	0.974359	-1.09573	0.873727	-1.05692	0.535409	-1.21825	0.00751113	2.25016	0	2.73803	1665.8	1246.95
1385810_PM_at	BF546013	Lrrc51	0.977888	-1.07005	0.15356	-1.62994	0.217687	-1.42809	0.0113691	-1.94216	0	-2.73624	2933.04	2267.15
1383353_PM_at	BF389666	---	0.973049	1.11508	0.219608	1.59749	0.417334	1.34578	0.0704652	1.93197	0.00226137	2.73623	1653.99	1239.38
1384236_PM_at	BI281089	LOC100362555	0.970724	-1.15957	0.295716	-1.37791	0.286366	-1.39265	0.00125358	-2.33674	0	-2.73601	2116.61	1521.56
1377639_PM_at	BI275896	Clmp	0.970724	-1.16503	0.299968	-1.32701	0.125603	-1.62865	0.00174546	-2.41669	0	-2.73587	NA	NA
1389335_PM_at	BM387479	Dcaf5	0.970724	-1.12807	0.192509	-1.41644	0.453848	-1.20447	0.0207248	-1.75413	0	-2.73511	403.948	126.606
1371983_PM_at	AA945181	Josd1	0.970724	-1.25337	0.15536	-1.47171	0.120207	-1.50328	0	-2.2197	0	-2.73449	1796.53	1329.41
1388758_PM_at	AI009074	Ogt	0.980946	-1.0489	0.174807	-1.43971	0.0742084	-1.75641	0.00125358	-2.33007	0	-2.73358	1746.67	1298.23
1398600_PM_at	AW524565	---	0.970724	-1.18627	0.152122	-1.60255	0.134852	-1.52951	0	-2.30963	0	-2.7332	2563.54	2060.43
1381902_PM_at	BE116321	Zfp292	0.970724	-1.17357	0.737345	-1.0642	0.873058	-1.02974	0.000708026	1.89704	0	2.73239	635.926	0.4129
1398509_PM_at	AI170370	Zfp709l1	0.970724	-1.17543	0.20271	-1.47146	0.183718	-1.49446	0.0385575	-1.78345	0.000637572	-2.73212	2605.48	1790.22
1386486_PM_at	BF402155	Clip1	0.970724	-1.12297	0.387148	-1.30874	0.185737	-1.61965	0.0493274	-1.99772	0.00266767	-2.73207	NA	NA
1375444_PM_at	BF409829	Ap3d1	0.971254	-1.07155	0.159413	-1.43645	0.0977332	-1.54868	0.00125358	-2.19373	0	-2.73157	2258.52	1602.51
1369206_PM_at	NM_053617	Cpb2	0.977361	1.11722	0.727018	1.17436	0.319289	1.56183	0.0786338	2.16546	0.013452	2.73082	NA	NA
1393631_PM_at	AW527492	---	0.970724	-1.23446	0.587089	1.20817	0.89878	-1.04722	0.00258329	2.71848	0.000637572	2.72991	NA	NA
1390145_PM_at	AW524532	Dmxl2-ps1	0.971254	-1.07251	0.866045	-1.04011	0.462006	1.17019	0	2.46124	0	2.72947	NA	NA
1389816_PM_at	AA926357	Endog	0.970724	-1.22365	0.27354	-1.41801	0.902311	1.04084	0.00724837	-2.16288	0	-2.72931	NA	NA
1397664_PM_at	AW527827	Zc3h3	0.970724	-1.12198	0.173209	-1.4301	0.100934	-1.59591	0.000708026	-2.19088	0	-2.72923	1757.82	1305.24
1384605_PM_at	BF419162	---	0.970724	-1.1427	0.326024	-1.34317	0.0883149	-1.89051	0.00367747	-2.38307	0.000637572	-2.72837	NA	NA
1376058_PM_at	AI705731	Mtus1	0.970724	-1.18921	0.162469	-1.63321	0.203595	-1.5025	0.0111676	-2.16459	0	-2.72794	2833.18	1906.01
1384824_PM_at	BF408099	Pcdh18	0.970724	-1.40902	0.164006	-1.65349	0.133257	-1.71528	0.00583127	-2.28282	0.000346566	-2.72755	NA	NA
1398294_PM_at	NM_031005	Actn1	0.970724	-1.29423	0.206456	-1.46975	0.108774	-1.72112	0.00218865	-2.30514	0	-2.72741	NA	NA
1368768_PM_at	NM_019265	Scn11a	0.990056	1.05819	0.744959	1.16948	0.430309	1.43734	0.0201523	2.84221	0.0192409	2.72565	3510.17	2219.53
1373809_PM_at	BI296325	LOC606294	0.980946	1.09072	0.563418	-1.28275	0.667405	1.20257	0.0305033	2.43338	0.00747428	2.72498	348.462	142.182
1374109_PM_at	AI230466	LOC100361138	0.970724	-1.16117	0.208497	-1.37402	0.0133931	-2.06717	0	-2.42113	0	-2.72491	257.76	0.9834
1395370_PM_at	AI230498	Gmcl1	0.998228	1.00401	0.827156	-1.04987	0.195893	1.34264	0	2.13007	0	2.72453	2401.95	1681.82
1373536_PM_at	AW525196	---	0.970724	-1.23332	0.156025	-1.52189	0.185154	-1.4121	0.00125358	-2.08689	0	-2.7244	2688.18	1832.92
1390192_PM_at	BF406261	Slc27a3	0.984379	-1.06612	0.887918	-1.05695	0.693682	-1.15526	0.018169	2.3081	0.0018399	2.72382	NA	NA
1374937_PM_at	BI294726	RGD1565222	0.970724	-1.21997	0.159218	-1.44583	0.107898	-1.5183	0	-2.40331	0	-2.72368	3688.98	2295.42
1381503_PM_at	AI073168	---	0.981856	-1.05923	0.880025	-1.04852	0.340273	1.31157	0.00125358	2.35157	0	2.72279	2680.28	1828.88
1373962_PM_at	AI178556	Usp32	0.970724	-1.09889	0.24752	-1.35366	0.386713	-1.24554	0.00258329	-2.10861	0.000346566	-2.72238	1981.15	1441.89
1384889_PM_at	AI535467	---	0.970724	-1.22758	0.375735	-1.27425	0.147193	-1.55162	0.0267862	-1.82573	0	-2.72173	1239.28	961.082
1392289_PM_at	BI276179	Tmem87a	0.970724	-1.29982	0.152122	-1.82506	0.132877	-1.60054	0.00174546	-2.26967	0.000346566	-2.71852	NA	NA
1395842_PM_at	AI136504	---	0.970724	-1.11467	0.197748	-1.45261	0.0748405	-1.85365	0.00401966	-2.17051	0	-2.71836	3444.83	2998.8
1397525_PM_at	AA848370	Alkbh5	0.970724	-1.24307	0.224992	-1.36785	0.124177	-1.54545	0	-2.58045	0	-2.71836	NA	NA
1374747_PM_at	BM384279	Cdk14	0.970724	-1.48191	0.152122	-1.6622	0.11542	-1.45278	0	-2.41375	0	-2.71796	1375.35	1055.12
1379280_PM_at	BF523849	---	0.985445	1.07058	0.913232	1.05114	0.870058	-1.07449	0.090098	2.05979	0.00916122	2.71775	272.713	114.088
1372785_PM_at	BG671790	Ash1l	0.970724	1.23778	0.66391	1.25266	0.489685	1.41167	0.0715839	2.51481	0.0359759	2.71624	227.656	0.96
1389996_PM_at	AI406369	Nek1	0.970921	-1.07292	0.152771	-1.4614	0.205677	-1.32469	0	-2.23551	0	-2.71607	324.11	0.000381267
1386793_PM_at	BF552772	Zfp61	0.994831	-1.01567	0.33802	-1.3175	0.155869	-1.57078	0.00218865	-2.36527	0	-2.71458	2695.53	1836.68
1382368_PM_at	AA943075	Trove2	0.970724	-1.2596	0.152122	-1.6918	0.435895	1.19933	0	2.15008	0	2.71441	155.415	1.0125e-05
1389794_PM_at	AI044984	---	0.970724	-1.25225	0.223184	-1.38555	0.11533	-1.59726	0.000708026	-2.35585	0	-2.71384	371.182	121.733
1382663_PM_at	AA819819	Batf	0.970724	-1.4004	0.204648	-1.49279	0.498118	1.2232	0.00878487	2.15139	0.000346566	2.71381	NA	NA
1380086_PM_at	AI059192	---	0.970724	-1.14184	0.156072	-1.37003	0.0803958	-1.5032	0	-2.17898	0	-2.71272	2515.98	1743.14
1395404_PM_at	BE110529	Fn3krp	0.970724	-1.44081	0.24476	-1.46428	0.164801	-1.6112	0.00258329	-2.52967	0	-2.71231	1747.7	1298.88
1396274_PM_at	AI111884	LOC682431	0.970724	-1.08841	0.243129	-1.30282	0.11536	-1.48381	0	-2.06029	0	-2.7122	3780.59	2333.27
1373692_PM_at	BM391907	Eif4ebp3	0.970724	-1.56759	0.330805	-1.54044	0.841467	1.09702	0.0266203	2.5913	0.0133115	2.71163	1803.33	1333.63
1370772_PM_a_at	AF176534	Hfe	0.970724	-1.22711	0.314614	-1.33802	0.133703	-1.62048	0.0213863	-1.90869	0	-2.71151	NA	NA
1371046_PM_at	AW920849	Sptbn1	0.977351	1.15239	0.840285	1.1242	0.302318	1.75782	0.0671888	2.60889	0.0442872	2.7095	NA	NA
1375279_PM_at	BI295862	Sertad2	0.970724	-1.57229	0.152122	-1.79149	0.0718755	-1.73444	0	-2.34524	0	-2.70934	567.53	251.196
1389868_PM_at	AA850780	Ddx6	0.997734	1.00986	0.9979	-1.00122	0.791045	1.1189	0.0185581	2.54096	0.0071731	2.70923	346.474	203.145
1371878_PM_at	BI294787	Maml1	0.970724	-1.11937	0.327952	-1.33203	0.84002	-1.06193	0.0863815	-1.66447	0.000346566	-2.7086	434.797	166.91
1372096_PM_at	BI296062	Oxsr1	0.995043	-1.01258	0.492523	1.18376	0.875038	1.04126	0.0115974	1.80025	0	2.70766	1335.99	1028.19
1378076_PM_at	AA963273	---	0.970724	-1.20806	0.161647	-1.57329	0.546047	-1.18406	0.0137517	-1.92703	0	-2.70759	NA	NA
1370975_PM_at	AI172079	Kdm3a	0.988377	1.04171	0.799945	1.0803	0.88012	-1.04686	0.000708026	2.4875	0	2.70618	677.451	239.318
1383259_PM_at	BF412819	Mpp2	0.970724	-1.11507	0.17755	-1.45769	0.238531	-1.35011	0.000708026	-2.19602	0	-2.70586	1670.12	1249.71
1398437_PM_at	BF412792	---	0.970724	-1.12205	0.173421	-1.61478	0.693289	-1.13296	0.0120449	-2.12425	0.000346566	-2.70555	2263.89	1605.53
1390634_PM_at	BF400831	RGD1566314	0.970724	-1.32115	0.300388	-1.44104	0.823581	1.08395	0.0385575	-2.01196	0.000908107	-2.70482	1907.43	1397.52
1397508_PM_at	BE106682	Ddx18	0.970724	-1.27364	0.221226	-1.37358	0.194147	-1.41102	0.0111676	-1.80229	0	-2.70475	NA	NA
1393464_PM_at	BM383378	RGD1311251	0.970724	-1.08184	0.606169	-1.10457	0.803014	-1.04878	0	2.06604	0	2.70434	2275.53	1612.05
1392837_PM_at	AA859108	Aagab	0.970724	-1.23577	0.167663	-1.52742	0.540263	-1.17758	0.134306	-1.51856	0	-2.70407	2279.45	1614.24
1375773_PM_at	BG379365	LOC100912503	0.990106	-1.05072	0.535259	1.29268	0.794267	1.11541	0.0324752	2.33774	0.0048701	2.70333	NA	NA
1379627_PM_at	AW534630	Tm9sf3	0.970724	-1.57606	0.157896	-1.53832	0.0952537	-1.66118	0.00401966	-2.04829	0	-2.70327	NA	NA
1377925_PM_at	BE105762	---	0.992885	-1.01856	0.889023	1.03377	0.35433	-1.24921	0.00334828	2.32525	0.000637572	2.70309	1231.98	955.961
1369077_PM_at	NM_053407	Asah1	0.97967	-1.12829	0.436611	1.49619	0.86984	-1.08989	0.0272857	3.02738	0.0361635	2.70299	NA	NA
1375254_PM_at	BE103444	Slc35a1	0.995658	1.01391	0.167618	1.63631	0.729026	1.11395	0.00258329	2.65707	0.000908107	2.70285	NA	NA
1369896_PM_s_at	NM_139094	Rbm16	0.970724	1.28222	0.556576	1.3476	0.966909	1.02179	0.113914	2.23401	0.0326485	2.70274	1625.63	1221.13
1388418_PM_at	BG378875	Bcl9	0.970955	-1.08701	0.167424	-1.48747	0.191974	-1.42407	0	-2.45666	0	-2.70194	3709.62	2304
1378069_PM_at	BF411777	Pkn1	0.970724	-1.09465	0.822004	1.05594	0.862577	1.04241	0.00218865	2.10004	0	2.70164	3167.14	2247.17
1384951_PM_at	AW531209	Col20a1	0.970724	-1.24402	0.152122	-1.63749	0.3599	-1.27906	0.00611918	-2.03694	0	-2.70138	1919.99	1405.13
1383904_PM_at	BM386541	Fgl1	0.970724	-1.19133	0.15536	-1.54217	0.271818	-1.3318	0.0085331	-1.86118	0	-2.70019	NA	NA
1384328_PM_at	AW524820	Tom1	0.970724	-1.34955	0.167208	-1.58021	0.149027	-1.59342	0.00401966	-2.35233	0	-2.69889	NA	NA
1376698_PM_at	BF418869	---	0.970724	-1.21537	0.158605	-1.51394	0.183197	-1.41845	0.00174546	-1.99309	0	-2.69878	1383.93	1060.95
1394530_PM_at	AW535733	---	0.970724	-1.18521	0.179363	-1.46739	0.195479	-1.42668	0.00641186	-2.00304	0	-2.6981	NA	NA
1389084_PM_at	AI177159	LOC100912167	0.970724	-1.20681	0.21044	-1.40913	0.342882	-1.27949	0.0122712	-1.93003	0.000346566	-2.69653	2151.59	1541.75
1387768_PM_at	NM_021588	Mb	0.970724	-1.18516	0.862058	-1.08759	0.147075	-2.04222	0.0703553	-2.24873	0.0157746	-2.69506	NA	NA
1390820_PM_at	BE108198	Zcchc11	0.970724	-1.11171	0.169857	-1.42588	0.369272	-1.22738	0.00125358	-2.00615	0	-2.6939	212.902	0.7818
1383740_PM_at	AI029740	---	0.970724	-1.21095	0.152122	-1.62542	0.116784	-1.52934	0	-2.25072	0	-2.69319	337.503	1.60716e-05
1383605_PM_at	BE119842	LOC360919	0.995868	-1.01461	0.797264	1.09368	0.665581	1.15039	0.00367747	2.5577	0.000637572	2.69172	5272.29	2866.51	BMD > highest dose: 4000.0
1390523_PM_at	BG373402	---	0.970724	-1.29055	0.176902	-1.49741	0.33802	-1.30068	0.00751113	-2.03183	0	-2.69169	NA	NA
1370033_PM_at	NM_020104	Myl1	0.970724	-1.23255	0.901926	-1.04937	0.72056	-1.13754	0.0870044	1.86216	0.0032509	2.69163	NA	NA
1377991_PM_at	BG376644	Rsbn1l	0.992885	-1.0353	0.903644	-1.05066	0.420871	-1.35541	0.0272857	2.38664	0.00842657	2.6908	517.058	146.933
1387196_PM_at	NM_022249	Khdrbs3	0.984379	1.08804	0.882878	1.07932	0.827108	-1.11345	0.0572818	2.47575	0.0212983	2.69061	NA	NA
1388416_PM_at	BI282758	Lrp1	0.979575	-1.10546	0.168217	-1.93144	0.323548	-1.52849	0.0476374	-2.24951	0.00857362	-2.69044	2760.78	2195.76
1383300_PM_at	BF550390	Klhl24	0.970724	-1.28873	0.245267	-1.43095	0.705371	-1.12109	0.0253274	-1.91716	0	-2.69018	2187.24	1562.17
1391180_PM_at	BF396097	---	0.970724	-1.10072	0.15536	-1.36933	0.0744648	-1.50682	0	-2.05908	0	-2.69003	310.683	50.1195
1372779_PM_at	BG373352	B3gnt2	0.970724	-1.29033	0.206119	-1.4444	0.332096	-1.31112	0.00981374	-2.00145	0	-2.68993	1448.76	1104.74
1394601_PM_at	AW526910	---	0.970724	-1.32182	0.309188	-1.35236	0.0966028	-1.78624	0.00174546	-2.38715	0.000346566	-2.68985	423.651	0.000205326
1393019_PM_at	BG372243	---	0.979987	-1.07028	0.903437	-1.04275	0.899221	1.04299	0.00297981	2.38289	0.000346566	2.68979	592.313	0.477
1389734_PM_x_at	BI282965	LOC100912480 /// RT1-T24-4	0.970724	-1.10979	0.333275	-1.32538	0.192029	-1.49791	0.00258329	-2.48339	0	-2.68949	NA	NA
1375015_PM_at	AA892526	LOC688280	0.970724	-1.12293	0.178112	-1.56051	0.332614	-1.33523	0.0280769	-1.91832	0.000346566	-2.68891	5156.99	2830.19	BMD > highest dose: 4000.0
1377742_PM_at	AI170706	LOC366300	0.973049	-1.08648	0.16258	-1.57609	0.224194	-1.42206	0.000708026	-2.75915	0.000637572	-2.68854	1696.59	1266.58
1399009_PM_at	BE329028	Ints4	0.970724	-1.10245	0.219732	-1.31172	0.588573	-1.11919	0	-1.9845	0	-2.68819	372.407	98.8801
1375531_PM_at	BI300956	Lrig3	0.974359	-1.12621	0.584766	1.24972	0.808724	1.1064	0.0077671	2.75671	0.00703177	2.68735	2487.34	1727.88
1377601_PM_at	BM386514	Fam207a	0.970724	-1.39307	0.198928	-1.40214	0.193292	-1.40197	0.00297981	-2.07674	0	-2.68734	1871.96	1375.91
1370719_PM_a_at	AB052921	Clcc1	0.982261	-1.08689	0.805008	1.11627	0.511996	1.31976	0.0152724	2.63574	0.00960745	2.68709	NA	NA
1385153_PM_at	AI555743	Zfp68	0.970724	-1.38927	0.432876	-1.3564	0.431526	-1.35809	0.0115974	-2.54714	0.00432036	-2.68698	253.862	72.9893
1380156_PM_at	BF396185	---	0.977308	1.14244	0.751734	1.17741	0.975764	1.01724	0.104015	2.25496	0.0327523	2.68675	2310.81	1631.72
1376255_PM_at	BF284982	Map4k1	0.970724	-1.53713	0.152122	-1.81858	0.083012	-1.80182	0.00499022	-2.11461	0	-2.6867	NA	NA
1398690_PM_at	BF284365	LOC100361558	0.970724	-1.2901	0.20271	-1.52436	0.126587	-1.71837	0.00525655	-2.29745	0	-2.6858	NA	NA
1391885_PM_at	AA925352	---	0.970724	-1.09973	0.152771	-1.42681	0.170286	-1.35103	0	-2.09806	0	-2.68569	2284.62	1617.13
1385354_PM_at	BE120766	Itga8	0.970724	-1.15995	0.772421	1.08608	0.902619	-1.0364	0.0148321	1.93588	0	2.68558	4358.71	2557.41	BMD > highest dose: 4000.0
1384365_PM_at	BF557607	Cdyl	0.970724	-1.16284	0.602992	1.19661	0.263838	-1.47443	0.0137517	2.32442	0.0020503	2.68519	3079.06	2024.96
1382001_PM_at	AI227612	LOC502710	0.970724	-1.18146	0.213913	-1.42315	0.126072	-1.61196	0	-2.76838	0	-2.68505	1571.27	1185.83
1370973_PM_at	BF285019	Scn7a	0.970724	-1.44171	0.942553	-1.02802	0.508117	-1.26262	0.0185581	2.23397	0.00162225	2.68491	NA	NA
1379401_PM_a_at	AW918372	Fbxo33	0.970724	-1.10878	0.170052	-1.5816	0.452601	-1.24591	0.0250472	-1.93257	0.000346566	-2.68389	NA	NA
1378090_PM_at	BE109128	---	0.994287	-1.03055	0.7042	1.21912	0.665705	1.24298	0.0389693	2.7252	0.0289987	2.68269	NA	NA
1383789_PM_at	BE118099	---	0.970724	-1.18835	0.152122	-1.49663	0.0538205	-1.71341	0	-2.90821	0	-2.68246	3087.41	2791.19
1376004_PM_at	BF285297	---	0.983175	1.0732	0.387181	1.38133	0.567315	1.24223	0.00258329	2.86242	0.00415099	2.68242	314.585	147.78
1392942_PM_at	BM383823	RGD1563325	0.970724	-1.21038	0.1799	-1.47859	0.0972839	-1.69104	0.00218865	-2.14953	0	-2.68175	NA	NA
1386635_PM_at	BF542301	LOC100360580	0.970724	-1.15058	0.152814	-1.44636	0.102699	-1.49385	0	-1.94349	0	-2.68134	3017.53	1995.76
1379952_PM_at	BF398685	---	0.970724	-1.13699	0.178774	-1.44816	0.116784	-1.58728	0.00125358	-2.16975	0	-2.68075	716.758	243.04
1398969_PM_at	BE104323	---	0.970724	-1.18912	0.455823	-1.19397	0.941356	1.01795	0.000708026	2.41036	0.000637572	2.67737	361.938	167.171
1382894_PM_at	BF415011	LOC100911196	0.970724	-1.23945	0.158605	-1.469	0.258447	-1.30305	0.000708026	-2.08883	0	-2.6772	394.618	156.919
1386666_PM_at	AW918854	Eya2	0.970724	-1.17114	0.152122	-1.64408	0.159762	-1.44723	0.000708026	-2.24884	0	-2.67717	2914.81	2568.69
1374171_PM_at	AI170507	Abcc9	0.970724	-1.1231	0.152122	-1.53612	0.0478011	-1.67474	0	-2.12581	0	-2.67693	NA	NA
1380893_PM_at	BF416306	Ppid /// Ppidl1	0.984379	1.07187	0.6696	1.18589	0.483325	1.3142	0.00981374	2.6421	0.00504173	2.67616	NA	NA
1384756_PM_at	BF394311	Slc43a2	0.970724	-1.24064	0.152122	-1.59064	0.0967354	-1.49629	0.0043612	-1.8334	0	-2.67582	NA	NA
1376837_PM_at	BE109381	H6pd	0.970724	1.07962	0.852505	-1.04513	0.440213	1.18746	0	2.72758	0	2.67461	421.522	120.327
1370157_PM_at	BI290034	Pln	0.970964	-1.07605	0.152984	-1.48381	0.262047	-1.29634	0.00125358	-2.02822	0	-2.67444	NA	NA
1382892_PM_a_at	AI171375	Cyhr1 /// LOC100362155	0.970724	-1.19669	0.196132	-1.34927	0.16741	-1.38457	0.00218865	-2.06156	0	-2.67412	1965.9	1432.77
1370308_PM_at	AY029335	Dctpp1	0.970724	-1.28506	0.453039	-1.24595	0.159987	-1.56865	0.0342142	-1.83571	0.000346566	-2.67361	294.848	0.6664
1372022_PM_at	BI283822	---	0.98626	1.04352	0.208134	-1.42504	0.125581	-1.60197	0	-2.49948	0	-2.67359	1878.99	1380.21
1369548_PM_at	NM_022208	Gtf2a1	0.970724	-1.16424	0.162434	-1.50064	0.131123	-1.53942	0.00334828	-2.01715	0	-2.6724	3218.26	2089.66
1398911_PM_at	AI171870	Mrpl2	0.970724	-1.18685	0.165218	-1.30856	0.0726274	-1.47205	0	-2.12821	0	-2.67179	560.163	153.379
1391210_PM_at	AI175259	---	0.970724	-1.17616	0.188205	-1.49351	0.137313	-1.58898	0.00174546	-2.27145	0	-2.67135	1390.91	1065.7
1376769_PM_at	BM388080	Rad54l2	0.971232	-1.14168	0.60424	-1.23609	0.664162	1.19222	0.0610193	-2.13164	0.00747428	-2.67096	1639.49	1230.06
1382357_PM_at	AI713784	---	0.986549	-1.04791	0.96049	-1.01674	0.774775	-1.09138	0.0808861	1.69433	0	2.67083	34.5237	1.63127e-06
1373916_PM_at	AI237356	Ep300	0.970724	-1.18814	0.192839	-1.50412	0.302591	-1.34716	0.00367747	-2.25576	0	-2.67027	420.248	181.629
1376200_PM_at	BM385898	Mettl20	0.970724	-1.08398	0.183536	-1.40828	0.203772	-1.36353	0.00174546	-2.07462	0	-2.66986	804.407	168.176
1376850_PM_a_at	AI058901	Ccl27	0.970724	-1.12279	0.157304	-1.54211	0.158649	-1.47521	0.00258329	-2.20698	0	-2.66964	NA	NA
1392818_PM_at	BM384139	Gas5	0.970724	-1.23975	0.847699	-1.06595	0.901929	1.04012	0.0434089	1.81383	0	2.66949	2791.05	2266.71
1396058_PM_at	BG669136	LOC100363266	0.970724	-1.21608	0.772079	-1.14428	0.916716	1.05031	0.038062	2.4886	0.0168436	2.6692	NA	NA
[truncated: 6,147 more rows]

## Sheet: Table S18
Table S18. Differentially expressed genes and the BMD (L) values in rat liver in response to feeding 250, 1000, 2000, 3000 or 4000 ppm N-nitrosodiphenylamine (NDPA) for 14 days. The list is sorted from highest to lowest fold change in the 4000 ppm treatment group. The blue indicates downregulated of genes while yellow indicates upregulation of genes. Significant (FDR adjusted p < 0.05) and non-si…
			250 mg/kg		1000 mg/kg		2000 mg/kg		3000 mg/kg		4000 mg/kg		benchmark dose
Probe	Accession Number	Gene Symbol	FDR p-value	Fold change	FDR p-value	Fold change	FDR p-value	Fold change	FDR p-value	Fold change	FDR p-value	Fold change	BMD	BMDL	Note
1384253_PM_at	AW251334	Palld	0.999964	1.01291	0.99949	-1.0057	0	10.3358	0	76.2982	0	91.1539	689.477	554.644
1368592_PM_at	NM_017019	Il1a	0.999964	-1.02778	0.982462	-1.05992	0.740432	1.13572	0	9.41517	0	64.9235	2404.99	2058.28
1388074_PM_at	M63665	Krt20	0.999964	1.31775	0.767874	1.57647	0	-10.3417	0	-36.8848	0	-54.7197	1494.75	1217.73
1388204_PM_at	M60616	Mmp13	0.999964	-1.09617	0.991937	-1.05357	0	8.90264	0	25.7609	0	40.4577	1338.69	1079.28
1381572_PM_at	BG375279	RGD1565787	0.999964	1.14973	0.76216	1.50103	0	7.92041	0	19.2	0	27.9291	1208.35	884.721
1392547_PM_at	AI716211	MGC105649	0.999964	1.31478	0.991709	-1.04164	0	6.37007	0	25.5843	0	26.8388	1707.46	1330.07
1371757_PM_s_at	BI286411	LOC100365213 /// LOC683295 /// LOC683313	0.999964	2.03418	0.821216	1.4241	0	8.05342	0	21.4991	0	25.8282	1592.58	1181.01
1368269_PM_at	NM_012975	Lgals4	0.999964	1.07896	0.882526	1.23443	0	3.5957	0	19.4676	0	25.3625	896.526	611.222
1368487_PM_at	NM_021696	Serpinb2	0.999964	1.09728	0.982115	1.10154	0.838834	-1.13957	0.00618363	4.91758	0	24.4776	2811.23	2403.47
1376828_PM_at	BI276110	Gprc5a	0.999964	1.11506	0.957103	-1.18357	0.910848	-1.07542	0.00143168	6.16963	0	24.0795	2122.38	0.1427
1371260_PM_at	AA957923	Mcpt2	0.999964	1.2341	0.882567	1.35163	0.212532	1.83682	0.00335912	4.18112	0	20.9531	1951.89	1609.5
1368130_PM_at	NM_031972	Aldh3a1	0.999964	-1.40403	0.720458	-1.69127	0	-6.20764	0	-13.2933	0	-18.9623	884.603	703.548
1387314_PM_at	NM_022513	Sult1b1	0.999964	1.17815	0.862425	1.57565	0.0540206	3.91481	0	11.8109	0	18.9259	1184.71	922.616
1394408_PM_at	AI717274	RGD1563692	0.999964	1.15294	0.804186	1.41357	0	3.52932	0	10.1464	0	17.5984	1340.01	866.659
1370269_PM_at	X00469	Cyp1a1	0.999964	1.11881	0.97274	1.21219	0.750543	-1.34849	0.22087	-3.10274	0.00109606	-16.7022	2296.28	0.9943
1369846_PM_at	NM_022195	Ivl	0.999964	1.37666	0.97274	1.10599	0	5.64762	0	14.2336	0	16.4281	1635.98	1224.26
1368713_PM_at	NM_133514	Mmp10	0.999964	-1.045	0.999925	1.00184	0.667089	-1.25959	0	11.4355	0	16.0069	2536.35	2158.85
1393827_PM_at	BM390901	---	0.999964	1.55973	0.872777	1.28581	0	6.53994	0	13.936	0	15.9259	1528.49	1136.39
1368762_PM_at	NM_053299	Ubd	0.999964	1.02647	0.967382	1.11432	0	4.19014	0	6.18652	0	15.8114	837.925	668.368
1393660_PM_at	BM386815	Acer1	0.999964	-1.04667	0.989361	1.03851	0.0742664	1.86841	0	5.82652	0	15.6491	1729.69	1316.43
1370042_PM_at	BG668493	Stmn2	0.999964	-1.00781	0.883506	-1.34095	0.00583127	-4.12367	0	-10.2758	0	-15.4476	1292.89	885.071
1393335_PM_at	BF418373	Egfl6	0.999964	1.02866	0.876154	1.35886	0	-4.93047	0	-10.5142	0	-14.1543	1620.91	1282.23
1389503_PM_at	BI285447	Upk3bl	0.999964	1.4845	0.854458	1.38205	0	6.66837	0	9.96291	0	13.7221	1365.87	1028.57
1391727_PM_at	BG662710	---	0.999964	1.01263	0.840979	1.35974	0.821566	1.10824	0	-8.00471	0	-13.3886	2556.98	2128.06
1376711_PM_at	BG673439	Cldn11	0.999964	-1.28084	0.92378	-1.25699	0	-4.98234	0	-9.66678	0	-13.1613	1429.9	1052.16
1371170_PM_a_at	AJ245643	Il1a	0.999964	1.01123	0.999599	-1.0034	0.851431	-1.07189	0.0143995	2.50664	0	13.0975	2481.5	2179.3
1385099_PM_at	BG378310	Scel	0.999964	1.09346	0.943616	1.15493	0	3.60419	0	6.75398	0	12.5285	920.286	730.247
1392754_PM_at	AA946147	Adam8	0.999964	-1.14801	0.940137	-1.14978	0.251142	1.49736	0	5.04347	0	12.0184	1601.75	0.6621
1374787_PM_at	BI282169	---	0.999964	1.36219	0.805264	-1.85936	0.18847	-2.68229	0.0485995	-4.69262	0.00109606	-11.5372	1733.78	1290.12
1369871_PM_at	NM_017123	Areg	0.999964	-1.17302	0.94114	-1.21175	0.201365	1.86146	0	7.86023	0	11.1639	2060.84	1669.83
1385529_PM_at	BF411402	Fam3b	0.999964	1.43052	0.743598	1.52301	0	5.24856	0	12.7659	0	11.1504	1407.01	999.855
1377086_PM_at	AI233530	C1qtnf3	0.999964	-1.34891	0.553332	-1.92769	0	-5.8697	0	-10.5113	0	-10.7611	433.76	0.3874
1387073_PM_at	NM_030991	Snap25	0.999964	1.03867	0.997791	1.01023	0.883647	1.0617	0	6.2611	0	10.7071	2442.77	2103.71
1371113_PM_a_at	M58040	Tfrc	0.999964	1.34222	0.830817	1.43421	0	7.75613	0	11.5859	0	10.6379	1286.46	1005.32
1370913_PM_at	AI409634	Rsad2	0.999964	-1.08016	0.877412	-1.34587	0.858662	1.09749	0.00414772	3.55689	0	10.5587	2065.9	0.6683
1396031_PM_at	BF401497	---	0.999964	1.22617	0.933532	1.20395	0	4.448	0	5.52839	0	10.5462	1212.67	870.758
1368290_PM_at	NM_031327	Cyr61	0.999964	-5.16107	0.44353	-6.63857	0.0682109	-6.88474	0.00618363	-12.826	0.0120364	-10.4205	225.025	6.00995e-05
1373177_PM_x_at	AI409900	LOC100362248 /// LOC100363170 /// LOC100363445 /// LOC296778 /// LOC363336 /// LOC363337 /// LOC679608 /// LOC680812 /// LOC688758 /// LOC689215 /// LOC689241	0.999964	-1.03278	0.995552	1.01701	0.961207	1.01775	0	4.48008	0	10.3207	2516.65	2130.9
1394302_PM_at	BF556622	Gpr115	0.999964	1.19943	0.450357	1.97338	0	6.75906	0	9.55279	0	10.1844	956.406	641.844
1380940_PM_at	BF402603	---	0.999964	-1.72911	0.450357	-2.62585	0.0428027	-4.1627	0.00741405	-5.51643	0	-9.91545	1942.58	1418.76
1391277_PM_at	BF548433	S100a5	0.999964	1.11541	0.660692	1.40388	0	3.92247	0	9.93173	0	9.81392	1291.38	928.008
1369144_PM_a_at	NM_031739	Kcnd3	0.999964	-1.20511	0.456813	-2.25705	0.0170625	-4.15486	0	-7.72442	0	-9.58976	1347.55	1036.12
1394824_PM_at	BF398348	Itga11	0.999964	-1.27487	0.65289	-1.9366	0.0496683	-3.61682	0.0141513	-4.28566	0	-9.487	1624.92	1220.67
1371756_PM_at	BI286411	LOC683313	0.999964	1.76086	0.931574	1.19617	0	4.08266	0	7.84376	0	9.47129	1680.4	1274.5
1389573_PM_at	AI170665	Chac1	0.999964	-1.14931	0.900305	-1.2473	0.0760902	2.0745	0	5.15644	0	9.32794	1497.72	0.8172
1384097_PM_at	AI146081	---	0.999964	1.23097	0.900469	1.22792	0	3.67431	0	9.32458	0	9.11061	1829.41	1183.32
1373886_PM_at	BF284692	Reep1	0.999964	1.12613	0.99	1.04327	0.0984823	-1.9368	0	-5.4017	0	-9.05019	1331.69	0.9372
1370352_PM_at	AB023630	Ces1f /// Cesl1	0.999964	-1.41038	0.445957	-3.26109	0.0523345	-4.48545	0.0173537	-5.27664	0.00109606	-8.89189	745.334	262.057
1383469_PM_at	BG377269	Aldh1a3	0.999964	1.20344	0.821341	-1.34027	0.960668	1.02173	0.00240548	3.37467	0	8.87882	2207.26	0.1046
1374352_PM_at	AI711147	Acta2 /// Actc1	0.999964	-1.02683	0.48494	-3.26273	0.136642	-3.38057	0.15717	-3.43778	0.00495449	-8.85999	2521.37	1746
1384587_PM_at	BE109132	---	0.999964	1.12726	0.526733	1.58618	0.815813	-1.09819	0	-6.77258	0	-8.84251	2043.5	0.8813
1384818_PM_at	BM383873	Mylk	0.999964	1.20398	0.785733	-1.80723	0.102582	-3.15614	0.0469205	-4.15324	0.00187359	-8.79899	1845.17	1359.49
1383273_PM_a_at	AA956005	Pcbp3	0.999964	-1.09683	0.795741	1.3236	0.0667113	-1.91069	0	-7.29821	0	-8.66986	1902.84	1662.89
1387197_PM_at	NM_031817	Omd	0.999964	-1.64893	0.44353	-3.08379	0.0269808	-4.99099	0.00240548	-6.22555	0	-8.6166	744.528	244.686
1382229_PM_at	AA998269	---	0.999964	-1.83179	0.44353	-3.99667	0.0738132	-4.02953	0.0158901	-6.01312	0	-8.53047	810.188	175.071
1369178_PM_a_at	AF231010	P2rx1	0.999964	1.09633	0.647207	-2.33707	0.177839	-2.80001	0.178604	-3.06416	0.00307546	-8.51306	2230.3	1586.61
1374353_PM_x_at	AI711147	Acta2 /// Actc1	0.999964	-1.18019	0.464461	-3.23116	0.0774706	-4.24911	0.0661556	-4.40418	0.00252138	-8.41532	2357.96	1657.76
1398255_PM_at	NM_031672	Slc15a2	0.999964	1.00953	0.91056	1.22544	0.0868791	-1.99513	0	-6.56982	0	-8.37901	1791.74	1535.86
1385177_PM_at	BF390449	---	0.999964	-1.77154	0.44353	-3.02489	0.054961	-3.54713	0.013348	-4.75841	0	-8.2378	2249.35	1597.36
1368902_PM_at	NM_019210	Pak3	0.999964	1.07115	0.83202	1.33632	0.804594	-1.11101	0	-7.34859	0	-8.23698	2191.74	1994.36
1377706_PM_x_at	BF549971	---	0.999964	1.11393	0.453344	-3.25614	0.0950411	-3.7023	0.113192	-3.5422	0.00252138	-8.20536	2292.51	1621.53
1382949_PM_at	BM386727	Rdh12	0.999964	1.12666	0.927192	1.19225	0	4.64698	0	7.78982	0	8.20218	1344.96	1034.19
1383838_PM_at	BI296294	---	0.999964	1.14293	0.993918	1.02203	0.0170625	2.46075	0	10.0938	0	8.17746	1081.94	849.021
1382863_PM_at	BI288162	---	0.999964	1.20119	0.94592	1.1381	0.209388	1.55562	0	3.54989	0	8.17351	1426.41	0.6423
1370856_PM_at	AA800705	Acta2 /// Actc1	0.999964	-1.09656	0.680868	-2.25326	0.24955	-2.41174	0.190343	-2.97367	0.0045157	-8.11843	2141.38	1535.87
1369266_PM_at	NM_133538	Il13ra2 /// LOC100361488	0.999964	-1.30692	0.681576	-1.62119	0.0305675	-2.99089	0	-6.11294	0	-8.0682	1139.18	890.197
1383411_PM_at	BM389444	Gpr115	0.999964	1.06287	0.63615	1.52565	0	5.04656	0	6.85881	0	8.04967	1072.24	782.067
1368528_PM_at	NM_134459	Cd99l2	0.999964	-1.36575	0.946533	-1.1808	0.0745844	-2.36854	0	-5.64309	0	-7.97704	1810.86	1333.89
1383915_PM_at	AI059630	LOC686120	0.999964	-1.05652	0.725725	1.38029	0	3.34886	0	4.83405	0	7.80533	794.066	635.054
1370041_PM_at	NM_053440	Stmn2	0.999964	-1.24055	0.877412	-1.29168	0	-3.91311	0	-6.32742	0	-7.80339	1271.79	955.917
1381595_PM_at	BF416232	---	0.999964	-1.01322	0.697565	-2.03189	0.0732713	-3.60021	0.0611618	-3.74616	0.00187359	-7.62274	1944.44	1419.89
1370059_PM_at	BF394545	Nefl	0.999964	1.06903	0.551714	-2.62437	0.219763	-2.53597	0.312963	-2.37406	0.00608616	-7.60134	2511.57	1740.8
1390450_PM_a_at	AA945955	Ogn	0.999964	-1.3743	0.498031	-2.25426	0.031684	-4.35242	0	-6.06048	0	-7.51907	1489.21	1131.75
1380613_PM_at	BM390334	---	0.999964	-1.881	0.44353	-3.20703	0.0373094	-4.14598	0	-7.6456	0.00109606	-7.47057	820.83	209.063
1385181_PM_at	AI029337	---	0.999964	-1.06707	0.897928	1.29957	0.018488	3.39964	0	6.13869	0	7.43923	1127.53	881.855
1387200_PM_at	NM_021770	Olig1	0.999964	1.30084	0.605217	1.59556	0	-7.09589	0	-5.76433	0	-7.42175	1376.19	1083.44
1374235_PM_at	AI138048	Rcan2	0.999964	1.05415	0.80828	1.34041	0.517991	-1.26703	0	-5.14672	0	-7.35723	2155.78	1883.88
1370633_PM_at	D87927	Cxcl3	0.999964	-1.09907	0.953289	-1.12244	0.501064	-1.28348	0.28232	1.5636	0	7.3531	2699.76	0.7196
1382626_PM_at	AW528353	---	0.999964	-1.32326	0.928216	1.20911	0.335436	-1.48717	0	-7.0042	0	-7.2843	1937.49	0.2873
1387961_PM_at	M88709	Opcml	0.999964	-1.40429	0.447099	-2.38589	0.018488	-4.02106	0	-5.80635	0	-7.26752	792.537	342.335
1379465_PM_at	AW527596	LOC311134	0.999964	-1.45703	0.44353	-3.33073	0.0636708	-3.94117	0.0266906	-4.6186	0.00109606	-7.26525	774.565	223.374
1391687_PM_at	AI228002	Dtna-ps1	0.999964	-1.24538	0.44353	-3.19864	0.0401379	-3.35356	0.00240548	-4.93951	0	-7.13604	766.055	272.991
1386637_PM_at	BF561454	Fgl2	0.999964	-1.23332	0.44353	-3.83675	0.0632742	-4.60224	0.0966873	-3.81868	0.00737192	-7.09508	2895.54	1936.76
1370695_PM_s_at	AB020967	Trib3	0.999964	1.10032	0.970785	-1.08065	0.316866	1.40146	0	3.76068	0	7.06623	2129.74	1768.57
1394517_PM_at	AW522148	---	0.999964	-1.20905	0.485626	-2.88167	0.137131	-3.01418	0.115556	-3.41041	0.00766027	-7.05779	2317.01	1635.16
1379915_PM_at	BF393083	---	0.999964	-1.58828	0.447099	-2.52172	0.04784	-3.33176	0.00335912	-4.67023	0	-7.04023	2100.4	1512.15
1390601_PM_at	BM385386	---	0.999964	1.0522	0.61982	-2.2045	0.142081	-2.78616	0.212185	-2.53598	0.006447	-7.03183	2259.58	1603.11
1393615_PM_at	AI059603	---	0.999964	-1.3199	0.44353	-3.10245	0.0170625	-4.27052	0.00143168	-4.61463	0	-7.02591	1944.44	1419.89
1391563_PM_at	AA963184	Mum1l1	0.999964	1.03124	0.489662	-2.56647	0.0639102	-3.69086	0.0861561	-3.33789	0.00359656	-7.00183	2048.03	1481.52
1398615_PM_at	BG379594	Rap1gap2	0.999964	1.02899	0.976671	-1.06756	0.30412	-1.41313	0.00335912	-3.01735	0	-6.9439	1467.28	0.9375
1369793_PM_a_at	AB035507	Mcam	0.999964	-1.11298	0.447099	-3.383	0.0620793	-4.47157	0.125711	-3.31847	0.00678751	-6.93894	2531.86	1751.56
1387754_PM_at	NM_080768	Tacr2	0.999964	-1.10632	0.517177	-2.38008	0.0712514	-3.44432	0.11292	-2.92237	0.00359656	-6.93738	2067.62	1493.02
1368894_PM_at	AW919109	Cap2	0.999964	1.00654	0.464889	-2.45264	0.106554	-2.67169	0.0617142	-3.18544	0	-6.88881	1981.21	1441.92
1385248_PM_a_at	AA997590	Ogn	0.999964	-1.20941	0.632284	-2.07896	0.0508901	-3.93566	0.0055655	-5.84522	0.00109606	-6.88182	1615.4	1214.52
1392209_PM_at	AI639436	Gcnt3	0.999964	1.05922	0.905635	1.17567	0	3.67643	0	5.97482	0	6.86672	1307.61	997.028
1375984_PM_at	BE103689	Zfhx4	0.999964	-1.20927	0.44353	-2.9742	0.0521754	-3.47	0.0499633	-3.31691	0	-6.7989	676.445	248.999
1367626_PM_at	NM_012530	Ckm	0.999964	-1.26577	0.550322	-2.85211	0.122706	-3.60909	0.0683591	-4.80998	0.0172755	-6.78876	866.24	297.602
1392034_PM_at	BE099812	---	0.999964	-1.81702	0.488474	-2.20543	0.044086	-3.41419	0.00143168	-4.87301	0	-6.77371	1987.75	1445.83
1382659_PM_at	BF289229	Pla2r1	0.999964	-1.16527	0.938937	-1.1585	0.0196306	-2.58451	0	-4.82487	0	-6.74014	1415.29	1036.77
1374667_PM_at	AW433942	LOC100360334	0.999964	-1.18282	0.544595	-2.35034	0.1605	-2.55685	0.132181	-2.8741	0.00187359	-6.73521	2209.21	1574.67
1390049_PM_at	BI298356	Fhl1	0.999964	1.10342	0.502594	-2.46082	0.130678	-2.71077	0.16608	-2.63502	0.0045157	-6.69449	2359.49	1658.6
1390221_PM_at	BM385216	Prdm1	0.999964	-1.24865	0.490418	-1.55229	0.34442	1.34746	0	3.26331	0	6.67714	274.24	0.7866
1380888_PM_at	AI176481	LOC684841	0.999964	1.17667	0.549272	1.5503	0.0305675	2.31933	0	3.58009	0	6.66881	1144.29	893.85
1393560_PM_at	BF416676	LOC680875	0.999964	-1.15913	0.44353	-2.69075	0.0440708	-3.41184	0	-5.02626	0	-6.66267	1753.62	1302.6
1379358_PM_at	BE108208	---	0.999964	1.19821	0.498031	-2.29771	0.0946948	-2.78061	0.0389879	-3.51625	0	-6.65674	2020.48	1465.27
1392510_PM_at	BF283618	Fam180a	0.999964	-1.32731	0.735024	-1.67981	0.0639753	-2.93717	0	-5.68461	0	-6.64631	1651.74	1237.94
1385622_PM_at	BE119164	---	0.999964	-1.02936	0.512071	-2.63054	0.176938	-2.6051	0.112511	-3.25831	0.0045157	-6.63272	2473.13	1720.27
1382054_PM_at	BF285731	---	0.999964	-1.36571	0.498031	-2.66292	0.101339	-3.25916	0.0720522	-3.78429	0.00847138	-6.61867	2259.76	1603.21
1375983_PM_at	AI234287	Mamdc2	0.999964	-1.31964	0.462436	-3.47775	0.0704169	-4.80295	0.156635	-3.42723	0.0136531	-6.61791	2762.78	1870.81
1393645_PM_at	BI288003	Mageb16	0.999964	1.17402	0.562223	1.65931	0	-4.744	0	-5.42793	0	-6.60621	1672.7	1146.04
1368681_PM_at	NM_012636	Pthlh	0.999964	-1.18368	0.568384	-2.21029	0.0947731	-2.99781	0.0589046	-3.54939	0.00307546	-6.5846	2134.86	1532.11
1393260_PM_at	BG661061	LOC360228	0.999964	-1.40493	0.985153	-1.10787	0.045129	-5.14481	0.0309956	-5.29396	0.00894799	-6.58377	1771.46	1054.05
1380975_PM_at	AW534466	---	0.999964	1.119	0.545049	-2.04096	0.0744976	-2.79947	0	-5.06315	0	-6.5581	1476.56	1123.33
1388916_PM_at	BE109616	---	0.999964	1.04186	0.629626	-1.83628	0.145139	-2.19285	0.0537636	-2.95279	0	-6.55697	1607.4	1209.34
1383274_PM_at	AA956005	Pcbp3	0.999964	-1.01964	0.940352	1.12586	0.278862	-1.3858	0	-3.91374	0	-6.54328	2128.68	1775.14
1367994_PM_at	NM_031027	Dpyd	0.999964	1.11976	0.82443	1.33376	0.804972	1.10686	0.00240548	-2.97669	0	-6.53391	2595.37	2181.83
1379393_PM_at	AI231564	Vil1	0.999964	1.04561	0.533811	1.70151	0.0170625	3.23588	0	6.72339	0	6.53362	538.462	0.7562
1387766_PM_a_at	NM_012640	Rbp2	0.999964	1.09483	0.991709	1.03418	0.991936	-1.00397	0	5.29822	0	6.48683	2498.67	2118.67
1380262_PM_at	AA893436	Sgk2	0.999964	1.31033	0.923572	1.18205	0.0301257	2.29549	0	4.86545	0	6.46561	1668.37	1235.63
1391553_PM_at	AA956757	---	0.999964	-1.24466	0.488009	-2.67146	0.0771034	-3.67956	0.0733297	-3.65805	0.00495449	-6.46286	2257.83	1602.13
1379920_PM_at	BG671844	---	0.999964	-1.10023	0.507776	-2.66393	0.113807	-3.18142	0.0897722	-3.62703	0.00608616	-6.46058	2344.56	1650.39
1387581_PM_at	NM_022959	Rassf9	0.999964	-1.16222	0.957486	-1.11385	0.146712	-1.70251	0	-3.52559	0	-6.43241	1987.75	1340.98
1376287_PM_at	BM389585	Capn13	0.999964	-1.06659	0.710249	1.35114	0.922559	-1.03432	0	-2.86832	0	-6.39336	2194.85	0.2688
1393737_PM_at	AI044560	Gkn2	0.999964	1.47848	0.902992	1.28505	0	6.11137	0	18.0956	0	6.38754	989.387	0.03643
1394778_PM_at	BE116111	---	0.999964	-1.68444	0.44353	-3.02373	0.044086	-3.92588	0.00335912	-5.17168	0.00109606	-6.37005	739.58	193
1386321_PM_s_at	H31287	Trib3	0.999964	1.14713	0.802982	-1.3368	0.0845934	1.85183	0	4.02316	0	6.32933	1701.28	0.1577
1382031_PM_at	AA859079	---	0.999964	-1.93374	0.487715	-3.05132	0.218375	-2.59943	0.0879119	-4.0145	0.0115731	-6.32933	3049.35	2010.91
1393202_PM_a_at	BF414160	---	0.999964	1.13487	0.858274	1.23919	0	-4.50246	0	-5.62112	0	-6.32903	1635.16	1187.24
1398620_PM_at	BF397903	---	0.999964	1.38425	0.54968	-2.40169	0.126251	-2.82947	0.0418456	-4.26011	0.0045157	-6.30982	2083.79	1502.47
1371015_PM_at	X52711	Mx1	0.999964	1.45419	0.995552	-1.02293	0	3.24797	0	7.09926	0	6.27481	1851.82	1420.64
1368441_PM_at	NM_031658	Msln	0.999964	-1.34892	0.999599	1.00359	0.038698	-2.59302	0	-4.4855	0	-6.26536	1780.05	1368.24
1377046_PM_at	AW524407	Ankrd6	0.999964	-1.21905	0.898373	1.22621	0.371678	-1.38498	0	-3.82471	0	-6.23477	2233.1	1878.23
1377309_PM_at	AA963085	---	0.999964	1.00352	0.977491	-1.06808	0.0745844	-1.97882	0	-3.52766	0	-6.21532	1505.35	991.729
1397823_PM_at	BE117531	---	0.999964	-3.68316	0.44353	-3.50155	0.038698	-4.13616	0.00804002	-4.99089	0.00187359	-6.19418	3509.07	2219.06
1378339_PM_at	BM390636	Fam124a	0.999964	-1.02524	0.450357	-2.45187	0.0744089	-2.93885	0.041029	-3.33507	0.00187359	-6.16661	1888.34	1385.92
1387316_PM_at	NM_030845	Cxcl1	0.999964	-1.15762	0.822545	-1.57022	0.265623	-1.88719	0.392519	1.74744	0.00109606	6.14869	2955.59	0.677
1377788_PM_at	AI600015	---	0.999964	1.0066	0.492535	-2.32258	0.0918538	-2.84885	0.0710809	-3.03472	0.00109606	-6.14406	1939.12	1416.68
1393696_PM_at	AA818846	Fibin	0.999964	-1.20383	0.552705	-2.39852	0.0542476	-4.14858	0.0137645	-4.98603	0.006447	-6.13597	2161.15	1547.24
1373663_PM_at	AI102482	Dmkn /// LOC100912070	0.999964	-1.03558	0.954861	-1.12779	0.716457	1.15995	0	3.43188	0	6.114	2323.48	1965.65
1372695_PM_at	AI172165	---	0.999964	-1.09074	0.589161	1.47133	0.437354	-1.28998	0	-5.94707	0	-6.11156	2004.57	0.3933
1367923_PM_at	NM_134389	Acsbg1	0.999964	1.31552	0.630319	-1.55387	0.739922	1.15007	0	4.09353	0	6.1009	2230.75	0.07054
1370634_PM_x_at	D87927	Cxcl3	0.999964	-1.1577	0.991293	1.03894	0.468081	-1.33268	0.384338	1.47836	0	6.09302	3192.27	2778.48
1380563_PM_at	BM387062	Sspn	0.999964	-1.05622	0.560085	-2.49471	0.134725	-2.97141	0.105586	-3.40359	0.00870777	-6.07513	2404.97	1683.47
1390969_PM_at	BE109651	Kcne4	0.999964	-1.09318	0.447099	-2.66448	0.0645502	-3.39047	0.087173	-2.94904	0.00109606	-6.07444	2259.34	1602.97
1387313_PM_at	NM_030865	Myoc	0.999964	-1.6858	0.44353	-2.71998	0.0230659	-4.21171	0.00414772	-4.44882	0.00109606	-6.07022	630.303	185.649
1381219_PM_at	BI290453	Myh11	0.999964	-1.16509	0.499275	-2.31432	0.0709721	-3.22361	0.0101619	-4.68455	0.00187359	-6.06418	2054.69	1485.43
1381048_PM_at	BF398435	---	0.999964	-1.21499	0.44353	-3.57194	0.12147	-2.8687	0.0864293	-3.39218	0.00571882	-6.06269	2447.17	1706.32
1386162_PM_at	AI009944	Txk	0.999964	1.19961	0.818941	1.29003	0.0111211	2.35547	0	5.42962	0	6.05443	1684.08	1125.3
1374810_PM_at	BI293282	---	0.999964	1.03484	0.586604	-2.06053	0.107778	-2.67403	0.0652381	-3.20338	0.00307546	-6.05129	1876.79	1378.87
1395836_PM_at	BF400594	---	0.999964	-1.09042	0.511073	-2.48324	0.158783	-2.57861	0.0880454	-3.27874	0.00407579	-6.04091	2214.58	1577.72
1391390_PM_at	AA894192	---	0.999964	1.09913	0.50767	-2.32994	0.115284	-2.69217	0.0658873	-3.24941	0.00359656	-6.01906	2190.23	1563.87
1398479_PM_at	AI072862	---	0.999964	-1.13897	0.466883	-2.60543	0.0909358	-3.0431	0.0477738	-3.63273	0.0045157	-6.01847	2038.78	1476.07
1377266_PM_at	AI071674	---	0.999964	-1.38156	0.44353	-2.76366	0.0301257	-3.88934	0.0106714	-4.11698	0.00109606	-6.01496	621.359	224.153
1383765_PM_at	BI274834	Dmrtc1a	0.999964	1.14199	0.759076	1.3652	0.244657	-1.47501	0	-4.15999	0	-6.00858	1781.46	0.8874
1378133_PM_at	AW532618	Slc7a11	0.999964	1.20526	0.977856	1.06553	0	3.02882	0	5.81044	0	5.99577	1723.3	1245.44
1372646_PM_at	BF418649	RGD1305645	0.999964	-1.14631	0.473553	-2.54734	0.0963765	-2.99128	0.0749094	-3.25037	0.00495449	-5.98609	2205.47	1572.54
1378292_PM_at	BE096367	---	0.999964	-1.001	0.542929	-2.26912	0.122038	-2.6828	0.188128	-2.45376	0.00495449	-5.96952	2159.81	1546.47
1387043_PM_at	NM_021759	Lypd3	0.999964	-1.1324	0.924041	1.13885	0	2.40969	0	4.61497	0	5.96811	1274.36	915.914
1394849_PM_at	BF402012	Zbtb20	0.999964	-1.24153	0.450357	-2.17843	0.0442735	-2.9967	0.00143168	-4.63195	0	-5.96053	1582.84	1193.38
1369654_PM_at	NM_023991	Prkaa2	0.999964	-1.07388	0.723325	-1.60451	0.163401	-1.9609	0.00963826	-3.83162	0	-5.91159	1419.19	1084.85
1368001_PM_at	NM_012905	Speg	0.999964	1.00843	0.535847	-2.21484	0.0906472	-2.96627	0.0639282	-3.22152	0.00187359	-5.90917	1999.52	1452.83
1376259_PM_at	AI171093	Prkcq	0.999964	-1.13001	0.946533	1.14748	0.231462	-1.55883	0	-5.6977	0	-5.90366	2075.13	1856.56
1390715_PM_at	BF396448	Igfbpl1	0.999964	-1.75416	0.447099	-2.25217	0	-4.81878	0	-4.67573	0	-5.89846	723.209	223.242
1385519_PM_at	BE105678	Runx1t1	0.999964	-1.34042	0.44353	-3.2247	0.0795308	-3.47838	0.0639282	-3.5925	0.00823057	-5.87704	2510.24	1740.09
1368172_PM_a_at	BI304009	Lox	0.999964	-1.21408	0.447099	-2.38104	0.0447399	-3.23002	0.0055655	-4.62396	0	-5.86755	766.573	327.698
1369649_PM_at	AF400662	Cacna2d1	0.999964	-1.07169	0.447099	-3.00011	0.155164	-2.66424	0.141446	-2.91378	0.00706443	-5.85903	2476.96	1722.33
1379902_PM_at	BE108170	Eya1	0.999964	-1.11005	0.487715	-2.01447	0.06408	-2.72724	0.0294854	-3.10681	0	-5.85402	1573.16	1187.07
1383263_PM_at	BG664221	Ogn	0.999964	-1.15908	0.612354	-1.99809	0.0657296	-3.32531	0.00678964	-4.94333	0.00109606	-5.84981	1567.63	1183.46
1372016_PM_at	BI287978	Gadd45b	0.999964	-1.10475	0.862674	-1.19199	0.42902	1.22676	0	2.30381	0	5.83157	1848.62	0.9063
1370334_PM_at	AF081582	Plekhb1	0.999964	-1.21675	0.956104	-1.1026	0.0518041	-1.97611	0	-5.28122	0	-5.81848	1819.98	1549.98
1380964_PM_at	BF396607	---	0.999964	-1.03872	0.49727	-2.38467	0.122339	-2.68558	0.0920808	-3.02314	0.00359656	-5.81547	2007.3	1457.45
1374811_PM_at	AA858705	Rps6ka2	0.999964	-1.11302	0.811039	1.26192	0.308948	-1.33395	0	-3.61457	0	-5.76621	1888.79	0.2138
1370697_PM_a_at	AF056034	Nexn	0.999964	1.00958	0.513784	-2.388	0.113447	-2.80521	0.105498	-3.06436	0.00870777	-5.76391	2075.23	1497.47
1371089_PM_at	AA945082	Gsta5	0.999964	-1.28512	0.843422	1.40022	0.493682	-1.37462	0.511092	-1.43802	0	-5.75867	3363.74	2759.28
1378111_PM_at	AI576002	---	0.999964	-1.24561	0.464461	-2.18649	0.0521754	-2.97284	0.00143168	-4.89112	0	-5.75847	1678.6	1255.13
1373580_PM_at	BI289991	---	0.999964	-1.18254	0.958982	-1.08484	0.0283761	-1.97431	0	-5.06355	0	-5.75268	1776.53	1496.03
1397227_PM_at	BE120895	Tmem35	0.999964	-1.0659	0.509898	-2.53164	0.12756	-2.86408	0.158214	-2.83727	0.00894799	-5.75011	2416.41	1689.68
1397453_PM_at	BM390792	---	0.999964	-1.75468	0.44353	-2.69101	0.0631127	-2.91831	0.00963826	-4.16528	0	-5.74287	2539.11	1755.39
1388750_PM_at	BF417032	Tfrc	0.999964	1.1237	0.715435	1.3617	0	4.93755	0	6.45525	0	5.7381	1093.31	912.868
1394838_PM_at	AI136390	Aoc3	0.999964	-1.56872	0.44353	-4.05912	0.0412785	-4.0394	0.0251228	-4.19924	0.00252138	-5.71692	275.733	0.8517
1385148_PM_at	BM391148	P2rx1	0.999964	1.0236	0.603339	-2.09273	0.156715	-2.41996	0.12947	-2.73182	0.00737192	-5.70785	2061.57	1489.47
1372159_PM_at	BI285456	Jph2	0.999964	-1.08118	0.490418	-2.30607	0.0879732	-2.87703	0.135774	-2.55171	0.00252138	-5.65132	2112.82	1519.36
1391139_PM_at	BF397925	Adamtsl1	0.999964	-1.05546	0.502585	-2.35149	0.110697	-2.7244	0.209121	-2.29897	0.00407579	-5.64644	2441.67	1703.35
1385325_PM_at	BM389545	Sntg2	0.999964	-1.07928	0.517886	-2.47114	0.162085	-2.55654	0.0925501	-3.23712	0.00823057	-5.6339	2309.18	1630.81
1367989_PM_at	NM_012751	Slc2a4	0.999964	-1.29096	0.445566	-2.83631	0.0690077	-3.35742	0.0477738	-3.4477	0.00571882	-5.63093	2140.37	1535.29
1373082_PM_at	AA893743	Pkia	0.999964	1.00694	0.485626	-2.4837	0.086564	-3.10784	0.0754155	-3.21808	0.00678751	-5.62823	2003.28	1455.07
1374935_PM_at	AI412099	---	0.999964	-1.27381	0.488009	-1.8388	0.0269808	-2.94019	0.00143168	-3.78945	0	-5.61296	1228.12	953.247
1384160_PM_at	AI547837	Synpo2	0.999964	1.14614	0.652358	-1.96635	0.127995	-2.57553	0.123696	-2.71282	0.00737192	-5.61097	2160.75	1547.01
1382510_PM_at	BE105050	---	0.999964	-1.55437	0.44353	-2.35266	0.0630206	-2.62714	0	-4.25699	0	-5.60385	1564.72	1181.55
1379582_PM_a_at	AA998516	Ccna2	0.999964	1.04084	0.869804	-1.3284	0.0533761	2.4274	0	13.287	0	5.6003	1549.66	1171.68
1393196_PM_at	BE104114	Klhl23	0.999964	-1.11851	0.460461	-2.85124	0.144202	-2.76135	0.167845	-2.7581	0.00796274	-5.59924	2747.64	1863.16
1395074_PM_at	BI290959	Tdg	0.999964	-1.69262	0.44353	-2.53346	0.0111211	-3.27348	0	-4.02685	0	-5.58966	637.299	186.551
1398020_PM_at	BF393027	Mir23b	0.999964	-2.29787	0.44353	-2.71532	0.0244007	-3.48907	0	-6.35783	0	-5.57248	574.094	104.945
1393392_PM_at	BE120352	---	0.999964	-1.26623	0.930242	1.18895	0.435625	-1.35876	0	-4.32083	0	-5.57205	2294.11	1962.25
1374237_PM_at	BI286025	Lmod1	0.999964	-1.06127	0.449595	-2.60973	0.157936	-2.33876	0.157017	-2.47709	0.00534728	-5.54892	2465.16	1716
1369268_PM_at	NM_012912	Atf3	0.999964	-1.41663	0.982462	1.1193	0.811945	-1.19967	0.399126	1.9421	0.00823057	5.54435	3094.72	2696.05
1371361_PM_at	BI278826	---	0.999964	1.00969	0.488551	-2.40389	0.0903642	-2.99166	0.0889055	-3.00278	0.00706443	-5.54215	2197.75	1568.15
1387208_PM_at	NM_033359	Ngb	0.999964	1.00213	0.481553	-2.35937	0.0714368	-3.04285	0.0761383	-2.95153	0.00252138	-5.51735	2030.94	1471.45
1368115_PM_at	NM_031700	Cldn3	0.999964	-1.07984	0.957103	-1.13058	0.409592	-1.4088	0.722338	1.21287	0	5.49592	2941.9	0.7092
1374974_PM_at	BI299365	---	0.999964	1.10394	0.657418	-1.86731	0.0567701	-3.19841	0.0463079	-3.22382	0.00187359	-5.49541	1966.2	1432.95
1371492_PM_at	BF285350	Apobec2	0.999964	-1.09551	0.549904	-2.57288	0.142968	-2.98074	0.0521789	-4.34615	0.0142276	-5.48328	1896.92	1391.14
1385797_PM_at	BF525047	Acta2 /// Actc1	0.999964	1.01446	0.496405	-2.61736	0.125723	-2.9243	0.089981	-3.37241	0.010234	-5.47603	2348.42	1652.51
1381504_PM_at	AI639412	Aspn	0.999964	-1.80409	0.44353	-4.02887	0.0536654	-4.23287	0.0370328	-4.35881	0.011129	-5.44445	453.415	111.592
1392623_PM_at	AA926097	---	0.999964	-1.12254	0.997791	1.0094	0.774997	-1.0989	0.0279421	1.95802	0	5.4166	2867.65	2419.32
1368700_PM_at	NM_053456	Plcl1	0.999964	-1.18066	0.517886	-2.10246	0.0326185	-3.86552	0.0800417	-2.75907	0.00252138	-5.41658	2164.23	1549.01
1368724_PM_a_at	NM_019131	Tpm1	0.999964	-1.09489	0.507776	-2.23168	0.0825923	-2.93633	0.0402313	-3.49732	0.00359656	-5.40156	811.722	349.563
1374259_PM_at	BG378156	---	0.999964	-1.15292	0.984935	1.0445	0.143608	-1.58076	0	-4.67701	0	-5.39735	1973.71	1742.24
1393020_PM_at	BE115368	LOC100361631	0.999964	-1.06002	0.880678	1.21342	0.00583127	-2.42296	0	-6.84028	0	-5.39517	1892.22	1566.56
1377585_PM_at	BI289790	Vgll1	0.999964	1.2774	0.68839	1.65782	0.449218	1.4502	0.305015	-1.71961	0	-5.39032	2744.48	0.8888
1383248_PM_at	AI454611	Fmo5	0.999964	1.09831	0.847954	1.26243	0.966197	-1.01642	0	-3.15661	0	-5.38693	2349.62	2030.58
1377705_PM_at	BF549971	---	0.999964	-1.09244	0.476032	-2.50698	0.096725	-2.92279	0.120613	-2.76704	0.006447	-5.37456	2288.71	1619.42
1398656_PM_at	AI576497	---	0.999964	-1.13123	0.516062	-2.21043	0.098346	-2.71806	0.135514	-2.53764	0.00608616	-5.3589	2179.53	1557.76
1390437_PM_at	BE116385	Sema5a	0.999964	-1.16267	0.490418	-2.34452	0.0561063	-3.51518	0.0468506	-3.54584	0.00495449	-5.35781	2288.32	1619.2
1374942_PM_at	BI285086	Cpxm2	0.999964	-1.1488	0.562223	-2.32962	0.102267	-3.0704	0.231194	-2.41351	0.00894799	-5.35603	2530.8	1751
1376977_PM_at	AI411541	Ptger3	0.999964	-1.61719	0.447099	-2.7099	0.0373094	-4.27162	0.0106714	-4.72902	0.00495449	-5.35102	597.928	182.609
1369332_PM_a_at	NM_052829	Rims1	0.999964	-1.11881	0.498031	-2.34503	0.0442226	-3.85252	0.0197371	-4.09679	0.00407579	-5.34	652.622	0.8704
1375230_PM_at	AA800192	---	0.999964	1.0773	0.529936	-2.25316	0.0921627	-2.90239	0.147454	-2.56417	0.00407579	-5.33637	2177.94	1556.85
1367700_PM_at	NM_080698	Fmod	0.999964	-1.73759	0.710249	-1.91643	0.0384101	-4.50029	0.0820393	-3.20363	0.006447	-5.33215	2821.17	1900.04
1392998_PM_at	BI294284	---	0.999964	1.01927	0.448793	-2.38628	0.0872224	-2.64457	0.0183201	-3.56138	0.00187359	-5.32804	1963.93	1431.59
1369928_PM_at	NM_019212	Acta1	0.999964	-1.19228	0.554329	-2.74512	0.122788	-3.47173	0.125711	-3.64498	0.0302688	-5.30808	2347.53	1652.03
1382896_PM_at	BI291999	---	0.999964	1.18032	0.987831	1.03952	0	2.95153	0	4.40716	0	5.29461	1515.05	1168.11
1368685_PM_at	NM_031022	Cspg4	0.999964	-1.15016	0.48523	-2.38305	0.115977	-2.61214	0.0467525	-3.42753	0.00608616	-5.28591	2189.77	1563.61
1373780_PM_at	BE349699	Tspan1	0.999964	1.16069	0.864666	1.23199	0.0196306	2.24051	0	8.09343	0	5.28381	1165.27	908.81
1378252_PM_at	AI029745	Chodl	0.999964	-1.26644	0.544294	-2.21837	0.124076	-2.61673	0.00804002	-5.10592	0.00737192	-5.26581	1809.2	1337.27
1373401_PM_at	AI176034	Tnc	0.999964	-1.17316	0.519119	-2.19744	0.0757231	-2.97953	0.083596	-2.88101	0.00359656	-5.26355	2361.16	1659.52
1374649_PM_at	BG380629	Rasgrp2	0.999964	-1.08534	0.47223	-2.32779	0.0762754	-2.90919	0.0465442	-3.27345	0.00407579	-5.25589	1849.34	1362.05
1384367_PM_at	AI715140	Hist1h3f /// Hist2h3c /// Hist2h3c2 /// LOC100364555 /// LOC680498 /// LOC684762 /// LOC684819 /// LOC684841	0.999964	-1.27253	0.902992	1.22456	0.147475	1.71159	0.00143168	3.07142	0	5.24812	1188.16	925.056
1384836_PM_at	AI030853	Calml3	0.999964	1.06629	0.666214	1.53743	0.0263193	2.64286	0.00414772	3.07086	0	5.24543	1277.7	987.9
1388422_PM_at	BI275904	Lims2	0.999964	-1.0022	0.514928	-2.14424	0.0972512	-2.64538	0.078624	-2.82997	0.00495449	-5.22745	1933.7	1413.41
1376749_PM_at	AA945955	Ogn	0.999964	-1.35366	0.546452	-2.02622	0.0540206	-3.19039	0.0125774	-4.11934	0.00109606	-5.21769	814.125	346.667
1370694_PM_at	AB020967	Trib3	0.999964	-1.06583	0.93386	-1.16235	0.368862	1.36857	0.0055655	2.78953	0	5.2122	1680.65	0.7364
1389566_PM_at	AW253821	Ccnb2	0.999964	-1.03954	0.950553	-1.17127	0.021806	3.11802	0	11.5955	0	5.21032	1910.96	1517.33
1383726_PM_at	BG669800	Rgs7bp	0.999964	-1.05232	0.502433	-2.56379	0.115239	-2.98464	0.0741243	-3.55965	0.00870777	-5.21003	2398.41	1679.89
1391941_PM_at	BI289372	LOC100912988 /// RGD1562465	0.999964	-1.37781	0.476032	-2.46704	0.0704169	-3.22495	0.0690094	-3.19867	0.00608616	-5.20784	2658.51	1817.69
1389253_PM_at	BI289085	Vnn1	0.999964	-1.30731	0.451634	-2.10862	0.018488	-3.6737	0.00414772	-3.77551	0	-5.20691	574.71	0.7699
1388276_PM_at	BE113430	LOC679994	0.999964	-1.10948	0.957486	-1.10453	0.0757231	1.87969	0.00240548	2.79689	0	5.2028	1790.46	1183.87
1375936_PM_at	BI279663	Dsc2	0.999964	1.30213	0.844283	1.27876	0.0379413	2.20638	0	4.24358	0	5.1957	1123.86	879.22
1385125_PM_at	BF397140	Myocd	0.999964	-1.04801	0.47909	-2.42351	0.147833	-2.37078	0.197826	-2.27797	0.00495449	-5.18691	2666.79	1821.95
1393901_PM_at	BF408914	Runx1t1	0.999964	-1.30316	0.44353	-3.77694	0.0692913	-3.68301	0.0657064	-3.65642	0.00950368	-5.1839	305.975	0.776
1390471_PM_at	BM383411	---	0.999964	-2.10486	0.44353	-2.37688	0.013524	-3.70745	0	-6.06688	0	-5.15412	682.316	151.599
1395076_PM_at	BE117804	Runx1t1	0.999964	-1.32496	0.445872	-3.0803	0.123049	-2.80373	0.106046	-3.12631	0.00923757	-5.14072	2698.25	1838.07
1383516_PM_at	BG663284	Fgl2	0.999964	-1.28897	0.44353	-3.11494	0.0600789	-3.93912	0.112451	-3.03763	0.0113299	-5.1387	2916.94	1947.22
1368008_PM_at	NM_021751	Prom1	0.999964	1.11869	0.92439	-1.14534	0	2.60967	0	4.11167	0	5.13757	1580.76	1280.81
1373148_PM_at	BM384570	Cpxm2	0.999964	-1.16441	0.480351	-2.64019	0.0883458	-3.26403	0.22598	-2.41945	0.012265	-5.13376	2665.79	1821.43
1383394_PM_at	BG372099	Dct	0.999964	1.32602	0.44353	2.02571	0	-4.0309	0	-4.1435	0	-5.11993	1664.48	1116.33
1379614_PM_at	AA964378	---	0.999964	-1.49061	0.45303	-2.56409	0.073329	-3.10285	0.0590313	-3.26151	0.00187359	-5.11583	2597.8	1786.21
1370854_PM_at	AA799423	Nexn	0.999964	1.00341	0.467204	-2.51647	0.132109	-2.55443	0.123696	-2.71351	0.00894799	-5.10038	2323.59	1638.8
1381996_PM_at	BG666712	---	0.999964	-1.30889	0.527238	-1.97539	0.0567701	-2.97063	0.0121637	-3.77873	0.00187359	-5.0948	1893.42	1389.01
1368162_PM_at	NM_133566	Cst6	0.999964	1.16853	0.763959	1.29071	0	3.0216	0	5.14346	0	5.08933	1305.11	951.58
1376193_PM_at	AA819658	---	0.999964	-1.71015	0.44353	-4.17419	0.0552373	-4.50236	0.112942	-3.32064	0.0199048	-5.07581	289.609	0.9985
1389376_PM_at	BE113330	---	0.999964	-1.25384	0.44353	-2.91639	0.0838486	-2.85932	0.0806312	-2.8757	0.00187359	-5.07131	2334.21	1644.68
1374895_PM_at	BM384739	Myom1	0.999964	-1.30494	0.445566	-2.39915	0.0984494	-2.4199	0.0494131	-2.82836	0.00109606	-5.05913	2017.01	1463.21
1397217_PM_at	BF408757	---	0.999964	-2.27743	0.476032	-2.25237	0.0277614	-3.77377	0	-6.31633	0.00252138	-5.05911	942.537	134.978
1393210_PM_at	AI070116	LOC100361383	0.999964	-1.46501	0.44353	-3.20944	0.064833	-3.83625	0.0675585	-3.63246	0.0136531	-5.05341	701.816	0.4825
1370012_PM_at	NM_031557	Ptgis	0.999964	-1.02	0.472088	-2.32536	0.0882223	-2.72263	0.111669	-2.54488	0.00534728	-5.05199	2190.78	1564.18
1383708_PM_at	BI303923	Itgbl1	0.999964	-1.47048	0.447174	-3.05676	0.0830712	-3.55941	0.0560919	-3.94334	0.0165178	-5.04537	2752.7	1865.72
1370513_PM_at	M34135	Tpm1	0.999964	-1.44482	0.44353	-2.43207	0.0238613	-3.49341	0	-5.12329	0	-5.04289	740.366	253.712
1391436_PM_at	BF283714	---	0.999964	-1.20071	0.490418	-2.14599	0.134382	-2.25986	0.0956299	-2.58739	0.00359656	-5.04269	2111.65	1518.68
1368642_PM_at	NM_031333	Cdh2	0.999964	-1.04934	0.602536	-2.20541	0.11834	-2.81783	0.0982267	-3.10238	0.00870777	-5.04119	2548.91	1760.56
1370609_PM_a_at	X97445	Slc16a7	0.999964	-1.02718	0.744543	1.35815	0.441963	-1.28904	0.00240548	-2.66486	0	-5.03826	2024.98	0.5599
1374172_PM_at	AI010883	Col8a2	0.999964	-1.11505	0.485054	-2.51609	0.0943926	-3.01884	0.109417	-2.92545	0.00997278	-5.03288	2518.75	1744.61
1380311_PM_at	AI535528	---	0.999964	-2.44447	0.44353	-2.91859	0.0326185	-4.34829	0.00143168	-6.81668	0.00534728	-5.02498	470.821	71.8878
1376460_PM_at	BI286710	---	0.999964	1.01043	0.545861	-2.27871	0.12709	-2.678	0.0649342	-3.37671	0.00997278	-5.00629	2047.65	1481.29
1372065_PM_at	AI104393	Art3	0.999964	-1.17603	0.460614	-2.63691	0.0886676	-3.16531	0.133961	-2.80287	0.0157727	-4.98991	2468.24	1717.65
1389718_PM_at	AA956417	---	0.999964	-1.07103	0.566485	-2.25772	0.118511	-2.77989	0.143453	-2.75779	0.00678751	-4.98641	2357.46	1657.49
1370058_PM_at	NM_031783	Nefl	0.999964	1.06223	0.712178	-1.86454	0.131124	-2.53729	0.193222	-2.3632	0.00894799	-4.98037	2202.35	1570.77
1385014_PM_at	BG377996	RGD1564763	0.999964	-1.05383	0.993747	1.02674	0.0809434	-1.931	0	-3.87823	0	-4.97347	1786.12	1377.66
1393064_PM_at	AI709766	---	0.999964	-1.17489	0.484897	-2.72412	0.113243	-3.03379	0.0957153	-3.33099	0.0127379	-4.96324	2844.87	1911.81
1384064_PM_at	AI502703	Krt23	0.999964	1.27533	0.813642	1.34583	0.0305675	2.45985	0	3.43716	0	4.95019	1366.23	1048.9
1375982_PM_at	BI296037	Ldb3	0.999964	-1.17858	0.444635	-2.71893	0.120784	-2.53531	0.0360479	-3.52567	0.00571882	-4.93633	2141.93	1536.19
1374263_PM_at	BF396108	---	0.999964	-1.58031	0.44353	-2.51554	0.0480046	-2.88314	0.0148027	-3.40203	0.00109606	-4.92916	2649.83	1813.21
1382481_PM_a_at	BG372422	Adam33	0.999964	-1.79433	0.44353	-2.3888	0.0196306	-3.72717	0.00335912	-4.28232	0.00109606	-4.92874	712.701	164.643
1376165_PM_at	BE098153	Slc24a3	0.999964	1.08475	0.52841	-2.2672	0.118666	-2.67026	0.224068	-2.25963	0.00997278	-4.92463	2409.95	1686.18
1373188_PM_at	AI137995	Scn4b	0.999964	1.00438	0.547562	-2.21373	0.106577	-2.75916	0.146071	-2.6259	0.00706443	-4.92384	2258.07	1602.26
1390912_PM_at	BE101168	Pcp4l1	0.999964	1.101	0.741142	-1.81668	0.0992894	-2.88981	0.0889055	-3.07113	0.00923757	-4.91889	2091.21	1506.8
1372856_PM_at	AI171219	LOC363331	0.999964	-1.40546	0.447099	-2.79442	0.082944	-3.15431	0.0883247	-3.10418	0.00973474	-4.88924	712.348	187.235
1368576_PM_at	NM_012921	Alx1	0.999964	-1.5871	0.44353	-2.86273	0.0622358	-2.72641	0	-4.5225	0	-4.88664	597.046	168.322
1382940_PM_at	BI281084	Glb1l2	0.999964	1.45011	0.61982	1.6141	0.00868591	3.35742	0	4.86968	0	4.8735	1502.15	1140.35
1388032_PM_a_at	D87927	Cxcl3	0.999964	-1.22372	0.988583	-1.04107	0.446537	-1.33842	0.757034	1.16247	0	4.86742	3162.2	2960.01
1382967_PM_at	BF388060	Gpr64	0.999964	-1.40713	0.533811	-1.86445	0.0525148	-2.65058	0.0055655	-3.37067	0	-4.86	1841.21	1357.05
1394394_PM_at	BF407181	---	0.999964	1.01419	0.54968	-2.28285	0.162706	-2.4567	0.256962	-2.23434	0.0118113	-4.85938	2774.12	1876.51
1394422_PM_at	AI555865	Ttll7	0.999964	-1.04943	0.540561	-1.9558	0.0694208	-2.66806	0.0101619	-3.68312	0.00109606	-4.85394	1745.93	1297.77
1390420_PM_at	AI577849	Cpxm1	0.999964	-1.33209	0.565459	-2.196	0.100629	-2.90895	0.166756	-2.53	0.010234	-4.85309	2783.64	1881.29
1368249_PM_at	NM_053536	Klf15	0.999964	-2.22768	0.623006	-2.14829	0.147336	-2.61836	0.0601496	-3.66232	0.00973474	-4.84986	3125.07	2046.55
1386577_PM_at	AW142481	Klhl23	0.999964	-1.20654	0.444412	-2.87109	0.110589	-2.74486	0.143539	-2.61512	0.00923757	-4.84778	2868.01	1923.23
1380347_PM_at	AI030806	---	0.999964	-1.22726	0.447099	-2.80799	0.0890286	-3.05857	0.120613	-2.79634	0.0108983	-4.8451	2521.91	1746.29
1387144_PM_at	NM_030994	Itga1	0.999964	1.02008	0.510781	-2.33643	0.162881	-2.38972	0.196677	-2.40252	0.00766027	-4.84126	2552	1762.2
1396885_PM_at	BF543321	Smtn	0.999964	1.28545	0.646542	-2.16707	0.151686	-2.75717	0.32978	-2.15619	0.0228421	-4.82832	2936.67	1956.82
1380726_PM_at	BI290633	Aspn	0.999964	-1.78121	0.44353	-3.48606	0.0634536	-3.71762	0.131776	-2.88149	0.0104493	-4.8261	381.273	86.2206
1368893_PM_at	NM_053874	Cap2	0.999964	1.1419	0.447099	-2.52878	0.10589	-2.57734	0.0796614	-2.87534	0.0045157	-4.82485	2122.24	1524.82
1374726_PM_at	AI411941	Fndc1	0.999964	-1.31436	0.447099	-2.50931	0.0440708	-3.50042	0.033087	-3.46466	0.00737192	-4.82479	2277.74	1613.28
1367598_PM_at	NM_012681	Ttr	0.999964	-1.10696	0.868782	1.46467	0.144542	-2.2655	0.0248402	-3.65742	0.00534728	-4.82196	1946.17	1529.39
1373545_PM_at	AI406964	---	0.999964	-1.11902	0.444635	-2.72126	0.106554	-2.65619	0.0412415	-3.47953	0.00571882	-4.81819	2346.7	1651.57
1370857_PM_at	BI282702	Acta2	0.999964	1.02085	0.48639	-2.13592	0.098346	-2.47756	0.0834809	-2.64559	0.0045157	-4.8176	2169.1	1551.8
1377635_PM_at	BM389350	Fmo2	0.999964	-1.5224	0.562223	-2.57356	0.206015	-2.56444	0.132702	-3.25879	0.0246402	-4.80551	3262.04	2109.63
1386911_PM_at	NM_012505	Atp1a2	0.999964	-1.65033	0.447099	-3.75408	0.103411	-3.74604	0.186368	-3.13746	0.044001	-4.80515	3893.86	2379.16
1394218_PM_s_at	AI175842	Zfpm2	0.999964	-1.30564	0.44353	-2.90616	0.0523345	-3.6096	0.0434349	-3.51432	0.00706443	-4.80255	2617.96	1796.71
1387172_PM_a_at	NM_031131	Tgfb2	0.999964	-1.01341	0.457965	-2.3926	0.0888866	-2.72086	0.0994392	-2.67829	0.00407579	-4.80001	2447.86	1706.69
1374325_PM_at	AI180129	---	0.999964	1.04828	0.455042	-2.48928	0.119543	-2.52945	0.0534693	-3.15187	0.0045157	-4.79554	2375.07	1667.15
1379779_PM_at	BF283405	---	0.999964	-2.09672	0.44353	-2.4864	0.0351672	-3.43444	0.00335912	-4.47607	0.00252138	-4.78315	548.878	93.416
1378311_PM_at	BE115189	---	0.999964	1.02465	0.509754	-1.97871	0.0575546	-2.78367	0.0266906	-3.06356	0	-4.77702	1871.27	1375.5
1372037_PM_at	AI104117	Pdlim7	0.999964	-1.17272	0.450357	-2.12489	0.0600789	-2.65041	0.0155264	-3.30437	0	-4.77308	1839.11	1355.75
1374207_PM_at	BI275292	Angpt2	0.999964	-1.28384	0.44353	-2.73656	0.0536122	-3.04342	0.0560919	-2.85865	0.00307546	-4.76415	2385	1672.58
1388451_PM_at	AA817802	---	0.999964	-1.01825	0.451634	-2.41385	0.174146	-2.14335	0.146007	-2.40678	0.00534728	-4.75737	2427.29	1695.58
1384400_PM_at	BM389421	LOC100360908 /// LOC100365870 /// Pde4c	0.999964	1.13294	0.841124	1.2294	0	2.62238	0	4.88028	0	4.75515	1525.52	1045.43
1384546_PM_at	AA924204	---	0.999964	-1.60493	0.447099	-2.36051	0.0493535	-3.11184	0.00335912	-4.40686	0	-4.75487	790.109	215.542
1386581_PM_at	AW141214	Itgav	0.999964	1.06529	0.932431	-1.1432	0.0738132	1.75948	0	3.43229	0	4.75482	1482.56	0.3218
1373333_PM_at	AI102732	LOC100360464 /// MGC109340	0.999964	-2.28643	0.48523	-3.28736	0.0808433	-4.45321	0.0890201	-4.1669	0.0443322	-4.7534	835.261	0.00127289
1398307_PM_at	D38381	Cyp3a18	0.999964	1.06477	0.44353	2.02753	0.0196306	-2.89438	0	-3.43067	0	-4.75221	1763.84	1187.21
1380484_PM_at	AI044661	Pi16	0.999964	-1.35427	0.44353	-3.30795	0.0653616	-3.75008	0.120663	-2.97547	0.0150339	-4.75173	657.877	205.66
1368988_PM_at	AW520914	Casq2	0.999964	-1.04096	0.447099	-2.64506	0.0786338	-3.10155	0.102648	-2.82016	0.006447	-4.75066	2261.15	1603.99
1389748_PM_at	BE118122	---	0.999964	-1.22628	0.446023	-2.69988	0.0852032	-2.88802	0.153967	-2.46202	0.00737192	-4.74914	2642.64	1809.5
1370131_PM_at	NM_031556	Cav1	0.999964	-1.00833	0.445957	-2.74466	0.062313	-3.39736	0.035161	-3.68269	0.00737192	-4.74868	2636.65	1806.4
1373740_PM_at	AA851385	---	0.999964	-1.15305	0.562223	-2.00266	0.0768166	-2.85609	0.0312084	-3.50842	0.00407579	-4.73623	1892.17	1388.25
1389066_PM_at	BI274408	Rcan2	0.999964	-1.16217	0.98946	1.04652	0.326463	-1.49221	0.00618363	-3.26419	0	-4.71837	2209.37	1760.8
1395779_PM_at	BF523321	---	0.999964	-1.14612	0.45303	-2.59548	0.0645502	-3.33586	0.0307575	-3.75422	0.00706443	-4.71809	688.409	0.7707
1383880_PM_at	BF418243	Itgav	0.999964	1.07353	0.993553	-1.02176	0.0876687	1.66492	0	2.8594	0	4.70412	1666.08	1170.45
1390172_PM_at	AI409946	Dhtkd1	0.999964	-1.08659	0.996424	-1.01141	0.103006	-1.55608	0	-3.00861	0	-4.70016	1940.97	1473.02
1370026_PM_at	NM_012935	Cryab	0.999964	1.09414	0.741085	-1.77063	0.156165	-2.35616	0.149632	-2.53269	0.0106614	-4.68831	2100.22	1512.04
1381560_PM_at	BM392301	---	0.999964	-1.03176	0.958982	1.09269	0.0111211	2.42081	0	4.38396	0	4.68759	1533.69	1093.28
1377791_PM_at	BI299500	---	0.999964	-1.1354	0.535847	-1.61256	0.0744089	-1.9824	0.00240548	-3.26727	0	-4.67079	1202.76	935.385
1368824_PM_at	BM392106	Cald1	0.999964	1.12325	0.61982	-1.88913	0.117319	-2.39371	0.138184	-2.37115	0.00571882	-4.66845	2130.67	1529.69
1373773_PM_at	BF394166	Gpm6a	0.999964	-2.35114	0.933151	-1.38301	0.0288324	-5.89496	0.0392007	-4.58809	0.0224129	-4.66604	1501.08	1069.65
1393271_PM_at	AA955211	Ihh	0.999964	1.17841	0.942299	1.16111	0.0516142	-2.25793	0	-4.09138	0	-4.6628	1808.15	1335.72
1386041_PM_a_at	BF288243	Klf2	0.999964	-2.15491	0.44353	-4.25378	0.0384101	-4.63547	0.0457159	-3.94308	0.0120364	-4.66008	300.82	49.5858
1382027_PM_at	BI296880	---	0.999964	-1.10051	0.450357	-2.77777	0.0815545	-3.24579	0.210276	-2.38038	0.0167083	-4.65049	2792.4	1885.68
1379605_PM_at	AW523671	---	0.999964	-1.05239	0.556671	-2.12384	0.0839624	-2.89411	0.14953	-2.4996	0.00706443	-4.64958	2207.65	1573.79
1370623_PM_at	AF323608	Fgl2	0.999964	-1.08821	0.450357	-2.80138	0.0625281	-3.67975	0.100287	-3.07613	0.011129	-4.64516	2924.12	1950.72
1383032_PM_at	BG666286	---	0.999964	-1.10782	0.53044	-2.00879	0.0946474	-2.49886	0.0242432	-3.28435	0.00307546	-4.64209	1999.38	1452.75
1378233_PM_at	BF284235	---	0.999964	-1.12568	0.448836	-2.25557	0.0465431	-3.09695	0.00143168	-4.9831	0.00307546	-4.64195	625.191	0.9118
1390835_PM_at	AI013568	Slc47a1	0.999964	-1.04026	0.628868	1.40701	0.150563	-1.53738	0	-3.8218	0	-4.64051	1807.65	0.3005
1385087_PM_at	BF406606	---	0.999964	-1.15437	0.488474	-2.01839	0.043336	-3.07184	0.0216745	-3.18074	0.00109606	-4.63909	1760.24	1306.75
1383750_PM_at	BF418523	---	0.999964	-1.14989	0.450357	-2.24953	0.0646718	-2.78496	0.0467525	-2.94132	0	-4.63642	1990.97	1447.74
1387627_PM_at	NM_020081	Cd86	0.999964	1.15064	0.930118	1.19171	0.163253	-1.70266	0	-4.30295	0	-4.62644	1903.91	1570.08
1394483_PM_at	AW535310	Adamts5	0.999964	-1.51337	0.44353	-3.24615	0.0694208	-3.66201	0.124387	-2.90227	0.0181025	-4.61795	518.562	145.033
1388961_PM_at	BF407194	Itgb1bp2	0.999964	1.09803	0.48523	-2.19193	0.0745501	-2.71913	0.0408674	-3.14901	0.00252138	-4.61398	1956.99	1427.43
1369664_PM_at	NM_053019	Avpr1a	0.999964	-1.3003	0.740328	-1.77489	0.0664029	-3.21928	0.0106714	-4.68174	0.00706443	-4.60094	2156.98	1544.84
1392909_PM_at	AT005674	---	0.999964	-1.1192	0.51478	-1.60746	0.0639102	-1.98568	0	-3.17389	0	-4.5914	1115.01	872.867
1371933_PM_at	AI228039	Pde4dip	0.999964	-1.07548	0.584758	-2.05557	0.0912864	-2.79422	0.0957653	-2.78299	0.00796274	-4.58334	1978.5	1440.31
1376619_PM_at	AI412803	Ptprd	0.999964	-1.34299	0.449595	-2.41616	0.0809434	-2.71887	0.0307575	-3.24246	0.00187359	-4.58253	2328.76	1641.66
1368171_PM_at	NM_017061	Lox	0.999964	-1.2374	0.482594	-2.31262	0.0486547	-3.44613	0.0385708	-3.4279	0.00796274	-4.57534	2235.57	1589.59
1382262_PM_at	BE111891	---	0.999964	-1.4364	0.44353	-2.57261	0.0465431	-2.87222	0.00678964	-3.70055	0.00187359	-4.56424	638.133	195.143
1373855_PM_at	AI171776	---	0.999964	-1.17508	0.448517	-2.15762	0.0230659	-3.40417	0.0239392	-3.03361	0.00109606	-4.55378	614.194	0.4817
1397317_PM_at	BI296984	Itgb3	0.999964	-1.11696	0.448793	-2.46081	0.0718389	-2.95096	0.213029	-2.17234	0.0045157	-4.55306	2674.34	1825.83
1391447_PM_at	BI299229	---	0.999964	-1.17911	0.44353	-2.99512	0.0883458	-2.85366	0.0958856	-2.84358	0.00823057	-4.54848	2586.46	1780.29
1390227_PM_at	AI101017	Pcp4l1	0.999964	1.05937	0.723295	-1.80294	0.0942323	-2.88803	0.138436	-2.62647	0.00847138	-4.54826	1935.49	1414.49
1372953_PM_at	AI101330	Ncald	0.999964	-1.03513	0.745769	-1.42316	0.0738132	-2.07114	0.0125774	-2.61881	0	-4.54806	964.618	763.178
1383995_PM_at	BG670749	---	0.999964	-1.0237	0.451995	-2.30301	0.0762118	-2.70954	0.147992	-2.28975	0.0045157	-4.53504	2266.89	1607.21
1393171_PM_at	BG664080	Tmem47	0.999964	-1.05585	0.698257	-1.67974	0.162107	-2.01932	0.0266906	-3.19984	0.00359656	-4.5312	1742.21	1295.43
1370019_PM_at	AF394783	Sult1a1	0.999964	-1.49061	0.447099	-2.86723	0.124702	-2.70466	0.111508	-2.8984	0.0134408	-4.52801	1004.59	161.623
1395365_PM_at	BF407347	---	0.999964	-1.96253	0.44353	-2.72075	0.0336274	-3.36438	0	-4.75195	0.00187359	-4.52438	540.369	103.628
1373914_PM_at	BM389075	---	0.999964	-1.44228	0.51718	-2.22441	0.0452824	-3.72669	0.035161	-3.52633	0.00847138	-4.52216	799.871	228.924
1396539_PM_at	BE119221	---	0.999964	-3.03702	0.44353	-3.10924	0.0373094	-3.26139	0	-4.95824	0.00187359	-4.51835	120.072	0.000170995
1369085_PM_s_at	NM_130738	LOC688682 /// Snrpn /// Snurf	0.999964	1.02884	0.999406	1.00506	0.59076	-1.23956	0.0300402	-2.34998	0	-4.49695	1852.56	0.9647
1369767_PM_a_at	U40602	Kcnmb1	0.999964	1.30385	0.703769	-1.91544	0.160102	-2.43719	0.108657	-2.878	0.0132117	-4.49455	2410.86	1686.67
1378750_PM_at	BF417605	LOC680874	0.999964	1.05448	0.849189	1.2439	0.044086	2.00675	0	3.28018	0	4.48665	1236.16	958.891
1389408_PM_at	BG379338	Rrm2	0.999964	1.0015	0.924041	-1.24338	0.0477975	2.56826	0	9.54825	0	4.48272	1928.92	1616.17
1371241_PM_x_at	AF370889	Tpm1	0.999964	-1.31029	0.479822	-2.65188	0.0930058	-3.20995	0.0251228	-4.65348	0.0221272	-4.48243	457.251	0.6459
1379073_PM_at	AA859663	Slc25a23	0.999964	-1.13837	0.822545	-1.32776	0.0484982	-2.2052	0	-3.69502	0	-4.48114	1159.36	904.601
1388496_PM_at	AI103600	Flnc	0.999964	1.07004	0.767484	-1.64927	0.20508	-2.03371	0.188307	-2.22922	0.00737192	-4.48066	2166.67	1550.4
1385704_PM_at	AI071148	---	0.999964	1.09834	0.457965	-2.72601	0.194542	-2.33114	0.139513	-2.80127	0.0161621	-4.47812	2713.79	1846
1367918_PM_at	NM_031066	Fez1	0.999964	-1.1614	0.550526	-1.83804	0.0637233	-2.60508	0.0521789	-2.65647	0.00187359	-4.47773	1857.12	1366.83
1379463_PM_at	AW525176	Filip1	0.999964	-1.11295	0.556194	-1.98748	0.117261	-2.34256	0.0544293	-2.88853	0.00495449	-4.47383	2317.96	1635.68
1372027_PM_at	AI009713	---	0.999964	-1.15765	0.477085	-2.13937	0.063163	-2.82829	0.0831127	-2.57713	0.00359656	-4.472	2332.86	1643.93
1379936_PM_at	AA875132	---	0.999964	-1.92463	0.477085	-1.91738	0.0111211	-3.80738	0.00143168	-5.48336	0	-4.46864	601.632	0.2931
1390130_PM_at	BM392225	---	0.999964	-1.1327	0.485626	-2.24489	0.120524	-2.41795	0.0982267	-2.65531	0.00737192	-4.46764	2268.75	1608.26
1372649_PM_at	BM390305	Hspb7	0.999964	-1.09354	0.533811	-2.47385	0.333145	-1.94187	0.203959	-2.56973	0.023513	-4.46342	2724.25	1851.31
1377095_PM_at	BG380409	Rbfox3	0.999964	1.03562	0.550526	-2.24404	0.134231	-2.60909	0.0785053	-3.21608	0.0170871	-4.45841	2093.7	1508.25
1382558_PM_at	AI045720	Tcf7l1	0.999964	-1.1531	0.797004	-1.45253	0.031178	-2.99413	0.00414772	-3.4214	0	-4.44747	1611.05	1211.7
1367562_PM_at	NM_012656	Sparc	0.999964	-1.40239	0.44353	-2.44634	0.0548073	-2.90479	0.0274572	-3.21532	0.00109606	-4.44393	774.393	208.645
1378453_PM_at	BM389035	---	0.999964	1.01348	0.554498	-2.02485	0.125723	-2.35729	0.153867	-2.33166	0.00706443	-4.44015	2383.33	1671.67
1398406_PM_at	AI102382	---	0.999964	-1.33826	0.457965	-2.24184	0.063163	-2.94879	0.0495512	-2.91699	0.00495449	-4.4394	777.634	237.848
1395201_PM_at	BE114807	Sspn	0.999964	-1.10364	0.462436	-2.33749	0.0868466	-2.73605	0.0777816	-2.75863	0.00766027	-4.43286	2288.43	1619.26
1386716_PM_at	BF562934	---	0.999964	1.31834	0.865874	1.21389	0.121085	1.57945	0	2.84119	0	4.42315	1213.57	0.3659
1387812_PM_at	NM_012999	Pcsk6	0.999964	-1.47284	0.596145	-1.6936	0.0913898	-2.14461	0.0101619	-3.23684	0.00109606	-4.42304	1782.36	1320.58
1370291_PM_at	AF002281	Pdlim3	0.999964	1.07101	0.58144	-2.03646	0.180115	-2.18538	0.200742	-2.23703	0.0144296	-4.4105	2323.43	1638.71
1388718_PM_at	AI104913	Tmod1	0.999964	-1.0031	0.488474	-2.01979	0.0796353	-2.46521	0.0333632	-2.88889	0.00252138	-4.40634	1813.8	1340.12
1370585_PM_a_at	X04440	Prkcb	0.999964	-1.02749	0.559311	-1.91919	0.120374	-2.29293	0.174446	-2.13347	0.00571882	-4.40272	1987	1445.38
1392228_PM_at	BI294408	---	0.999964	-1.55198	0.987849	-1.08846	0.0440708	-4.79668	0.0603021	-3.97165	0.0272093	-4.40079	1499.34	1069.05
1394313_PM_at	AW919282	Tnfrsf11a	0.999964	-1.1179	0.449664	-2.39481	0.0853067	-2.67645	0.0370328	-3.24724	0.00407579	-4.40029	2097.8	1510.64
1381299_PM_at	AI454141	---	0.999964	-1.21503	0.447099	-2.25986	0.00868591	-4.08958	0.0468506	-2.76617	0	-4.39062	614.001	0.2118
1388876_PM_at	AI231802	---	0.999964	-1.02794	0.519119	-2.34199	0.10988	-2.83684	0.163489	-2.58707	0.0202389	-4.38544	2390.63	1675.66
1382717_PM_at	BF386949	Fam168a	0.999964	-1.13901	0.476266	-1.55579	0	-3.0009	0	-3.21819	0	-4.38472	1256.71	973.272
1372684_PM_at	AW435036	Smtn	0.999964	1.07384	0.514634	-2.16567	0.140204	-2.33604	0.250825	-2.04969	0.00766027	-4.3818	2469.14	1718.14
1368105_PM_at	AI228231	Tspan2	0.999964	1.04949	0.533066	-2.20713	0.115299	-2.61956	0.15361	-2.47628	0.0106614	-4.37902	2399.21	1680.33
1384840_PM_at	AA924754	---	0.999964	-1.61174	0.44353	-3.32654	0.00583127	-4.6652	0.00143168	-4.24449	0	-4.37021	329.082	119.475
1376320_PM_at	BF393051	---	0.999964	-1.21885	0.447099	-2.33272	0.0773524	-2.57658	0.0162533	-3.42079	0.00307546	-4.36802	900.35	287.883
1389905_PM_at	AI175728	---	0.999964	-1.09962	0.475352	-1.98232	0.0288324	-3.33069	0.0055655	-3.75526	0.00109606	-4.36746	596.367	0.9492
1375303_PM_at	BI294983	Ldb3	0.999964	-1.1454	0.44353	-2.61932	0.109412	-2.51215	0.0481196	-3.12564	0.00678751	-4.36679	2212.01	1576.26
1376646_PM_at	BF285164	Popdc2	0.999964	1.05736	0.517886	-2.13473	0.100624	-2.57561	0.126987	-2.49275	0.00847138	-4.36327	2311.46	1632.07
1397615_PM_at	BG375528	---	0.999964	-1.49118	0.44353	-2.70006	0.0505248	-3.02279	0	-4.80009	0.00109606	-4.36161	719.088	195.236
1370810_PM_at	L09752	Ccnd2	0.999964	1.01349	0.805264	-1.28048	0.095815	-1.69109	0	-2.96918	0	-4.35184	1032.81	813.304
1387454_PM_at	NM_022242	Fam129a	0.999964	1.20771	0.529818	-2.0793	0.0868466	-2.63241	0.033578	-3.21634	0.006447	-4.34926	2149.69	1540.65
1388866_PM_at	AA799392	Sspn	0.999964	-1.06106	0.476032	-2.47174	0.109617	-2.74161	0.173949	-2.44469	0.0148507	-4.34224	2692.09	1834.92
1376457_PM_at	AI175861	Crispld2	0.999964	-1.17647	0.48523	-2.29494	0.0955089	-2.68892	0.153789	-2.38986	0.010234	-4.34066	2827.34	1903.11
1376771_PM_at	BF412303	Ppm1l	0.999964	1.10215	0.642061	-1.76899	0.122489	-2.19776	0.0590313	-2.71354	0.00407579	-4.34012	1747.26	1298.61
1371954_PM_at	BF290193	Tns1	0.999964	-1.01607	0.457965	-2.34744	0.113964	-2.43719	0.186311	-2.1958	0.006447	-4.336	2484.68	1726.46
1374591_PM_at	AI409042	Ptprd	0.999964	-1.51206	0.44353	-2.74491	0.12854	-2.31402	0.129093	-2.4097	0.00359656	-4.33016	653.604	125.293
1370157_PM_at	BI290034	Pln	0.999964	-1.05314	0.535847	-2.17438	0.0951976	-2.79333	0.202952	-2.25186	0.0113299	-4.32112	2418.17	1690.64
1379479_PM_at	AA859926	Kif4a	0.999964	1.07988	0.92212	1.21028	0.0155851	2.90832	0	4.994	0	4.31649	1450.97	1032.46
1380872_PM_at	BF396681	---	0.999964	-1.17834	0.471374	-2.4485	0.107171	-2.65227	0.0920808	-2.86894	0.0108983	-4.31249	2395.42	1678.26
1388484_PM_at	BI296084	Ube2c	0.999964	1.02407	0.980067	-1.0765	0.0737214	2.14459	0	8.2816	0	4.31158	1970.86	1731.96
1372296_PM_at	AA800892	Sh3bgr	0.999964	1.01877	0.606039	-1.95003	0.175904	-2.16928	0.181266	-2.28009	0.00997278	-4.30276	2206.07	1572.89
1378038_PM_at	BF393884	---	0.999964	-2.08702	0.447099	-2.1509	0.025863	-3.54826	0	-5.79976	0.00252138	-4.2981	662.366	0.3066
1374089_PM_at	BI289692	---	0.999964	1.10146	0.996421	1.01398	0.0283761	-2.09326	0	-2.94564	0	-4.29755	1465.04	1054.89
1390383_PM_at	BI285616	Plin2	0.999964	1.21273	0.820612	1.18518	0	2.1248	0	3.55307	0	4.29644	1511.22	1057.36
1378027_PM_at	AW525315	Pvrl3	0.999964	-1.15532	0.642138	-1.58191	0.107651	-2.00817	0.0338028	-2.56284	0.00109606	-4.29335	1389.52	1064.76
1391444_PM_at	BF285611	---	0.999964	-1.58761	0.44353	-3.41786	0.0803069	-2.56838	0.0219524	-3.27725	0.00187359	-4.29307	271.168	108.18
1384286_PM_at	BI285501	---	0.999964	-1.06659	0.519119	-1.9705	0.069103	-2.68199	0.112942	-2.33018	0.00187359	-4.29186	1997.73	1451.77
1376584_PM_at	BE116408	Ppm1l	0.999964	-1.00062	0.535847	-1.94962	0.12398	-2.22065	0.158105	-2.17968	0.00252138	-4.28716	2179.04	1557.48
1371775_PM_at	AI172057	LOC100912409	0.999964	-1.09082	0.556671	-1.61063	0.0565209	-2.27496	0.0151869	-2.72433	0	-4.2861	1369.89	1051.39
1388116_PM_at	BI285575	Col1a1	0.999964	-1.2993	0.496765	-2.15014	0.0833987	-2.71313	0.0487281	-3.02973	0.00737192	-4.278	2322.06	1637.95
1380470_PM_x_at	BE105961	---	0.999964	1.05608	0.521822	-2.28945	0.150082	-2.44539	0.220853	-2.28934	0.0167083	-4.27687	2711.12	1844.64
1383304_PM_at	AA996870	---	0.999964	1.012	0.488474	-2.13916	0.0989322	-2.44162	0.0506814	-2.96161	0.00608616	-4.26624	2071.87	1495.51
1387398_PM_at	AA996685	Pkia	0.999964	1.01345	0.447099	-2.40617	0.0622358	-2.86592	0.0222354	-3.38301	0.00407579	-4.26207	667.538	0.5816
1371895_PM_at	BI279646	Krt14	0.999964	1.24803	0.995552	1.01805	0.0361731	2.09958	0	4.34777	0	4.25938	1936.65	1503.5
1368657_PM_at	NM_133523	Mmp3	0.999964	1.03424	0.967914	1.11873	0.393331	1.47695	0.00859115	3.29216	0	4.25849	1754.54	1303.18
1372268_PM_at	BI294852	---	0.999964	-1.2901	0.546906	-1.89063	0.0498829	-2.8971	0.00414772	-3.98651	0.00109606	-4.25477	1949.21	1422.75
1383319_PM_at	BI293444	Slc4a11	0.999964	1.10641	0.982415	-1.04933	0	2.29576	0	3.44869	0	4.25257	1597.74	1253.86
1380387_PM_at	BE105492	Foxp2	0.999964	-1.1024	0.492648	-2.30066	0.103766	-2.6841	0.119676	-2.64577	0.010234	-4.24834	2455.85	1711
1385098_PM_at	AW526343	---	0.999964	-1.63434	0.44353	-3.44551	0.0610139	-3.37748	0.0481196	-3.3955	0.0113299	-4.24619	430.702	115.165
1372195_PM_at	BG663128	Tnnc2	0.999964	-1.04416	0.698538	-1.94188	0.163152	-2.50138	0.128755	-2.94841	0.0289585	-4.24463	2186.89	1561.96
1378876_PM_at	BE114024	---	0.999964	1.06975	0.617278	-1.93269	0.142929	-2.32557	0.0883247	-2.75719	0.00923757	-4.24432	2252.15	1598.93
1387282_PM_at	NM_053612	Hspb8	0.999964	1.13292	0.582191	-2.02007	0.102927	-2.6347	0.195082	-2.24786	0.0134408	-4.2276	2378.79	1669.18
1373108_PM_at	BM390827	Ppp1r3c	0.999964	-1.10711	0.796869	-1.34897	0.0516142	-2.22592	0.00143168	-3.09874	0	-4.22757	1038.29	817.305
1374175_PM_at	BI289635	Porcn	0.999964	1.07649	0.882025	1.1598	0	2.78425	0	3.68835	0	4.22718	1204.19	947.304
1379370_PM_at	AA818657	Sspn	0.999964	1.1087	0.554422	-2.23394	0.219333	-2.17662	0.264724	-2.18008	0.0157727	-4.22579	2725.01	1851.7
1371679_PM_at	BE113393	Synpo2	0.999964	1.10312	0.671635	-1.65992	0.149415	-2.0191	0.198029	-1.94068	0.00495449	-4.22301	2026.82	1469.01
1392053_PM_at	AI639113	Mmrn1	0.999964	-1.51051	0.450357	-2.6864	0.0745844	-3.22185	0.131989	-2.73769	0.0165178	-4.21933	3105.72	2037.5
1390988_PM_at	AW141270	LOC100363171	0.999964	1.15116	0.795201	1.29936	0	3.07362	0	2.58229	0	4.21767	1219.66	947.296
1389841_PM_at	BI296641	---	0.999964	-2.12346	0.480796	-2.14501	0.0548073	-2.95387	0.0141513	-3.58816	0.00252138	-4.21734	3096.21	2033.03
1373537_PM_at	BE113175	---	0.999964	1.07458	0.471374	-2.06642	0.110471	-2.19812	0.0857263	-2.40172	0.00187359	-4.21239	2099.34	1511.53
1373841_PM_at	AI177431	---	0.999964	1.17438	0.949213	1.12331	0.0324365	-2.26169	0.00143168	-2.73256	0	-4.20405	1456.07	1111.06
1377112_PM_at	AA859352	Cda	0.999964	1.20839	0.656521	1.4527	0.0583391	2.03115	0	3.72887	0	4.19906	1265.79	979.608
1374048_PM_at	AI598581	Nrtn	0.999964	-1.09968	0.729456	1.39211	0.376136	-1.35309	0.00414772	-2.54166	0	-4.19866	2020.31	0.2306
1368673_PM_at	NM_031764	Ddr2	0.999964	-1.33389	0.44353	-2.83839	0.0781463	-2.84428	0.0783659	-2.83338	0.00571882	-4.19567	2897.21	1937.57
1370902_PM_at	AI233740	Akr1b8	0.999964	1.15912	0.724264	1.26845	0	2.78389	0	4.43739	0	4.1909	735.05	0.4541
1368240_PM_a_at	M13706	Prkcb	0.999964	-1.13589	0.481553	-2.51255	0.195407	-2.24588	0.226893	-2.29947	0.0167083	-4.1847	2843.8	1911.27
1368074_PM_at	NM_080783	Gale	0.999964	1.25803	0.877993	1.23888	0.117802	1.70636	0	3.8287	0	4.18157	1378.14	1057.02
1395586_PM_at	BF545930	---	0.999964	-1.10779	0.840907	-1.40411	0.0615011	-2.55264	0	-4.32007	0.00109606	-4.17605	1693.78	1264.8
1391173_PM_at	BF389308	---	0.999964	-1.04462	0.540212	-1.92544	0.0824633	-2.50987	0.0230659	-3.26298	0.00407579	-4.1696	1880.1	1380.89
1381160_PM_at	AW522852	Tmem200c	0.999964	-1.14617	0.464047	-2.22975	0.04784	-3.09957	0.0264504	-3.31359	0.00407579	-4.16609	658.538	0.8243
1386552_PM_at	BF284027	---	0.999964	-1.3612	0.44353	-2.67083	0.0440708	-3.21017	0.0469205	-2.94343	0.00407579	-4.16484	716.156	0.4477
1396435_PM_at	AW914868	---	0.999964	-1.17668	0.594146	-2.1452	0.0685666	-3.36178	0.0148027	-4.59476	0.0174568	-4.16421	2580.17	1776.99
1388928_PM_at	BF399310	Cfl2	0.999964	1.00945	0.641102	-1.80745	0.116126	-2.33602	0.12414	-2.37664	0.00678751	-4.16278	2207.62	1573.77
1383084_PM_at	BG671922	Ttll7	0.999964	-1.07826	0.589726	-2.11858	0.125591	-2.60672	0.150059	-2.59177	0.0134408	-4.16154	2755.28	1867.02
1370384_PM_a_at	M57668	Prlr	0.999964	-1.63131	0.44353	-2.7282	0.0155851	-3.72971	0.0269274	-2.97491	0.00109606	-4.15676	260.074	0.7597
1380696_PM_at	AW530527	Fam102b	0.999964	-1.43643	0.44353	-2.06218	0.0196306	-3.06704	0.00143168	-3.2868	0	-4.15424	683.556	229.285
1373727_PM_at	BI275179	Fibin	0.999964	-1.06813	0.533811	-2.22695	0.0815545	-2.9969	0.0448312	-3.49701	0.0113299	-4.1524	2432.19	1698.23
1371922_PM_at	AI169140	---	0.999964	-1.242	0.970025	1.07092	0	2.53604	0	4.1455	0	4.14814	1253.95	950.042
1396323_PM_at	AI709444	LOC681383	0.999964	1.02963	0.863828	1.22558	0.595121	-1.17724	0	-3.42538	0	-4.14802	2228.72	1943.94
1395794_PM_at	BF395218	Tpm1	0.999964	-1.8825	0.445957	-2.05434	0.0111211	-3.61015	0	-4.97809	0	-4.14748	591.509	0.4098
1397820_PM_at	BF553729	---	0.999964	-1.16316	0.487715	-2.38759	0.160321	-2.36836	0.112942	-2.77285	0.0148507	-4.14735	2668.52	1822.84
1387969_PM_at	U22520	Cxcl10	0.999964	1.35033	0.980545	1.07367	0.0373094	2.5833	0.00907181	2.8744	0	4.14694	1520.7	1152.62
1375349_PM_at	BI295776	Sorbs1	0.999964	-1.01436	0.460464	-2.04471	0.145364	-1.98549	0.142918	-2.08581	0.00307546	-4.14431	2046.69	1480.73
1371566_PM_at	BI296437	Fbxl22	0.999964	-1.13412	0.517886	-2.35448	0.135367	-2.61345	0.224496	-2.2886	0.0241666	-4.14155	2737.23	1857.9
1383291_PM_at	BF282631	Tubb4b	0.999964	-1.28822	0.451634	-2.82579	0.100162	-3.10956	0.190375	-2.54731	0.0265738	-4.14021	641.459	204.177
1377629_PM_at	AA874846	Fam212b	0.999964	-1.02758	0.447099	-2.37704	0.0376607	-3.50309	0.0143995	-3.64265	0.006447	-4.13853	589.237	0.761
1368933_PM_at	NM_012894	Adarb1	0.999964	-1.20784	0.488009	-1.87093	0.0371051	-2.75342	0	-3.9551	0	-4.13514	1744.94	1297.15
1382964_PM_at	BI282553	---	0.999964	1.12418	0.526478	1.43639	0	2.79784	0	3.98364	0	4.13298	1097.81	630.095
1376905_PM_at	BI304147	---	0.999964	-1.33883	0.447099	-2.5707	0.0493535	-3.46642	0.0300402	-3.55488	0.00950368	-4.1281	659.231	0.8167
1384420_PM_at	AA859937	---	0.999964	-1.25553	0.44353	-2.57105	0.098458	-2.35098	0.0274572	-2.99334	0.00187359	-4.12794	775.52	220.357
1378347_PM_at	AW252020	---	0.999964	-1.68054	0.654393	-1.60687	0.0371051	-2.77617	0	-4.52861	0	-4.1223	1787.37	1323.71
1381975_PM_at	BG371767	---	0.999964	-1.04865	0.765381	-1.53257	0.0818593	-2.43525	0.083596	-2.44203	0.00534728	-4.11539	1784.41	1321.86
1370051_PM_at	NM_031659	Tgm1	0.999964	-1.21065	0.866727	-1.35724	0.278404	-1.62608	0.126784	2.07225	0.00109606	4.1114	2857.54	2518.19
1385682_PM_at	BI300559	Vit	0.999964	-1.66843	0.510619	-2.16536	0.0379413	-3.66446	0.078143	-2.79234	0.00847138	-4.1053	675.913	137.795
1398511_PM_at	AA901176	Susd2	0.999964	-1.10251	0.449595	-2.41845	0.0805262	-2.76108	0.1996	-2.14168	0.00608616	-4.10081	2579.21	1776.49
1382118_PM_at	BE104676	LOC100363005	0.999964	-1.07874	0.997424	-1.00972	0.748529	-1.10608	0	-2.69659	0	-4.09997	2431.18	2078.51
1397965_PM_at	BF405066	Porcn	0.999964	-1.0556	0.929919	-1.20142	0.0238613	2.77897	0	4.05994	0	4.09915	1792.35	1273.34
1392368_PM_at	BE117273	---	0.999964	-2.56324	0.449595	-2.49657	0.063163	-3.19542	0.0055655	-5.07582	0.0115731	-4.09664	313.421	0.0101708
1372808_PM_at	AW251324	Mthfd2 /// RGD1564040	0.999964	1.16687	0.973329	-1.06954	0.100391	1.66043	0	2.72207	0	4.09406	1829.7	1443.95
1387922_PM_at	AF109674	Crispld2	0.999964	-1.23419	0.48494	-2.31475	0.119987	-2.50232	0.168751	-2.37112	0.0104493	-4.08998	2916.55	1947.03
1394883_PM_at	AI179616	---	0.999964	-1.05771	0.709088	1.39623	0.0345629	2.15661	0	3.23724	0	4.08946	1255.04	972.111
1368120_PM_at	NM_031069	Nell1	0.999964	1.05682	0.44353	-2.35386	0.0254048	-3.17892	0.0512576	-2.63086	0.00187359	-4.07743	755.383	350.511
1368163_PM_at	J02997	Dpp4	0.999964	-1.45823	0.550941	-2.15799	0.149429	-2.3795	0.268535	-2.09551	0.0129618	-4.07629	3378.37	2161.84
1390672_PM_at	BG381258	Rprm	0.999964	1.1504	0.923905	1.19986	0.0803069	-1.97474	0	-2.99594	0	-4.07614	1800.48	1360.36
1392865_PM_at	BG371594	Fgf9	0.999964	-1.25674	0.615291	-1.64351	0.0254048	-3.03012	0	-4.09474	0	-4.07521	529.929	0.82
1386798_PM_at	BF552068	---	0.999964	-1.26185	0.986883	1.04356	0.0605976	-1.93702	0	-3.05257	0	-4.07195	1821.74	1430.76
1381850_PM_at	BF398081	Ppp1r12a	0.999964	-1.09393	0.490418	-1.94941	0.0793206	-2.38812	0.00489607	-3.46919	0.00109606	-4.06828	1750.22	1300.47
1390716_PM_at	BE098148	---	0.999964	-1.03298	0.498031	-2.16841	0.121301	-2.38218	0.0611618	-2.9214	0.00678751	-4.06785	2131.57	1530.21
1376911_PM_at	BM386385	---	0.999964	1.00301	0.543403	-2.02372	0.146365	-2.21925	0.20042	-2.11852	0.00870777	-4.0637	2452.25	1709.06
1386529_PM_at	BF564309	---	0.999964	-1.53334	0.744617	-1.62009	0.0610139	-2.81476	0.0251228	-3.12436	0.00187359	-4.06348	2071.77	1495.45
1371677_PM_at	BE113200	Spink8	0.999964	1.03764	0.691046	-1.92052	0.181873	-2.3205	0.155244	-2.63549	0.0249885	-4.06272	2405.95	1684
1377427_PM_at	BE104739	---	0.999964	-1.02529	0.628287	-1.51875	0.0608832	-2.15577	0.00859115	-2.65852	0	-4.0623	1439.54	1098.55
1379336_PM_at	BF289150	---	0.999964	-1.35228	0.457965	-2.3832	0.0629071	-3.16509	0.064069	-2.96058	0.012265	-4.05372	2443.05	1704.1
1372681_PM_at	BI294716	---	0.999964	-1.13545	0.457965	-2.35683	0.070003	-2.96739	0.0876271	-2.74648	0.0113299	-4.05365	2334.27	1644.71
1374763_PM_at	BI274117	Cercam	0.999964	-1.48353	0.44353	-2.57594	0.0326185	-3.25891	0.0137645	-3.2939	0.00252138	-4.04093	615.929	0.5499
1368349_PM_at	NM_022603	Fgfbp1	0.999964	1.05159	0.977225	-1.07689	0.623937	-1.22379	0.0148027	2.72105	0	4.03446	2786.12	2279.16
1377139_PM_at	BE110811	Tbx5	0.999964	1.1118	0.486285	-2.33032	0.15226	-2.34265	0.235877	-2.15134	0.0156062	-4.03145	2601.01	1787.89
1383939_PM_at	BG378849	---	0.999964	1.2564	0.546452	-2.05971	0.173659	-2.12521	0.215022	-2.0974	0.0108983	-4.0257	2535.34	1753.4
1391841_PM_at	BE103537	---	0.999964	-1.91906	0.44353	-2.09168	0.0170625	-2.97683	0	-4.63024	0	-4.0183	724.178	141.988
1381080_PM_at	AI169081	---	0.999964	-1.13681	0.691409	-1.72733	0.122166	-2.24629	0.0544293	-2.76046	0.00407579	-4.01757	1932.98	1412.98
1375083_PM_at	BM387126	---	0.999964	1.12675	0.578119	1.57409	0.273339	1.49629	0.00240548	2.96071	0	4.01639	1726.21	1285.35
1374933_PM_at	BI277043	Mcam	0.999964	-1.07682	0.45303	-2.48759	0.09776	-2.72494	0.219997	-2.1874	0.0159548	-4.01398	2760.64	1869.72
1368501_PM_s_at	NM_019323	Mcpt10 /// Mcpt8 /// Mcpt8l2 /// Mcpt9	0.999964	1.14083	0.601403	-1.52531	0.996671	-1.00187	0.343724	1.45877	0	4.00865	2807.07	0.3699
1367785_PM_at	NM_031747	Cnn1	0.999964	1.06954	0.549329	-1.8344	0.161268	-1.9592	0.210973	-1.90772	0.00407579	-4.00648	2374.42	1666.8
1384068_PM_at	BI295150	Ckap2	0.999964	1.27705	0.987175	1.04181	0.146206	1.5941	0	6.75612	0	4.00502	1702.78	1270.52
1369841_PM_at	NM_021863	Hspa2	0.999964	-1.04643	0.481553	-2.34964	0.252123	-1.92765	0.502857	-1.58064	0.0159548	-4.00327	3431.75	2185.39
1390566_PM_a_at	BI301453	Ckmt1b	0.999964	1.42988	0.660692	1.53563	0.0230659	2.84536	0	3.32087	0	4.00059	1813.86	1340.16
1383914_PM_at	AI717613	Mrvi1	0.999964	-1.01567	0.464343	-2.0977	0.0882223	-2.38195	0.111508	-2.28287	0.00495449	-3.99689	2191.38	1564.53
1395728_PM_at	BF290109	---	0.999964	-2.37002	0.464461	-1.80162	0.00868591	-3.15671	0	-4.8485	0	-3.99644	2339.36	1647.52
1390783_PM_at	BG671264	Abca8a	0.999964	-1.34669	0.451995	-2.93849	0.0820015	-3.50313	0.188844	-2.6431	0.0379537	-3.99561	650.326	196.792
1392382_PM_at	BE117736	---	0.999964	-1.00509	0.505233	-2.05455	0.0773524	-2.62672	0.101642	-2.42552	0.00407579	-3.99364	2463.99	1715.37
1381471_PM_at	AI060117	---	0.999964	-1.68241	0.64641	-1.57147	0.045129	-2.42395	0	-5.15222	0.00109606	-3.99127	2032.49	796.725
1393783_PM_at	AI706662	LOC500105	0.999964	1.38686	0.647207	1.56541	0.599511	-1.2502	0.00618363	-2.99193	0	-3.98932	1962.38	0.962
1398370_PM_at	AW522471	Adarb1	0.999964	-1.06953	0.487715	-2.1725	0.118568	-2.34489	0.14953	-2.28906	0.00706443	-3.98693	2370.04	1664.39
1396877_PM_at	AI715187	---	0.999964	-1.76285	0.44353	-2.41698	0.0781463	-2.26663	0.00335912	-3.44265	0.00109606	-3.98591	2709	1843.56
1381615_PM_at	AA819292	---	0.999964	-1.33841	0.455042	-2.05184	0.0401379	-3.0237	0.0436737	-2.65782	0.00252138	-3.97998	941.848	245.609
1388792_PM_at	AI599423	Gadd45g	0.999964	-2.01868	0.447099	-2.59748	0.0442226	-3.774	0.0491914	-3.23101	0.0148507	-3.97517	417.835	44.2596
1387898_PM_at	D29960	Hspb6	0.999964	1.07627	0.605267	-1.78985	0.107508	-2.25716	0.130434	-2.20958	0.00706443	-3.97227	1973.43	1437.28
1377736_PM_at	BF284308	---	0.999964	-1.06179	0.44353	-2.57988	0.0709721	-2.93317	0.0803367	-2.73874	0.011129	-3.96881	2597.24	1785.92
1381177_PM_at	BF413483	Afap1	0.999964	-1.20197	0.44353	-2.36971	0.0726107	-2.34279	0.00240548	-3.66502	0.00252138	-3.96595	704.095	257.526
1396386_PM_at	BF408665	Bace2	0.999964	1.24993	0.450357	1.51691	0.0170625	2.05583	0	3.17415	0	3.96476	1122.63	878.336
1374290_PM_at	AI408191	---	0.999964	-1.27352	0.464889	-2.37184	0.175785	-2.1821	0.0143995	-4.27663	0.0138352	-3.9564	2551.28	1761.81
1394200_PM_at	BF410146	Hspa2	0.999964	-1.08046	0.588077	-1.89291	0.0987912	-2.53661	0.0992805	-2.52518	0.00973474	-3.95208	2060.36	1488.76
1370178_PM_at	BG373973	Cacnb2	0.999964	-1.0683	0.44353	-2.08781	0.0723066	-1.98336	0.00414772	-2.69885	0	-3.95178	1464.03	1114.96
1395292_PM_at	BF405869	Fndc5	0.999964	-1.23554	0.950848	1.11742	0.381424	-1.32571	0	-3.25823	0	-3.95102	2208.53	1907.85
1387196_PM_at	NM_022249	Khdrbs3	0.999964	-1.09365	0.513781	-2.03169	0.095815	-2.47305	0.104678	-2.43854	0.00870777	-3.94618	2310.67	1631.64
1384484_PM_at	AI172598	LOC100359654	0.999964	1.29039	0.897112	1.18945	0.112019	-1.62178	0	-3.00298	0	-3.94056	1750.5	1348.75
1382835_PM_at	BM387260	---	0.999964	1.01666	0.826261	-1.26256	0.292743	-1.37147	0.0183201	-2.10367	0	-3.93532	1439.7	0.7917
1371947_PM_at	BG671865	Ndn	0.999964	-1.19542	0.457371	-2.19315	0.0696603	-2.71658	0.0632327	-2.74365	0.00407579	-3.93352	2253.47	1599.68
1391089_PM_at	AW527270	---	0.999964	1.12446	0.652358	-1.93456	0.161677	-2.3008	0.137219	-2.57306	0.0136531	-3.92824	2381.49	1670.66
1380222_PM_at	AW527973	---	0.999964	-1.66315	0.44353	-2.64164	0.0442735	-2.79064	0.00414772	-3.59077	0.00187359	-3.91908	585.277	119.792
1392963_PM_at	BI276031	Scrn1	0.999964	-1.24005	0.612354	-1.52087	0	-3.33378	0	-2.84419	0	-3.91693	1056.18	486.982
1389581_PM_at	BF390510	Il33	0.999964	-1.11461	0.44353	-2.60674	0.0605076	-3.0563	0.221974	-2.05929	0.00796274	-3.91692	3019.1	1996.51
1381206_PM_at	BE121026	Plcxd2	0.999964	1.02395	0.977856	1.04264	0.461828	-1.19377	0.512473	1.20524	0	3.91643	2916.98	0.7006
1387886_PM_at	AI011747	Prelp	0.999964	-1.21489	0.446216	-2.594	0.0649918	-3.1084	0.120613	-2.53099	0.0106614	-3.91306	708.768	232.363
1376997_PM_at	BI277619	---	0.999964	-1.22873	0.447099	-2.40559	0.0840979	-2.60832	0.144015	-2.2587	0.00870777	-3.91103	2765.27	1872.06
1372967_PM_at	BI280323	Arhgef25	0.999964	-1.13688	0.48494	-2.24461	0.0992894	-2.6114	0.119026	-2.49572	0.0127379	-3.90917	2524.33	1747.57
1394736_PM_at	BE106093	LOC100910206 /// Popdc2	0.999964	1.02352	0.444635	-2.29035	0.0455805	-2.95699	0.0467525	-2.75524	0	-3.90628	859.443	357.695
1377640_PM_at	AA945708	---	0.999964	-1.41807	0.457704	-2.18507	0.0685666	-2.63973	0.0338028	-3.00513	0.00571882	-3.90424	861.765	212.311
1377883_PM_at	AI717530	---	0.999964	-1.59336	0.446023	-2.39329	0.0326185	-3.47503	0.0855716	-2.58396	0.00571882	-3.90406	521.566	120.5
1381157_PM_at	BF396928	---	0.999964	-1.29596	0.44353	-2.7779	0.107171	-2.622	0.0821337	-2.88587	0.0132117	-3.90252	2972.08	1973.96
1369115_PM_at	AY057895	Adrb2	0.999964	-1.24727	0.450357	-1.99134	0.0484982	-2.55045	0.00963826	-2.88603	0.00109606	-3.89894	1966.01	1432.84
1386907_PM_at	NM_012949	Eno3	0.999964	-1.20312	0.650234	-1.96106	0.217126	-2.11957	0.0651934	-3.35826	0.0249885	-3.89825	1590.16	1198.15
1374768_PM_at	BI279857	Ccdc65	0.999964	-1.23075	0.447099	-2.25025	0.0442735	-3.11939	0.0137645	-3.42708	0.00359656	-3.89307	605.464	0.8936
1382524_PM_at	AA850361	Zbtb20	0.999964	-1.21892	0.44353	-2.10775	0.0269808	-3.09419	0.0101619	-3.25966	0	-3.88904	590.321	0.8748
1390236_PM_at	BF417216	Hmcn2	0.999964	-1.24626	0.450357	-2.40525	0.0523345	-3.17936	0.0490516	-3.05543	0.00870777	-3.88877	678.975	0.6963
1380866_PM_at	AA817746	LOC365985	0.999964	-1.4507	0.44353	-2.75527	0.0601284	-3.18547	0.111055	-2.6069	0.0120364	-3.88849	293.611	0.976
1368905_PM_at	NM_133586	Ces2c /// LOC100365112	0.999964	1.22804	0.639806	1.47004	0.0376607	2.26313	0	4.33879	0	3.88526	1342.44	1032.62
1377023_PM_at	AI408580	Dusp2	0.999964	-1.08059	0.717754	-1.50751	0.495734	1.3316	0.0230659	2.58793	0.00109606	3.88474	2059.27	0.7308
1376610_PM_a_at	BE109163	LOC304558	0.999964	-1.21856	0.702414	-1.50771	0.130017	-1.88535	0.035161	-2.57757	0	-3.88275	1570.41	1185.27
1381207_PM_at	BE120425	---	0.999964	-1.53439	0.519119	-1.62894	0.025863	-2.52217	0	-4.10939	0	-3.878	1817.21	1342.24
1372583_PM_at	AI009094	---	0.999964	-1.13219	0.457424	-2.49205	0.0753323	-3.05453	0.137434	-2.52417	0.0192066	-3.8768	2873.9	1926.14
1372613_PM_at	AI232784	Bdh2	0.999964	-1.57827	0.44353	-1.97556	0.0324365	-2.45671	0	-3.82151	0	-3.87386	854.991	254.761
1386120_PM_at	BF393607	LOC100912373	0.999964	-2.45947	0.572813	-1.77153	0.0359691	-3.22052	0.0292103	-2.89149	0.00571882	-3.86694	346.317	0.000549774
1374125_PM_at	BE113131	Gata5	0.999964	1.10116	0.731419	-1.69152	0.120766	-2.31975	0.0356935	-3.15762	0.00923757	-3.86473	1896.05	1390.61
1394235_PM_at	AA800639	---	0.999964	-1.0236	0.975467	-1.06056	0.0712514	-1.76311	0.00414772	-2.50693	0	-3.86224	1582.88	983.505
1391154_PM_at	BF394263	---	0.999964	-1.40717	0.44353	-2.5316	0.0532746	-3.11191	0.0446269	-3.06267	0.00973474	-3.86161	2775.53	1877.22
1380389_PM_at	BF417079	---	0.999964	-1.64543	0.485626	-1.83	0.0111211	-3.26544	0	-3.48537	0	-3.86093	641.959	206.463
1379586_PM_at	BF564116	Adamts19	0.999964	-1.20995	0.649505	-1.61365	0.0442226	-2.57624	0.0121637	-2.95696	0	-3.85696	1682.81	1257.81
1393732_PM_at	AI071024	---	0.999964	-1.06217	0.967914	1.08068	0.308016	-1.37929	0.00143168	-2.68763	0	-3.85442	2205.5	1745.57
1383356_PM_at	H32660	LOC100912292	0.999964	1.24496	0.561758	-2.0646	0.0872539	-2.74459	0.0595851	-3.04178	0.012265	-3.85119	2302.45	1627.07
1379448_PM_at	BE110883	Ttk	0.999964	1.07229	0.956097	1.10407	0.0326185	2.13178	0	7.61761	0	3.8478	1964.9	1740.4
1395211_PM_s_at	BE118557	Svil	0.999964	-1.29205	0.487715	-1.82802	0.044086	-2.57304	0.00240548	-3.4971	0.00109606	-3.84316	920.928	354.737
1368993_PM_at	NM_020088	Odz2	0.999964	-1.06752	0.467065	-2.16333	0.11783	-2.2534	0.0622325	-2.68504	0.00608616	-3.84222	2020.41	1465.22
1395680_PM_at	BF399925	Sh3gl1	0.999964	-1.23452	0.608165	-1.80128	0.0777434	-2.51042	0.0179597	-3.23791	0.00737192	-3.83856	2115.28	1520.79
1396071_PM_at	AI502944	---	0.999964	-2.51689	0.44353	-2.05035	0.0269808	-2.81842	0.00143168	-3.90894	0	-3.83747	152.966	4e-12
1393782_PM_at	BF396790	---	0.999964	-1.99493	0.44353	-2.43466	0.080119	-2.49366	0.00240548	-4.11998	0.0045157	-3.8341	452.842	61.8373
1393579_PM_at	BF406384	Chrdl1	0.999964	-1.46373	0.450357	-2.58559	0.0671485	-3.21208	0.0426562	-3.4104	0.0167083	-3.82898	709.127	0.7825
1394668_PM_at	BF409960	Cadm3	0.999964	-1.42516	0.44353	-2.95208	0.0440708	-3.00124	0.0548155	-2.61125	0.00307546	-3.8166	263.548	0.9717
1376792_PM_at	AW251313	Fam176a	0.999964	-1.03826	0.497295	-2.02589	0.101516	-2.31965	0.19266	-2.03257	0.00534728	-3.81511	2735.48	1857.01
1368570_PM_at	NM_022280	Lrat	0.999964	-1.24057	0.495025	-2.1604	0.0442735	-3.56334	0.0125774	-4.15061	0.0106614	-3.80649	600.212	0.9997
1397004_PM_at	BF394158	---	0.999964	-2.19379	0.44353	-2.67355	0.0301257	-3.93507	0.00143168	-5.26477	0.0104493	-3.80479	421.768	57.1241
1390145_PM_at	AW524532	Dmxl2-ps1	0.999964	-1.15767	0.60849	-1.41855	0.00583127	-2.2885	0	-2.92284	0	-3.80147	1074.58	843.693
1388721_PM_at	BG380282	Hspb8	0.999964	1.02213	0.632911	-1.70866	0.106173	-2.2103	0.147723	-2.09741	0.0045157	-3.79835	1973.38	1437.25
1379226_PM_at	BM386775	Aim1l	0.999964	1.60373	0.706108	1.41664	0.0496683	2.08766	0	3.51218	0	3.79819	1694.83	1265.46
1393375_PM_at	BI274778	LOC100360613	0.999964	-1.47404	0.44353	-2.6985	0.0408586	-3.09282	0.0242432	-3.11827	0.00678751	-3.79768	449.752	134.557
1394020_PM_at	AI412164	---	0.999964	-1.13133	0.987079	-1.03505	0.457894	-1.23773	0.00741405	-2.18383	0	-3.79414	1826.56	0.7757
1374383_PM_at	BE121006	---	0.999964	-1.87733	0.450357	-1.89829	0.0305675	-2.83294	0.00240548	-3.76551	0.00109606	-3.79376	2538.85	1755.25
1377336_PM_at	BI275485	Sema3b	0.999964	-1.49446	0.473796	-2.00462	0.0472053	-2.76294	0.0248402	-2.8418	0.00307546	-3.79278	649.936	189.117
1380318_PM_at	BF401102	RGD1305254	0.999964	1.32499	0.981433	1.06007	0.411458	1.31545	0	5.91284	0	3.79128	2170.82	2010.56
1377943_PM_at	BI292219	---	0.999964	-1.03951	0.728254	1.29533	0.202741	-1.39725	0	-3.11815	0	-3.78928	1822.29	0.3598
1378015_PM_at	BI282920	Ccl21	0.999964	-1.803	0.447099	-3.04088	0.0583391	-4.08417	0.0426562	-4.11744	0.0446063	-3.78873	683.731	0.7845
1382197_PM_at	AA955648	Rhod	0.999964	1.20468	0.85181	1.19781	0.0710752	1.61462	0	3.22022	0	3.78871	1947.36	1470.79
1376784_PM_at	BI274481	---	0.999964	1.019	0.479822	-2.1835	0.0961207	-2.49798	0.140205	-2.29917	0.00923757	-3.78299	2464.94	1715.88
1391481_PM_at	BE104424	---	0.999964	1.05092	0.715839	-1.54535	0.0468759	-2.60576	0.101905	-2.11284	0.00109606	-3.78053	1950.98	1423.82
1376933_PM_at	AI170377	---	0.999964	-1.0026	0.463266	-1.88555	0.0531598	-2.4377	0.0213713	-2.72852	0.00109606	-3.7776	1803.2	1333.55
1381574_PM_at	BF403907	Agmo	0.999964	-1.52129	0.982475	-1.06244	0.044086	-2.42347	0	-5.06519	0	-3.777	1947.06	1526.64
1376396_PM_a_at	BI290799	LOC100362120	0.999964	-1.00537	0.84616	1.33642	0.411612	1.39265	0.352422	1.52183	0	3.77626	513.954	0.7681
1391714_PM_at	BI290063	Plag1	0.999964	-1.30499	0.958213	-1.07858	0.135817	-1.46504	0	-4.50442	0	-3.77123	2048.23	1926.49
1395294_PM_at	BE106134	---	0.999964	-1.36885	0.44353	-3.11641	0.0742664	-2.87464	0.0549432	-3.00465	0.0142276	-3.76813	310.128	0.7916
1380383_PM_at	AI030650	Arl4d	0.999964	-1.28954	0.446023	-1.63364	0.00868591	-2.3637	0	-3.17764	0	-3.76748	1305.49	1007.17
1389761_PM_at	BI297776	---	0.999964	-1.32463	0.44353	-1.83221	0.0373094	-2.32486	0	-3.73673	0	-3.7655	771.281	349.47
1372390_PM_at	AI710604	LOC100363005	0.999964	-1.20514	0.97304	-1.0708	0.538406	-1.21337	0.00963826	-2.33688	0	-3.76496	2462.32	2026.59
1370982_PM_at	BI275633	Pygm	0.999964	-1.01297	0.608165	-2.14077	0.183021	-2.34654	0.268319	-2.18738	0.0308472	-3.76054	2249.74	1597.58
1379400_PM_at	AI044556	Aldh1l2	0.999964	-1.42042	0.44353	-2.9533	0.0923645	-2.50261	0.0233302	-3.31933	0.00823057	-3.75994	567.225	150.522
1384724_PM_at	AA850766	Adamts5	0.999964	-1.38246	0.44353	-3.33323	0.0544954	-3.0674	0.0476268	-3.01991	0.00847138	-3.75892	280.247	0.7804
1375247_PM_at	BG372713	Mgll	0.999964	-1.70378	0.44353	-3.55947	0.0840979	-3.12697	0.136385	-2.70181	0.0265738	-3.75716	278.229	81.788
1385926_PM_at	BF550565	---	0.999964	-1.37637	0.457965	-2.00132	0.0412785	-2.80881	0.0741888	-2.32549	0.00187359	-3.75696	740.166	202.941
1374275_PM_at	AW252112	Car11	0.999964	-1.63473	0.44353	-2.27753	0.0283761	-2.70797	0.00335912	-3.23608	0	-3.75615	452.375	124.184
1392804_PM_at	BI274504	Dnase1l2	0.999964	1.33033	0.809071	1.43043	0	4.41436	0	4.15932	0	3.75599	1101.8	1001.49
1385585_PM_at	AI111674	LOC690286	0.999964	-1.15761	0.44353	-2.36695	0.0455805	-2.69577	0.0292103	-2.6868	0	-3.75453	2406.45	1684.27
1392965_PM_a_at	AI028877	Smoc2	0.999964	-1.25874	0.517886	-1.83883	0.0269808	-3.2871	0.00489607	-3.67295	0.00307546	-3.75387	564.753	0.9589
1385569_PM_at	BF559640	---	0.999964	1.08234	0.541277	-1.92626	0.0882223	-2.41394	0.0227157	-3.23362	0.00495449	-3.75191	2156.56	1544.6
1373351_PM_at	BI286775	Ank2	0.999964	-1.4902	0.44353	-2.79523	0.146113	-2.36744	0.131892	-2.54554	0.0179832	-3.74984	3389.15	2166.61
1368395_PM_at	NM_012774	Gpc3	0.999964	-1.49457	0.455042	-1.98304	0.0305675	-2.96757	0.0264504	-2.75629	0.00252138	-3.74762	599.242	179.548
1382452_PM_at	AI603408	Sdpr	0.999964	-1.33745	0.449595	-2.39586	0.070684	-2.92252	0.105638	-2.55645	0.0138352	-3.74657	2697.02	1837.44
1379882_PM_a_at	BE116018	---	0.999964	-1.2191	0.448078	-2.52694	0.129259	-2.39092	0.334061	-1.8609	0.0192066	-3.74435	3163	2064.2
1383866_PM_at	BI293248	---	0.999964	-1.10378	0.447099	-2.18502	0.0909358	-2.3449	0.0362778	-2.852	0.00534728	-3.73631	2302.56	1627.13
1370310_PM_at	M33648	Hmgcs2	0.999964	-1.46836	0.80828	-1.53185	0.35672	-1.60984	0.0320826	-3.07456	0.0106614	-3.73608	1941.7	1418.24
1388933_PM_at	AI233748	Itpk1	0.999964	-1.09074	0.591861	-1.6419	0.080743	-2.15809	0.0266906	-2.61412	0	-3.73511	1633.81	1226.4
1383766_PM_at	BG663338	Sgcb	0.999964	1.00737	0.507801	-2.08309	0.085616	-2.63612	0.137423	-2.34902	0.0104493	-3.73367	2596.34	1785.45
1398577_PM_at	BI297744	RGD1310507	0.999964	-1.11999	0.974536	1.06932	0.0698048	-1.82684	0.00143168	-2.81993	0	-3.7333	1816.04	1404.15
1375849_PM_at	BE110095	Rgma	0.999964	-1.10002	0.513212	-1.81023	0.025863	-3.10636	0.0111609	-3.15038	0.00187359	-3.73087	539.939	0.8254
1380432_PM_at	AI014030	Cmah	0.999964	-1.79731	0.44353	-2.10902	0.0858575	-2.2096	0.0055655	-3.19814	0	-3.7299	2539.62	1755.66
1375992_PM_at	BM389934	RGD1564114	0.999964	-1.19808	0.879599	1.21969	0.018488	-2.27345	0	-4.48753	0	-3.72928	1873.45	1500.43
1393281_PM_at	AW915173	Cav1	0.999964	-1.12105	0.44353	-2.32503	0.0577747	-2.74177	0.0759813	-2.41383	0.00534728	-3.71947	2446.06	1705.72
1378165_PM_at	BF420349	Twist1	0.999964	-1.14501	0.490605	-2.00606	0.0672729	-2.61272	0.00907181	-3.64343	0.00678751	-3.71922	645.702	0.9544
1391981_PM_at	AI639181	---	0.999964	-1.02295	0.506027	-1.6886	0.0366808	-2.49364	0.00859115	-2.91337	0	-3.71645	1646.95	1234.86
1382296_PM_at	BF291041	---	0.999964	-1.37108	0.44353	-3.09773	0.0629071	-3.1763	0.122297	-2.57285	0.0174568	-3.71544	282.129	0.9337
1373336_PM_at	AI411074	Gprc5b	0.999964	-1.61267	0.450357	-2.37443	0.0384432	-3.66623	0.0461251	-3.07421	0.0127379	-3.71525	568.358	128.571
1371164_PM_at	X68657	Mcpt10	0.999964	-1.04041	0.861162	-1.34982	0.5873	-1.27654	0.979766	-1.01803	0.00109606	3.71336	3363.64	3055.52
1392489_PM_at	BE108956	---	0.999964	-1.29861	0.447099	-2.98374	0.085096	-3.26628	0.191559	-2.5173	0.0357384	-3.71095	307.005	0.8873
1373790_PM_at	AI045400	Car14	0.999964	1.02156	0.722865	-1.59128	0.119932	-2.09048	0.0469205	-2.60717	0.00407579	-3.70906	1940.57	1417.56
1388958_PM_a_at	AA799760	Slc2a4	0.999964	-1.19058	0.44353	-2.60184	0.0637233	-2.70149	0.0173537	-3.31326	0.00407579	-3.70753	695.906	0.6223
1392894_PM_at	AI716194	Fgl2	0.999964	-1.25765	0.44353	-2.83397	0.0639753	-3.11345	0.170751	-2.36124	0.0157727	-3.70634	605.206	229.753
1372095_PM_at	BF281867	RGD1309821	0.999964	-1.48394	0.44353	-2.92155	0.0632742	-3.17944	0.0721544	-2.89427	0.0176506	-3.70493	503.863	137.478
1390174_PM_at	BI289762	Eml1	0.999964	-1.0951	0.488551	-1.99773	0.098346	-2.3034	0.0935315	-2.3927	0.00847138	-3.70137	2032.58	1472.42
1392876_PM_at	BG375098	Rab11fip1	0.999964	1.30686	0.549329	1.58692	0.12284	1.76442	0.00489607	2.74087	0	3.69683	1441.27	1099.71
1382512_PM_at	AA850695	---	0.999964	1.0025	0.450357	-1.96395	0.0822216	-2.18642	0.126393	-2.01855	0.00109606	-3.69337	2319.54	1636.56
1376170_PM_at	BI290821	Col14a1	0.999964	-1.50729	0.44353	-3.12144	0.101226	-2.78264	0.156446	-2.50381	0.0262747	-3.68893	288.144	127.339
1386764_PM_at	BF544958	Akap2	0.999964	-1.05181	0.614963	-1.81058	0.0942323	-2.41319	0.0233302	-3.23809	0.00706443	-3.68853	2144.13	1537.45
1372144_PM_at	BM386741	Dnajb5	0.999964	1.25877	0.735086	-1.67322	0.126663	-2.26064	0.0992805	-2.52367	0.0108983	-3.68686	2320.91	1637.32
1370346_PM_at	X64589	Ccnb1	0.999964	1.11447	0.889571	-1.21466	0.0355396	2.14694	0	7.1665	0	3.68587	1947.46	1689.9
1385925_PM_at	AA963975	---	0.999964	-1.18122	0.507801	-1.9606	0.0615011	-2.744	0.0700225	-2.53076	0.00706443	-3.68422	2061.3	1489.32
1380267_PM_at	AI029135	Tekt3	0.999964	-1.25142	0.44353	-2.12991	0.0442735	-2.68718	0.0224425	-2.73538	0.00187359	-3.67999	2146.27	1538.69
1383552_PM_at	AI071698	---	0.999964	1.00854	0.500025	-1.87582	0.135564	-1.99345	0.0224425	-2.89551	0.00534728	-3.67621	1745.65	1297.6
1391067_PM_at	BF389648	---	0.999964	-1.16235	0.503203	-1.59317	0.0206219	-2.4393	0	-3.34692	0	-3.67513	1386.52	1062.72
1393410_PM_at	BG666397	LOC500105	0.999964	1.13609	0.498031	1.65495	0.192847	-1.60445	0	-3.86008	0	-3.675	1973.55	1671.54
1390393_PM_at	BF388422	---	0.999964	1.11324	0.666214	1.50901	0.428232	-1.35407	0.0151869	-2.42533	0	-3.6746	2046.17	0.6922
1392935_PM_at	BE115639	---	0.999964	-1.17917	0.44353	-3.09109	0.0798609	-3.0569	0.198639	-2.32424	0.0267365	-3.67217	284.992	0.6974
1374796_PM_at	AI413058	Sgcb	0.999964	-1.16682	0.526849	-1.99721	0.0863128	-2.55829	0.101772	-2.43303	0.00973474	-3.6684	2436.65	1700.64
1384182_PM_at	BE128738	Fermt2	0.999964	-1.03157	0.567786	-1.6378	0.0442226	-2.44552	0.00414772	-3.21906	0	-3.66836	1505.79	1142.76
1378700_PM_at	BF403674	---	0.999964	-1.05781	0.447099	-2.39442	0.100334	-2.48171	0.0744135	-2.72007	0.0138352	-3.66696	2470.85	1719.05
1370937_PM_a_at	X74293	Itga7	0.999964	-1.27773	0.498031	-1.61161	0.0672729	-1.9985	0.00804002	-2.73419	0	-3.66694	1106.8	866.962
1383293_PM_at	BG669441	---	0.999964	-1.06294	0.984935	1.04181	0.880261	-1.05161	0	-2.73488	0	-3.66538	2447.01	2103.64
1371394_PM_x_at	BG664827	---	0.999964	-1.00185	0.708073	-1.68148	0.0879732	-2.5077	0.211985	-2.01095	0.0115731	-3.66402	2307.65	1629.96
1387462_PM_at	NM_012527	Chrm3	0.999964	1.01146	0.448793	-2.11478	0.0679725	-2.45995	0.0528581	-2.5344	0.00407579	-3.6632	2163.61	1548.65
1378965_PM_at	AA818967	---	0.999964	-1.12083	0.894895	-1.22098	0.251595	-1.48353	0.0148027	-2.52174	0	-3.65726	1947.05	1174.59
1367859_PM_at	NM_013174	Tgfb3	0.999964	-1.1314	0.44353	-2.70372	0.0768166	-2.48654	0.0658873	-2.50317	0.00534728	-3.65675	2631.53	1803.75
1387964_PM_a_at	AY071924	Ero1l	0.999964	1.00041	0.978101	1.06492	0.22341	1.51103	0.0340257	2.16601	0	3.65585	1937.21	1286.96
1377072_PM_at	BE115516	LOC100361376	0.999964	1.0197	0.493793	-2.05306	0.0821258	-2.52663	0.0601496	-2.75454	0.00950368	-3.65499	2043.12	1478.63
1376074_PM_at	AA942690	---	0.999964	-1.02314	0.79863	1.34308	0.50316	-1.27432	0	-3.1382	0	-3.65377	1977.18	0.5182
1388240_PM_a_at	X74294	Itga7	0.999964	-1.47901	0.477717	-1.74026	0.0521754	-2.23529	0.00618363	-2.7745	0	-3.64966	1210.39	940.77
1379826_PM_at	AA859429	Ccdc107	0.999964	-1.02599	0.446023	-1.97654	0.0626031	-2.2937	0.0158901	-2.70502	0.00109606	-3.64916	1777.47	1317.53
1397536_PM_at	BF564825	Camta1	0.999964	-1.11034	0.680256	-1.67418	0.0760433	-2.45354	0.0251228	-3.01333	0.00495449	-3.64867	2138.44	1534.17
1390842_PM_at	BF397542	Tfap2a	0.999964	1.06031	0.945253	1.10361	0.329852	1.29178	0.00143168	2.40026	0	3.64767	2166	1623.75
1369587_PM_at	NM_021689	Ereg	0.999964	1.02037	0.992327	1.02278	0.709776	-1.11045	0.0556054	1.71141	0	3.64624	2394.23	0.1728
1368104_PM_at	NM_022589	Tspan2	0.999964	1.08659	0.533066	-1.9981	0.13336	-2.21932	0.14474	-2.26696	0.0118113	-3.64325	2349.1	1652.89
1373915_PM_at	AI044427	Dmpk	0.999964	-1.02609	0.615915	-1.96847	0.142597	-2.36517	0.144952	-2.47353	0.0244871	-3.64151	2274.96	1611.73
1379382_PM_at	AI144865	---	0.999964	-1.19876	0.447099	-2.41755	0.0984823	-2.51575	0.0500572	-3.05392	0.0163296	-3.6399	2463.72	1715.22
1392741_PM_at	AI145364	---	0.999964	-2.33464	0.45303	-2.01095	0.0679725	-2.42651	0.00804002	-3.30721	0.00407579	-3.63913	173.019	9.3372e-05
1372658_PM_at	BG373779	Synm	0.999964	1.03367	0.546906	-1.87742	0.169369	-1.95412	0.229872	-1.89842	0.00997278	-3.63382	2314.59	1633.81
1374575_PM_at	BI304123	Creb3l1	0.999964	-1.26544	0.492535	-1.83754	0.0462824	-2.60325	0.0129665	-3.00302	0.00252138	-3.63305	2088.85	1505.42
1387276_PM_at	NM_021584	Dclk1	0.999964	-1.38046	0.44353	-3.36619	0.0695502	-3.25991	0.181779	-2.4225	0.0320915	-3.6323	290.26	0.9141
1379126_PM_at	AI555608	---	0.999964	-1.1032	0.684079	-1.5303	0.0425278	-2.58388	0.0320826	-2.42631	0.00109606	-3.63167	1749.11	1299.77
1379345_PM_at	BM386752	Col15a1	0.999964	-1.38677	0.464889	-2.6806	0.10023	-2.99361	0.256203	-2.2604	0.0380732	-3.62865	3905.55	2383.84
1374691_PM_at	BF283670	Sult5a1	0.999964	-1.40949	0.448078	-2.09369	0.0858923	-2.28356	0.0472483	-2.55527	0.00571882	-3.62735	2523.29	1747.02
1393119_PM_at	BM388725	---	0.999964	-1.31139	0.982475	-1.05833	0.276233	1.48553	0.00741405	2.65526	0	3.62722	1336.49	1028.53
1382050_PM_at	AI410262	---	0.999964	-1.5755	0.479062	-2.22498	0.0546968	-3.23569	0.0230659	-3.49555	0.0127379	-3.62509	696.589	158.256
1368470_PM_at	NM_012960	Ggh	0.999964	-1.10859	0.496218	-1.37722	0.415677	1.2077	0	3.43612	0	3.62345	285.805	0.8748
1373458_PM_at	BI289546	Bex4	0.999964	1.02123	0.635912	-1.64613	0.0782548	-2.22726	0.00143168	-3.61001	0.00109606	-3.62211	1514.94	1148.82
1388935_PM_at	AI231814	---	0.999964	1.06408	0.572589	-1.85186	0.148188	-2.04767	0.198102	-1.99942	0.00796274	-3.61775	2307.38	1629.81
1370602_PM_at	U15408	Atp2b4	0.999964	-1.33503	0.44353	-2.55529	0.0667415	-2.71921	0.0782793	-2.57404	0.00737192	-3.61542	3005.3	1989.91
1389688_PM_at	BM384373	---	0.999964	-1.06382	0.450357	-2.28573	0.0840979	-2.57894	0.162693	-2.21162	0.0115731	-3.61432	2748.56	1863.63
1374056_PM_at	AI236229	Rbm24	0.999964	-1.19869	0.505391	-2.15809	0.108551	-2.48287	0.0643949	-2.97143	0.0179832	-3.61326	2246.57	1595.79
1376932_PM_at	BI300388	RGD1560880	0.999964	1.1315	0.605003	1.40671	0.00583127	2.58434	0.00143168	2.80854	0	3.61285	1237.62	959.917
1380883_PM_at	BF386294	---	0.999964	-1.2563	0.44353	-2.48451	0.0508901	-2.57358	0.0210233	-2.7648	0.00252138	-3.61164	300.682	0.8337
1368780_PM_at	NM_013108	Adrb3	0.999964	-1.49182	0.44353	-2.67044	0.0371051	-2.84249	0.0203815	-2.89504	0.0045157	-3.6085	286.326	0.908
1392074_PM_at	AA926082	LOC500046	0.999964	-1.09317	0.554329	-2.36408	0.148956	-2.65022	0.146726	-2.86281	0.0482193	-3.60845	3036.17	2004.65
1380636_PM_at	BM390144	Alox12	0.999964	1.03462	0.76984	1.42245	0.644388	-1.21194	0	-4.39687	0	-3.60592	2113.48	1961.68
1385334_PM_at	AA818166	---	0.999964	-1.25889	0.951834	-1.14018	0.0461192	-2.40143	0.00859115	-2.84693	0.00252138	-3.60579	1415.74	1082.52
1369315_PM_at	NM_053390	Il12a	0.999964	-1.23147	0.464889	-2.14759	0.0583391	-2.8257	0.0125774	-3.3996	0.00495449	-3.60518	2497.94	1733.54
1371984_PM_at	AI598442	Ldb3	0.999964	-1.05941	0.450357	-2.33277	0.130017	-2.29771	0.213295	-2.09067	0.0165178	-3.60421	2760	1869.4
1372864_PM_at	AI008095	---	0.999964	-1.03774	0.535847	-1.96332	0.13812	-2.13168	0.0469205	-2.85112	0.00870777	-3.60418	2099.63	1511.7
1391537_PM_at	AW251654	Sertad4	0.999964	-1.01392	0.447099	-1.74306	0.031178	-2.36627	0	-3.07344	0	-3.60301	517.5	0.8432
1374685_PM_at	BE117446	---	0.999964	-1.27909	0.484897	-2.20317	0.0912864	-2.63278	0.0823382	-2.70716	0.0156062	-3.60066	2605.15	1790.04
1387269_PM_s_at	AF007789	Plaur	0.999964	-1.16817	0.987037	1.05053	0.556248	1.26581	0.0521789	2.18222	0.00109606	3.59712	2470.76	1618.26
1385150_PM_at	AI045507	---	0.999964	1.01911	0.932778	1.15249	0.801448	-1.09233	0.111589	1.7607	0.00109606	3.5942	2879.55	2543.64
1371202_PM_a_at	AB012232	Nfib	0.999964	-1.2015	0.455351	-2.09622	0.0686637	-2.51813	0.0845843	-2.35344	0.00706443	-3.59211	2332.89	1643.95
1374969_PM_at	AA799832	---	0.999964	1.04191	0.573619	-1.8217	0.154426	-2.00805	0.186742	-2.00299	0.00973474	-3.58966	2285.32	1617.52
1368028_PM_at	NM_012633	Prph	0.999964	-1.17636	0.492813	-1.81561	0.025863	-2.95712	0.00489607	-3.37667	0	-3.58766	572.474	0.9892
1374417_PM_at	BE113111	Nrbp2	0.999964	-1.16046	0.463266	-1.94786	0.0646728	-2.3916	0.0216745	-2.87288	0.00359656	-3.58667	971.727	325.807
1376734_PM_at	BI279030	---	0.999964	-1.27451	0.447099	-2.06202	0.013524	-3.52873	0.0155264	-3.04301	0.00407579	-3.58182	470.556	0.5231
1389668_PM_at	AI408269	Spc25	0.999964	-1.0649	0.543403	-1.67685	0.0857018	2.04173	0	6.91005	0.00109606	3.57619	1951.37	1663.38
1394545_PM_at	AA998459	Spire2	0.999964	1.17336	0.916948	1.14692	0.013524	2.14243	0	2.61281	0	3.57509	1533.56	1161.1
1370605_PM_s_at	U53144	Lepr	0.999964	-1.1714	0.80752	-1.47552	0.0637233	-2.51488	0.00804002	-3.31315	0.0045157	-3.57438	1897.83	1391.69
1389281_PM_at	BE116601	LOC100361376	0.999964	-1.05778	0.463266	-2.1208	0.168824	-1.99077	0.168348	-2.08201	0.00823057	-3.57356	2551.26	1761.81
1369313_PM_at	NM_031677	Fhl2	0.999964	-1.11842	0.481553	-2.49208	0.100474	-2.86149	0.34929	-1.94121	0.03448	-3.57195	3801.31	2341.74
1371354_PM_at	AI710682	Tnnc1	0.999964	1.21284	0.633867	-2.07315	0.256427	-2.05076	0.306365	-2.08159	0.0374093	-3.56968	2334.65	1644.92
1393109_PM_at	BI274436	---	0.999964	1.01091	0.519119	-1.91712	0.13336	-2.08863	0.251576	-1.83436	0.00923757	-3.56664	2452.77	1709.34
1368394_PM_at	AF140346	Sfrp4	0.999964	-1.67627	0.447099	-3.30851	0.04784	-4.81867	0.221911	-2.63731	0.0697121	-3.56101	NA	NA
1388340_PM_at	BF281153	Ns5atp9	0.999964	-1.04374	0.833699	-1.33986	0.0694208	2.07027	0	6.0572	0	3.55969	1920.3	1631.67
1387832_PM_at	NM_022942	Bche	0.999964	-1.45141	0.450357	-1.89375	0.0269808	-2.83352	0.0055655	-3.03099	0.00109606	-3.55896	685.217	215.848
1388604_PM_at	BI276959	Casq1	0.999964	-1.28783	0.498055	-2.39452	0.15124	-2.48804	0.16161	-2.59164	0.0429906	-3.558	272.6	0.8856
1367973_PM_at	NM_031530	Ccl2	0.999964	-1.55602	0.444635	-3.0266	0.0238613	-5.09774	0.0956299	-3.08625	0.039737	-3.55572	544.041	0.2954
1383193_PM_at	BE112341	---	0.999964	1.00436	0.556671	-2.0488	0.131124	-2.3675	0.196671	-2.20069	0.0200675	-3.55069	2799.33	1889.15
1370798_PM_a_at	AB056656	Ngb	0.999964	1.03178	0.446023	-2.27115	0.0376607	-3.1455	0.0534693	-2.6337	0.00534728	-3.54881	640.726	0.3705
1388569_PM_at	AI179984	Serpinf1	0.999964	-1.39135	0.44353	-2.76251	0.0731182	-3.05531	0.150059	-2.43687	0.0255943	-3.54653	299.286	0.9679
1382976_PM_at	BM387928	---	0.999964	-1.99579	0.44353	-1.87204	0.0155851	-2.56892	0	-3.49003	0	-3.54279	622.617	70.5113
1376633_PM_at	AW529927	---	0.999964	1.06333	0.544595	-1.99657	0.176119	-2.04269	0.100723	-2.48006	0.0134408	-3.54014	2346.49	1651.45
1372736_PM_at	BG374196	Agl	0.999964	-1.22922	0.507776	-1.95698	0.0676679	-2.61546	0.0954937	-2.34102	0.00796274	-3.54011	972.193	266.217
1393891_PM_at	BE128699	Col8a1	0.999964	-1.13748	0.44353	-2.96991	0.0671485	-3.40022	0.0668105	-3.30752	0.0346055	-3.53962	732.631	0.7112
1378156_PM_at	BE109002	Cys1	0.999964	1.00479	0.920544	-1.24634	0.199619	-1.78134	0.035161	-2.63797	0.00359656	-3.53952	1994.23	1449.69
1375689_PM_at	BI300470	---	0.999964	-1.59067	0.864049	-1.31245	0.0375056	-2.69242	0	-3.78678	0	-3.53477	1941.84	1067.13
1385215_PM_at	BF388857	Runx1t1	0.999964	-1.2066	0.444635	-2.70871	0.112167	-2.61154	0.0549432	-3.219	0.0230224	-3.53458	3048.07	2010.3
1379094_PM_at	BF386909	---	0.999964	-1.09122	0.44353	-2.70123	0.0412785	-2.93092	0.045357	-2.60881	0.00608616	-3.53186	299.787	0.6232
1391544_PM_at	BI285941	Pnpla3	0.999964	-2.05312	0.450357	-2.30372	0.0411831	-3.54984	0.0448312	-3.10026	0.0157727	-3.53157	508.513	0.000482033
1386641_PM_at	BF546770	LOC690286	0.999964	-1.15962	0.592509	-1.90151	0.0400475	-3.38678	0.0477738	-2.9293	0.0113299	-3.53157	1026.53	341.806
1386914_PM_at	NM_057188	Gmpr	0.999964	-1.16325	0.477085	-1.81902	0.0837239	-2.09955	0.0179597	-2.72452	0.00187359	-3.53115	1847.52	1360.93
1372326_PM_at	AA901341	---	0.999964	-1.16375	0.44353	-2.85841	0.0986408	-2.69549	0.220623	-2.16654	0.0214066	-3.52897	3386.16	2165.29
1370389_PM_at	AB036421	Gpm6b	0.999964	-1.36086	0.480769	-2.56199	0.0657451	-3.56524	0.137921	-2.74999	0.0403521	-3.52888	765.948	0.6344
1379999_PM_at	AW530087	---	0.999964	-1.87967	0.44353	-2.56781	0.0600789	-2.38146	0.0137645	-2.87063	0.00252138	-3.52877	371.471	6.95337
1398245_PM_at	NM_031688	Sncg	0.999964	-1.37859	0.986883	-1.0686	0.170274	-2.14796	0.112082	-2.5843	0.0199048	-3.52844	2660.16	1818.54
1396188_PM_at	BE127432	Rhoj	0.999964	1.00936	0.457965	-2.13028	0.0858209	-2.45875	0.121396	-2.27646	0.00737192	-3.52643	2370.62	1664.71
1376172_PM_at	BM390362	Abcg4	0.999964	-1.09931	0.447099	-2.28516	0.118397	-2.19696	0.0277177	-3.15123	0.0120364	-3.52299	2140.2	1535.19
1368883_PM_at	NM_030868	Nov	0.999964	-1.3576	0.44353	-2.00549	0.0170625	-3.09038	0.00678964	-3.01092	0.00187359	-3.51909	527.469	0.7088
1376425_PM_at	BF420705	---	0.999964	-1.01884	0.447099	-2.36511	0.0995979	-2.45042	0.158536	-2.22098	0.0150339	-3.51684	3138.95	2053.02
1367880_PM_at	NM_012974	Lamb2	0.999964	-1.13478	0.447099	-1.99469	0.0482405	-2.42415	0.0402313	-2.39627	0.00407579	-3.51634	2038.86	1476.12
1381210_PM_at	AI639521	---	0.999964	-1.81576	0.485626	-1.96109	0.0558748	-2.63884	0.00240548	-4.11289	0.00307546	-3.50664	2605.4	1790.18
1383433_PM_at	BI281874	Klhl23	0.999964	-1.17987	0.447099	-2.26248	0.110697	-2.25209	0.105586	-2.3262	0.00973474	-3.50156	2746.72	1862.7
1376265_PM_at	AI411542	Steap2	0.999964	1.0326	0.467204	-2.25775	0.0861784	-2.6374	0.155145	-2.28924	0.0176506	-3.50108	2509.49	1739.69
1393409_PM_at	AW143298	Stxbp6	0.999964	-1.09103	0.447099	-2.55353	0.070003	-2.98547	0.1238	-2.51132	0.0212509	-3.5003	769.549	0.4351
1372897_PM_at	BI279641	Plod2	0.999964	-1.25593	0.44353	-2.48759	0.0411831	-3.08644	0.035161	-2.8862	0.00796274	-3.49824	680.19	0.6453
1378645_PM_at	AW524543	---	0.999964	-1.30404	0.467204	-1.78526	0.0556858	-2.23102	0.0137645	-2.75294	0	-3.49794	1660.35	1243.46
1367842_PM_at	NM_080478	Apbb1	0.999964	-1.2314	0.457965	-2.23369	0.111924	-2.3169	0.0713689	-2.62931	0.0113299	-3.49652	994.613	240.575
1377626_PM_at	AA924350	LOC100911030	0.999964	1.07728	0.737231	1.32425	0.00868591	2.288	0.00335912	2.36499	0	3.4945	1217.31	945.647
1383883_PM_at	BG380058	Klhl30	0.999964	-1.15618	0.447099	-2.22204	0.0637233	-2.59152	0.0529943	-2.55219	0.00534728	-3.49429	2313.05	1632.96
1382937_PM_at	BE113837	Spdef	0.999964	1.34385	0.44353	2.1391	0.552322	-1.28215	0.00907181	-2.72202	0.00109606	-3.49157	293.605	0.5596
1388011_PM_a_at	AF135598	Tgfb2	0.999964	1.00237	0.451634	-2.2697	0.0679725	-2.78459	0.118845	-2.39324	0.0140222	-3.48891	2817.2	1898.06
1393063_PM_at	BF409007	Eif5a2	0.999964	-1.13185	0.75449	-1.49762	0.06408	-2.39032	0.0239392	-2.8034	0.00359656	-3.48638	1858.17	1367.47
1371771_PM_at	BI274094	LOC313641	0.999964	-1.18978	0.44353	-2.67897	0.0704169	-2.70721	0.159368	-2.18863	0.0104493	-3.48554	539.226	250.566
1387053_PM_at	NM_012792	Fmo1	0.999964	-1.56916	0.464461	-2.44079	0.151463	-2.34906	0.0574598	-3.15321	0.0248317	-3.48457	808.122	126.017
1373596_PM_at	AI230766	Vstm4	0.999964	-1.56905	0.44353	-3.27847	0.0906236	-2.86934	0.0536168	-3.33595	0.0273676	-3.48151	282.572	118.873
1368347_PM_at	NM_021760	Col5a3	0.999964	-2.10826	0.44353	-2.81276	0.0609058	-3.14052	0.041466	-3.26649	0.0207438	-3.47999	356.735	3.26921e-05
1381158_PM_at	AI101556	Spdya	0.999964	-1.15586	0.934623	1.14506	0.602291	1.19067	0.305949	1.43813	0	3.47709	3079.42	2373.93
1373722_PM_at	BE111697	Kif20a	0.999964	1.05703	0.933668	-1.19566	0.0921627	2.04974	0	6.61311	0	3.47549	1862.96	1370.41
1376944_PM_at	AI407163	---	0.999964	-1.20866	0.574646	-1.91177	0.041489	-3.29688	0.0323307	-3.18211	0.0142276	-3.47516	561.674	0.8817
1384112_PM_at	BI289470	---	0.999964	-1.4875	0.484897	-2.15447	0.0738132	-2.72782	0.159401	-2.21073	0.0161621	-3.47449	954.448	138.143
1390082_PM_at	BE110671	Hip1	0.999964	-1.39714	0.44353	-2.36539	0.0927852	-2.31251	0.130748	-2.17563	0.00571882	-3.4703	599.448	135.543
1377660_PM_at	BM387540	RGD1309350	0.999964	1.22652	0.611408	1.40375	0.0238613	2.05234	0	3.19482	0	3.46747	1371.06	1052.19
1388167_PM_at	BE099050	Nfib	0.999964	-1.14156	0.498031	-1.95807	0.0542476	-2.7213	0.0789097	-2.3897	0.00847138	-3.4671	2288.42	1619.25
1389737_PM_at	BI295980	Dtna-ps1	0.999964	-1.20637	0.44353	-1.89263	0.00868591	-2.73215	0	-2.58579	0	-3.46604	511.824	0.4068
1376914_PM_at	AW253690	Depdc1	0.999964	-1.04709	0.954295	-1.11161	0.0821258	1.78866	0	7.18642	0	3.45847	1671.5	1250.59
1392686_PM_at	AI072336	Nkd2	0.999964	1.13967	0.462436	-2.01702	0.14326	-1.97886	0.180884	-1.94892	0.00608616	-3.45594	2256.25	1601.24
1379404_PM_at	AI598327	---	0.999964	-1.00034	0.565641	-1.57196	0.0305675	-2.40411	0	-3.28585	0	-3.45509	1497.29	1137.12
1383135_PM_at	BG669126	---	0.999964	-1.54635	0.445957	-2.58619	0.0884685	-2.71751	0.201126	-2.19528	0.0199048	-3.453	515.523	88.703
1398458_PM_at	BE104506	Wnk2	0.999964	-1.00421	0.492535	-2.02878	0.0858923	-2.4475	0.172426	-2.06589	0.010234	-3.45267	2465.33	1716.09
1390850_PM_at	AA874941	Plin2	0.999964	-1.05891	0.933697	1.12113	0.031684	1.89123	0	2.43359	0	3.45221	848.499	676.362
1367845_PM_at	NM_017029	Nefm	0.999964	1.10475	0.635095	-2.04251	0.233999	-2.12146	0.219172	-2.29702	0.0342734	-3.45156	2832.14	1905.49
1370477_PM_at	J02705	Ocm	0.999964	1.32292	0.555489	1.7546	0	5.26393	0.00240548	3.74348	0.00252138	3.44937	1036.82	889.366
1372926_PM_at	AI009159	---	0.999964	-1.15141	0.44353	-2.86557	0.129852	-2.51132	0.175533	-2.408	0.0288023	-3.44696	3663.52	2284.77
1391442_PM_at	AA957585	Ehd3	0.999964	-1.11068	0.448836	-2.26514	0.0379413	-3.23496	0.0148027	-3.45709	0.011129	-3.44593	621.593	0.9299
1394801_PM_at	AI555464	---	0.999964	-1.28376	0.545861	-1.88443	0.0989322	-2.31662	0.14474	-2.13592	0.00950368	-3.44547	2725.57	1851.98
1378480_PM_at	BI282157	---	0.999964	-1.12422	0.553332	-1.87475	0.0936979	-2.29674	0.041466	-2.75521	0.00706443	-3.44192	2059.27	1488.13
1380775_PM_at	BE110723	Kif20b	0.999964	1.14857	0.982475	1.06019	0.0813063	1.99335	0	9.45683	0	3.44101	1836.23	1353.98
1380564_PM_at	AW522823	---	0.999964	-1.10989	0.918395	-1.14803	0.00868591	-2.13204	0	-3.67737	0	-3.44081	1890.24	1184.93
1368293_PM_at	NM_031766	Cpz	0.999964	-1.33211	0.447099	-2.03378	0.0624315	-2.43159	0.00414772	-3.37645	0.00187359	-3.44047	825.44	249.851
1393585_PM_at	AI145951	---	0.999964	-1.32704	0.464266	-1.96377	0.0761545	-2.30732	0.0694952	-2.35107	0.00678751	-3.43934	2135.69	1532.59
1396339_PM_at	BF411257	---	0.999964	1.05959	0.481657	-2.47844	0.108551	-2.7538	0.186742	-2.43485	0.0343803	-3.43861	3127.75	2047.8
1379629_PM_at	BE118613	---	0.999964	-1.30887	0.44353	-2.11026	0.0196306	-2.63621	0	-2.89941	0	-3.4365	429.561	178.201
1373651_PM_at	BE103440	---	0.999964	-1.33715	0.44353	-2.87471	0.0713903	-3.2325	0.0274572	-3.95017	0.0361183	-3.43547	720.301	0.8757
1393418_PM_at	BF567833	Tmod2	0.999964	-1.37127	0.44353	-2.13809	0.0746721	-2.15778	0.0111609	-2.80654	0.00187359	-3.43545	723.36	194.883
1390792_PM_a_at	AI406827	---	0.999964	-1.00872	0.450357	-2.36555	0.0840979	-2.67547	0.0939564	-2.6232	0.0157727	-3.43391	2688.87	1833.28
1371223_PM_a_at	AF304191	Lepr	0.999964	-1.22061	0.486285	-1.72092	0.0111211	-2.95688	0	-2.93405	0.00187359	-3.43323	530.349	0.7761
1391059_PM_at	AW530225	Npw	0.999964	1.17977	0.726772	1.46818	0.0505248	2.27139	0.00963826	2.70568	0	3.43261	2081.75	1501.28
1396773_PM_at	BF391930	---	0.999964	-1.5749	0.476032	-1.93716	0.0709674	-2.36986	0.0162533	-3.02253	0.00407579	-3.43236	2846.15	1912.44
1382206_PM_a_at	BF398063	Akap2	0.999964	1.17126	0.76984	-1.69726	0.169454	-2.25368	0.236286	-2.14286	0.0302688	-3.42887	2769.51	1874.19
1370747_PM_at	D14839	Fgf9	0.999964	-1.41227	0.592185	-1.54872	0.00868591	-2.74566	0.00804002	-2.65373	0	-3.41949	1806.16	1335.39
1374903_PM_at	AI234819	Gcnt2 /// LOC100363624 /// LOC689092	0.999964	-1.31907	0.59327	-1.8127	0.0526933	-2.82911	0.112822	-2.27313	0.00870777	-3.41633	1118.13	255.87
1374171_PM_at	AI170507	Abcc9	0.999964	-1.21627	0.481683	-2.49616	0.0741043	-3.27289	0.158836	-2.57776	0.0422564	-3.41273	731.301	0.5237
1367998_PM_at	NM_053372	Slpi	0.999964	-1.55078	0.450357	-2.03793	0.611529	-1.27676	0.700029	1.2619	0.00678751	3.41071	2770.71	0.286
1367660_PM_at	NM_024162	Fabp3	0.999964	-1.16751	0.492535	-2.06316	0.102264	-2.367	0.0256127	-3.12925	0.0115731	-3.41008	641.719	0.8052
1385506_PM_at	AW530507	---	0.999964	-1.50498	0.450357	-1.85988	0.041489	-2.50455	0.00414772	-3.04503	0.00187359	-3.40899	2511.93	1740.99
1383649_PM_a_at	BI291080	Ddx26b	0.999964	-1.54688	0.44353	-2.13246	0.0544954	-2.53826	0.00678964	-3.36698	0.006447	-3.40862	680.744	158.829
1391458_PM_at	BE120446	Ndrg1	0.999964	-1.16096	0.879854	-1.27191	0.221497	1.60041	0.0281745	2.36477	0.00109606	3.4084	2101.68	1359.25
1376750_PM_at	AA963477	---	0.999964	-1.37351	0.551037	-2.17515	0.0915907	-2.8838	0.0559688	-3.26469	0.0335216	-3.40416	3289.82	2122.21
1376785_PM_at	AI104799	---	0.999964	-1.12899	0.448078	-1.72089	0.0475279	-2.12723	0.00240548	-2.86865	0	-3.4039	1481.91	1126.9
1386333_PM_at	AI044097	---	0.999964	1.0507	0.484897	-1.98314	0.123537	-2.08716	0.0222354	-2.96257	0.00608616	-3.40363	1920	1405.14
1370550_PM_at	U31554	Lsamp	0.999964	-1.39825	0.44353	-2.52415	0.0552373	-2.79567	0.0287312	-3.02153	0.00894799	-3.4009	637.506	0.5532
1382695_PM_at	BF523738	Lrrn4cl	0.999964	-1.88294	0.44353	-4.38834	0.0592141	-3.15406	0.0955442	-2.6006	0.0207438	-3.3998	263.466	0.7728
1378001_PM_at	AI548615	---	0.999964	-1.37213	0.806241	-1.48775	0.0482405	-2.83076	0.0976865	-2.28816	0.00678751	-3.39817	2577.1	1775.39
1377767_PM_at	AW526033	---	0.999964	-1.05505	0.447099	-2.48212	0.0899785	-2.65123	0.130786	-2.43528	0.0209299	-3.39574	2874.39	1926.37
1370831_PM_at	AY081195	Mgll	0.999964	-1.49184	0.450357	-2.4265	0.0605076	-3.20905	0.0441688	-3.18709	0.0228421	-3.39496	713.891	0.8298
1374774_PM_at	BF552241	---	0.999964	-1.00155	0.580153	-1.4445	0.0336274	-2.12804	0.00618363	-2.36097	0	-3.39363	1417.88	1083.96
1373026_PM_at	BI303598	Spc24-ps1	0.999964	1.23747	0.957957	-1.10326	0.0831982	1.82942	0	6.04943	0	3.39205	1994.53	1804.58
1390507_PM_at	BI296097	Isg20	0.999964	-1.08561	0.924483	1.13209	0.0645502	1.68531	0	2.54393	0	3.3867	1095.72	858.973
1370331_PM_at	AF347936	Il11ra1	0.999964	1.01271	0.601729	-1.78534	0.0901923	-2.372	0.145377	-2.14834	0.0134408	-3.38226	2201.78	1570.45
1376398_PM_at	BF417784	Synpo2	0.999964	1.0397	0.672846	-1.6982	0.189342	-1.92667	0.271611	-1.82247	0.0150339	-3.38136	2466.34	1716.63
1383772_PM_at	AA996760	---	0.999964	-1.46832	0.44353	-2.20551	0.0206219	-3.39005	0.0117012	-3.1689	0.00407579	-3.3781	624.443	0.8134
1370864_PM_at	Z78279	Col1a1	0.999964	-1.25087	0.485626	-2.02103	0.131403	-2.11997	0.0861383	-2.4535	0.0132117	-3.37638	2394.18	1677.59
1375266_PM_at	BG380633	---	0.999964	-1.00948	0.84616	-1.19614	0.158656	-1.41752	0.00143168	-2.31773	0	-3.37517	1729.81	1096.03
1398691_PM_at	AI408578	---	0.999964	-2.18094	0.44353	-2.34021	0.0419009	-3.07486	0	-4.32804	0.0106614	-3.3748	348.319	11.0974
1392044_PM_at	BE117009	---	0.999964	-1.18351	0.517886	-1.96577	0.0858575	-2.49174	0.105498	-2.35408	0.0146417	-3.37217	2670.82	1824.02
1383948_PM_at	AA998083	LOC304558	0.999964	-1.09412	0.606039	-1.54835	0.149612	-1.70796	0.0236625	-2.46509	0.00252138	-3.37184	1691.56	1263.39
1388193_PM_at	AI028905	Hip1	0.999964	-1.33923	0.44353	-2.40449	0.12826	-2.19088	0.0922463	-2.46215	0.0115731	-3.36952	842.592	168.34
1374717_PM_at	BI295624	---	0.999964	-1.09824	0.487715	-1.83795	0.0883745	-2.12895	0.0216745	-2.73904	0.00252138	-3.3692	1845.81	1359.88
1371897_PM_at	AI175375	Ppapdc3	0.999964	-1.17289	0.464461	-1.86657	0.0757105	-2.16819	0.0151869	-2.83779	0	-3.36904	891.991	330.004
1391264_PM_at	AA875301	---	0.999964	-1.60273	0.962012	-1.17507	0.031684	-3.99987	0.0190311	-3.81071	0.0267365	-3.36816	1483.61	1061.8
1384479_PM_at	BM386119	Galnt3	0.999964	1.37363	0.864525	1.27126	0.163253	1.63086	0.0210233	2.27946	0	3.36796	1527.8	1157.3
1390253_PM_at	BF395083	Ankrd9	0.999964	1.11356	0.825718	1.24264	0.0652274	1.74277	0	2.67034	0	3.36724	1301.98	1004.75
1384267_PM_at	BF547003	---	0.999964	1.13862	0.982954	1.05499	0.313061	1.43628	0.083505	1.94164	0.00307546	3.36664	2563.13	1721.04
1392769_PM_at	AA996520	---	0.999964	-1.08846	0.571555	-1.57085	0.00583127	-2.81586	0.00678964	-2.57648	0	-3.36614	579.935	0.5213
1372293_PM_at	AF023090	---	0.999964	-1.44328	0.44353	-1.79563	0.0196306	-2.39235	0	-3.48462	0	-3.36348	601.769	0.6414
1396533_PM_at	BF405339	---	0.999964	-1.41772	0.485626	-1.72696	0.083265	-2.00282	0.0111609	-2.65629	0.00109606	-3.36296	2495.59	1732.28
1392732_PM_at	AI711233	Nusap1	0.999964	1.00816	0.971	-1.09219	0.0698048	2.03288	0	6.35036	0	3.357	1745.93	1297.77
1391605_PM_at	BG666431	---	0.999964	-1.51039	0.44353	-2.15797	0	-2.71093	0	-2.90052	0	-3.35476	268.138	112.403
1388600_PM_at	AI011713	---	0.999964	1.19076	0.951586	1.0973	0.0818016	1.65306	0.00240548	2.47654	0	3.35469	1276.63	987.155
1388545_PM_at	BG373119	Smoc1	0.999964	-1.39499	0.44353	-2.2802	0.0445015	-2.75341	0.0481196	-2.59799	0.00737192	-3.34949	723.82	0.5336
1372598_PM_at	BE112738	RGD1309651	0.999964	-1.31078	0.44353	-2.34374	0.0405953	-2.90526	0.0210233	-3.03908	0.00407579	-3.3486	578.229	0.7107
1367664_PM_at	NM_013220	Ankrd1	0.999964	-1.16266	0.45303	-2.10256	0.0496683	-2.85962	0.0365308	-2.85032	0.0108983	-3.34833	627.39	0.7985
1389394_PM_at	AI411809	---	0.999964	1.05994	0.562223	-1.93087	0.162371	-2.09037	0.255843	-1.91994	0.0178083	-3.3451	2554.33	1763.42
1384062_PM_at	AI072443	---	0.999964	-1.84858	0.622931	-1.5327	0.173137	-1.64722	0.00489607	-2.74102	0.00109606	-3.34507	2790.23	1884.6
1390536_PM_at	BF551311	---	0.999964	-1.33088	0.44353	-2.33593	0.0659712	-2.57754	0.138184	-2.11217	0.00997278	-3.34373	506.409	149.166
1383215_PM_at	BF557467	LOC304558	0.999964	-1.23986	0.590528	-1.54366	0.086564	-1.9152	0.00618363	-2.69635	0	-3.34179	1470.02	1118.97
1381402_PM_at	BE108294	---	0.999964	-1.94496	0.523435	-1.77649	0.018488	-3.20917	0.00240548	-3.8273	0.00534728	-3.34076	729.32	0.3434
1384542_PM_at	BE103021	---	0.999964	-1.24618	0.452174	-1.91645	0.0500225	-2.4297	0.0203815	-2.77579	0.00359656	-3.33808	744.187	258.587
1385038_PM_at	BF390009	---	0.999964	-1.04457	0.50602	-2.23849	0.125192	-2.4443	0.0720522	-2.98079	0.0289585	-3.33768	2805.92	1892.44
1385486_PM_at	AW534737	Bnc2	0.999964	-1.08174	0.543403	-1.98895	0.137449	-2.22603	0.187645	-2.13284	0.0241666	-3.33199	2540.93	1756.35
1380187_PM_at	BI286219	Plekho1	0.999964	-1.10689	0.447099	-2.29583	0.0915907	-2.40525	0.0451424	-2.84152	0.0113299	-3.33197	2440.36	1702.65
1380473_PM_at	AW529772	---	0.999964	-1.59031	0.44353	-2.44544	0.0196306	-2.45712	0.00240548	-2.97117	0	-3.33137	291.859	92.3894
1393860_PM_at	AI059216	Mical2	0.999964	-1.18244	0.476032	-1.82333	0.0455805	-2.42233	0.00335912	-3.14171	0.00109606	-3.32992	1896.82	1391.08
1384329_PM_at	BM389391	Prss22	0.999964	-1.01814	0.774326	1.2988	0.044086	1.94953	0	3.16079	0	3.3286	1302.33	1004.99
1373970_PM_at	AI716248	Il33	0.999964	-1.12358	0.44353	-2.36864	0.073329	-2.51136	0.202315	-1.91408	0.00973474	-3.32839	2846.11	1912.42
1378484_PM_at	BI279720	Rasl12	0.999964	1.00635	0.546906	-2.1925	0.11834	-2.62219	0.0955442	-2.8911	0.0365075	-3.32828	2791.72	1885.34
1379367_PM_at	BF388220	Fam213b	0.999964	1.05695	0.874115	1.16804	0.0821258	-1.5262	0	-2.85182	0	-3.32734	1843.98	1513.91
1387648_PM_at	NM_022214	Cxcl5	0.999964	1.02171	0.98444	-1.05053	0.918561	1.0416	0.0055655	2.75341	0	3.32509	2528.21	2073.78
1372186_PM_a_at	BM385445	Top2a	0.999964	1.1094	0.956129	-1.14101	0.294276	1.54668	0	8.97195	0	3.32264	2096.74	1945.91
1389601_PM_at	BI293610	---	0.999964	-1.19459	0.464386	-1.99625	0.0626567	-2.48867	0.116027	-2.14137	0.00678751	-3.32003	2398.19	1679.78
1397286_PM_at	AW435211	---	0.999964	-1.63451	0.44353	-2.09497	0.0336274	-2.57093	0	-3.96801	0.00109606	-3.31915	691.038	153.787
1389592_PM_at	AI317817	---	0.999964	-1.14798	0.477085	-2.12158	0.121154	-2.21436	0.223031	-1.97746	0.0156062	-3.31856	2720.36	1849.34
1370103_PM_at	NM_053375	Hcn1	0.999964	1.0221	0.584758	-1.89495	0.116644	-2.31321	0.100592	-2.4632	0.0167083	-3.31714	2429.17	1696.6
1397363_PM_at	AI103913	---	0.999964	1.10928	0.85914	-1.31246	0.116512	-1.87044	0.0143995	-2.71386	0.00109606	-3.31645	1746.52	1298.14
1379588_PM_at	AA874805	---	0.999964	-1.45947	0.44353	-2.04169	0.0556858	-2.22583	0.00414772	-2.9787	0	-3.31629	802.036	184.173
1376886_PM_at	AW533838	---	0.999964	-1.38505	0.44353	-2.47834	0.107171	-2.39379	0.0525553	-2.86944	0.0195489	-3.31495	2873.92	1926.14
1371517_PM_at	BF283627	Grb10	0.999964	-1.30278	0.446023	-2.53546	0.115511	-2.44981	0.209757	-2.12043	0.0241666	-3.31378	489.938	173.177
1393069_PM_at	AA899309	Sfrp5	0.999964	-1.19128	0.562223	-2.133	0.0941189	-2.86902	0.0557585	-3.31545	0.0363962	-3.31367	2969.68	1972.8
1372615_PM_at	AI070137	Aoc3	0.999964	-1.34934	0.450357	-2.39613	0.0761545	-2.85174	0.229332	-2.05821	0.0276585	-3.3127	3358.56	2153.04
1373908_PM_at	AI407002	---	0.999964	1.05584	0.477085	-2.03332	0.155954	-1.99783	0.348177	-1.67023	0.0127379	-3.31221	2950.56	1963.56
1386865_PM_at	NM_012946	Sparcl1	0.999964	-1.12476	0.499916	-1.99721	0.112549	-2.23417	0.210885	-1.96252	0.0120364	-3.31086	2809.29	1894.12
1388213_PM_a_at	AJ243973	RT1-S3	0.999964	-1.25617	0.457965	-2.43329	0.11027	-2.59484	0.204308	-2.22641	0.033379	-3.30976	3407.92	2174.91
1373337_PM_at	AI412065	Grhpr	0.999964	-1.37968	0.938647	-1.11995	0.131197	-1.53402	0	-2.58872	0	-3.30943	2127.19	1638.5
1373947_PM_at	BI278545	Dpt	0.999964	-1.29624	0.464889	-2.15349	0.0677892	-2.70361	0.0970787	-2.41741	0.0159548	-3.30842	2672.23	1824.74
1368202_PM_a_at	NM_024159	Dab2	0.999964	-1.12847	0.94592	-1.09666	0.113134	-1.5313	0.00240548	-2.29145	0	-3.30836	1703.02	1107.43
1371593_PM_at	BI296121	---	0.999964	-1.10381	0.529315	-1.64234	0.164673	-1.67773	0.0408674	-2.24245	0	-3.30743	1505.68	1142.69
1377639_PM_at	BI275896	Clmp	0.999964	-1.30407	0.445957	-2.24179	0.045877	-2.8483	0.124036	-2.18198	0.00847138	-3.30739	616.7	174.309
1375638_PM_at	AI009714	Sdpr	0.999964	-1.41593	0.44353	-2.19073	0.0568859	-2.58508	0.0628843	-2.36383	0.006447	-3.3044	636.932	146.567
1395928_PM_at	BE102495	---	0.999964	-1.22941	0.44353	-2.39183	0.0506801	-2.5445	0.0304825	-2.58119	0.00307546	-3.3038	573.024	195.274
1383112_PM_at	BF550315	Trps1	0.999964	-1.05793	0.498031	-1.78566	0.0709721	-2.25979	0.00963826	-3.05606	0.00407579	-3.30369	1703.03	1270.67
1367791_PM_at	NM_031645	Ramp1	0.999964	-1.13598	0.901265	-1.13514	0	2.03897	0	3.12205	0	3.30329	1641.6	1244.49
1371483_PM_at	AA891872	Nnt	0.999964	-1.06737	0.749592	-1.29157	0.0838486	-1.66165	0.016971	-2.03877	0	-3.30286	1187.12	924.322
1392704_PM_at	AI029221	---	0.999964	-1.90302	0.492893	-1.73352	0.0283761	-2.83182	0	-3.43139	0.00187359	-3.29952	986.099	98.6584
1375138_PM_at	AA893169	Timp3	0.999964	-1.18613	0.47583	-2.13648	0.100629	-2.37103	0.308425	-1.77881	0.0172755	-3.29212	3214.83	2088.09
1383610_PM_at	BF386078	Eya2	0.999964	-1.32485	0.842382	-1.25542	0.343692	1.34172	0.00414772	2.43608	0	3.29051	2091.12	1593.36
1374121_PM_at	AI102735	---	0.999964	1.13189	0.507776	-1.96148	0.130902	-2.10634	0.122056	-2.23523	0.00997278	-3.28934	2194.26	1566.17
1394490_PM_at	AI502114	Abca1	0.999964	-1.91294	0.546906	-1.71496	0.109275	-1.97278	0.00143168	-3.72433	0.00109606	-3.2785	2422.05	1692.74
1379578_PM_at	BF415114	Zbtb20	0.999964	-1.19552	0.479822	-1.82109	0.0733709	-2.20909	0.0510569	-2.329	0.0045157	-3.27747	2158.67	1545.82
1382802_PM_x_at	AW920828	---	0.999964	1.05217	0.64929	-1.7642	0.0752471	-2.6302	0.250484	-1.90922	0.0163296	-3.27459	2642.53	1809.44
1384280_PM_at	AA964152	Nusap1	0.999964	-1.10519	0.959125	-1.11369	0.0442735	2.23754	0	5.6482	0	3.27438	1929.09	1473.58
1383286_PM_at	AW919349	Plek2	0.999964	1.19804	0.716976	1.33135	0.0170625	2.12507	0	3.25055	0	3.27326	1434.13	1094.91
1398348_PM_at	AA945604	---	0.999964	1.06879	0.938937	1.11966	0.130678	-1.52545	0.00741405	-2.12422	0	-3.27049	1871.29	1265.78
1373321_PM_at	BE111682	Mrf	0.999964	-1.4292	0.651367	-1.56786	0.0445015	-2.45541	0.0343311	-2.41532	0.00109606	-3.27008	2091.24	1506.82
1375698_PM_at	BG372400	---	0.999964	-1.06122	0.450357	-2.14504	0.081922	-2.44367	0.0774339	-2.45637	0.010234	-3.26991	2582.76	1778.35
1388644_PM_at	AI713204	Mgll	0.999964	-1.71058	0.44353	-2.67855	0.0757105	-2.69795	0.107724	-2.45887	0.0209299	-3.2694	462.461	0.00225745
1375026_PM_at	AI105369	Calml4	0.999964	-1.35261	0.448836	-2.4185	0.0975203	-2.615	0.079011	-2.81306	0.0289585	-3.26492	691.401	0.5692
1374015_PM_at	BF281697	---	0.999964	-1.10541	0.614212	-1.69876	0.109587	-2.08228	0.0248402	-2.78159	0.0045157	-3.26401	2319.13	1636.33
1374284_PM_at	AI227769	Rassf4	0.999964	-1.65413	0.521553	-2.06668	0.0626567	-2.95819	0.0821609	-2.70885	0.0200675	-3.26255	695.468	103.158
1370345_PM_at	L11995	Ccnb1	0.999964	-1.07737	0.996221	1.0181	0.622289	1.22607	0	7.6706	0.00187359	3.26192	2170.89	2007.35
1369657_PM_at	NM_016998	Cpa1	0.999964	-1.28134	0.629605	-2.03954	0.0454839	-4.11623	0.123525	-2.77458	0.0482193	-3.2553	1023.01	277.001
1378766_PM_at	AI236320	---	0.999964	-1.22522	0.450357	-1.82633	0.0408709	-2.41453	0.00414772	-2.95242	0.00187359	-3.25321	1088.81	322.778
1376047_PM_at	BI285321	Papss2	0.999964	-1.83657	0.44353	-3.26803	0.0649918	-3.04081	0.2198	-2.11959	0.0257405	-3.2521	262.791	0.000115862
1384276_PM_at	BI283340	LOC363458	0.999964	-1.11795	0.562223	-1.58853	0.101191	-1.8677	0.103977	-1.90448	0.00109606	-3.25061	2147.4	1539.34
1367673_PM_at	NM_080892	Selenbp1	0.999964	-1.26383	0.457704	-2.22026	0.0733709	-2.73886	0.129192	-2.35562	0.0202389	-3.24798	308.36	0.9036
1383818_PM_at	BF565324	Thnsl1	0.999964	1.32043	0.591596	1.50832	0.0840979	1.85362	0.00143168	3.05942	0	3.24639	1497.94	1137.55
1388945_PM_at	BM385779	Pxdc1	0.999964	-1.22952	0.44353	-2.25552	0.0455805	-2.51222	0.0441688	-2.36987	0.00359656	-3.24391	2745.47	1862.07
1367600_PM_at	NM_022531	Des	0.999964	1.02504	0.632284	-1.62225	0.219286	-1.69108	0.298123	-1.63518	0.00796274	-3.24117	2339.67	1647.69
1376105_PM_at	AI599143	Col14a1	0.999964	-1.44196	0.445957	-2.66515	0.113666	-2.52368	0.200178	-2.2293	0.0373082	-3.24027	288.435	122.804
1379157_PM_at	BF419752	---	0.999964	-1.32347	0.550526	-1.79564	0.109076	-2.14396	0.0424785	-2.58608	0.00923757	-3.23863	2826.1	1902.49
1382759_PM_at	AI454681	---	0.999964	-1.8504	0.967211	-1.14779	0.0533761	-3.22025	0.135273	-2.40373	0.023513	-3.23752	1673.19	1102.24
1372629_PM_at	BF285818	Coro2b	0.999964	-1.36634	0.44353	-3.41495	0.0692913	-2.64517	0.0624492	-2.60364	0.0132117	-3.23607	285.429	0.6373
1389423_PM_at	AI575451	Ddr2	0.999964	-1.26549	0.44353	-2.31474	0.0595835	-2.53752	0.288113	-1.71953	0.00766027	-3.23437	3282.78	2119.03
1373223_PM_at	AI101361	Fam171b	0.999964	-1.69834	0.44353	-2.68301	0.0605076	-2.84283	0.0266906	-3.1998	0.0159548	-3.23399	430.688	75.2476
1386186_PM_s_at	H31802	---	0.999964	1.01094	0.996167	1.01233	0.0882097	1.52137	0	2.28219	0	3.23265	1516.42	1028.34
1374276_PM_at	BE104102	---	0.999964	-1.54739	0.678418	-1.55917	0.0244007	-3.03927	0.0718699	-2.18481	0.0045157	-3.23251	931.932	193.578
1386827_PM_at	BF546343	LOC363458	0.999964	-1.00181	0.547789	-1.62453	0.191939	-1.639	0.0969602	-1.96975	0.00109606	-3.22813	2240.62	1592.44
1374530_PM_at	AI010048	---	0.999964	-1.14252	0.44353	-2.27785	0.0673003	-2.45024	0.0904559	-2.23954	0.00534728	-3.2279	2723.28	1850.82
1379055_PM_x_at	BF410240	LOC501241	0.999964	-1.25082	0.973555	-1.0624	0.0613754	-1.7476	0	-2.75937	0	-3.22705	1861.37	1408.94
1370965_PM_at	BG381660	Zeb1	0.999964	-1.17624	0.44353	-2.14469	0.0682109	-2.18835	0.0277177	-2.51215	0.00187359	-3.22514	2006.65	1457.07
1379440_PM_at	AW144239	Fstl3	0.999964	-1.03741	0.498031	-1.85402	0.110937	-2.04825	0.102002	-2.1456	0.00847138	-3.22422	2337.07	1646.25
1369159_PM_at	NM_012502	Ar	0.999964	-1.45268	0.44353	-2.55381	0.021806	-3.31594	0.00335912	-3.6256	0.00847138	-3.22398	573.764	0.8839
1395203_PM_at	BI290823	LOC100910396	0.999964	-1.00214	0.471374	-1.75479	0.0813063	-1.99974	0.0216745	-2.41924	0.00109606	-3.22327	1956.05	1426.86
1369417_PM_a_at	NM_053848	Opcml	0.999964	1.05772	0.491164	-1.85864	0.0508901	-2.52247	0.0111609	-2.96269	0.00359656	-3.22305	574.506	0.7372
1389550_PM_at	BM385941	---	0.999964	1.05582	0.82775	1.25696	0.64481	-1.15462	0.0055655	-2.19966	0	-3.22007	1992.87	0.8187
1384136_PM_at	BI291045	Osbpl3	0.999964	-1.06713	0.947079	1.12758	0.0440708	2.14873	0.00859115	2.50202	0	3.21861	1274.86	985.925
1384564_PM_at	AA925673	Fam159b	0.999964	1.19534	0.61982	-1.93785	0.0622358	-3.09105	0.0978396	-2.66127	0.0299942	-3.21786	704.993	0.5496
1370452_PM_at	M59786	Cacna1c	0.999964	-1.0811	0.457965	-2.34084	0.0935025	-2.63518	0.146915	-2.37111	0.0265738	-3.21757	3020.55	1997.2
1389429_PM_at	AA925367	---	0.999964	1.13572	0.476266	-1.89019	0.10961	-1.99629	0.0776934	-2.19501	0.00571882	-3.21755	2061.32	1489.33
1386061_PM_at	BF523573	---	0.999964	-1.27221	0.478834	-2.19707	0.0869615	-2.58964	0.035161	-3.18359	0.0230224	-3.21518	731.426	0.9121
1373530_PM_at	AW913890	Ccne1	0.999964	1.23426	0.999406	1.00584	0.0170625	2.04301	0	4.08397	0	3.21419	1902.64	1542.58
1374771_PM_at	BM388859	---	0.999964	1.00907	0.65226	-1.56328	0.0756086	-2.1534	0.0726394	-2.14718	0.00359656	-3.21414	2019.01	1464.39
1385227_PM_at	BF398245	Trps1	0.999964	-1.0879	0.498031	-1.75484	0.095815	-2.02627	0.0451424	-2.32651	0.006447	-3.2132	1871.22	1375.46
1371382_PM_at	BI283060	Flna	0.999964	1.05553	0.543403	-1.68129	0.111558	-1.92294	0.169591	-1.81633	0.00407579	-3.21098	2156.1	1544.34
1369200_PM_at	NM_021576	Nt5e	0.999964	-1.36713	0.447099	-2.29844	0.0881971	-2.47068	0.16629	-2.13614	0.0174568	-3.21071	3192.55	2077.85
1387843_PM_at	NM_012561	Fst	0.999964	-1.39551	0.44353	-2.71084	0.0384432	-3.28566	0.0236625	-3.05416	0.0148507	-3.21004	577.104	0.5844
1393528_PM_at	AI059227	Synpo2	0.999964	-1.18376	0.44353	-2.09697	0.0375056	-2.61286	0.0158901	-2.77961	0.00187359	-3.20927	611.029	0.7613
1397540_PM_at	BF398168	---	0.999964	-1.36832	0.73601	-1.40377	0.0206219	-2.50999	0.00143168	-2.82849	0.00109606	-3.20871	1459.52	1111.95
1373386_PM_at	AI179953	Gjb2	0.999964	1.13936	0.963887	-1.1084	0.368256	1.42628	0.0326004	2.37584	0.00252138	3.20829	2050.95	1483.24
1380741_PM_at	BF412788	---	0.999964	-1.10877	0.470582	-2.07497	0.109948	-2.23011	0.0312084	-2.89732	0.0154184	-3.20485	2592.27	1783.33
1376673_PM_at	BM391853	---	0.999964	-1.04165	0.444635	-2.34979	0.0883458	-2.42213	0.186527	-2.02906	0.0152231	-3.20217	2934.69	1955.86
1372449_PM_at	AW253616	---	0.999964	-1.06003	0.44353	-2.56658	0.062313	-2.73621	0.176653	-2.08316	0.0174568	-3.20198	3290.53	2122.53
1378171_PM_at	BF409060	---	0.999964	-1.19972	0.44353	-2.32236	0.0590495	-2.29077	0.0422334	-2.3212	0.00252138	-3.19928	592.567	201.63
1378458_PM_at	BI281745	---	0.999964	-1.57262	0.792165	-1.54667	0.095815	-2.38623	0.00143168	-4.32579	0.0200675	-3.19888	2964.48	1970.29
1377556_PM_at	AW535380	---	0.999964	-1.11014	0.817335	-1.25529	0.198917	-1.44566	0.0129665	-2.05164	0	-3.19412	1984.37	1188.52
1379451_PM_at	AI549081	---	0.999964	-1.18417	0.460614	-1.94514	0.0633438	-2.38925	0.0173537	-2.79912	0.006447	-3.19393	2266.93	1607.23
1386807_PM_at	BF556985	Wnt2	0.999964	-1.23846	0.484897	-2.27087	0.0657997	-3.03085	0.0525553	-3.08718	0.0280828	-3.19143	749.025	0.9413
1398265_PM_at	NM_013040	Abcc9	0.999964	-1.18019	0.492893	-2.27159	0.0872539	-2.83995	0.127212	-2.55086	0.039737	-3.18857	775.097	0.6988
1379530_PM_at	AA964658	---	0.999964	1.33487	0.928561	1.10755	0.415481	1.20195	0.00143168	2.27456	0	3.18615	2570.28	2148.35
1380858_PM_at	BE120316	---	0.999964	-1.47107	0.611774	-1.48532	0.0442226	-2.19434	0.0158901	-2.37684	0.00109606	-3.18387	2300.55	1626.01
1380236_PM_at	BM390141	Itga9	0.999964	1.00614	0.457704	-2.23119	0.0675197	-2.76617	0.078143	-2.58953	0.0188275	-3.18275	669.96	0.5145
1397554_PM_at	BE108776	---	0.999964	-1.16756	0.450357	-1.95988	0.131669	-1.91509	0.0702085	-2.23661	0.00359656	-3.18149	2225.8	1584.07
1373823_PM_at	AA944180	Cks2	0.999964	-1.18624	0.982462	1.05106	0.0390086	2.01943	0	4.77488	0	3.18148	1916.46	1402.91
1375723_PM_at	AI385171	---	0.999964	-1.08989	0.44353	-1.87101	0.0622358	-2.07448	0.0253269	-2.29304	0.00109606	-3.18061	1975.67	1438.61
1381063_PM_at	BE103485	LOC100362008	0.999964	-1.28404	0.554329	-1.8137	0.168126	-1.91347	0.115349	-2.20132	0.0138352	-3.17815	2036.97	1475.01
1393795_PM_at	BG377397	Zeb2	0.999964	-1.27019	0.44353	-3.15719	0.0838486	-3.0379	0.189745	-2.3855	0.0479782	-3.17762	297.489	0.8339
1368515_PM_at	NM_053927	Epb41l3	0.999964	-1.27274	0.44353	-1.90896	0.0442226	-2.09076	0.0416498	-1.99288	0	-3.17743	2030.72	1471.32
1367780_PM_at	NM_022391	Pttg1	0.999964	-1.05385	0.711644	-1.53103	0.085616	2.07917	0	6.78304	0.00187359	3.17668	1957.44	1640.04
1374652_PM_at	BF285372	---	0.999964	-1.36452	0.44353	-2.68751	0.0455805	-2.53135	0.0197371	-2.75429	0.00407579	-3.17568	370.675	139.005
1395570_PM_at	BF548061	---	0.999964	-1.08044	0.481553	-1.72201	0.0986811	-1.87661	0.0121637	-2.51724	0	-3.17152	1726.4	1285.46
1374775_PM_at	AI714002	Mki67	0.999964	-1.05264	0.770584	-1.54664	0.107381	2.20323	0	8.35979	0.00973474	3.16988	1977.15	1641.46
1372381_PM_at	BM383457	---	0.999964	-1.0467	0.989361	-1.03833	0.0824633	-1.82948	0	-2.76458	0	-3.16787	1293.56	998.914
1391770_PM_at	BE108244	---	0.999964	-2.56073	0.736899	-1.63932	0.0393423	-3.32384	0	-5.78516	0.0193661	-3.1678	3527.28	2226.91
1367814_PM_at	M14137	Atp1b1	0.999964	-1.02605	0.968156	-1.08169	0.49891	-1.25611	0.0340257	-2.08901	0.00109606	-3.16687	1540.69	0.8819
1388650_PM_at	BM385445	Top2a	0.999964	1.10638	0.875658	-1.35333	0.0942323	2.20749	0	9.0579	0.00359656	3.16378	1991.94	1696.64
1379497_PM_at	BI275261	---	0.999964	-1.73106	0.583106	-2.01096	0.10244	-2.6246	0.18881	-2.26452	0.0359787	-3.16194	4318.21	2542.49	BMD > highest dose: 4000.0
1384525_PM_at	AI549335	Dock11	0.999964	-1.56783	0.584486	-1.55336	0.0636708	-2.11916	0.0261961	-2.39252	0.00307546	-3.16159	1863.02	1370.44
1384035_PM_at	AW536030	---	0.999964	-1.38261	0.694946	-1.6585	0.0615834	-2.67787	0.168099	-2.0533	0.0115731	-3.16066	2457.38	1711.82
1382190_PM_at	BF405725	Mrgprf	0.999964	-1.10559	0.44353	-2.32476	0.118927	-2.09515	0.110582	-2.18227	0.0118113	-3.16014	2787.03	1882.99
1391246_PM_at	BF390318	Dtna-ps1	0.999964	1.21723	0.543403	-1.71	0.054961	-2.56108	0.033578	-2.5936	0.0120364	-3.1592	2306.8	1629.49
1394316_PM_a_at	AW920272	Tspan5	0.999964	-1.19547	0.447099	-2.06577	0.073329	-2.29903	0.0434349	-2.53248	0.00766027	-3.15822	2287.91	1618.97
1387261_PM_at	NM_017042	Ppp3cb	0.999964	-1.16384	0.450357	-2.15738	0.114582	-2.19374	0.0590313	-2.68447	0.0195489	-3.15786	2613.58	1794.43
1394406_PM_at	AW529108	---	0.999964	1.06097	0.44353	-2.22714	0.0447399	-2.74054	0.0941851	-2.19202	0.00678751	-3.15782	272.444	0.2178
1393129_PM_at	AI711403	P4ha3	0.999964	1.04738	0.684293	-1.5404	0.0305675	-2.72912	0.0143995	-2.75016	0.00359656	-3.15779	933.886	519.543
1382037_PM_at	AI600057	---	0.999964	1.26622	0.967914	-1.09685	0.261342	-1.57116	0.112451	-2.02389	0.00847138	-3.15668	1973.38	1437.25
1374070_PM_at	AA800587	Gpx2	0.999964	1.22565	0.635095	1.46936	0	3.36535	0	3.92608	0	3.15662	1123.73	892.22
1389999_PM_at	BI289392	---	0.999964	-1.92473	0.519119	-1.68963	0.0532746	-2.27711	0	-4.08083	0.00307546	-3.15649	2483.8	1725.99
1376311_PM_at	BM391312	Ntng1	0.999964	-1.15572	0.556671	-1.91555	0.0651298	-2.75912	0.0476268	-2.78037	0.0172755	-3.15487	713.732	0.9339
1390153_PM_at	BG378721	---	0.999964	1.00852	0.751364	-1.48994	0.0818593	-2.18881	0.0693545	-2.26585	0.00678751	-3.15317	1803.87	1333.96
1395153_PM_at	AW534829	Cldn15	0.999964	-1.79427	0.982462	-1.11087	0.110434	-2.72303	0.106467	-2.84295	0.0493719	-3.15224	3304.64	2128.89
1386106_PM_at	BF288435	Zcchc24	0.999964	-1.33045	0.470471	-2.40006	0.0868466	-2.86271	0.159006	-2.40913	0.041591	-3.15087	3562.78	2242.14
1367996_PM_a_at	AF111099	Lphn1	0.999964	-1.37664	0.488184	-1.64889	0.121675	-1.73001	0	-2.91317	0	-3.14919	1899.56	1392.74
1373403_PM_at	AI230625	LOC684871	0.999964	-1.09249	0.84446	1.18995	0.181465	1.36668	0.0277177	1.69197	0	3.14888	1368.74	0.4571
1384816_PM_at	AI137518	Cxadr	0.999964	1.04885	0.916793	1.1555	0.670164	1.13738	0.0141513	2.04836	0	3.14617	2340	1726.57
1397173_PM_at	BE109095	---	0.999964	1.19095	0.933532	-1.17842	0.353873	-1.42241	0.0688989	-2.05436	0.00187359	-3.14515	1841.65	1357.32
1375370_PM_at	BE119626	---	0.999964	1.03313	0.812326	-1.42781	0.0408709	-2.63396	0.0165457	-2.75526	0.00307546	-3.14461	1962.37	1430.66
1386969_PM_at	NM_053346	Nrn1	0.999964	-1.09505	0.44353	-2.3997	0.0442735	-3.15088	0.0575918	-2.70444	0.0190004	-3.14449	618.248	0.5492
1371665_PM_at	BG380496	Smarcd3	0.999964	-1.04904	0.44353	-2.3098	0.115041	-2.17544	0.109601	-2.29402	0.0136531	-3.14214	2763.7	1871.27
1393790_PM_at	AI548958	Hrasls	0.999964	-1.05732	0.901101	1.19183	0.771261	-1.10696	0.0143995	-2.12285	0	-3.14103	2058.07	0.385
1368194_PM_at	NM_133406	Agpat4	0.999964	-1.06659	0.465869	-2.23594	0.0662336	-2.90717	0.22546	-2.03564	0.026966	-3.13926	3287.15	2121
1370813_PM_at	U86635	Gstm5	0.999964	-1.36739	0.45303	-2.16667	0.0440708	-3.08827	0.0861561	-2.4451	0.0190004	-3.13824	640.149	0.4149
1378653_PM_at	BE110608	---	0.999964	-1.56578	0.992327	1.05103	0.0366808	-3.65166	0.035161	-3.258	0.0324682	-3.13732	1506.55	1093.54
1392117_PM_at	BF401109	---	0.999964	-1.49378	0.45303	-1.72857	0.0745501	-1.95265	0.0362778	-2.18524	0.00109606	-3.13574	2770.82	1874.85
1389447_PM_at	AA955470	P4htm	0.999964	-1.25111	0.44353	-2.65684	0.0444408	-2.76026	0.093248	-2.2228	0.0106614	-3.13517	259.93	0.8274
1391630_PM_at	BF420033	Tbx18	0.999964	-1.22543	0.44353	-2.38271	0.0442735	-3.03104	0.175192	-2.10499	0.0148507	-3.13395	288.263	0.6569
1378907_PM_at	AI454868	LOC100361376	0.999964	-1.04098	0.464889	-2.22774	0.131124	-2.21629	0.0628843	-2.76555	0.0238585	-3.13203	2409.5	1685.93
1383673_PM_at	BI288925	Nap1l2	0.999964	-1.05475	0.771562	1.34834	0.476919	-1.27902	0.00859115	-2.36372	0	-3.13195	2074.02	0.5366
1383976_PM_at	AW527549	---	0.999964	-1.29737	0.480796	-1.89127	0.0657997	-2.40464	0.0694952	-2.34377	0.00997278	-3.12669	870.195	222.553
1377161_PM_at	BG378317	---	0.999964	-1.04849	0.980545	-1.06237	0.261147	-1.47623	0.0165457	-2.37638	0.00187359	-3.12546	1695.52	1265.9
1385481_PM_at	AW526551	Dsel	0.999964	1.04719	0.95017	-1.10608	0.0894242	-1.69487	0.0197371	-2.0673	0	-3.12356	1229.85	954.462
1383453_PM_at	AA946156	Olfml1	0.999964	-1.39491	0.449135	-2.33194	0.0710752	-2.78044	0.106399	-2.45179	0.0255943	-3.12243	740.863	0.4969
1373748_PM_at	AW532566	Pdzrn3	0.999964	-1.10381	0.48523	-2.13956	0.132388	-2.24304	0.298058	-1.83478	0.0254415	-3.12183	3059.69	2015.81
1368785_PM_a_at	NM_019334	Pitx2	0.999964	-1.07302	0.447099	-2.50414	0.130003	-2.40072	0.195254	-2.21141	0.0429161	-3.12076	3043.62	2008.19
1377389_PM_at	AI145613	---	0.999964	-1.09983	0.473288	-1.95568	0.0542476	-2.55885	0.00678964	-3.38424	0.00950368	-3.12018	618.012	0.9529
1385738_PM_at	BE112479	---	0.999964	-1.10238	0.496218	-2.15459	0.0615834	-3.01787	0.0652381	-2.83903	0.0254415	-3.11887	676.59	0.84
1380410_PM_at	AI043958	---	0.999964	-1.1934	0.492535	-1.79933	0.057377	-2.4158	0.0717032	-2.19951	0.00678751	-3.11844	658.715	244.755
1370691_PM_a_at	M18028	Thra	0.999964	-1.1606	0.44353	-2.43514	0.0717025	-2.37751	0.117614	-2.12676	0.00973474	-3.11644	3153.27	2059.68
1388395_PM_at	AI406939	G0s2	0.999964	-1.32787	0.518435	-1.90289	0.0778533	-2.4382	0.0565874	-2.61966	0.0136531	-3.11608	774.914	215.889
1398450_PM_at	BI291373	---	0.999964	-1.22801	0.450357	-2.2569	0.0899785	-2.49788	0.172798	-2.10646	0.0209299	-3.11348	2998.18	1986.5
1373559_PM_at	AI228623	---	0.999964	-1.01809	0.44353	-1.62963	0	-2.27179	0	-2.70562	0	-3.11337	399.806	0.7542
1367930_PM_at	NM_017195	Gap43	0.999964	-1.39514	0.44353	-2.4494	0.0526933	-2.66687	0.0628843	-2.40012	0.00766027	-3.11288	586.207	141.903
1378699_PM_at	AI176379	Pkhd1l1	0.999964	-1.6288	0.737928	-1.5337	0.0587164	-2.46052	0.00804002	-3.14654	0.00894799	-3.11158	2499.55	1734.39
1393001_PM_at	AI137671	Nin	0.999964	1.02219	0.863988	1.26577	0.71727	-1.14603	0.00143168	-2.7142	0	-3.11009	2027.97	0.5516
1373987_PM_at	AI410448	Kcnip2	0.999964	1.06545	0.830064	-1.48826	0.125123	-2.22646	0.136675	-2.23978	0.0197555	-3.10924	2081.92	1501.38
1373843_PM_at	BE107419	---	0.999964	1.09252	0.501669	-1.97905	0.111668	-2.23625	0.281633	-1.80949	0.0156062	-3.10919	2934.9	1955.96
1370342_PM_at	AF385402	Kcnk2	0.999964	1.19532	0.950553	1.12087	0.428263	-1.30267	0.0055655	-2.45183	0	-3.10734	2109.04	1619.29
1395466_PM_at	AW527441	Anxa9	0.999964	1.24532	0.591447	1.44812	0.0797743	1.74803	0.00618363	2.32279	0	3.10701	1758.95	1305.94
1370678_PM_s_at	D00688	Maoa	0.999964	-1.05642	0.496245	-1.88956	0.0894995	-2.22559	0.114115	-2.12516	0.00997278	-3.10695	2379.31	1669.47
1368877_PM_at	NM_052798	Zfp354a	0.999964	-1.24492	0.476032	-1.58942	0.0630206	-1.88248	0.00143168	-2.79605	0.00109606	-3.10357	1565.58	1182.11
1395663_PM_at	BM390763	Mall	0.999964	1.16164	0.881042	-1.1941	0.151536	1.50249	0	2.92386	0	3.10234	1945.24	1676.73
1373648_PM_at	AI102627	LOC681849	0.999964	-1.23596	0.620663	-1.97074	0.115086	-2.54481	0.0581157	-3.14415	0.0424826	-3.10076	2694.7	1836.26
1395316_PM_at	H32543	Mageh1	0.999964	-1.10327	0.861695	-1.22905	0.10961	-1.64594	0.0179597	-2.13978	0	-3.0995	1205.42	937.264
1383984_PM_at	BM389978	---	0.999964	-1.0926	0.44353	-1.99969	0.025863	-2.69381	0.0601496	-2.07486	0.00307546	-3.0987	285.048	0.4283
1382995_PM_at	AA859669	---	0.999964	-1.16446	0.44353	-2.07431	0.0732133	-2.14641	0.0481196	-2.27696	0.00359656	-3.09729	2294.53	1622.66
1379397_PM_at	BE106199	Rora	0.999964	-1.21849	0.833392	-1.33557	0.438698	-1.35057	0.0320826	-2.45005	0.00608616	-3.09559	1834.63	1353
1386742_PM_at	BF544387	---	0.999964	-1.29637	0.44353	-2.3751	0.0366808	-2.89179	0.0380715	-2.64377	0.00847138	-3.09222	627.722	0.551
1376194_PM_at	BM384889	---	0.999964	-1.28968	0.505233	-1.71846	0.0501122	-2.34515	0.0529943	-2.21375	0.00359656	-3.09194	876.234	258.642
1378021_PM_at	AI102035	---	0.999964	-1.27698	0.447099	-1.69597	0.00868591	-2.48995	0.00240548	-2.69504	0	-3.09021	617.176	258.954
1374871_PM_at	AI233343	Asrgl1	0.999964	-1.56896	0.44353	-2.45246	0.0595835	-2.79698	0.041029	-2.86384	0.0170871	-3.08982	707.852	0.5902
1369696_PM_at	NM_053972	RragB	0.999964	-1.12312	0.680639	-1.36701	0.152527	-1.51513	0.00143168	-2.33807	0	-3.08926	1415.62	1082.43
1393395_PM_at	BE120797	Zmym4	0.999964	-1.3112	0.825487	-1.25137	0.0552373	-1.80103	0	-2.78808	0	-3.08886	1391.54	1066.13
1376076_PM_at	BI282296	---	0.999964	1.09095	0.901629	-1.14809	0.654487	-1.12536	0.0554659	1.65436	0	3.08723	2895.58	2522.01
1375890_PM_at	BI296994	Dact3	0.999964	-1.06067	0.517459	-2.04131	0.141944	-2.18518	0.132181	-2.33201	0.0280828	-3.08705	2630.37	1803.15
1370297_PM_at	U10188	Plk1	0.999964	1.06484	0.949239	-1.11057	0.123501	1.59096	0	5.46671	0	3.08508	2022.69	1858.54
1372884_PM_at	BG381486	Large	0.999964	-1.11166	0.450357	-1.64063	0.0780201	-1.8038	0.020067	-2.11607	0	-3.08483	1696.75	1266.68
1386185_PM_at	H31802	---	0.999964	1.33336	0.89436	1.21148	0.115451	1.6992	0.00618363	2.616	0	3.08356	1731.01	1288.37
1376424_PM_at	BF412664	---	0.999964	-1.32876	0.446023	-2.33299	0.123123	-2.22025	0.111904	-2.33092	0.0199048	-3.08245	3110.8	2039.87
1372213_PM_at	BM390487	LOC500300	0.999964	-1.78037	0.44353	-2.47458	0.0371051	-3.37128	0.0500572	-2.8207	0.0193661	-3.08223	306.475	56.2764
1389367_PM_at	AI409747	Schip1	0.999964	1.0086	0.450357	-2.06165	0.0904289	-2.26903	0.0960728	-2.23699	0.010234	-3.08087	2730.3	1854.38
1371052_PM_at	AA859752	Nog	0.999964	-1.11325	0.774326	-1.41068	0.0444408	-2.33479	0.00335912	-3.16064	0.00187359	-3.07939	1564.73	1181.56
1393653_PM_at	BM384831	---	0.999964	-1.37317	0.447099	-2.32525	0.099444	-2.45767	0.0710809	-2.70442	0.0284941	-3.07917	3004.04	1989.31
1389311_PM_at	AW915161	---	0.999964	-1.1446	0.479033	-1.54919	0.0366808	-2.05129	0	-2.62699	0	-3.07805	1259.71	975.369
1397652_PM_at	BE108399	---	0.999964	-1.48618	0.44353	-1.99943	0.0379413	-2.42641	0.00618363	-2.93748	0.00307546	-3.07588	760.279	159.945
1370504_PM_a_at	AW252810	Pmp22	0.999964	-1.27794	0.44353	-2.95351	0.0761656	-2.92302	0.143453	-2.46356	0.0434981	-3.07371	301.554	0.8653
1376808_PM_at	BG672572	---	0.999964	-1.15232	0.556671	-1.44486	0.00868591	-2.30037	0.00489607	-2.40941	0	-3.07255	1358.27	1043.46
1368476_PM_at	NM_013131	Nr3c2	0.999964	-1.31026	0.850087	-1.24046	0.117205	-1.60788	0.00240548	-2.59561	0	-3.07159	1691.02	1263.04
1372371_PM_at	BI303031	---	0.999964	1.0131	0.447099	-1.89893	0.107222	-1.87967	0.112511	-1.92416	0.00359656	-3.06878	2385.56	1672.88
1387835_PM_at	NM_022194	Il1rn	0.999964	1.53938	0.603575	1.79841	0.0445015	3.07278	0.0151869	3.33814	0.0178083	3.06829	618.115	0.7268
1368145_PM_at	NM_013002	Pcp4	0.999964	1.08934	0.766677	-1.53631	0.14203	-2.0541	0.183067	-2.01622	0.0214066	-3.06691	2246.43	1595.71
1380200_PM_at	AI102906	---	0.999964	-1.22796	0.446216	-1.97756	0.0637233	-2.21669	0.045357	-2.28696	0.00407579	-3.06596	1028.58	239.818
1395472_PM_at	BF419170	Lrrc17	0.999964	-1.3677	0.44353	-3.24622	0.0525148	-3.19278	0.125241	-2.41376	0.0283538	-3.06227	243.063	0.8792
1373032_PM_at	AW251450	Mustn1	0.999964	-1.07592	0.450357	-2.20493	0.102582	-2.32454	0.181086	-2.06304	0.0244871	-3.06184	2982.14	1978.8
1368477_PM_at	NM_012914	Atp2a3	0.999964	-1.12209	0.446607	-2.43079	0.10961	-2.38734	0.439365	-1.63234	0.026024	-3.06162	3965.4	2407.63
1381077_PM_at	AA996843	---	0.999964	-1.49486	0.44353	-2.21917	0	-3.09726	0.00240548	-3.05619	0.00109606	-3.06075	545.227	0.7342
1379482_PM_at	BI283829	Tm6sf1	0.999964	-1.38917	0.44353	-2.62003	0.0667415	-2.86979	0.211221	-2.07298	0.0286635	-3.06022	293.998	0.9276
1390208_PM_at	BG378579	Htatip2 /// LOC100360373	0.999964	1.17951	0.502433	1.39605	0	2.11736	0	2.70483	0	3.0597	1212.34	942.142
1370981_PM_at	BE118450	Rxrg	0.999964	-1.49512	0.44353	-2.11336	0.0373094	-2.53312	0.025906	-2.43737	0.00307546	-3.05468	416.367	111.33
1389584_PM_at	AI101266	---	0.999964	-1.06879	0.646899	-1.59743	0.0484982	-2.50928	0.0197371	-2.69128	0.00678751	-3.05392	625.224	0.9329
1372669_PM_at	BF404426	---	0.999964	1.03018	0.986883	1.04321	0.177102	-1.55083	0	-2.61313	0.00109606	-3.05371	1944.91	1451.6
1383576_PM_at	AW917643	---	0.999964	-1.06498	0.490418	-1.74478	0.0883745	-2.02154	0.0683932	-2.0854	0.00307546	-3.05296	2205.26	1572.42
1367857_PM_at	NM_053445	Fads1	0.999964	-1.08679	0.778359	-1.19296	0.0373094	-1.63903	0	-2.074	0	-3.05291	997.075	787.117
1392672_PM_at	AI576758	Clec11a	0.999964	-1.30448	0.450357	-2.00635	0.0359691	-2.80502	0.0125774	-3.03982	0.00796274	-3.0517	622.289	0.9659
1381790_PM_at	BE117850	Map4k4	0.999964	-1.58004	0.65017	-1.49844	0.0498829	-2.1704	0.00240548	-2.87662	0.00109606	-3.05131	2367.2	1662.84
1389208_PM_at	AA944562	LOC100359678	0.999964	-1.24786	0.671635	-1.52295	0.0870104	-2.04322	0.0465442	-2.26624	0.00495449	-3.04917	1565.1	1181.8
1388921_PM_at	BI279587	---	0.999964	1.39269	0.526849	1.50131	0.132693	1.57493	0.00240548	2.30564	0	3.04893	1744.01	1296.57
1390547_PM_at	BG375792	---	0.999964	-1.31514	0.44353	-2.07059	0.0384432	-2.66063	0.0277177	-2.53235	0.00823057	-3.04842	672.981	0.6791
1374542_PM_at	AI409904	Fam13c	0.999964	-1.58773	0.569094	-2.0831	0.217795	-2.07527	0.103579	-2.75661	0.0451666	-3.04568	3669.48	2287.27
1379356_PM_at	AI574991	Fam102b	0.999964	-1.27607	0.44353	-2.05575	0.0401379	-2.70855	0.0500572	-2.35762	0.00870777	-3.04462	667.908	0.5038
1385505_PM_at	AI072068	---	0.999964	-1.31234	0.584758	-1.57517	0.0994976	-1.88517	0.0193631	-2.50308	0.00109606	-3.04247	1693.12	1264.38
1385057_PM_at	AA819868	---	0.999964	-1.03539	0.699263	1.34134	0.0761545	1.69845	0.0111609	2.07669	0	3.04081	1500.36	1139.16
1368398_PM_at	NM_031601	Cacna1h	0.999964	-1.16324	0.482594	-2.19637	0.133973	-2.26558	0.176275	-2.20608	0.0289585	-3.04075	3049.26	2010.86
1379373_PM_at	AI556457	---	0.999964	-1.2848	0.514928	-1.66537	0.0170625	-2.83888	0.0101619	-2.61291	0.00187359	-3.03989	585.934	0.6539
1369635_PM_at	NM_017052	Sord	0.999964	-1.31622	0.635095	-1.54534	0.131536	-1.80817	0.0143995	-2.6266	0.00187359	-3.03769	1756.87	1304.64
1395707_PM_at	BG670971	---	0.999964	-1.16196	0.44353	-1.73981	0.0206219	-2.2061	0	-2.4613	0	-3.03632	717.697	291.429
1390033_PM_at	BG378062	Cadm3	0.999964	-1.34658	0.44353	-2.86589	0.0422471	-2.53421	0.0615054	-2.21444	0.00307546	-3.03505	250.531	0.8336
1372015_PM_at	AI008689	Tacc1	0.999964	-1.02675	0.64641	-1.4472	0.0919602	-1.79583	0.0639282	-1.9012	0	-3.033	1684.42	1258.84
1376706_PM_at	BG373822	Tmem47	0.999964	-1.05291	0.536443	-1.69915	0.126123	-1.89889	0.126866	-1.95853	0.006447	-3.03258	2323.93	1638.99
1380197_PM_at	BE107160	---	0.999964	-1.5816	0.44353	-2.30312	0.0452824	-2.4407	0	-3.7444	0.0045157	-3.03197	500.629	120.656
1370951_PM_at	Y07783	Ppap2b	0.999964	-1.30765	0.48494	-2.19929	0.141028	-2.23665	0.358689	-1.72964	0.0366657	-3.03026	4014.4	2426.9	BMD > highest dose: 4000.0
1383211_PM_at	BE109736	---	0.999964	-1.33638	0.651603	-1.69113	0.0692913	-2.50201	0.0554659	-2.58743	0.0156062	-3.0291	1054.36	272.071
1395236_PM_at	AW530361	Ppp1r3c	0.999964	1.12819	0.881078	-1.27305	0.0532746	-2.24332	0.0227157	-2.48264	0	-3.02839	1697.06	1266.88
1375925_PM_at	BE113449	---	0.999964	-1.22608	0.546906	-1.51515	0.0340137	-2.15234	0.00143168	-2.66107	0	-3.02646	1813.99	1340.24
1377831_PM_at	BF285316	---	0.999964	1.01577	0.487454	-1.82911	0.0783803	-2.18208	0.147454	-1.91788	0.00706443	-3.02623	2291.43	1620.93
1377043_PM_at	BF388434	Fam49b	0.999964	-1.34761	0.44353	-2.2839	0.0639753	-2.32318	0.0302855	-2.61739	0.00870777	-3.02455	469.109	142.415
1378062_PM_at	BF398677	---	0.999964	-1.65256	0.44353	-2.33783	0.0818593	-2.35882	0.0365308	-2.77509	0.0169012	-3.02395	724.612	43.6684
1398354_PM_at	AI555457	Ctnnal1	0.999964	-1.06239	0.931135	-1.13954	0.0767552	-1.7472	0.00741405	-2.30481	0	-3.02358	963.896	762.644
1390101_PM_at	AI170609	Ccdc107	0.999964	-1.00457	0.447099	-1.86053	0.0655558	-2.09341	0.0137645	-2.54764	0.00252138	-3.02304	2042.86	1478.48
1387132_PM_at	NM_012859	Lipe	0.999964	-1.98992	0.515069	-2.11369	0.119583	-2.40847	0.0477738	-3.1467	0.0390423	-3.02179	605.47	0.137885
1393324_PM_at	BF542552	Jam2	0.999964	-1.22702	0.44353	-2.21887	0.0745501	-2.38988	0.0207396	-2.95127	0.0129618	-3.02022	730.132	0.8055
1381605_PM_at	AW521619	Usp13	0.999964	-1.11577	0.579444	-1.93579	0.0700922	-2.78456	0.0800417	-2.65246	0.026024	-3.01988	646.713	0.8413
1391450_PM_at	AI044651	Loxl2	0.999964	-1.49949	0.44353	-2.68929	0.0508901	-3.15781	0.0732468	-2.7418	0.0307128	-3.01964	741.134	0.6298
1372921_PM_at	AI073219	---	0.999964	-1.26606	0.44353	-2.49521	0.0904289	-2.2411	0.188699	-1.90973	0.0134408	-3.01881	293.997	194.969
1376285_PM_at	BM390519	Gulp1	0.999964	-1.18217	0.448517	-2.38159	0.0827983	-2.69331	0.157246	-2.27608	0.0309748	-3.01759	767.403	0.432
1383920_PM_at	BF408907	Amt	0.999964	1.13022	0.447099	1.47566	0.0405953	1.72383	0	2.4243	0	3.01699	1164.3	908.121
1374709_PM_at	AI406795	---	0.999964	-1.10569	0.444635	-2.26877	0.06408	-2.55789	0.118663	-2.20895	0.0150339	-3.01552	291.755	0.6705
1371360_PM_at	BM384099	Ndrg1	0.999964	1.0212	0.978572	1.04299	0.038698	1.74261	0	2.37703	0	3.01525	1358.31	1008.6
1382463_PM_at	AI175104	---	0.999964	-1.1995	0.640368	-1.7675	0.098346	-2.44567	0.107845	-2.43874	0.0304112	-3.01329	2952.45	1964.47
1395525_PM_at	AW921946	Wwc2	0.999964	1.31072	0.999406	-1.00602	0.110656	-1.75899	0.0389879	-2.08982	0.00109606	-3.01294	1442.25	1100.37
1392840_PM_at	AI764605	---	0.999964	-1.16292	0.495653	-2.2625	0.155871	-2.25723	0.133065	-2.52748	0.0452717	-3.01277	3107.67	2038.41
1383436_PM_at	BG376768	LOC100912751 /// Rad51b	0.999964	-1.14435	0.90638	1.20184	0.118484	1.72297	0.0380715	2.08034	0.00187359	3.0122	1826.04	1347.69
1389632_PM_at	AA799294	Rhobtb1	0.999964	-1.0081	0.945969	-1.10159	0.0930058	-1.60053	0	-2.65847	0	-3.00539	1587.41	1113.87
1380747_PM_at	BE098757	---	0.999964	-1.71253	0.524624	-1.83202	0.0615011	-2.49018	0.0106714	-3.2907	0.011129	-3.00518	942.032	115.71
1384871_PM_at	AA901035	Osbpl6	0.999964	-1.22827	0.933532	-1.12495	0.0366808	-1.82627	0	-2.75383	0	-3.00505	1669.58	1219.79
1390037_PM_at	AI102026	Nkain4	0.999964	-1.38282	0.923572	-1.31501	0.0583391	-3.23006	0.0633606	-2.98771	0.0437909	-3.00407	1201.51	1028.04
1388403_PM_at	AI172491	Idh2	0.999964	-1.11134	0.464889	-1.86083	0.0942323	-2.05094	0.0868021	-2.09188	0.00608616	-3.00348	2217.09	1579.14
1398294_PM_at	NM_031005	Actn1	0.999964	1.14614	0.457965	-1.9077	0.105325	-2.01833	0.0929261	-2.10456	0.00737192	-3.00287	2446.2	1705.79
1387111_PM_at	NM_022297	Ddah1	0.999964	1.02877	0.86015	1.19544	0.148589	-1.45059	0	-2.31242	0	-3.00282	1686.67	0.6665
1372825_PM_at	BI290551	Fnbp1	0.999964	-1.00845	0.473553	-1.95503	0.128014	-2.01433	0.214554	-1.83473	0.0106614	-3.00173	2559.69	1766.24
1382570_PM_at	BF288039	Ppp1r12b	0.999964	1.01381	0.543403	-1.77123	0.131124	-1.94204	0.0438846	-2.47099	0.00950368	-3.00089	2492.52	1730.65
1382185_PM_at	BG377259	C1qtnf2	0.999964	-1.26492	0.450357	-2.33784	0.0813063	-2.66878	0.117149	-2.45644	0.03448	-2.99978	763.548	0.6083
1381363_PM_at	BF388580	---	0.999964	-1.60161	0.451634	-1.74738	0.0521754	-2.16658	0.00240548	-2.77509	0	-2.99972	2345.46	1650.88
1377208_PM_at	BI291457	---	0.999964	-1.68272	0.562223	-1.73453	0.068253	-2.33953	0.00414772	-3.53091	0.00796274	-2.99811	2612.32	1793.78
1372031_PM_at	AI407821	---	0.999964	-1.06601	0.874822	-1.1955	0.164088	-1.48029	0.0289441	-1.93513	0	-2.99405	1844.93	1098.92
1382805_PM_at	BF281984	Myo18a	0.999964	-1.17513	0.48494	-1.68759	0.0823341	-1.94766	0.0269274	-2.28645	0.00307546	-2.99335	1984.19	1443.7
1368760_PM_at	NM_053647	Cxcl2	0.999964	-1.05519	0.921917	-1.14963	0.492056	-1.22905	0.608471	1.20646	0.00109606	2.99247	2939.82	0.7827
1384195_PM_at	BM388427	Tmem45a	0.999964	-1.41259	0.44353	-2.46042	0.0993902	-2.32581	0.132218	-2.23535	0.0239826	-2.99195	435.276	117.939
1375951_PM_at	AA818521	Thbd	0.999964	-1.32056	0.44353	-2.79793	0.128384	-2.34024	0.340902	-1.82399	0.041591	-2.99013	322.271	195.491
1385361_PM_at	BE120437	Atp10a	0.999964	-1.03538	0.530692	-1.9705	0.115086	-2.26555	0.0251228	-3.12739	0.0219502	-2.99005	2628.82	1802.34
1379338_PM_at	AI044115	Pgm2l1	0.999964	-1.07485	0.44353	-1.79991	0.0603295	-1.96883	0.0222354	-2.1876	0	-2.98993	1802.7	1333.24
1392637_PM_at	AA923988	---	0.999964	-1.26174	0.447099	-2.03831	0.0744089	-2.2363	0.115481	-2.02891	0.0106614	-2.98785	3026.03	1999.82
1388384_PM_at	AI407618	LOC684259	0.999964	-1.4686	0.44353	-1.99399	0.109753	-1.82672	0.064473	-2.0193	0.00109606	-2.98729	2836.4	1907.6
1369065_PM_a_at	NM_017290	Atp2a2	0.999964	-1.07186	0.533811	-1.73086	0.116586	-1.92882	0.204238	-1.76229	0.00359656	-2.98714	2512.43	1741.25
1396405_PM_at	BE097557	---	0.999964	-1.03815	0.446023	-2.35312	0.0741043	-2.59114	0.190572	-2.03801	0.0222707	-2.98707	3075.82	2023.43
1395336_PM_at	BE098691	LOC100360294	0.999964	-1.1098	0.44353	-2.10713	0.0230659	-3.0113	0	-3.42129	0.006447	-2.98606	491.931	0.961
1398715_PM_at	BF563806	Nmt2	0.999964	-2.05871	0.44353	-2.37321	0.0111211	-2.75929	0.00240548	-3.06926	0.00109606	-2.98518	145.123	6.84621
1394283_PM_at	AW144132	---	0.999964	-2.08798	0.519119	-1.9377	0.0778533	-2.53789	0.00240548	-4.49821	0.0222707	-2.98451	657.728	0.00241132
1377469_PM_at	AI103161	---	0.999964	-1.12868	0.841338	-1.26955	0.348547	-1.35453	0.0449806	-2.0062	0.00109606	-2.9844	1633.9	1226.47
1387348_PM_at	BE113270	Igfbp5	0.999964	-1.14405	0.795331	-1.39338	0.0411831	-2.46452	0.0441688	-2.25927	0.0045157	-2.98429	1852.47	1363.98
1397449_PM_at	AI059353	---	0.999964	-2.27351	0.44353	-2.15331	0.04784	-2.57288	0.0111609	-3.05586	0.00870777	-2.98333	104.096	4e-12
1378778_PM_a_at	BF394727	---	0.999964	-1.23088	0.961423	1.12793	0.291864	1.57552	0.141554	1.96228	0.010234	2.98243	2056.55	1486.52
1372993_PM_at	BI299621	---	0.999964	-1.46922	0.635095	-1.69023	0.0615834	-2.51548	0.00240548	-4.11455	0.0140222	-2.98186	1299.11	307.55
1390530_PM_at	AI169239	---	0.999964	-1.13883	0.871721	-1.28597	0.128462	-1.80086	0.0264504	-2.36048	0.00571882	-2.97886	1353.79	1040.39
1394448_PM_at	BG380768	---	0.999964	-1.13707	0.767484	-1.25967	0.0926659	-1.57808	0	-2.60382	0	-2.97882	1025.23	807.768
1393581_PM_at	AW528001	Aspm	0.999964	1.02794	0.895312	-1.22279	0.070684	1.93601	0	6.59085	0	2.97742	1993.91	1719.35
1393330_PM_at	AI137898	---	0.999964	-1.2091	0.532706	-1.93933	0.117526	-2.22164	0.0928358	-2.4575	0.0251614	-2.97665	2434.22	1699.33
1392940_PM_at	BE095915	---	0.999964	-1.3526	0.521553	-1.72452	0.100747	-1.98836	0.0287312	-2.51495	0.006447	-2.97572	2170.53	1552.61
1373644_PM_at	AW253720	---	0.999964	-1.12749	0.490418	-1.8396	0.0634536	-2.40412	0.160574	-1.92133	0.00823057	-2.97008	2484.37	1726.29
1367592_PM_at	NM_012676	Tnnt2	0.999964	1.02516	0.672762	-1.57488	0.172278	-1.79612	0.324105	-1.59727	0.0156062	-2.96764	2623.64	1799.66
1389780_PM_at	AI009783	Tfpi	0.999964	-1.1386	0.933532	1.16024	0.0652849	-2.06251	0.0312084	-2.21062	0.00252138	-2.96524	1789.67	1125.67
1382868_PM_at	BM387083	Sema6a	0.999964	-1.08464	0.449595	-2.05613	0.0646718	-2.46163	0.0617142	-2.41289	0.0127379	-2.96516	712.731	0.6418
1393245_PM_at	AI029057	Phyh	0.999964	-1.3489	0.484897	-1.98117	0.0692543	-2.50237	0.0542852	-2.57172	0.0148507	-2.96488	715.025	181.387
1390255_PM_at	BG381583	Ablim3	0.999964	-1.50213	0.447099	-1.85039	0.064833	-2.16651	0.0151869	-2.636	0.00359656	-2.96441	724.893	150.785
1381748_PM_at	BM383697	Raph1	0.999964	1.15994	0.974558	1.06652	0.0587164	1.82999	0	3.03051	0	2.96418	1935.9	1391.57
1381262_PM_at	BG374101	---	0.999964	-1.05802	0.647843	-1.52072	0.0761656	-2.02643	0.0239392	-2.40317	0.00495449	-2.96331	1674.42	1252.46
1384101_PM_at	BM388523	Wasl	0.999964	1.09657	0.726465	1.28547	0.0930727	1.55776	0.00618363	2.0141	0	2.96249	1382.1	1059.71
1379078_PM_at	BE105838	---	0.999964	-1.32637	0.44353	-1.92692	0.0440708	-2.28164	0.0179597	-2.32624	0.00252138	-2.96225	570.489	173.37
1387959_PM_at	AB009372	Aspg	0.999964	-1.13998	0.819996	1.35399	0.0324365	-2.53023	0	-3.37495	0.00109606	-2.96074	1816.82	1133.78
1374912_PM_at	BI274467	Kif2c	0.999964	1.22386	0.882181	-1.15901	0.132416	1.43014	0	4.58853	0	2.96005	2035.17	1906.17
1372069_PM_at	BF284716	Kank1	0.999964	-1.00147	0.823747	-1.22795	0.0971454	-1.59027	0.0227157	-1.90913	0	-2.95759	1268.92	981.792
1382855_PM_at	BI295963	RGD1305899	0.999964	1.04697	0.971915	1.08162	0.00583127	-2.67472	0.00414772	-2.54854	0.00109606	-2.95569	1613.52	1048.72
1394585_PM_at	BE116089	---	0.999964	-1.53218	0.837034	-1.32828	0.0408709	-2.36087	0	-5.99212	0.00187359	-2.95463	2019.03	1480.46
1382942_PM_at	BF397627	---	0.999964	-1.5496	0.725388	-1.58045	0.09776	-2.20132	0.107553	-2.19132	0.0136531	-2.95426	3472.33	2203.12
1382307_PM_at	BF406594	Ppp1r12a	0.999964	-1.02632	0.507959	-1.68038	0.100334	-1.89962	0.0806312	-2.00641	0.00252138	-2.954	1989.46	1446.85
1384013_PM_at	BF524215	Chl1	0.999964	-1.65435	0.44353	-2.15025	0.018488	-2.76325	0.00618363	-2.66434	0.00187359	-2.95217	217.903	71.5051
1373696_PM_at	AI171656	LOC100910558	0.999964	-1.26895	0.446023	-2.52444	0.0837239	-2.69237	0.137147	-2.38106	0.0375306	-2.95055	305.017	0.927
1381753_PM_at	BF416214	---	0.999964	-1.89395	0.44353	-2.21023	0.0753323	-2.20694	0.0284263	-2.69084	0.0104493	-2.95034	663.253	7.54924e-05
1377410_PM_at	AI231053	E2f8	0.999964	1.00857	0.89719	-1.16711	0.204419	1.41274	0	5.2653	0	2.95029	2014.15	1891.93
1378321_PM_at	BG375029	Rassf4	0.999964	-1.47112	0.44353	-2.65856	0.0526933	-2.97715	0.146158	-2.24266	0.0316591	-2.94983	296.627	0.9684
1380376_PM_at	BI290853	---	0.999964	-1.13849	0.797682	-1.25614	0.083265	-1.64721	0.00143168	-2.3396	0	-2.94976	1115.48	873.204
[truncated: 4,894 more rows]

## Sheet: Table S19
Table S19. Differentially expressed genes and the BMD (L) values in rat liver in response to feeding 250, 1000, 2000, 3000 or 4000 ppm N-nitrosodiphenylamine (NDPA) for 28 days. The list is sorted from highest to lowest fold change in the 4000 ppm treatment group. The blue indicates downregulated of genes while yellow indicates upregulation of genes. Significant (FDR adjusted p < 0.05) and non-si…
[truncated: 4,744 more rows]

[truncated: 1 more sheets: Table S20]
