# Supplementary material for: Recommended approaches in the application of toxicogenomics to derive points of departure for chemical risk assessment
Source: Arch Toxicol. 2016 Dec 7;91(5):2045–65. doi: 10.1007/s00204-016-1886-5 (PMC5399047; doi:10.1007/s00204-016-1886-5)
Supplement: Supplementary file 8 — Supplementary material 8 (XLS 8625 kb) [file 204_2016_1886_MOESM8_ESM.xls]

## Sheet: Table S21
Table S21. Differentially expressed genes and the BMD (L) values in rat liver in response to feeding 5, 20, 80, 200 or 300 ppm hydrazobenzene (HZB) for 5 days. The list is sorted from highest to lowest fold change in the 300 ppm treatment group. The blue indicates downregulated of genes while yellow indicates upregulation of genes. Significant (FDR adjusted p < 0.05) and non-significant fold chan…
			5 mg/kg		20 mg/kg		80 mg/kg		200 mg/kg		300 mg/kg		benchmark dose
Probe	Accession Number	Gene Symbol	FDR p-value	Fold change	FDR p-value	Fold change	FDR p-value	Fold change	FDR p-value	Fold change	FDR p-value	Fold change	BMD	BMDL	Note
1371089_PM_at	AA945082	Gsta5	0.977222	2.16202	0.999932	3.04682	0.999967	1.7407	0	5.95018	0.259492	5.75058	NA	NA
1370269_PM_at	X00469	Cyp1a1	0.977222	1.16391	0.999932	1.13138	0.999967	1.10251	0.427398	2.45017	0	4.4734	128.082	85.88
1371643_PM_at	AW143798	Ccnd1	0.980434	1.04971	0.999932	-1.01373	0.999967	1.03118	0.94753	-1.02399	0	-2.00687	265.464	219.814
1387243_PM_at	K02422	Cyp1a2	0.980434	1.03999	0.999932	1.07775	0.999967	1.23593	0.129746	1.70115	0	1.8856	96.2101	74.6202
1371119_PM_at	L40364	LOC360231	0.977222	1.17133	0.999932	1.23597	0.999967	1.56869	0	2.19113	0.999898	1.32972	NA	NA
1378229_PM_at	BE118073	---	0.977222	1.33427	0.999932	1.34392	0.999967	1.33181	0	1.94394	0.999898	1.31919	NA	NA
1386586_PM_at	AA996838	Pak1ip1	0.977222	1.16227	0.999932	1.32802	0.999967	1.11322	0	1.83661	0.999898	-1.13107	NA	NA
1369376_PM_a_at	NM_133574	Lnpep	0.977222	1.15038	0.999932	1.17553	0.999967	1.16614	0	1.55469	0.999898	1.12885	NA	NA
1381744_PM_at	BF412904	---	0.977222	1.09936	0.999932	1.0345	0.999967	1.16566	0	1.67478	0.999898	1.05714	NA	NA
			0		0		0		6		3

## Sheet: Table S22
Table S22. Differentially expressed genes and the BMD (L) values in rat liver in response to feeding 5, 20, 80, 200 or 300 ppm hydrazobenzene (HZB) for 14 days. The list is sorted from highest to lowest fold change in the 300 ppm treatment group. The blue indicates downregulated of genes while yellow indicates upregulation of genes. Significant (FDR adjusted p < 0.05) and non-significant fold cha…
			5 mg/kg		20 mg/kg		80 mg/kg		200 mg/kg		300 mg/kg		benchmark dose
Probe	Accession Number	Gene Symbol	FDR p-value	Fold change	FDR p-value	Fold change	FDR p-value	Fold change	FDR p-value	Fold change	FDR p-value	Fold change	BMD	BMDL	Note
1371089_PM_at	AA945082	Gsta5	0.970031	1.12187	0.978384	1.08026	0.487406	1.45892	0.0100287	4.6861	0	6.30695	87.3941	68.3673
1379888_PM_at	AA945268	LOC100912602	0.946628	-1.44263	0.941074	-1.25819	0.238457	-1.7081	0.0321494	-2.84287	0	-4.37074	141.908	104.736
1370080_PM_at	NM_012580	Hmox1	0.995552	1.00741	0.937263	-1.1612	0.575737	1.15489	0	2.4995	0	3.43033	96.6995	68.559
1375230_PM_at	AA800192	---	0.979634	1.04959	0.958237	1.09813	0.444242	1.27818	0.0100287	2.41894	0	3.31177	81.4561	64.0752
1368303_PM_at	NM_031678	Per2	0.946628	-2.0001	0.937263	-2.10755	0.164182	-2.08268	0.032838	-3.42233	0.0279606	-3.12961	10.8281	2.06022e-05
1370269_PM_at	X00469	Cyp1a1	0.952436	-1.12324	0.938887	-1.19815	0.606968	-1.19089	0.400132	1.37688	0.00311702	3.0244	156.602	0.8329
1393848_PM_at	AA957260	Rrm2	0.975999	1.0995	0.937263	-2.01896	0.264985	-1.88794	0.28224	-1.96344	0.0436614	-3.02405	301.241	184.351	BMD > highest dose: 300.0
1387796_PM_at	NM_031010	Alox15	0.948424	-1.10967	0.996748	1.00621	0.902933	1.03455	0.030232	2.10422	0	2.81458	118.726	89.9359
1374359_PM_at	BM383329	Ccne2	0.946628	-1.28715	0.937263	-2.00354	0.219203	-1.64359	0.0366495	-2.49617	0.00714607	-2.81375	21.83	3.49344
1383940_PM_at	BG375704	Nuf2	0.946628	-1.2756	0.937263	-1.57863	0.398446	-1.42699	0.183001	-1.84513	0.0108262	-2.79634	231.383	153.605
1389408_PM_at	BG379338	Rrm2	0.990783	1.03404	0.937263	-1.528	0.305977	-1.63573	0.179258	-2.04469	0.0322988	-2.75237	214.411	145.242
1390912_PM_at	BE101168	Pcp4l1	0.946628	-1.48009	0.937263	-1.61766	0.49596	-1.30254	0.261292	-1.62248	0.00604641	-2.74519	251.613	163.09
1390227_PM_at	AI101017	Pcp4l1	0.946628	-1.38692	0.937263	-1.3793	0.475746	-1.3862	0.456897	-1.46651	0.0338266	-2.6587	262.664	168.062
1389160_PM_at	AI230287	Ahsp	0.946628	-1.30669	0.937263	-1.33588	0.734071	-1.11843	0.0287824	2.17233	0	2.63217	127.437	82.5119
1380254_PM_at	AA893529	---	0.946628	1.26067	0.937263	1.37475	0.324751	1.57525	0.230627	1.83685	0.0367649	2.60341	230.337	153.101
1388166_PM_at	AI411693	Igh-6	0.946628	-1.17852	0.937263	-1.35484	0.754953	-1.11406	0.0287824	2.28111	0.0047943	2.53748	129.443	82.3952
1382363_PM_at	AI072027	Mpp5	0.990794	1.0211	0.937263	-1.23741	0.15589	1.57804	0.0921376	1.8167	0.0047943	2.53363	149.505	109.379
1381780_PM_at	AA900704	---	0.946628	1.24612	0.998442	-1.00399	0.230248	1.55754	0.071425	2.07926	0.0101477	2.48958	177.956	125.904
1367816_PM_at	NM_133621	Hopx	0.946628	1.1783	0.948116	-1.14217	0.858607	1.06529	0.209807	1.58987	0.00822478	2.48504	193.011	124.928
1384274_PM_at	BG377595	LOC367746	0.961545	-1.13054	0.947917	-1.21327	0.219234	-1.7554	0.0366495	-2.92158	0.0517205	-2.41042	NA	NA
1385051_PM_at	BE108569	Gbp4	0.946628	1.20043	0.975591	-1.06323	0.795908	1.10779	0.213252	1.67231	0.0172239	2.4017	173.509	123.408
1367975_PM_at	BF283732	Anxa3	0.946628	1.29566	0.938887	1.16713	0.491468	1.22915	0.0561687	1.91871	0.00604641	2.38137	129.448	96.9016
1370694_PM_at	AB020967	Trib3	0.946628	1.21223	0.9645	1.09141	0.262769	1.49554	0.337925	1.4704	0.0196883	2.26884	185.519	130.079
1387312_PM_a_at	NM_012565	Gck	0.970031	1.09107	0.937263	-1.73385	0.226075	-1.64822	0.184657	-1.83184	0.0490457	-2.25967	274.384	173.181
1370084_PM_at	NM_012533	Cpb1	0.966601	-1.0714	0.937263	-1.2199	0.952459	-1.01885	0.23167	1.46505	0.00311702	2.25019	177.807	114.428
1397341_PM_at	BG663837	Pbk	0.958872	-1.10514	0.937263	-1.76972	0.113657	-1.75697	0.236903	-1.60183	0.0215793	-2.23842	315.554	190.005	BMD > highest dose: 300.0
1381975_PM_at	BG371767	---	0.946628	1.19163	0.966286	-1.07249	0.602921	1.1799	0.136351	1.68515	0.00929522	2.23146	150.573	110.023
1371150_PM_at	X75207	Ccnd1	0.966138	-1.07665	0.937263	-1.29279	0.127461	-1.57971	0	-2.49791	0.0116046	-2.2146	42.2864	0.8684
1373992_PM_at	AI408440	MGC108823 /// RGD1559715	0.946628	1.30661	0.954855	-1.13062	0.506037	1.28437	0.253679	1.60775	0.0350028	2.18663	182.8	128.588
1368260_PM_at	NM_053749	Aurkb	0.990794	-1.02445	0.937263	-1.35458	0.179347	-1.61267	0.12186	-1.81851	0.0278337	-2.16728	52.4053	10.5548
1382874_PM_at	BI289407	Npl	0.992264	1.02271	0.974686	1.06446	0.844468	1.08153	0.377106	1.45038	0.0394572	2.1315	188.77	131.846
1371256_PM_at	BM386565	Ptpn18	0.974181	1.06018	0.937263	1.21906	0.582995	1.18796	0.452872	1.29953	0.0123567	2.1292	255.413	165.274
1371102_PM_x_at	X05080	Hbb /// LOC100134871 /// LOC689064	0.946628	-1.4172	0.937263	-1.41812	0.970267	1.01364	0.142623	1.71762	0.0249511	2.09221	124.379	93.6347
1387022_PM_at	NM_022407	Aldh1a1	0.954955	1.10352	0.986506	1.02805	0.292294	1.40502	0.0163717	2.35988	0.0219788	2.07604	84.278	55.9353
1393719_PM_at	BF412036	---	0.946628	-1.51731	0.937263	-1.20239	0.0642784	-1.7758	0.0346451	-2.07744	0.0219788	-2.06994	123.312	6.14543
1372691_PM_at	BI292558	Upp1	0.962315	1.07059	0.959131	-1.07689	0.448691	1.22075	0.0935377	1.66439	0.00929522	2.05513	157.201	113.981
1382518_PM_at	BM386012	Pde8a	0.969264	1.08736	0.937263	-1.91627	0.165298	-1.70697	0	-3.04341	0.0517205	-2.04551	NA	NA
1382106_PM_at	AA848629	Ccl6	0.946628	1.31804	0.977604	-1.04056	0.68223	1.12165	0.40192	1.29246	0.00714607	2.03554	269.65	195.81
AFFX-r2-Bs-phe-3_at		---	0.946628	-1.30546	0.937263	-1.29299	0.523908	-1.26135	0	-3.08398	0.0468982	-2.03212	NA	NA
1368541_PM_at	NM_053719	Emb	0.946628	-1.18548	0.937263	-1.37915	0.728553	-1.11264	0.166452	1.56745	0.0101477	2.0282	112.337	85.6856
1390153_PM_at	BG378721	---	0.946628	1.17754	0.979464	-1.03395	0.884743	-1.04128	0.179312	1.4653	0	2.02199	198.429	145.229
1393510_PM_at	AW524463	Sybu	0.952436	-1.13203	0.938459	-1.21915	0.0643545	-1.91348	0.171011	-1.70312	0.047582	-2.01346	249.499	162.122
1370541_PM_at	U20796	Nr1d2	0.946628	1.51526	0.937263	1.57039	0.252684	1.43786	0.0661044	1.90291	0.0223519	2.00904	6.9672	4.98781e-07
1375842_PM_at	AI177505	LOC688972	0.948424	-1.08957	0.937263	-1.1443	0.80471	-1.06025	0.207296	1.38228	0.00604641	1.9979	196.147	127.083
1392640_PM_at	AI412155	Cry1	0.946628	-1.21352	0.937263	-1.34942	0.123179	-1.57648	0.0287824	-2.0434	0.0201246	-1.98834	58.5399	7.9776
1376248_PM_at	BM390571	Sult2b1	0.946628	-1.39082	0.937263	-1.42473	0.0973836	-1.6388	0.0639569	-1.80858	0.0182975	-1.9853	12.7203	1.58416
1382153_PM_at	AI171821	Clec4a	0.954539	1.11203	0.950546	-1.1405	0.937689	1.02826	0.450492	1.3304	0.039222	1.96399	189.242	132.101
1390727_PM_at	BF398618	---	0.946628	-1.18935	0.937263	-1.82	0.289521	-1.41365	0.239499	-1.52755	0.0361828	-1.9545	357.469	205.479	BMD > highest dose: 300.0
1376055_PM_at	AA859768	Mcm5	0.946628	-1.23574	0.937263	-1.78638	0.171081	-1.47534	0.237952	-1.44491	0.0192068	-1.95112	371.117	210.196	BMD > highest dose: 300.0
1387982_PM_at	AF057025	Tlr4	0.946628	1.11612	0.98379	-1.02474	0.639643	1.11528	0.42922	1.22614	0.00311702	1.95107	232.395	167.264
1382493_PM_at	BG377427	Cenpf	0.954539	-1.10631	0.937263	-1.32955	0.127764	-1.63826	0.634769	-1.19581	0.036533	-1.93866	300.373	210.3	BMD > highest dose: 300.0
1387123_PM_at	NM_012753	Cyp17a1	0.954539	1.09198	0.937263	-1.26137	0.573702	-1.17242	0.154661	-1.56798	0.0208337	-1.93671	154.402	112.319
1367753_PM_at	NM_033021	Sec31a	0.946628	-1.38277	0.937263	-1.49581	0.191612	-1.39227	0.295808	-1.34391	0.0116046	-1.93513	19.4595	1.24286e-06
1386641_PM_at	BF546770	LOC690286	0.946628	-1.665	0.937263	-1.34814	0.137185	-1.63237	0.0121163	-2.50563	0.0433103	-1.93429	52.6045	0.08386
1388933_PM_at	AI233748	Itpk1	0.946628	-1.58546	0.937263	-1.50026	0.167768	-1.56733	0.246866	-1.52141	0.0462168	-1.92575	405.459	221.437	BMD > highest dose: 300.0
1369626_PM_at	NM_013159	Ide	0.946628	-1.18615	0.937263	-1.59087	0.403279	-1.26696	0.39235	-1.31581	0.0212128	-1.90604	281.942	176.401
1389109_PM_at	AI407351	Pip4k2a	0.94811	1.11951	0.953498	-1.1085	0.664396	1.13118	0.214055	1.47127	0.0230358	1.89667	169.014	120.853
1369204_PM_at	NM_013185	Hck	0.946628	1.18197	0.983473	-1.02784	0.937181	1.0209	0.170121	1.47378	0.0130041	1.89011	198.903	95.1131
1376321_PM_at	BI274438	Fam38a	0.946628	1.42842	0.953498	1.1077	0.230248	1.4008	0.440964	1.27172	0.0232579	1.87352	348.298	202.224	BMD > highest dose: 300.0
1369902_PM_at	NM_139258	Bmf	0.946628	-1.48419	0.937263	-1.21116	0.723366	-1.12215	0.156218	-1.63257	0.0427795	-1.86713	287.548	178.75
1394488_PM_at	AW524157	---	0.946628	-1.38935	0.937263	-1.74959	0.260848	-1.43592	0.244252	-1.51465	0.0480885	-1.86627	402.906	220.631	BMD > highest dose: 300.0
1373110_PM_at	AI407487	---	0.94741	-1.09383	0.938887	-1.11751	0.321587	-1.24354	0.0687955	-1.54502	0.0047943	-1.85339	164.466	118.234
AFFX-ThrX-M_at		---	0.958352	-1.12243	0.946652	-1.20692	0.767109	-1.13364	0.0308629	-2.45563	0.120198	-1.84935	NA	NA
AFFX-DapX-5_at		---	0.993896	-1.01474	0.966125	-1.08983	0.798207	-1.10872	0.0477648	-2.61825	0.149252	-1.84403	NA	NA
1368520_PM_at	NM_012737	Apoa4	0.948424	1.08699	0.98719	-1.01824	0.410899	-1.19595	0.0587667	-1.61383	0.00604641	-1.83414	104.741	80.5341
1368494_PM_at	NM_053822	S100a8	0.946628	-1.15709	0.988595	-1.01887	0.831684	-1.05729	0.229459	1.39631	0.0152792	1.83054	142.596	105.16
1374147_PM_at	BF420306	Lime1 /// Zgpat	0.946628	1.31911	0.937263	1.47472	0.151459	1.52451	0.24686	1.45877	0.0359735	1.82724	13.2867	1.20015e-06
1382679_PM_at	BF396190	Wdr43	0.946628	1.71326	0.937263	1.37899	0.419088	1.26768	0.473358	1.26835	0.0400132	1.81793	304.051	276.688	BMD > highest dose: 300.0
AFFX-r2-Bs-dap-M_at		---	0.969259	-1.06769	0.950701	-1.12122	0.661288	-1.14437	0.00661125	-2.21537	0.0442377	-1.80361	NA	NA
1382897_PM_at	BF393872	LOC311026	0.946628	-1.26318	0.937263	-1.25448	0.0751424	-1.36089	0.0370246	-1.46509	0	-1.80251	173.834	123.592
1368651_PM_at	M17685	Pklr	0.946628	-1.1176	0.940659	-1.13974	0.267534	-1.33766	0.0505698	-1.76702	0.0242725	-1.79994	162.772	117.25
1387263_PM_at	NM_012624	Pklr	0.946628	-1.20545	0.937263	-1.19724	0.175049	-1.41823	0.0163717	-1.91298	0.0201246	-1.79543	49.3702	0.7077
1378047_PM_at	AA901337	Spic	0.949258	1.09045	0.946652	1.11518	0.631478	1.11992	0.295128	1.31753	0.0172239	1.79342	205.555	140.722
1395189_PM_at	BE111371	---	0.946628	-1.24162	0.937263	-1.25071	0.0254479	-1.57008	0.0464328	-1.53409	0	-1.79077	24.6929	4.22784
1382859_PM_at	AI043754	Rif1	0.946628	-1.33174	0.937263	-1.52595	0.00846168	-1.82781	0.0215744	-1.69419	0	-1.78502	3.93841	1.25839
1396236_PM_at	AI145896	---	0.946628	-1.18548	0.937263	-1.3801	0.0978694	-1.51255	0.0900622	-1.59611	0.0192068	-1.78429	22.2244	3.64969
1376871_PM_at	AA891475	LOC100910801 /// LOC681196 /// LOC681266 /// LOC685048 /// LOC685111 /// LOC685289 /// LOC685305 /// RGD1561730 /// RGD1562525 /// RGD1566006	0.948424	-1.10668	0.937263	-1.1979	0.517593	1.19087	0.176619	1.49484	0.0293764	1.77255	148.551	108.801
1397517_PM_at	BF404640	Fnbp4	0.946628	-1.3707	0.937263	-1.54022	0.0303056	-1.49824	0.0100287	-1.67545	0	-1.77071	3.5586	0.405732
1382566_PM_at	AI071569	Il7r	0.946628	1.12332	0.998872	1.00217	0.950042	1.0169	0.238777	1.39295	0.0227745	1.76846	199.039	134.59
1374249_PM_at	AI168962	RGD1304580	0.946628	-1.52639	0.937263	-1.42158	0.028244	-1.97993	0.259683	-1.4792	0.0650444	-1.76766	NA	NA
1384910_PM_at	AI454016	Lrtm2	0.946628	-1.36359	0.954855	-1.09089	0.50218	-1.1945	0.00661125	-2.08734	0.031022	-1.76045	92.4093	81.972
1370266_PM_at	BE115857	Parva	0.980682	1.03939	0.937263	-1.32007	0.147598	-1.48171	0.0464328	-1.80984	0.0350028	-1.75882	50.7804	0.5839
1397753_PM_at	BG371999	Pigq	0.946628	-1.42466	0.937263	-1.31566	0.00846168	-1.71722	0	-1.80317	0	-1.75768	8.23871	1.06101
1392756_PM_at	AI237628	---	0.946628	-1.41287	0.937263	-1.44571	0.0217479	-1.52957	0	-1.71914	0	-1.75687	3.02093	0.364736
1367983_PM_at	NM_053430	Fen1	0.946628	-1.28084	0.937263	-1.23437	0.0715566	-1.68911	0.286108	-1.40904	0.0466308	-1.75576	120.458	6.93308e-07
1395313_PM_s_at	AI179982	Anxa3	0.948424	1.11163	0.955101	-1.09185	0.622001	1.14688	0.275758	1.39793	0.0425581	1.75501	182.542	128.446
1370369_PM_at	L05175	Gzmm	0.946628	1.44292	0.937263	1.16421	0.229347	1.36097	0.217806	1.41803	0.0253464	1.75429	289.453	179.541
AFFX-DapX-M_at		---	0.96401	-1.08455	0.94715	-1.14472	0.641678	-1.16167	0.0121163	-2.32332	0.0752429	-1.75326	NA	NA
1387421_PM_at	NM_032462	Kcnip3	0.946628	-1.36416	0.937263	-1.34897	0.00445479	-1.50785	0.0321494	-1.46066	0	-1.7504	2.39229	0.433542
1385788_PM_at	AW534949	Ephb3	0.946628	-1.44702	0.937263	-1.36262	0.0270076	-1.57019	0.15751	-1.36686	0.00311702	-1.75015	0.93566	0.142778
1381727_PM_at	BF405596	---	0.946628	-1.32156	0.937263	-1.22908	0	-1.51604	0.00661125	-1.48726	0	-1.74951	17.5348	1.84136
1384136_PM_at	BI291045	Osbpl3	0.946628	-1.17028	0.937263	-1.2856	0.0878346	-1.56818	0.364888	-1.30477	0.0336941	-1.74571	40.527	3.76385
1397025_PM_at	BF400595	---	0.999788	-1.00059	0.937263	-1.52971	0.381853	-1.27859	0.882042	-1.05402	0.0451444	-1.7436	299.443	272.989
1380849_PM_at	BI274299	---	0.946628	-1.57024	0.937263	-1.47467	0.0373406	-1.5588	0.0621951	-1.54777	0.00822478	-1.74049	0.93566	0.142778
1383858_PM_at	BF548326	Ttyh1	0.946628	-1.13806	0.937263	-1.25929	0.692777	-1.11756	0.261355	-1.41251	0.0434789	-1.73327	271.495	171.933
1382294_PM_at	AI576111	---	0.993427	-1.00924	0.937263	-1.18346	0.0996928	-1.45115	0.0571568	-1.60314	0.0123567	-1.72931	188.148	131.509
1371178_PM_at	AJ011299	Il5	0.946628	-1.67254	0.937263	-1.5289	0.178339	-1.41214	0.0786495	-1.65019	0.036533	-1.72784	0.93566	0.142778
1375479_PM_at	AI555573	Magi3	0.946628	-1.14598	0.937263	-1.14535	0.206763	-1.29487	0.321004	-1.25282	0.00714607	-1.72771	222.364	149.209
1376860_PM_at	BE105713	Slc22a23	0.954539	-1.08597	0.937263	-1.55823	0.242952	-1.36051	0.175765	-1.48219	0.0298849	-1.72714	301.445	184.433	BMD > highest dose: 300.0
1371643_PM_at	AW143798	Ccnd1	0.993427	-1.00987	0.93819	-1.14296	0.124815	-1.43781	0.0475618	-1.6613	0.0192068	-1.72527	48.1864	0.9074
1380010_PM_at	BE097232	---	0.946628	-1.2713	0.937263	-1.17258	0.0207386	-1.53079	0.0505698	-1.48279	0.00311702	-1.72122	46.6849	5.16757
1383075_PM_at	BI295861	Ccnd1	0.966601	-1.06268	0.937263	-1.19555	0.245767	-1.34191	0.0227126	-1.84793	0.0279606	-1.71719	48.2968	0.8664
1376991_PM_at	BE095620	---	0.946628	-1.26177	0.937263	-1.40002	0.0385335	-1.52036	0.269376	-1.28078	0.00714607	-1.71666	9.22015	1.48876e-06
1376111_PM_at	BG371699	---	0.946628	-1.19716	0.937263	-1.25967	0.0855528	-1.39029	0.37141	-1.21418	0.00311702	-1.71111	263.703	168.522
1376637_PM_at	AI102401	---	0.946628	-1.41168	0.937263	-1.34906	0.116388	-1.47122	0.0433367	-1.72288	0.0317542	-1.71087	3.98044	0.12042
1376276_PM_at	BF390773	---	0.946628	-1.32582	0.937263	-1.29721	0.0365554	-1.39392	0.0727024	-1.3698	0	-1.71	7.02053	2.34787e-07
1389930_PM_at	AI598451	Hspa9	0.946628	-1.3911	0.937263	-1.18606	0.0447926	-1.48024	0.0769454	-1.46149	0.00604641	-1.70278	221.991	149.025
1392308_PM_at	AI044869	Pla2g2d	0.946628	1.22656	0.998442	1.00291	0.988565	1.00444	0.284748	1.36216	0.0406586	1.69967	239.622	157.53
1389541_PM_at	AI410836	---	0.946628	-1.11947	0.937263	-1.32082	0.159017	-1.42621	0.153244	-1.49042	0.0336941	-1.69645	44.7194	5.30542
1384108_PM_at	AI044826	Cdc45	0.946628	-1.27841	0.937263	-1.24145	0	-1.60852	0	-1.55977	0	-1.69133	12.9499	2.75355
1370119_PM_at	NM_022634	Lst1	0.946628	-1.21625	0.937263	-1.27339	0.914595	-1.02627	0.189606	1.38877	0.0205312	1.68973	121.118	91.5085
1368661_PM_at	U51153	Slc13a2	0.946628	-1.1445	0.937263	-1.3011	0.165075	-1.35482	0.0485283	-1.60897	0.0130041	-1.68881	236.556	156.079
1389659_PM_at	AI230591	Ctla2a	0.94672	1.12308	0.954855	1.09772	0.871796	1.04848	0.338907	1.33696	0.0471958	1.68817	191.389	133.258
1382776_PM_at	AI716936	Mboat1	0.946628	-1.18484	0.937263	-1.33829	0.309662	-1.31742	0.329875	-1.34003	0.0484968	-1.68792	285.259	177.795
1394552_PM_at	BF287082	---	0.946628	-1.07713	0.954855	-1.06073	0.0530348	-1.39955	0.0646256	-1.42186	0.00311702	-1.68751	52.0078	18.8103
1394031_PM_at	AA800742	Fam83d	0.946628	1.1167	0.937263	-1.32609	0.0414466	-1.54216	0.209717	-1.34461	0.0136276	-1.6853	240.785	158.077
1391116_PM_at	BG381692	---	0.946628	-1.22897	0.937263	-1.16886	0.118577	-1.47052	0.275791	-1.34925	0.0304512	-1.68524	277.421	174.482
1374739_PM_at	AI236771	Cdca4	0.946628	-1.19547	0.937263	-1.26777	0.151554	-1.47147	0.295856	-1.36533	0.0494903	-1.68414	57.1028	3.16286
1379386_PM_at	BE107238	Gtse1	0.987597	1.02174	0.937263	-1.19626	0.0774383	-1.55699	0.0980302	-1.57477	0.0322988	-1.6833	31.1558	11.5474
1393379_PM_a_at	AI385291	Blk	0.973836	-1.04528	0.950554	-1.09355	0.698166	1.09648	0.071425	1.5835	0.02362	1.68194	130.353	97.4796
1374609_PM_at	AI011183	---	0.999253	1.00104	0.937263	-1.31729	0.321554	-1.24139	0.167791	-1.39007	0.0101477	-1.68015	163.169	117.482
1395420_PM_at	BF548457	---	0.954183	1.09321	0.950554	-1.10916	0.137942	-1.49715	0.0406161	-1.84801	0.0547608	-1.67961	NA	NA
1375017_PM_at	BI296120	---	0.946628	-1.609	0.937263	-1.35313	0.245433	-1.33591	0.301216	-1.32983	0.0340468	-1.67863	0.93566	0.142778
1379409_PM_at	AW915474	Atxn7	0.946628	-1.27186	0.937263	-1.36542	0.127033	-1.49855	0.0445435	-1.80087	0.0517697	-1.67813	NA	NA
1396131_PM_at	BF289712	Fam134c	0.946628	-1.21811	0.94715	-1.08825	0.285194	-1.23918	0.387516	-1.21207	0.0108262	-1.67612	222.979	149.512
1371568_PM_at	AI145381	Sncb	0.946628	-1.32318	0.937263	-1.21414	0.0392589	-1.38683	0.00661125	-1.5358	0	-1.67401	180.263	127.187
1376032_PM_at	BF283840	---	0.946628	-1.33431	0.937263	-1.34186	0.197335	-1.32591	0.0893071	-1.50492	0.0168623	-1.67244	6.27589	1.2231e-06
1369352_PM_at	NM_031787	Hipk3	0.946628	-1.11093	0.937263	-1.28713	0.0109722	-1.43863	0.0253678	-1.42375	0	-1.67166	12.176	4.03383
1386382_PM_at	AW534220	Osbpl1a	0.946628	-1.27043	0.937263	-1.34227	0.00846168	-1.6954	0.0227126	-1.60726	0.00311702	-1.66733	7.19734	1.96723
1382966_PM_at	AI011717	---	0.946628	-1.27213	0.946796	-1.06135	0	-1.52757	0	-1.50161	0	-1.66699	46.98	0.004318
AFFX-r2-Bs-lys-M_at		---	0.990794	-1.03197	0.938551	-1.29451	0.655709	-1.22543	0.0121163	-3.28831	0.284178	-1.6645	NA	NA
1383486_PM_at	AA926109	---	0.946628	-1.19742	0.938887	-1.1237	0.360801	-1.22345	0.0994869	-1.4967	0.0215793	-1.66386	184.098	129.301
1376770_PM_at	BM389214	Efhd1	0.946628	-1.30187	0.937263	-1.41952	0.0290388	-1.66695	0.216889	-1.38285	0.0297179	-1.66378	6.91839	7.25672e-07
1370940_PM_at	BG378746	Tjp2	0.946628	-1.24349	0.937263	-1.48102	0.191154	-1.37331	0.15142	-1.47616	0.0354104	-1.66127	14.3092	9.11812e-05
1384335_PM_at	BE111885	---	0.96741	-1.05617	0.99403	1.00983	0.175953	-1.38444	0.0358377	-1.74861	0.0322988	-1.65993	48.4995	0.8384
1374277_PM_at	BI289615	Ccnjl	0.946628	-1.15335	0.937263	-1.1851	0.363368	-1.25976	0.181494	-1.45358	0.0458596	-1.65954	311.855	188.562	BMD > highest dose: 300.0
1368870_PM_at	NM_013060	Id2	0.993418	-1.01146	0.937263	-1.30587	0.584796	-1.13915	0.07319	-1.60738	0.0338266	-1.6595	222.981	149.513
1397126_PM_at	BF403942	---	0.946628	-1.30259	0.937263	-1.24401	0	-1.50701	0.0195316	-1.38205	0	-1.65549	4.5857	0.905107
1370837_PM_at	AF008197	Sycn	0.946628	-1.35308	0.937263	-1.24686	0	-1.55479	0	-1.46833	0	-1.65536	5.79454	0.232374
1388876_PM_at	AI231802	---	0.946628	-1.21509	0.937263	-1.22877	0.0192007	-1.54382	0.046373	-1.50786	0.00714607	-1.65387	21.9267	3.96535
1369012_PM_at	NM_017128	Inhba	0.960844	-1.06316	0.947917	-1.09735	0.387791	-1.22018	0.141218	-1.4583	0.0297179	-1.65251	197.955	136.754
1383240_PM_at	BE110753	Itga6	0.99638	1.00651	0.937263	-1.18156	0.0967359	-1.51195	0.162528	-1.47614	0.0433103	-1.65202	38.7496	11.876
1394653_PM_at	BM387172	LOC100363509	0.946628	-1.24142	0.937263	-1.35308	0.416464	-1.19602	0.117091	-1.4697	0.0182975	-1.6505	245.275	160.173
1385321_PM_at	AW532713	Prmt8	0.946628	-1.27304	0.937263	-1.12761	0	-1.53681	0.0121163	-1.4368	0	-1.64923	34.9947	5.87815
1381267_PM_at	BI292529	---	0.946628	-1.45804	0.937263	-1.20432	0.109506	-1.43034	0.165798	-1.41414	0.0212128	-1.64891	332.214	196.342	BMD > highest dose: 300.0
1368515_PM_at	NM_053927	Epb41l3	0.982258	-1.03054	0.937263	-1.19128	0.958841	1.01471	0.235488	1.39916	0.0427795	1.6477	177.911	125.879
1387396_PM_at	NM_053469	Hamp	0.946628	1.14695	0.959131	1.061	0.350363	-1.21741	0.0283082	-1.71034	0.0256741	-1.64454	37.6576	0.3819
1386045_PM_at	AA893205	---	0.946628	-1.31193	0.937263	-1.2891	0.0335746	-1.37565	0.0584457	-1.36548	0	-1.64272	4.28466	6.68909e-06
1376456_PM_at	BE114264	Nmnat2	0.988043	1.01953	0.937263	-1.24121	0.235035	-1.33423	0.659217	-1.13181	0.0389847	-1.64212	282.077	176.458
1392362_PM_at	BE097725	---	0.953879	-1.06319	0.937263	-1.21896	0.174604	-1.28314	0.24684	-1.26437	0.0047943	-1.64188	183.792	129.133
1381187_PM_at	BE102551	---	0.946628	-1.30951	0.937263	-1.30537	0.0227226	-1.38679	0	-1.55087	0	-1.6403	4.28602	0.85287
1384616_PM_at	AW523666	Fkbp15	0.946628	-1.38348	0.937263	-1.2658	0.00445479	-1.53935	0	-1.52187	0	-1.63979	3.37347	0.0147264
1393147_PM_at	AW533569	Clca5	0.946628	-1.14096	0.937263	-1.18005	0.246003	-1.27273	0.0207593	-1.64849	0.0157566	-1.63926	173.92	123.64
1371534_PM_at	AI407908	LOC100911440 /// Slc25a22	0.946628	-1.17718	0.937263	-1.32693	0.331119	-1.22685	0.0227126	-1.66295	0.0168623	-1.63908	228.397	152.162
1384761_PM_at	AI501676	---	0.946628	-1.18833	0.937263	-1.36347	0.13454	-1.34644	0.0610569	-1.50379	0.0101477	-1.63871	8.82094	2.15819
AFFX-r2-Bs-thr-3_s_at		---	0.948424	-1.12687	0.937263	-1.28955	0.863216	-1.05639	0.00661125	-2.43244	0.100261	-1.63846	NA	NA
1395722_PM_at	BF288345	---	0.946628	-1.21421	0.937263	-1.21687	0.16393	-1.31075	0.112637	-1.40996	0.0123567	-1.63817	206.646	141.285
1380647_PM_at	BF413183	---	0.946628	-1.22277	0.937263	-1.42762	0	-1.67703	0.0180516	-1.50807	0.0047943	-1.63688	4.83859	1.61231
1373631_PM_at	BF284067	Rap1gap	0.956624	-1.07255	0.937263	-1.51049	0.197029	-1.36312	0.836126	-1.06208	0.0379845	-1.63637	302.218	281.417	BMD > highest dose: 300.0
1398056_PM_at	BF412924	---	0.946628	-1.28355	0.937263	-1.19195	0	-1.51173	0	-1.51887	0	-1.63614	12.9812	3.07208
1376696_PM_at	AI175442	---	0.946628	-1.31625	0.937263	-1.3955	0.651756	-1.11084	0.244508	-1.3503	0.032707	-1.6355	391.988	217.131	BMD > highest dose: 300.0
AFFX-DapX-3_at		---	0.946628	-1.14618	0.937263	-1.24084	0.684059	-1.11892	0.0121163	-2.11474	0.0640376	-1.6343	NA	NA
1397930_PM_at	BE104754	---	0.946628	-1.25175	0.938887	-1.11581	0.0610033	-1.46387	0.295318	-1.27267	0.0168623	-1.63228	279.635	175.425
1384507_PM_at	AA817708	Fam105a	0.948424	-1.09378	0.950554	-1.09025	0.569673	-1.13739	0.836064	1.05897	0.0306353	1.62903	203.631	0.9435
1386732_PM_at	BF558083	Bbs1	0.946628	-1.14585	0.937263	-1.18507	0.0298229	-1.35038	0.0100287	-1.45511	0	-1.62835	39.7927	9.05939
1384608_PM_at	BF407962	---	0.946628	-1.26779	0.937263	-1.19191	0.17217	-1.32501	0.243995	-1.30369	0.0230358	-1.6274	221.021	148.545
1395952_PM_at	BF393396	---	0.946628	-1.3409	0.937263	-1.42858	0.00652809	-1.54243	0.0121163	-1.51146	0	-1.62639	2.39316	0.381384
1383220_PM_at	BE114231	---	0.946628	-1.2825	0.937263	-1.30812	0	-1.58857	0.00661125	-1.55665	0	-1.62625	5.19389	1.51433
1370424_PM_at	L17318	Prb1	0.946628	-1.28627	0.937263	-1.10531	0.203263	-1.22455	0.0383973	-1.42972	0	-1.62455	170.568	121.74
1396832_PM_at	BE095868	Kb15	0.946628	-1.24861	0.937263	-1.30289	0.0140055	-1.52287	0.122905	-1.31437	0	-1.62308	6.51818	1.01136
1370703_PM_at	M35297	Mrgprf	0.946628	-1.20623	0.937263	-1.39704	0	-1.59994	0.0452183	-1.4161	0	-1.62249	5.78915	1.66881
1383684_PM_at	BI288761	Asf1b	0.955266	-1.05783	0.937263	-1.31404	0.0169304	-1.55448	0.262408	-1.25654	0.0047943	-1.62183	15.3943	5.10776
1377902_PM_a_at	AA893822	Rad52	0.974166	1.04941	0.937263	1.26104	0.135459	1.48454	0.0383973	1.78749	0.0631537	1.62062	NA	NA
1388012_PM_at	U29174	Prrxl1	0.946628	-1.25347	0.937263	-1.15056	0.00445479	-1.45818	0.00661125	-1.40764	0	-1.61989	26.491	4.78202
1385475_PM_a_at	AI030451	Stra6	0.946628	-1.21042	0.937263	-1.23773	0.0862216	-1.33841	0.0903357	-1.38394	0.00822478	-1.61753	206.271	141.091
1395309_PM_at	AI764313	---	0.946628	-1.09903	0.937263	-1.2513	0.0244803	-1.49178	0.0664552	-1.42275	0.00822478	-1.61731	17.797	0.7119
1375532_PM_at	AI008792	---	0.946628	-1.14156	0.937263	-1.45734	0.251432	-1.30505	0.0475618	-1.64764	0.0332073	-1.61704	27.4673	3.2138
1394976_PM_at	AI008980	---	0.946628	-1.19037	0.937263	-1.21106	0.0817624	-1.51001	0.260507	-1.35214	0.0410692	-1.61662	61.8796	3.81785
1393036_PM_at	AI044340	Psrc1	0.946628	-1.19502	0.937263	-1.17009	0.147759	-1.28356	0.226158	-1.26213	0.0047943	-1.61534	216.341	146.212
AFFX-LysX-3_at		---	0.946628	-1.2065	0.937263	-1.24294	0.726798	-1.11576	0.0297562	-2.10584	0.11966	-1.61454	NA	NA
1367660_PM_at	NM_024162	Fabp3	0.963606	1.06451	0.959131	1.07289	0.565216	1.15285	0.19698	1.41911	0.0462168	1.61271	181.062	127.629
1392029_PM_at	BF403812	Ccz1	0.946628	-1.3485	0.937263	-1.2587	0	-1.56465	0	-1.64132	0	-1.61262	5.84476	1.11827
1390758_PM_at	BF393473	---	0.946628	-1.36101	0.937263	-1.24074	0.012837	-1.49736	0.07319	-1.3492	0.00311702	-1.61084	3.88281	3.22281e-05
1371213_PM_at	AJ005023	RT1-A3	0.946628	-1.26053	0.937263	-1.11499	0.0399399	-1.45147	0.141314	-1.34238	0.00311702	-1.61025	217.529	146.807
1395400_PM_at	AI178515	RGD1305508	0.9694	-1.04036	0.937263	-1.2591	0.114374	-1.33259	0.106037	-1.38903	0.00604641	-1.61024	24.7498	6.3271
AFFX-r2-Bs-dap-3_at		---	0.946628	-1.1391	0.946652	-1.14342	0.685983	-1.12414	0.0336638	-1.9308	0.0958398	-1.60965	NA	NA
1397265_PM_at	AW529600	---	0.946628	-1.23556	0.937263	-1.12619	0.487116	-1.14568	0.17456	-1.34691	0.0142638	-1.60952	200.461	138.072
1374084_PM_at	BE119993	---	0.946628	-1.2732	0.937263	-1.25595	0.00652809	-1.44127	0.0100287	-1.42896	0	-1.6087	7.78398	1.11616
1372276_PM_at	BG378613	Agpat3	0.946628	-1.27064	0.937263	-1.6001	0.12955	-1.36072	0.145542	-1.39546	0.0192068	-1.60848	418.293	225.422	BMD > highest dose: 300.0
1378220_PM_at	AI111983	LOC497860	0.946628	-1.44316	0.937263	-1.201	0.0375169	-1.7421	0.796667	-1.08263	0.0709091	-1.60796	NA	NA
1395075_PM_at	BF404541	---	0.946628	-1.20322	0.937263	-1.18204	0.154815	-1.26904	0.339988	-1.19196	0.00604641	-1.60642	277.758	180.231
1377967_PM_at	AI112987	Cdt1	0.946628	-1.26074	0.937263	-1.29763	0.0173822	-1.83863	0.175162	-1.43915	0.0509191	-1.60629	NA	NA
1390903_PM_at	AI105410	---	0.946628	-1.3821	0.937263	-1.25569	0.00652809	-1.53847	0.0100287	-1.52376	0	-1.60479	3.22645	4.89663e-07
1391285_PM_at	BE097015	Zfyve9	0.954539	1.07719	0.937263	-1.16254	0.28332	-1.2891	0.0121163	-1.9403	0.0408342	-1.6038	47.0472	0.6579
1378280_PM_at	AI712832	RGD1306148	0.946628	-1.25149	0.937263	-1.21622	0.0438931	-1.3641	0.0215744	-1.47085	0	-1.6026	34.629	2.34308
1391096_PM_at	AI764493	Foxd3	0.946628	-1.3817	0.937263	-1.29411	0.00445479	-1.56491	0.0100287	-1.47862	0	-1.60185	2.73872	1.19943e-06
1379120_PM_at	BF393971	---	0.946628	-1.25864	0.937263	-1.2577	0.0414466	-1.39191	0.236853	-1.23968	0.00311702	-1.60143	10.804	6.46045e-06
1369405_PM_a_at	X15834	Chrnb4	0.946628	-1.19109	0.937263	-1.20119	0.0133931	-1.43828	0.0163717	-1.48211	0	-1.60118	23.5964	4.84885
1371106_PM_at	AF003598	Itgb7	0.946628	-1.32574	0.937263	-1.36145	0.0471803	-1.59915	0.223769	-1.36723	0.044912	-1.60018	4.31851	6.01168e-06
1392148_PM_at	BF391605	---	0.946628	-1.3245	0.937263	-1.37514	0.0356834	-1.54808	0.137414	-1.40772	0.0232579	-1.60011	4.9805	6.31294e-05
1381581_PM_at	AW535025	---	0.946628	-1.36202	0.937263	-1.24635	0.0097691	-1.52778	0.213064	-1.24263	0	-1.59945	0.93566	0.142778
1379049_PM_a_at	AW532022	LOC100912074	0.946628	-1.19227	0.937263	-1.21979	0.00445479	-1.51793	0	-1.46511	0	-1.59784	10.5113	3.40169
1396856_PM_at	AW528716	---	0.946628	-1.18793	0.937263	-1.19221	0.0213281	-1.51925	0.0464328	-1.47852	0.00822478	-1.59682	27.2245	4.99248
1370146_PM_at	NM_053296	Glrb	0.946628	-1.16756	0.937263	-1.26028	0.156883	-1.26618	0.101823	-1.34795	0.00311702	-1.59641	196.481	135.975
1387589_PM_at	NM_022931	Rims3	0.946628	-1.34837	0.937263	-1.30294	0	-1.54267	0	-1.53199	0	-1.59528	3.06919	0.488892
1378063_PM_at	AW524795	---	0.946628	-1.19626	0.950554	-1.05845	0.0228899	-1.40971	0.11522	-1.29291	0	-1.59416	191.055	133.079
1382916_PM_at	AI179520	---	0.946628	-1.08041	0.937263	-1.15025	0.0933372	-1.3369	0.506423	-1.13837	0.0047943	-1.59343	227.424	151.689
1392080_PM_at	AA925824	---	0.946628	-1.27533	0.937263	-1.23059	0.102909	-1.31125	0.0163717	-1.56579	0.0047943	-1.5917	184.911	129.747
1391801_PM_at	AI716281	---	0.946628	-1.28899	0.937263	-1.21189	0	-1.45144	0	-1.62017	0	-1.59166	18.6353	2.78086
1390860_PM_at	AI230709	Igf2bp3	0.946628	-1.19514	0.938887	-1.17339	0.266192	-1.39319	0.030232	-2.04029	0.119864	-1.59147	NA	NA
1397548_PM_at	BF417363	Hmha1	0.946628	1.20606	0.950554	1.09381	0.890641	1.03598	0.486389	1.20128	0.0396446	1.59144	318	190.951	BMD > highest dose: 300.0
1386739_PM_at	BF545627	Etv4	0.946628	-1.23516	0.937263	-1.13075	0.00846168	-1.49509	0.0593124	-1.3657	0	-1.59075	26.5661	4.83176
1394751_PM_at	AI577528	---	0.946628	-1.37124	0.937263	-1.25171	0.0254479	-1.45428	0.0321494	-1.473	0.00714607	-1.59027	2.45065	3e-13
1387243_PM_at	K02422	Cyp1a2	0.946628	-1.20765	0.946652	-1.08545	0.510739	1.1234	0.0724031	1.41828	0.0108262	1.58717	120.679	91.2206
1379569_PM_at	AI113204	---	0.946628	-1.1695	0.937263	-1.27762	0.0355541	-1.39019	0.168153	-1.27364	0	-1.58628	11.54	2.05241
1378272_PM_at	BF411569	---	0.946628	-1.26554	0.937263	-1.22683	0.0192007	-1.44544	0.0100287	-1.49114	0.00311702	-1.58617	7.69507	1.77332
1369615_PM_at	NM_053741	Rap2a	0.946628	-1.19073	0.971014	-1.03862	0.0298229	-1.53937	0.102472	-1.44128	0.0196883	-1.58558	44.3863	40.8693
1384384_PM_at	BF543289	RGD1304592	0.946628	-1.213	0.937263	-1.29663	0.0162394	-1.61476	0.0579996	-1.48753	0.0175332	-1.58545	14.4725	2.53668
1392213_PM_at	BM389936	---	0.970031	1.04604	0.950043	-1.08805	0.568862	-1.13019	0.661682	-1.1135	0.02604	-1.58458	247.336	161.127
1396982_PM_at	AI410832	---	0.946628	-1.1661	0.937263	-1.14565	0.00652809	-1.36249	0.0180516	-1.35261	0	-1.58423	25.0269	7.91921
1377048_PM_at	H31813	Dak	0.946628	-1.17646	0.937263	-1.33074	0.185828	-1.35751	0.067368	-1.59451	0.0421413	-1.58293	28.2854	3.26078
1388973_PM_at	BM388861	Col9a1	0.946628	-1.20916	0.937263	-1.264	0	-1.52203	0.0121163	-1.46409	0	-1.58285	8.4533	2.38272
1394873_PM_at	AI454447	Mtmr2	0.946628	-1.33098	0.937263	-1.33812	0	-1.54358	0.0480037	-1.3804	0	-1.58218	2.6194	1.16201e-07
1369623_PM_at	NM_022613	---	0.946628	-1.22794	0.937263	-1.2376	0.126951	-1.28452	0.126364	-1.31747	0.00604641	-1.58142	269.94	171.258
1392078_PM_at	BE108128	---	0.946628	-1.37944	0.937263	-1.27077	0	-1.67992	0.00661125	-1.54466	0.00311702	-1.58039	2.92675	0.485538
1379789_PM_at	BF410639	---	0.946628	-1.21761	0.937263	-1.19742	0.0791609	-1.49065	0.221286	-1.36321	0.0429839	-1.57935	80.8468	2.5232
1377293_PM_at	BF413676	---	0.946628	-1.13724	0.937263	-1.22462	0.128584	-1.33736	0.246866	-1.27804	0.0152792	-1.5789	266.86	169.912
1381482_PM_at	AI555166	---	0.946628	-1.11013	0.937263	-1.30439	0.195274	-1.33262	0.262161	-1.31602	0.0425581	-1.5772	28.8505	3.64573
1375481_PM_at	BF415102	Tead1	0.946628	-1.43938	0.937263	-1.56375	0.00846168	-1.77071	0.0358377	-1.61445	0.0239431	-1.57706	2.10722	3e-13
1380896_PM_at	BF399974	---	0.946628	-1.22128	0.937263	-1.16144	0.143683	-1.30933	0.102472	-1.38905	0.0152792	-1.57688	259.276	166.553
1395357_PM_at	BG672052	Map1b	0.946628	-1.13272	0.98379	-1.01881	0.0592771	-1.41129	0.138449	-1.34873	0.0136276	-1.57686	160.757	116.073
1374276_PM_at	BE104102	---	0.946628	-1.41046	0.937263	-1.50744	0.476704	-1.22734	0.0283082	-2.00945	0.121297	-1.57656	NA	NA
1380635_PM_at	BI275816	---	0.980857	-1.02591	0.937263	-1.32866	0.0922729	-1.38281	0.121769	-1.38318	0.0152792	-1.57524	15.1586	5.70923
1369297_PM_at	NM_057116	Ppp2r2c	0.946628	-1.12144	0.937263	-1.14813	0.133108	-1.26696	0.204066	-1.25034	0.0047943	-1.57403	153.025	111.496
1368338_PM_at	NM_053983	Cd52	0.946628	-1.20605	0.959131	-1.06297	0.565827	-1.13418	0.398379	1.23156	0.0441226	1.57395	176.31	124.984
1369877_PM_at	NM_031538	Cd8a	0.946628	-1.3121	0.937263	-1.3182	0.0097691	-1.59762	0.00661125	-1.64852	0.0130041	-1.57392	7.71843	1.21433
1396342_PM_at	BF392211	---	0.946628	-1.31514	0.937263	-1.15088	0.0235902	-1.38839	0.10429	-1.29626	0	-1.57255	236.203	155.912
1369512_PM_at	NM_053408	Chst3	0.946628	-1.29446	0.937263	-1.21296	0.00445479	-1.45596	0	-1.46014	0	-1.57165	8.7302	0.988672
1390895_PM_at	AA957047	LOC302495	0.946628	-1.35658	0.937263	-1.30241	0.0133931	-1.5672	0.0195316	-1.55446	0.0108262	-1.57106	2.62965	0.4811
1375555_PM_at	AW251423	LOC100360074	0.946628	-1.26467	0.977604	-1.02698	0.0765754	-1.38937	0.160273	-1.34168	0.0152792	-1.57101	226.015	151.002
1395738_PM_at	AW143035	---	0.946628	-1.38202	0.937263	-1.21805	0.0375169	-1.39751	0.0893071	-1.34923	0.00311702	-1.57069	0.93566	0.142778
1393903_PM_at	AW526742	---	0.946628	-1.23903	0.937263	-1.11237	0.245256	-1.18164	0.0824019	-1.31126	0	-1.56901	146.125	107.325
1378374_PM_at	BE100748	RGD1560137	0.946628	-1.24572	0.937263	-1.17386	0	-1.61065	0.00661125	-1.49996	0	-1.56876	14.6371	0.02103
1372181_PM_at	BM392229	Rpa1	0.946628	-1.23089	0.937263	-1.23048	0.222472	-1.2817	0.157599	-1.37528	0.027237	-1.56847	275.135	173.504
1376500_PM_at	AI639044	Fbxo23	0.946628	-1.34147	0.937263	-1.42366	0.0109722	-1.7375	0.0566442	-1.57945	0.0385039	-1.56803	3.55785	0.622699
1369572_PM_at	NM_017145	Mcpt1	0.946628	-1.19673	0.937263	-1.23983	0.0382254	-1.3372	0.0467037	-1.36479	0	-1.56646	10.6164	2.07394
1395312_PM_at	BE121118	---	0.946628	-1.32469	0.937263	-1.2907	0.0695031	-1.3244	0.00661125	-1.59458	0.0047943	-1.56607	4.51493	1.11222e-06
1380609_PM_at	BF405083	Lgmn	0.946628	-1.21666	0.937263	-1.18357	0.020165	-1.46748	0.0639569	-1.3908	0.0047943	-1.56585	16.6024	3.08636
1396611_PM_at	BF404562	---	0.946628	-1.25107	0.937263	-1.18134	0.0465978	-1.35773	0.117091	-1.3028	0.0047943	-1.56449	199.968	137.813
1368714_PM_at	NM_022846	Prl8a2	0.946628	-1.19147	0.937263	-1.18345	0.020165	-1.37057	0.0180516	-1.39917	0	-1.56432	20.9414	4.34093
1371265_PM_at	X83264	---	0.946628	-1.14836	0.937263	-1.21362	0.0498744	-1.3396	0.0144162	-1.45609	0	-1.56386	25.2761	5.29043
1389045_PM_at	AW251869	---	0.966601	1.05161	0.99959	-1.00037	0.481289	-1.15581	0.301352	-1.27229	0.0336941	-1.56338	193.023	134.135
1388440_PM_at	AI408482	Aph1b /// RGD1559979	0.954539	-1.06608	0.937263	-1.24389	0.274212	-1.25514	0.0322988	-1.61637	0.0304512	-1.56249	50.6214	0.4657
1387716_PM_at	NM_013070	Utrn	0.946628	-1.46726	0.937263	-1.39384	0.0345989	-1.45422	0.08634	-1.38432	0.00822478	-1.5621	0.93566	0.142778
1397339_PM_at	AI763894	---	0.946628	-1.20162	0.937263	-1.23365	0.0169304	-1.41609	0.0358377	-1.40037	0	-1.56132	13.0597	2.44872
1377583_PM_at	BE115671	---	0.946628	-1.52987	0.937263	-1.26089	0.0235902	-1.48799	0.0566442	-1.43058	0.0116046	-1.56067	0.93566	0.142778
1381025_PM_at	BF410266	---	0.946628	-1.19035	0.984343	1.01878	0.0337733	-1.49709	0.227832	-1.2889	0.0192068	-1.56039	206.164	141.036
AFFX-r2-Bs-thr-M_s_at		---	0.999788	-1.00047	0.937263	-1.26722	0.779364	1.12203	0.0495112	-2.32702	0.281756	-1.56036	NA	NA
1392139_PM_at	BE105731	---	0.946628	-1.11743	0.937263	-1.14244	0.0704296	-1.35489	0.0763132	-1.38995	0.00929522	-1.55997	55.4688	10.3398
1370055_PM_at	M83681	Rab3d	0.946628	-1.27549	0.937263	-1.29855	0.406629	-1.17232	0.200747	-1.31376	0.0201246	-1.5595	291.601	180.428
1384835_PM_at	AI547468	---	0.946628	-1.15706	0.937263	-1.2435	0.275249	-1.26746	0.0593124	-1.55401	0.0359735	-1.55937	247.475	161.191
1385022_PM_at	BE120566	Dgkd	0.946628	-1.29336	0.937263	-1.25236	0.193806	-1.33364	0.313643	-1.27839	0.0410692	-1.55926	39.4024	7.40095e-06
1394699_PM_at	BG671896	---	0.946628	-1.1371	0.946652	-1.10759	0.0676155	-1.49403	0.0195316	-1.75529	0.0382604	-1.55888	34.9745	0.7556
1398093_PM_at	BI290003	Nup62cl	0.946628	-1.1232	0.938887	-1.09298	0.0659116	-1.35036	0.407916	-1.16739	0.0047943	-1.55845	233.972	154.848
1398289_PM_a_at	NM_030999	Crhr1	0.946628	-1.12635	0.937263	-1.23096	0.0382254	-1.3708	0.0215744	-1.45082	0.00311702	-1.55835	23.161	4.99181
1382731_PM_at	AA818685	---	0.946628	-1.39482	0.937263	-1.33981	0.00445479	-1.5322	0.0227126	-1.44444	0.0047943	-1.55776	0.93566	0.142778
1385188_PM_at	BG379787	RGD1309188	0.946628	-1.19892	0.937263	-1.18696	0.0367965	-1.45868	0.046373	-1.48096	0.0116046	-1.55704	40.7656	4.66061
1391365_PM_at	BF416465	Abat	0.946628	-1.26485	0.937263	-1.11727	0.119605	-1.30134	0.35667	-1.189	0.00714607	-1.55681	302.616	184.903	BMD > highest dose: 300.0
1368017_PM_at	NM_022582	Lgals7	0.946628	-1.15815	0.937263	-1.17994	0.0624497	-1.43945	0.156739	-1.35595	0.0208337	-1.55571	45.7825	5.06597
1381066_PM_at	BF403440	---	0.946628	-1.18408	0.999662	-1.0002	0.0431241	-1.39262	0.0322988	-1.48493	0.00311702	-1.55549	46.95	0.07213
1394404_PM_at	BF393048	Strn4	0.946628	-1.17715	0.941601	-1.07777	0.0109722	-1.47886	0.0100287	-1.50989	0.00311702	-1.55478	35.0227	0.03043
1375329_PM_at	BF523837	---	0.946628	-1.20813	0.937263	-1.13268	0	-1.45368	0	-1.45858	0	-1.55449	27.4634	6.90059
1388968_PM_at	BF402642	Mpped1	0.946628	-1.21781	0.937263	-1.25377	0.0573814	-1.44562	0.0893071	-1.44555	0.0242725	-1.5535	15.7744	2.15027
1397811_PM_at	AI137142	RGD1311723	0.946628	-1.21451	0.937263	-1.11219	0.0322128	-1.39835	0.0383973	-1.41466	0	-1.55307	47.103	9.51163
1397069_PM_at	BE117298	---	0.946628	-1.17899	0.937263	-1.20965	0.0642988	-1.45642	0.0207593	-1.6759	0.0315142	-1.55283	35.435	6.25216
1377569_PM_at	AW534117	Sav1	0.946628	-1.21368	0.937263	-1.20344	0	-1.55589	0	-1.55946	0	-1.55207	14.3657	3.78797
1385319_PM_at	BE108386	Arhgap27	0.946628	-1.39646	0.937263	-1.16981	0.0375169	-1.44938	0.092784	-1.38203	0.0130041	-1.55158	0.93566	0.142778
1395817_PM_at	BI290516	---	0.946628	-1.21495	0.937263	-1.19017	0.0373406	-1.39883	0.149335	-1.29607	0.00714607	-1.55133	14.2971	1.8073
1378946_PM_at	BF416813	Plekha1	0.946628	-1.18283	0.937263	-1.19079	0.0097691	-1.36129	0	-1.38266	0	-1.55107	21.103	3.8369
1368704_PM_a_at	AF292102	Cspg5	0.946628	-1.25794	0.966217	-1.03742	0.012837	-1.5286	0.210416	-1.26425	0.0108262	-1.55104	102.535	6.60004
1389880_PM_at	AW525701	Foxk2	0.946628	-1.26554	0.937263	-1.24772	0.0140055	-1.41521	0.0100287	-1.45416	0	-1.5505	5.84149	1.13344
1386673_PM_at	BF550808	Odf4	0.946628	-1.07388	0.937263	-1.16318	0	-1.48648	0.067368	-1.29751	0.0047943	-1.55044	22.0846	7.47636
1396620_PM_at	BE111348	Gpc3	0.946628	-1.14943	0.937263	-1.117	0.0173822	-1.43982	0.0350938	-1.40748	0	-1.55031	29.3655	8.66225
1385026_PM_at	AW524742	---	0.946628	-1.22053	0.937263	-1.18301	0.00652809	-1.49876	0.0522658	-1.35386	0.00311702	-1.54984	18.0204	2.53791
1385744_PM_at	BF389238	---	0.946628	-1.19703	0.937263	-1.16487	0.00652809	-1.44256	0	-1.47132	0	-1.54934	16.1854	5.07477
1379992_PM_at	BM389800	Gdpd3	0.946628	-1.15965	0.937263	-1.09746	0.0879412	-1.32802	0.125205	-1.32076	0.00929522	-1.54923	175.37	124.456
1379467_PM_at	BF284065	---	0.946628	-1.15473	0.937263	-1.18725	0	-1.62084	0.184308	-1.25348	0	-1.54735	18.2871	3.57965
1398716_PM_at	BG670822	---	0.946628	-1.12758	0.937263	-1.10267	0.0248471	-1.30765	0	-1.43366	0	-1.5466	33.1083	14.6718
1387768_PM_at	NM_021588	Mb	0.946628	-1.33683	0.937263	-1.16237	0.020165	-1.49108	0.182491	-1.26511	0.00714607	-1.54639	4.79003	2.14047e-06
1378640_PM_at	BE098732	Uhrf1	0.946628	-1.27534	0.937263	-1.22278	0.0169304	-1.52039	0.0308629	-1.52189	0.0148736	-1.54617	19.4064	1.60251
1380658_PM_at	BF402406	---	0.946628	-1.27858	0.937263	-1.2445	0	-1.49998	0	-1.4593	0	-1.5459	3.92038	1.11716
1397490_PM_at	AI237039	Spata13	0.946628	-1.24904	0.937263	-1.19807	0.0613399	-1.36495	0.0700687	-1.39321	0.0116046	-1.54575	15.3538	1.29872
1398547_PM_at	BE107624	---	0.946628	-1.28268	0.937263	-1.14782	0.0359717	-1.37565	0.0350938	-1.39513	0	-1.54511	223.804	149.918
1390826_PM_at	BM386821	LOC100360116	0.946628	-1.2436	0.937263	-1.28442	0.0162394	-1.40648	0.0376075	-1.35512	0	-1.54503	3.58609	0.867525
1388671_PM_at	BI298066	---	0.946628	-1.31883	0.937263	-1.34852	0	-1.55238	0.0253678	-1.39416	0	-1.54407	1.87132	0.285555
1380329_PM_at	AI717253	Opalin	0.946628	-1.16461	0.937263	-1.22865	0.0244803	-1.39886	0.110392	-1.30066	0.00311702	-1.54396	11.8669	2.56384
1368039_PM_at	NM_022599	Synj2bp	0.946628	-1.2746	0.937263	-1.32106	0.0803876	-1.47193	0.142262	-1.43262	0.0458596	-1.54274	8.47241	2.61373e-06
AFFX-PheX-5_at		---	0.961186	-1.09884	0.937263	-1.22571	0.773359	-1.11021	0.0460429	-2.2115	0.236563	-1.54245	NA	NA
1391137_PM_at	BM386674	RGD1359334	0.946628	-1.23196	0.937263	-1.20522	0.041644	-1.33899	0.0452183	-1.37663	0.00311702	-1.54215	11.8342	1.52237
AFFX-PheX-3_at		---	0.946628	-1.14537	0.937263	-1.21567	0.656311	-1.13823	0.00661125	-2.18947	0.128482	-1.54105	NA	NA
1393381_PM_at	AA924139	---	0.946628	-1.05975	0.937263	-1.1852	0.0579975	-1.2867	0.148033	-1.23858	0	-1.54077	164.882	118.475
1395950_PM_at	BG380812	---	0.997591	1.00269	0.958167	1.04841	0.0810656	-1.3225	0.139603	-1.30398	0.00929522	-1.54067	166.285	119.286
1396930_PM_x_at	AI549391	---	0.946628	-1.31024	0.937263	-1.25206	0.00445479	-1.52472	0.0163717	-1.49038	0.00604641	-1.54054	4.52888	0.735916
1394739_PM_at	BE102817	---	0.946628	-1.18444	0.937263	-1.10366	0.0120694	-1.44859	0.0163717	-1.43012	0	-1.54031	18.5485	0.06105
1398302_PM_at	AI013501	Prl7a3	0.946628	-1.1248	0.937263	-1.18359	0.00652809	-1.40479	0.115948	-1.24814	0	-1.53953	14.5101	3.93262
1376768_PM_at	BM386807	---	0.946628	-1.25868	0.937263	-1.20599	0.229684	-1.29372	0.292426	-1.28599	0.0438269	-1.53896	284.787	177.598
1385068_PM_at	BF397283	---	0.946628	-1.40331	0.937263	-1.24007	0.049093	-1.99386	0.45645	-1.34343	0.239851	-1.53884	NA	NA
1383225_PM_at	BF396682	---	0.946628	-1.36215	0.937263	-1.2444	0.0984718	-1.34433	0.428834	-1.17478	0.0178666	-1.53862	303.016	287.817	BMD > highest dose: 300.0
1392305_PM_at	BE106921	---	0.946628	-1.174	0.952852	-1.06805	0.523297	-1.11967	0.0904711	-1.39723	0.0123567	-1.53757	139.312	103.126
1395918_PM_at	BI292754	---	0.946628	-1.27532	0.937263	-1.18072	0.0133931	-1.39222	0.0370246	-1.3592	0	-1.53755	7.00756	0.531729
1371285_PM_at	M37567	Hoxc4	0.946628	-1.36367	0.937263	-1.26867	0.0213281	-1.43688	0.0100287	-1.48671	0.00604641	-1.5374	1.87773	2.65736e-06
1388103_PM_at	AF361355	Tmem37	0.946628	-1.09594	0.937263	-1.2407	0.180371	-1.30449	0.178373	-1.3433	0.0298849	-1.53732	256.737	165.413
1391071_PM_at	AI556612	---	0.946628	-1.32403	0.937263	-1.25485	0.00652809	-1.49212	0	-1.49352	0	-1.53724	4.94453	0.0747713
1380826_PM_at	BF416438	---	0.946628	-1.27008	0.937263	-1.15639	0.0489677	-1.34035	0.0100287	-1.52815	0.00311702	-1.53648	69.5249	5.11819
1367835_PM_at	NM_019279	Pcsk1n	0.946628	-1.08767	0.937263	-1.18405	0.201722	-1.28477	0.274756	-1.27062	0.030232	-1.53604	217.499	146.793
1380560_PM_at	BI289499	---	0.993427	1.0093	0.937263	-1.18968	0.294368	-1.24965	0.13375	-1.41871	0.0387605	-1.53548	193.422	134.348
1384686_PM_at	AI071595	---	0.946628	-1.11186	0.937263	-1.18232	0.236864	-1.28745	0.493397	-1.17816	0.0406586	-1.53443	260.618	167.152
1395907_PM_at	BF416753	---	0.956633	-1.04701	0.982865	-1.01861	0.0223219	-1.4271	0.107173	-1.32262	0.00311702	-1.5344	169.562	121.166
1372240_PM_at	BG378841	Sgca	0.946628	-1.22392	0.937263	-1.25573	0.00652809	-1.47426	0.0571568	-1.34757	0.0047943	-1.5342	7.15028	1.39204
1397209_PM_at	BE107268	RGD1565712	0.946628	-1.16136	0.937263	-1.16347	0.104892	-1.31696	0.0287824	-1.49741	0.0116046	-1.53419	39.8919	9.6539
1389855_PM_at	BF414575	Ppp2r2c	0.946628	-1.17904	0.937263	-1.13159	0.0588763	-1.29799	0.0274698	-1.39986	0	-1.53351	176.908	125.319
1378742_PM_at	BM388241	Jazf1	0.946628	-1.35337	0.937263	-1.25177	0.00445479	-1.55271	0.0100287	-1.5512	0	-1.53329	3.77722	0.288112
1394846_PM_at	AI237640	Pira2	0.946628	-1.3255	0.937263	-1.16185	0.0109722	-1.3647	0.0274698	-1.34022	0	-1.53317	3.26382	3e-13
1395475_PM_at	BI298747	---	0.946628	-1.1499	0.937263	-1.18763	0.0192007	-1.37584	0.0314535	-1.36337	0	-1.53312	14.5938	4.18248
1386879_PM_at	NM_031832	Lgals3	0.954539	-1.07087	0.937263	-1.26046	0.411912	-1.19607	0.198974	1.3657	0.047582	1.53296	185.788	88.1193
1381001_PM_at	BE105897	---	0.946628	-1.21707	0.937263	-1.13155	0.0252585	-1.46046	0.1703	-1.28568	0.00929522	-1.53266	28.4511	3.04222
1380776_PM_at	BF416420	---	0.946628	-1.27518	0.937263	-1.16262	0.00445479	-1.50908	0.0121163	-1.44397	0.00311702	-1.5322	20.162	1.94333
1396939_PM_at	AI145547	---	0.946628	-1.49586	0.954752	-1.07677	0.00652809	-1.79597	0.0121163	-1.66857	0.0351778	-1.53158	47.4209	0.003317
1368766_PM_at	NM_012864	Mmp7	0.946628	-1.09437	0.937263	-1.21968	0.012837	-1.44986	0.0724031	-1.32936	0	-1.53151	15.874	4.43972
1376345_PM_at	BG381734	Caly	0.946628	-1.06768	0.937263	-1.14132	0.0192007	-1.44123	0.0769454	-1.33844	0.0047943	-1.53118	12.4801	0.8146
1392585_PM_at	AI072302	---	0.946628	-1.34334	0.937263	-1.15339	0	-1.48302	0.0195316	-1.42742	0.00311702	-1.53098	8.68544	3.77757e-13
1388292_PM_at	U91449	Kcnj3	0.946628	-1.24927	0.937263	-1.30123	0.0097691	-1.55927	0.0322988	-1.48843	0.0148736	-1.53086	7.03883	1.45897
1377204_PM_at	BM384337	---	0.946628	-1.07551	0.974686	-1.02682	0.0662412	-1.33557	0.480457	-1.13281	0.00311702	-1.53075	220.39	148.232
1391200_PM_at	AW530290	RGD1564382 /// Spry3	0.946628	-1.1767	0.937263	-1.24745	0.0303056	-1.39155	0.0253678	-1.44849	0.00311702	-1.53071	11.9156	2.81448
1390503_PM_at	BI301268	---	0.946628	-1.24557	0.937263	-1.26347	0.0097691	-1.51466	0.030232	-1.46509	0.00822478	-1.53033	8.37415	1.57082
1397277_PM_at	AW920086	---	0.946628	-1.25949	0.937263	-1.20893	0	-1.56525	0.0283082	-1.35868	0	-1.52999	13.81	0.01381
1385499_PM_at	AI029352	Klhl35	0.946628	-1.48436	0.937263	-1.36162	0.0791609	-1.42627	0.111971	-1.42611	0.0329589	-1.52999	0.93566	0.142778
1394187_PM_at	AI639267	Lmod3	0.946628	-1.2806	0.937263	-1.24584	0	-1.62043	0.0195316	-1.48235	0.0047943	-1.52995	6.97287	1.36465
1380711_PM_at	BF403307	---	0.946628	-1.42663	0.937263	-1.34372	0.22112	-1.30418	0.753673	-1.08353	0.0464244	-1.52958	0.93566	0.142778
AFFX-r2-Bs-phe-M_at		---	0.965458	-1.09085	0.937263	-1.25144	0.634774	-1.18466	0.0412068	-2.1973	0.252147	-1.52844	NA	NA
1369795_PM_at	NM_053981	Kcnj12	0.946628	-1.2156	0.937263	-1.08871	0.0270076	-1.36321	0.0321494	-1.37737	0	-1.52781	63.7922	12.7442
1376434_PM_at	AI101016	---	0.946628	-1.22092	0.937263	-1.10272	0.0953829	-1.28118	0.115512	-1.29758	0.00311702	-1.52767	206.259	141.085
1386342_PM_at	BG057568	---	0.946628	-1.1139	0.937263	-1.222	0.165184	-1.29972	0.12876	-1.37216	0.0215793	-1.52683	39.1554	5.15319
1395190_PM_at	AI408099	Akr1b10 /// LOC100910708	0.946628	-1.25415	0.937263	-1.10453	0.0217479	-1.44439	0.0388479	-1.42708	0.00714607	-1.52603	59.475	5.61653
1396491_PM_at	BF401671	---	0.946628	-1.08945	0.937263	-1.17308	0.179836	-1.22349	0.24885	-1.21088	0.0047943	-1.52562	210.472	143.245
1375377_PM_at	BE098713	Igsf3	0.946628	-1.21789	0.937263	-1.23283	0.117083	-1.32639	0.311505	-1.22513	0.0178666	-1.52513	17.8982	5.28221e-07
1393158_PM_at	BI298434	Cenpq	0.953886	-1.06307	0.937263	-1.17815	0.0554992	-1.46153	0.178598	-1.33448	0.0322988	-1.52507	22.6236	7.37416
1371991_PM_at	AA894318	RGD1311249	0.946628	-1.26314	0.937263	-1.31708	0.285251	-1.34141	0.0350938	-1.9358	0.13045	-1.5249	NA	NA
1382292_PM_at	BF285343	---	0.946628	-1.33832	0.937263	-1.16759	0.0187232	-1.45653	0.0376075	-1.41207	0.0047943	-1.52478	5.99055	1.40759e-06
1368618_PM_at	NM_031623	Grb14	0.946628	-1.13514	0.937263	-1.12896	0.109881	-1.27416	0.0121163	-1.50919	0.00311702	-1.52403	43.4194	0.5556
1369062_PM_at	NM_019317	Madcam1	0.946628	-1.21101	0.937263	-1.11088	0.169879	-1.28644	0.162693	-1.33024	0.0172239	-1.52358	221.944	149.001
1391340_PM_at	AW435054	Reps1	0.946628	-1.15459	0.937263	-1.12348	0.012837	-1.40403	0.162706	-1.23481	0.00311702	-1.52328	43.948	5.51473
1387303_PM_at	NM_031584	Slc22a2	0.946628	-1.24998	0.937263	-1.28444	0.012837	-1.49688	0.142946	-1.29357	0.0101477	-1.52281	4.45604	0.488656
1369997_PM_at	NM_031820	Dvl1	0.968827	-1.04472	0.937263	-1.32059	0.188052	-1.29539	0.17296	-1.34374	0.0279606	-1.52258	281.326	176.141
1382980_PM_at	AA964943	---	0.946628	-1.45743	0.937263	-1.17662	0.0394646	-1.62151	0.122312	-1.49246	0.0718765	-1.52194	NA	NA
1395872_PM_at	BF395768	---	0.946628	-1.23915	0.937263	-1.11529	0.0228899	-1.48603	0.07625	-1.40627	0.0152792	-1.52148	34.8065	4.73993
1380426_PM_at	BF404433	---	0.946628	-1.12158	0.937263	-1.14012	0.0217479	-1.35929	0.0532291	-1.30566	0	-1.52108	45.695	7.56999
1397569_PM_at	BF546710	---	0.946628	-1.09106	0.937263	-1.09818	0.12155	-1.26268	0.19319	-1.24253	0.0047943	-1.52096	209.005	142.496
1383985_PM_at	AW523000	Cdh15	0.946628	-1.27683	0.937263	-1.25986	0.0274671	-1.52692	0.135878	-1.35218	0.02604	-1.52094	3.92827	0.567566
1397789_PM_at	BF392017	LOC100910758	0.946628	-1.24177	0.937263	-1.2096	0.0149563	-1.40454	0	-1.48588	0	-1.52032	11.759	2.04278
1393526_PM_at	AA900633	---	0.946628	-1.2036	0.937263	-1.10923	0.0460531	-1.36378	0.112637	-1.31211	0	-1.52024	231.956	153.881
1384524_PM_at	BM385707	---	0.946628	-1.19836	0.937263	-1.13921	0	-1.38844	0.0253678	-1.3053	0	-1.51992	17.2482	3.89409
1385579_PM_at	BF560587	---	0.946628	-1.26376	0.937263	-1.19644	0.0240616	-1.46925	0.0467037	-1.43369	0.0142638	-1.51981	9.49489	1.44456
1380169_PM_at	BF386350	---	0.946628	-1.31052	0.937263	-1.20853	0.029389	-1.45001	0.00661125	-1.64853	0.00822478	-1.51941	21.6276	1.41613
1368551_PM_at	M17259	Prps2	0.946628	-1.16317	0.937263	-1.19455	0.147517	-1.29093	0.549401	-1.12701	0.0175332	-1.51919	295.049	251.66
1387853_PM_at	NM_012490	Acr	0.946628	-1.47991	0.937263	-1.35752	0.0488411	-1.50016	0.00661125	-1.75118	0.0385039	-1.51917	60.3382	0.09581
1374832_PM_at	BI299921	---	0.946628	-1.51942	0.937263	-1.31535	0.0140055	-1.61944	0.182504	-1.33791	0.0324819	-1.5191	0.93566	0.142778
1397872_PM_at	AI577099	Tk1	0.946628	-1.19477	0.937263	-1.1812	0.137515	-1.30112	0.263514	-1.24817	0.0175332	-1.51882	293.164	181.07
1384454_PM_at	AA819425	Cpa6	0.946628	-1.33121	0.937263	-1.35574	0.0252585	-1.56478	0.097127	-1.42742	0.0304512	-1.5188	3.72003	2.44678e-06
1390363_PM_at	AI556913	---	0.946628	-1.18227	0.937263	-1.21861	0.0097691	-1.50119	0.0346451	-1.42565	0.00604641	-1.51875	11.8119	3.00101
1378615_PM_at	BE112424	Brwd1	0.946628	-1.14222	0.937263	-1.33135	0.0228899	-1.47915	0.0207593	-1.50141	0.00604641	-1.51874	12.6039	2.98264
1395564_PM_at	AI575513	---	0.948424	-1.06037	0.966125	-1.0335	0.049686	-1.34712	0.350916	-1.16936	0.0047943	-1.51863	194.483	134.914
1375810_PM_at	AI579708	RGD1565350	0.946628	-1.31469	0.937263	-1.18085	0.0345989	-1.37404	0.18766	-1.24193	0	-1.51787	0.93566	0.142778
1384806_PM_at	AI502875	---	0.946628	-1.2866	0.937263	-1.2194	0.0173822	-1.4596	0.0263032	-1.4421	0.0047943	-1.51733	4.25489	0.849637
1370700_PM_at	AF190256	Pcyt1b	0.946628	-1.33533	0.937263	-1.1438	0.0233543	-1.3901	0.0548774	-1.3557	0.00311702	-1.51723	2.84964	3e-13
1392427_PM_at	BE097310	---	0.946628	-1.24545	0.937263	-1.09236	0.012837	-1.43585	0.148033	-1.25789	0	-1.51712	74.1692	1.94624
1376854_PM_at	BE110028	LOC100911522	0.946628	-1.31224	0.937263	-1.16019	0.0260065	-1.49433	0.100603	-1.39538	0.0178666	-1.51711	7.32896	1.00344e-07
1390437_PM_at	BE116385	Sema5a	0.946628	-1.08317	0.937263	-1.17786	0.0227226	-1.4974	0.0445435	-1.46719	0.0192068	-1.51691	15.3177	0.8754
1393844_PM_at	AW525736	Mlf1ip	0.946628	-1.13737	0.937263	-1.39014	0.06945	-1.3822	0.0841463	-1.39931	0.018783	-1.51658	7.42639	2.23685
1378779_PM_at	BF386454	---	0.946628	-1.13275	0.937263	-1.1235	0	-1.47089	0	-1.46583	0	-1.51617	15.067	0.2174
1384708_PM_at	BF400572	---	0.946628	-1.21698	0.937263	-1.1314	0.101484	-1.31284	0.286088	-1.22197	0.0108262	-1.516	238.021	156.774
1396680_PM_at	BI291402	---	0.946628	-1.14762	0.937263	-1.21393	0.0674651	-1.36452	0.298739	-1.21767	0.0136276	-1.5156	14.575	2.43076
1397777_PM_at	AI710453	Tln2	0.946628	-1.21327	0.937263	-1.17449	0.0173822	-1.38138	0.00661125	-1.4274	0	-1.5154	25.6009	3.37419
1384796_PM_at	BF389744	Ebf2	0.946628	-1.16973	0.937263	-1.24538	0.00652809	-1.41073	0	-1.48638	0	-1.51536	12.9732	3.15952
1391298_PM_at	BF416081	---	0.946628	-1.31085	0.937263	-1.14891	0.00445479	-1.50672	0.0243446	-1.41679	0	-1.51486	10.5404	0.541382
1380879_PM_at	BF396452	---	0.946628	-1.20129	0.937263	-1.23677	0.00445479	-1.47098	0.0714037	-1.31463	0	-1.51465	11.1319	1.71189
1380818_PM_at	BE121297	---	0.946628	-1.27088	0.937263	-1.28586	0.147131	-1.3228	0.340923	-1.22671	0.0279606	-1.51462	369.131	209.519	BMD > highest dose: 300.0
1385635_PM_at	AI029143	Cd5l	0.954183	-1.07089	0.937263	-1.22068	0.673575	-1.0954	0.378955	1.2339	0.0473817	1.51437	157.108	113.926
1378233_PM_at	BF284235	---	0.946628	-1.18478	0.937263	-1.34031	0.0498744	-1.45272	0.060089	-1.49151	0.0290762	-1.514	10.8624	2.09677
1381182_PM_at	AI144637	---	0.946628	-1.26791	0.937263	-1.12555	0	-1.46966	0	-1.52125	0	-1.51384	26.4562	5.24166
1395749_PM_at	BE104663	---	0.946628	-1.24349	0.937263	-1.11449	0.394174	-1.13651	0.0642519	-1.36979	0.00604641	-1.5134	195.228	135.31
1391873_PM_at	AI176950	---	0.946628	-1.2828	0.937263	-1.21547	0.00445479	-1.50474	0.0527092	-1.32566	0	-1.51338	4.27726	0.285377
1385751_PM_at	BF408413	Thbs2	0.946628	-1.12144	0.937263	-1.3204	0.034853	-1.45609	0.167166	-1.30502	0.0192068	-1.51304	13.1723	2.89592
1370831_PM_at	AY081195	Mgll	0.946628	-1.13711	0.946652	-1.09124	0.20152	-1.27805	0.0121163	-1.66304	0.0290762	-1.51303	46.0763	0.6342
1386269_PM_x_at	AI177589	Sorl1	0.946628	-1.28572	0.937263	-1.26036	0.381334	-1.20142	0.446188	-1.19944	0.0438269	-1.51293	470.099	240.431	BMD > highest dose: 300.0
1387816_PM_at	NM_053329	Igfals	0.98526	-1.0205	0.946652	-1.0985	0.215776	-1.28121	0.143327	-1.38618	0.0332073	-1.51283	60.1871	17.0487
1380436_PM_at	AW252814	RT1-A1 /// RT1-A2	0.946628	-1.19519	0.937263	-1.22954	0.116143	-1.31887	0.249713	-1.2464	0.0256741	-1.51264	12.7512	0.151287
1396738_PM_at	BF392185	---	0.946628	-1.24791	0.937263	-1.24107	0.0140055	-1.46996	0.135973	-1.27845	0.0047943	-1.51248	4.00517	0.595921
1394750_PM_at	AW433665	Fhl1	0.946628	-1.08566	0.937263	-1.095	0.0133931	-1.40771	0.030232	-1.39523	0.0047943	-1.5124	16.2285	0.4657
1397590_PM_at	AA859008	Myo1b	0.946628	-1.1841	0.937263	-1.19777	0.0717294	-1.30801	0.097516	-1.31637	0.00604641	-1.51206	19.0794	2.24419
1397337_PM_at	BE119980	---	0.946628	-1.21923	0.937263	-1.20875	0.0524226	-1.50741	0.21048	-1.34006	0.0466308	-1.51185	37.3231	0.636733
1385083_PM_at	BG378253	RGD1563056	0.946628	-1.30329	0.937263	-1.13519	0.0120694	-1.50432	0.284509	-1.2137	0.00822478	-1.51157	13.624	1.55387e-05
AFFX-ThrX-3_at		---	0.972668	-1.0531	0.937263	-1.17826	0.970267	1.01095	0.0388479	-1.75967	0.107681	-1.51154	NA	NA
1390525_PM_a_at	BI284420	Stra6	0.946628	-1.19201	0.937263	-1.1234	0.0169304	-1.43211	0.0100287	-1.46058	0.00311702	-1.51152	34.2283	7.46743
1396921_PM_at	AI555158	---	0.946628	-1.18198	0.937263	-1.22202	0.012837	-1.43103	0.0180516	-1.40163	0.00311702	-1.51102	13.4515	2.76547
1384338_PM_at	AW525128	Cdc45	0.946628	-1.23529	0.937263	-1.2369	0.00445479	-1.62365	0.0715642	-1.37782	0.00714607	-1.51084	17.8418	0.2875
1397630_PM_at	BE119116	---	0.946628	1.18876	0.937263	1.17713	0.646049	1.10027	0.961997	-1.01344	0.0340468	1.51052	297.9	273.341
1395934_PM_at	BF415982	LOC684934	0.990783	1.01502	0.937263	-1.27136	0.0628715	-1.49531	0.267123	-1.3035	0.0482854	-1.51023	332.313	196.378	BMD > highest dose: 300.0
1387644_PM_at	NM_022256	Btc	0.946628	-1.33674	0.937263	-1.27126	0.0173822	-1.50135	0.255165	-1.21951	0.0123567	-1.50991	0.93566	0.142778
1385456_PM_at	AA955079	---	0.946628	-1.28754	0.937263	-1.29636	0.00652809	-1.64381	0.070837	-1.4411	0.0201246	-1.50969	4.97652	0.80171
1371394_PM_x_at	BG664827	---	0.946628	-1.11052	0.946652	1.09273	0.440168	1.16133	0.20458	1.31597	0.0332073	1.50914	147.674	108.268
1379935_PM_at	BF419899	Ccl7	0.946628	-1.18353	0.937263	-1.20879	0.0252585	-1.42786	0.264976	-1.21868	0.00822478	-1.50806	19.1332	1.34176
1384545_PM_at	AA926021	---	0.946628	-1.13144	0.937263	-1.16785	0.0469703	-1.37473	0.266674	-1.21933	0.00604641	-1.50781	39.1358	4.20602
1376397_PM_at	BF410485	---	0.946628	-1.21216	0.937263	-1.2837	0.0522314	-1.3947	0.0121163	-1.62481	0.0148736	-1.50767	21.5197	2.60145
1396124_PM_at	AW916396	Tns3	0.946628	-1.33239	0.937263	-1.19389	0.128803	-1.27614	0	-1.56552	0.00714607	-1.50692	218.652	147.368
1377144_PM_at	AA944584	Vsig10l	0.946628	-1.17277	0.937263	-1.26217	0.139082	-1.28861	0.392855	-1.17732	0.0175332	-1.50685	33.1775	4.62926e-06
1387838_PM_at	NM_012594	Lalba	0.982133	1.02003	0.937263	-1.15456	0.155776	-1.26963	0.173029	-1.28747	0.0178666	-1.50682	35.3071	10.3194
1379867_PM_at	AI102054	Gpr123	0.946628	-1.26242	0.937263	-1.17211	0.0327287	-1.34272	0.032838	-1.39145	0.0047943	-1.50661	17.6696	0.470061
1381123_PM_at	BE113044	---	0.946628	-1.36949	0.937263	-1.21034	0	-1.57536	0	-1.52003	0	-1.50631	2.99788	0.00170221
1369151_PM_at	NM_053744	Dlk1	0.946628	-1.22816	0.937263	-1.15924	0.00846168	-1.44133	0.0180516	-1.42295	0	-1.50619	24.2231	3.0853
1393494_PM_at	AA866419	---	0.946628	-1.36294	0.937263	-1.29346	0.0140055	-1.45475	0.0121163	-1.47331	0.0047943	-1.50602	2.04102	3e-13
1379879_PM_at	AI411294	---	0.967046	-1.04765	0.937263	-1.19919	0.0397217	-1.51137	0.319624	-1.25149	0.0394572	-1.50558	323.218	192.952	BMD > highest dose: 300.0
1389161_PM_at	AW144193	---	0.946628	-1.24017	0.937263	-1.25861	0.691094	-1.0861	0.296718	-1.26667	0.0441226	-1.50521	317.938	190.927	BMD > highest dose: 300.0
1370791_PM_at	U16683	Np4 /// RatNP-3b	0.946628	-1.13759	0.937263	-1.21438	0.0431241	-1.35592	0.299459	-1.19127	0.00714607	-1.50472	21.229	2.48565
1395823_PM_at	BF284646	---	0.946628	-1.21331	0.937263	-1.19842	0.00652809	-1.42182	0.0283082	-1.3277	0	-1.5046	7.55132	1.66945
1392849_PM_at	AI044509	---	0.946628	-1.21756	0.937263	-1.25831	0.00652809	-1.55214	0.060089	-1.40494	0.0152792	-1.50435	6.45029	1.7197
1385656_PM_at	AI043676	Tmem174	0.946628	-1.0965	0.937263	-1.30661	0.0289089	-1.4347	0.0144162	-1.52252	0.0130041	-1.50417	11.5454	3.66047
1397609_PM_at	BF287466	Traf4af1	0.946628	-1.17704	0.937263	-1.15772	0.0897689	-1.37602	0.177578	-1.32168	0.0275307	-1.50412	62.9711	3.94021
1380707_PM_at	BE113229	RGD1359616	0.946628	-1.12945	0.937263	-1.24438	0.0667584	-1.35794	0.338455	-1.19391	0.0136276	-1.50409	26.4659	2.41568
1392365_PM_at	BF387162	---	0.946628	-1.2528	0.937263	-1.15491	0.199739	-1.23958	0.123169	-1.33145	0.0164144	-1.50394	194.505	134.925
1378993_PM_at	BF386397	---	0.946628	-1.25989	0.937263	-1.13247	0.120628	-1.26104	0.0497595	-1.39156	0.00311702	-1.50394	201.046	138.378
1380804_PM_at	BM391896	---	0.946628	-1.16705	0.938887	-1.08495	0.0298229	-1.43161	0.0376075	-1.45273	0.00822478	-1.50384	46.1513	0.2038
1381484_PM_at	BI295208	---	0.946628	-1.18709	0.937263	-1.26026	0.0133931	-1.47184	0	-1.55061	0.00714607	-1.50362	9.33669	2.7357
1374370_PM_at	BF403383	---	0.946628	-1.17521	0.937263	-1.16328	0.498022	-1.14699	0.39762	-1.21198	0.0440217	-1.50354	320.1	191.759	BMD > highest dose: 300.0
1380851_PM_at	BF417256	Sema3f	0.946628	-1.22637	0.937263	-1.25113	0.0518631	-1.45232	0.335073	-1.23206	0.0312398	-1.5033	11.4494	4.95236e-07
1396944_PM_at	BM391352	---	0.946628	-1.16666	0.985105	-1.01292	0.0097691	-1.44923	0.171436	-1.23817	0.00311702	-1.50286	196.217	135.835
1383390_PM_at	AI111644	Fam123a	0.946628	-1.35852	0.937263	-1.12741	0.0401914	-1.45619	0.0657911	-1.44694	0.0246233	-1.50285	9.79209	3.93744e-05
1397576_PM_at	AI576144	Rad54l2	0.946628	-1.14106	0.937263	-1.15793	0.0254479	-1.42766	0.0804665	-1.35555	0.0116046	-1.50219	23.4071	5.26127
1369867_PM_at	U53883	St8sia1	0.946628	-1.20896	0.937263	-1.23299	0.0311141	-1.53409	0.0715642	-1.47686	0.0322988	-1.50209	9.31459	2.41713
1384774_PM_at	AA925026	Prss30	0.946628	-1.21259	0.937263	-1.30329	0.0097691	-1.47633	0	-1.51424	0.0047943	-1.50201	5.08547	1.68033
1375568_PM_at	AI029171	Socs1	0.946628	-1.33616	0.938887	-1.1115	0.034853	-1.56005	0.103644	-1.44445	0.0436614	-1.50149	34.1485	3.39622e-06
1397402_PM_at	BE097073	LOC686944	0.946628	-1.24492	0.937263	-1.19564	0.205176	-1.29861	0.118306	-1.41886	0.0442377	-1.50137	256.287	165.21
1389721_PM_at	BI285940	---	0.946628	-1.21877	0.937263	-1.15348	0.0481027	-1.31356	0.370109	-1.14857	0.00311702	-1.50127	294.466	213.653
1377893_PM_at	BM390475	---	0.946628	-1.22602	0.937263	-1.35785	0.416043	-1.17965	0.175765	-1.36861	0.0458596	-1.50121	379.491	213.018	BMD > highest dose: 300.0
1369584_PM_at	NM_053565	Socs3	0.946628	-1.18403	0.937263	-1.15537	0.0097691	-1.56202	0.127944	-1.31704	0.0152792	-1.5012	15.6685	0.1958
1369482_PM_a_at	NM_019159	Syn2	0.946628	-1.37029	0.937263	-1.24008	0.0156836	-1.43309	0.0283082	-1.40975	0.00311702	-1.50115	0.93566	0.142778
1378308_PM_at	AI231054	---	0.946628	-1.14384	0.937263	-1.23676	0.0335746	-1.38506	0.0859854	-1.3389	0.00822478	-1.50038	12.131	2.86751
1370484_PM_at	M64392	Olr1466 /// Olr1467 /// Olr1468 /// Olr1469 /// Olr1470 /// Olr1481 /// Olr1482	0.946628	-1.20995	0.937263	-1.16183	0.0522314	-1.43692	0.379962	-1.20155	0.0312398	-1.5003	22.315	9.52966e-07
1380861_PM_at	AI145433	---	0.946628	-1.15151	0.970855	-1.02914	0.00445479	-1.53735	0.127459	-1.28595	0.0047943	-1.50022	224.057	150.042
1392639_PM_at	AI177281	---	0.953879	-1.05948	0.937263	-1.15632	0.0140055	-1.54347	0.186464	-1.28073	0.0148736	-1.49906	NA	NA
1378556_PM_at	AI411989	---	0.946628	-1.26779	0.937263	-1.54038	0.13085	-1.40379	0.0322988	-1.66979	0.0737914	-1.49854	NA	NA
1385593_PM_at	AI060012	LOC100909614	0.961036	-1.05892	0.946652	-1.10189	0.0465978	-1.52749	0.464136	-1.19136	0.0567591	-1.49851	NA	NA
1377950_PM_at	AA955213	RGD1309362	0.946628	-1.31098	0.937263	-1.27695	0	-1.62732	0	-1.55818	0	-1.49769	NA	NA
1383566_PM_at	AW527690	LOC100913073	0.946628	-1.20439	0.937263	-1.16977	0	-1.54205	0.121204	-1.27594	0.00311702	-1.49718	NA	NA
1371276_PM_at	U50356	Defa7	0.946628	-1.29422	0.937263	-1.3004	0	-1.53531	0	-1.4485	0	-1.49654	NA	NA
1396940_PM_at	AA956161	---	0.946628	-1.35825	0.937263	-1.17237	0	-1.51167	0.0180516	-1.43498	0.00714607	-1.49627	NA	NA
1396904_PM_at	BF409502	Dcaf6	0.946628	-1.15863	0.937263	-1.22636	0.119385	-1.32591	0.0370246	-1.55674	0.0275307	-1.49608	NA	NA
1380649_PM_at	AI236606	---	0.946628	-1.19044	0.937263	-1.22219	0.0120694	-1.58963	0.0601412	-1.44267	0.0285064	-1.49599	NA	NA
1394788_PM_at	AA900045	---	0.946628	-1.33034	0.937263	-1.33252	0.00846168	-1.73481	0.0846142	-1.46087	0.0468982	-1.49419	NA	NA
1390925_PM_a_at	AI043758	Igsf3	0.946628	-1.25424	0.937263	-1.09193	0	-1.6418	0.0321494	-1.35802	0	-1.4937	NA	NA
1398418_PM_at	BF392904	Rasl10b	0.946628	-1.39651	0.937263	-1.29371	0.049686	-1.33539	0.00661125	-1.52929	0.0047943	-1.49352	NA	NA
1397065_PM_at	BF399120	---	0.946628	-1.36244	0.937263	-1.20355	0.0447187	-1.56383	0.469436	-1.19634	0.0740535	-1.4933	NA	NA
1392791_PM_at	AA964492	---	0.946628	-1.08576	0.937263	-1.21367	0.0228899	-1.50465	0.237201	-1.25678	0.0196883	-1.49091	NA	NA
1394479_PM_at	BI288580	Afmid	0.946628	-1.2248	0.937263	-1.25061	0.0565517	-1.38583	0.0263032	-1.54166	0.0178666	-1.49064	NA	NA
1396777_PM_at	BF401331	---	0.946628	-1.16186	0.937263	-1.11803	0.00445479	-1.52987	0.132512	-1.25964	0.0047943	-1.49049	NA	NA
1378480_PM_at	BI282157	---	0.946628	-1.20446	0.937263	-1.30404	0.0120694	-1.51465	0.0336638	-1.48764	0.0178666	-1.48762	NA	NA
1381398_PM_at	BE329202	LOC689212 /// LOC689220	0.946628	-1.26837	0.937263	-1.21332	0	-1.51459	0	-1.46426	0	-1.48457	NA	NA
1380838_PM_at	BF400692	---	0.946628	-1.16313	0.937263	-1.21554	0.0303056	-1.48792	0.0207593	-1.54988	0.0242725	-1.4827	NA	NA
1392775_PM_at	AI136598	---	0.946628	-1.21549	0.937263	-1.16936	0.00445479	-1.50987	0.0601412	-1.3415	0.00311702	-1.48218	NA	NA
1368568_PM_at	D13906	Aqp2	0.946628	-1.17541	0.937263	-1.15748	0.0228899	-1.41467	0.0121163	-1.50722	0.00714607	-1.48193	NA	NA
1368273_PM_at	NM_031622	Mapk6	0.946628	-1.13595	0.937263	-1.12609	0.0860731	-1.34814	0	-1.72248	0.0230358	-1.48128	NA	NA
1380147_PM_at	AI547456	---	0.946628	-1.28211	0.937263	-1.21794	0.0180621	-1.54429	0.144495	-1.32851	0.0230358	-1.48074	NA	NA
1383943_PM_at	AA817863	Dnah7	0.946628	-1.33523	0.937263	-1.24895	0	-1.4744	0	-1.50164	0.00311702	-1.48035	NA	NA
1377727_PM_at	BE109134	Baz1a	0.946628	-1.21047	0.937263	-1.28464	0.113324	-1.63481	0.0428912	-1.99458	0.222765	-1.48012	NA	NA
1385582_PM_at	AI548374	Osbpl2	0.946628	-1.33955	0.937263	-1.32531	0	-1.6195	0.095669	-1.35907	0.0192068	-1.47864	NA	NA
1387472_PM_at	NM_013169	Cd3d	0.946628	-1.35636	0.937263	-1.19495	0.0097691	-1.52281	0.0554937	-1.39199	0.0123567	-1.47821	NA	NA
1395897_PM_at	AI044421	---	0.946628	-1.26843	0.937263	-1.29716	0.0097691	-1.53084	0.0887309	-1.34943	0.0108262	-1.47821	NA	NA
1378748_PM_at	BF400032	LOC691984	0.946628	-1.31444	0.937263	-1.15887	0.0217479	-1.53507	0.138342	-1.34316	0.0290762	-1.47724	NA	NA
1394622_PM_at	BE097185	---	0.946628	-1.29641	0.937263	-1.14269	0	-1.63937	0.0180516	-1.42469	0.00311702	-1.47565	NA	NA
1395253_PM_at	BE107893	Fam65a	0.946628	-1.22084	0.937263	-1.11424	0	-1.52751	0	-1.38455	0	-1.47541	NA	NA
1396688_PM_at	BF393691	---	0.946628	-1.15091	0.938887	-1.09663	0.0228899	-1.50395	0.680147	-1.08685	0.0246233	-1.47197	NA	NA
1388162_PM_a_at	AI547447	Kcnc3	0.946628	-1.22393	0.937349	-1.13766	0.0162394	-1.73237	0.152966	-1.4285	0.0823783	-1.47087	NA	NA
1387517_PM_at	NM_030839	Syt13	0.946628	-1.27126	0.937263	-1.2683	0.00445479	-1.59227	0.171327	-1.28293	0.0208337	-1.4684	NA	NA
1379233_PM_at	BF394087	---	0.946628	-1.18645	0.937263	-1.17867	0.0301324	-1.61448	0.155192	-1.40435	0.0714105	-1.4683	NA	NA
1379435_PM_at	AI599463	Dguok	0.946628	-1.33997	0.937263	-1.27027	0.00846168	-1.52186	0.0274698	-1.46053	0.00604641	-1.46823	NA	NA
1395175_PM_at	BF410035	---	0.946628	-1.19835	0.937263	-1.1798	0.0379864	-1.34885	0.00661125	-1.50855	0.0047943	-1.46764	NA	NA
1377001_PM_at	AI406747	Nrcam	0.946628	-1.21051	0.937263	-1.26635	0.0162394	-1.51183	0.0727024	-1.3999	0.0230358	-1.46748	NA	NA
1390640_PM_at	AA850760	Chtf18	0.946628	-1.22869	0.937263	-1.43318	0.0417496	-1.41853	0.0100287	-1.5951	0.0253464	-1.46743	NA	NA
1377442_PM_at	BF409997	---	0.946628	-1.51825	0.937263	-1.72046	0.041337	-1.66312	0.200088	-1.41866	0.114272	-1.46702	NA	NA
1369224_PM_at	NM_053977	Cdh17	0.946628	-1.36984	0.937263	-1.46717	0.123939	-1.43973	0.0471803	-1.69025	0.108461	-1.46669	NA	NA
1388042_PM_at	AF061957	Kcnh8	0.946628	-1.17686	0.937263	-1.1021	0.0120694	-1.5326	0.335793	-1.1961	0.0196883	-1.46579	NA	NA
1381276_PM_at	AW526951	---	0.946628	-1.42126	0.937263	-1.26277	0.0133931	-1.60996	0.065399	-1.48348	0.0458596	-1.46561	NA	NA
1380148_PM_at	BE118688	---	0.946628	-1.40508	0.937263	-1.51489	0.413583	-1.26433	0.0321494	-1.94724	0.188516	-1.46506	NA	NA
1369131_PM_at	NM_013031	Slc18a2	0.946628	-1.3033	0.937263	-1.27538	0.0932428	-1.31171	0.00661125	-1.62057	0.0182975	-1.46248	NA	NA
1395044_PM_at	AI179766	---	0.946628	-1.30148	0.937263	-1.12397	0.0278027	-1.5516	0.0615506	-1.49757	0.0512817	-1.45917	NA	NA
1394125_PM_at	AI639140	LOC685544	0.946628	-1.25259	0.937263	-1.17456	0.0173822	-1.45111	0.0121163	-1.51637	0.0142638	-1.45903	NA	NA
1368185_PM_at	NM_013189	---	0.946628	-1.26029	0.937263	-1.30965	0.0244803	-1.58701	0.245713	-1.28996	0.0507203	-1.45883	NA	NA
1377406_PM_at	BI275251	---	0.946628	-1.13508	0.937263	-1.18384	0.00445479	-1.49573	0	-1.519	0.0047943	-1.45783	NA	NA
1376721_PM_at	BF400666	Trio	0.946628	-1.27537	0.937263	-1.13037	0.0252585	-1.33515	0	-1.53005	0.00311702	-1.45781	NA	NA
1387326_PM_at	NM_053967	Spam1	0.946628	-1.33196	0.937263	-1.16533	0.00445479	-1.5401	0.046373	-1.41065	0.0157566	-1.45668	NA	NA
1391281_PM_at	BF394576	---	0.946628	-1.30361	0.937263	-1.39164	0.0397217	-1.57023	0.13483	-1.44126	0.0836109	-1.45612	NA	NA
1387537_PM_at	NM_022925	Ptprq	0.946628	-1.19514	0.938887	-1.07913	0.00445479	-1.52763	0.256031	-1.19913	0.00929522	-1.45509	NA	NA
1391795_PM_at	AW535137	---	0.946628	-1.28778	0.966911	-1.04768	0.0339496	-1.62003	0.539017	-1.16348	0.0913197	-1.45509	NA	NA
1376335_PM_at	BI282368	Tfip11	0.946628	-1.47248	0.937263	-1.63296	0.0373406	-1.57208	0.274045	-1.29915	0.0775158	-1.4548	NA	NA
1377362_PM_at	BF390409	---	0.946628	-1.19528	0.954855	-1.04489	0	-1.50102	0.00661125	-1.4235	0	-1.45103	NA	NA
1394823_PM_at	AW921107	---	0.946628	-1.193	0.937263	-1.23516	0	-1.54435	0.0144162	-1.48178	0.00822478	-1.45057	NA	NA
1378726_PM_at	AI556485	Alkbh4	0.946628	-1.32136	0.937263	-1.23654	0.0120694	-1.8307	0.176067	-1.40485	0.101844	-1.44993	NA	NA
1383792_PM_at	BG378274	Sytl1	0.946628	-1.23155	0.938147	-1.09226	0.0097691	-1.52843	0.178028	-1.26358	0.018783	-1.44973	NA	NA
1389663_PM_at	BI278423	Nbeal2-ps1	0.98126	-1.02665	0.937263	-1.37157	0.0406683	-1.51763	0.929594	-1.02379	0.0691456	-1.44933	NA	NA
1390614_PM_at	BE112987	---	0.946628	-1.21551	0.937263	-1.17902	0.0097691	-1.57442	0.0406161	-1.46058	0.0329589	-1.44919	NA	NA
1384818_PM_at	BM383873	Mylk	0.946628	-1.20559	0.937263	-1.25093	0.139481	-1.34337	0.0180516	-1.66058	0.0609216	-1.44877	NA	NA
1368301_PM_at	AF228684	Adora2a	0.946628	-1.26938	0.937263	-1.35967	0.0149563	-1.55683	0.0180516	-1.56221	0.0324819	-1.44864	NA	NA
1387009_PM_at	NM_019152	Capn1	0.946628	-1.59766	0.937263	-1.34896	0.0173822	-1.84431	0.298399	-1.33088	0.134417	-1.44825	NA	NA
1380910_PM_at	BF405388	---	0.946628	-1.22323	0.937263	-1.14655	0	-1.58727	0.0287824	-1.37108	0.00604641	-1.44778	NA	NA
1387961_PM_at	M88709	Opcml	0.946628	-1.23182	0.937263	-1.1833	0	-1.54747	0.0121163	-1.44698	0.0101477	-1.44755	NA	NA
1397177_PM_at	BF409052	---	0.946628	-1.22598	0.937263	-1.12597	0	-1.4132	0	-1.50671	0.00311702	-1.44691	NA	NA
1377129_PM_at	BF419558	Fbxo39	0.946628	-1.19272	0.937263	-1.11857	0.0563866	-1.40474	0.0144162	-1.56866	0.0367649	-1.44638	NA	NA
1389992_PM_at	BF392822	---	0.946628	-1.18508	0.937263	-1.26045	0.0262681	-1.43224	0.0163717	-1.51826	0.0172239	-1.44618	NA	NA
1393808_PM_at	AW527783	Fa2h	0.946628	-1.24438	0.937263	-1.33966	0.0197499	-1.51997	0.0763132	-1.41833	0.0361828	-1.44437	NA	NA
1375722_PM_at	AI230745	Mllt1	0.946628	-1.22096	0.937263	-1.26659	0.0156836	-1.4637	0.0163717	-1.51057	0.018783	-1.44247	NA	NA
1385926_PM_at	BF550565	---	0.946628	-1.41167	0.937263	-1.31504	0	-1.71421	0.0501684	-1.40889	0.0208337	-1.44212	NA	NA
1397788_PM_at	AW521711	Rimbp2	0.946628	-1.27868	0.937263	-1.19815	0	-1.56042	0.0598272	-1.32391	0.00311702	-1.44211	NA	NA
1396094_PM_at	BG668757	---	0.946628	-1.29127	0.937263	-1.27633	0	-1.5928	0	-1.4951	0	-1.44077	NA	NA
1395208_PM_at	AW526049	---	0.946628	-1.32206	0.937263	-1.21855	0.0169304	-1.72367	0.967097	-1.01183	0.0931457	-1.43891	NA	NA
1379052_PM_at	AW528643	---	0.946628	-1.28192	0.937263	-1.20409	0.0323813	-1.54878	0.352148	-1.23361	0.0693194	-1.43885	NA	NA
1396746_PM_at	BF405991	---	0.946628	-1.24173	0.937263	-1.14611	0.0120694	-1.50418	0.0207593	-1.47847	0.0208337	-1.43787	NA	NA
1396929_PM_at	AI549391	---	0.946628	-1.24557	0.937263	-1.24166	0	-1.54698	0.00661125	-1.47008	0.0047943	-1.4376	NA	NA
1380293_PM_at	BF412754	LOC361346	0.946628	-1.12692	0.937263	-1.2036	0.0278027	-1.43569	0.0121163	-1.55771	0.028817	-1.43673	NA	NA
1380695_PM_at	BM386352	---	0.946628	-1.2163	0.937263	-1.145	0.0228899	-1.61917	0	-1.89929	0.0761745	-1.43524	NA	NA
1376750_PM_at	AA963477	---	0.946628	-1.34834	0.937263	-1.15572	0.0187232	-1.63841	0.0591247	-1.49863	0.0599663	-1.43377	NA	NA
1396338_PM_at	BF416353	---	0.946628	-1.36926	0.937263	-1.21821	0.00652809	-1.65556	0.116056	-1.31107	0.0230358	-1.43319	NA	NA
1384631_PM_at	AI029762	---	0.946628	-1.19977	0.937263	-1.26885	0.0187232	-1.50518	0.0497595	-1.45429	0.0334221	-1.43156	NA	NA
1382067_PM_at	AW434917	Ubxn2a	0.981488	1.02669	0.937263	-1.21418	0.155473	-1.35613	0.0433367	-1.60199	0.0947072	-1.43149	NA	NA
1377164_PM_at	BE100632	---	0.946628	-1.36752	0.937263	-1.22394	0.0270076	-1.55462	0.444792	-1.18114	0.0613774	-1.43114	NA	NA
1376078_PM_at	BI296274	---	0.946628	-1.18276	0.938887	-1.08711	0.012837	-1.51532	0.0406161	-1.43174	0.0208337	-1.43102	NA	NA
1385832_PM_s_at	AA924459	Sash3	0.94811	1.11338	0.937263	1.18337	0.0975377	1.55549	0.0163717	2.03385	0.197192	1.43083	NA	NA
1369846_PM_at	NM_022195	Ivl	0.955206	-1.05601	0.938887	-1.10466	0.0156836	-1.55796	0.271742	-1.25376	0.045679	-1.42694	NA	NA
1380664_PM_at	BF416244	---	0.946628	-1.23654	0.937263	-1.1623	0.00652809	-1.51775	0.0419158	-1.402	0.0130041	-1.42564	NA	NA
1397598_PM_at	BF290562	---	0.946628	-1.29726	0.937263	-1.27485	0.0392589	-1.52709	0.444509	-1.18727	0.0695786	-1.42553	NA	NA
1384647_PM_at	AI071719	---	0.946628	-1.32497	0.937263	-1.14261	0	-1.51111	0.0584457	-1.3296	0.0108262	-1.4251	NA	NA
1381824_PM_at	AI602689	Aig1	0.946628	-1.36496	0.937263	-1.23463	0.0133931	-1.51913	0.0243446	-1.51872	0.0297179	-1.42427	NA	NA
1380973_PM_at	BG376835	---	0.946628	-1.13556	0.947917	-1.05485	0	-1.50504	0.211375	-1.19893	0.00714607	-1.42283	NA	NA
1388174_PM_at	AF204873	Wnt2b	0.946628	-1.1859	0.937263	-1.41411	0.0377082	-1.60981	0.177767	-1.39633	0.121297	-1.42076	NA	NA
1378859_PM_at	AI058446	Alx3	0.946628	-1.21073	0.937263	-1.18381	0.0489677	-1.33315	0	-1.54025	0.0148736	-1.42029	NA	NA
1392251_PM_at	BF397284	---	0.946628	-1.18986	0.937263	-1.17105	0.00445479	-1.53835	0.209652	-1.23881	0.0192068	-1.41981	NA	NA
1390890_PM_at	AI406854	---	0.946628	-1.18699	0.937263	-1.2184	0	-1.57516	0.0314535	-1.40548	0.0130041	-1.41968	NA	NA
1368761_PM_at	NM_021701	Ppp3r2	0.946628	-1.31307	0.937263	-1.25535	0	-1.53222	0.00661125	-1.54088	0.0242725	-1.41922	NA	NA
1390438_PM_at	AW526136	Hdac5	0.946628	-1.36094	0.937263	-1.30917	0.0333345	-1.50008	0.0973353	-1.41669	0.0604108	-1.41831	NA	NA
1392382_PM_at	BE117736	---	0.946628	-1.14434	0.946652	-1.07838	0.0149563	-1.5007	0.159096	-1.28374	0.0267824	-1.41778	NA	NA
1376011_PM_at	AI411359	---	0.946628	-1.17899	0.937263	-1.13318	0	-1.53648	0.0207593	-1.41159	0.00822478	-1.41421	NA	NA
1370533_PM_at	U67139	Dlgap3	0.946628	-1.3334	0.937263	-1.19498	0	-1.61523	0.0931009	-1.35228	0.0317542	-1.41379	NA	NA
1369486_PM_at	NM_130750	Asz1	0.946628	-1.25758	0.937263	-1.25276	0	-1.4537	0	-1.54411	0.00311702	-1.41331	NA	NA
1370893_PM_at	BI296153	Acaca	0.946628	-1.09835	0.937263	-1.25227	0.188304	-1.31782	0.0370246	-1.60354	0.0886917	-1.41331	NA	NA
1388208_PM_a_at	AJ299017	Ret	0.946628	-1.18964	0.937263	-1.22525	0.0581538	-1.39971	0.0314535	-1.52118	0.0541031	-1.41109	NA	NA
1395594_PM_at	AW526032	Wnt11	0.946628	-1.21394	0.937263	-1.19414	0	-1.51039	0	-1.40316	0.00311702	-1.41063	NA	NA
1384276_PM_at	BI283340	LOC363458	0.946628	-1.20976	0.937263	-1.17565	0.0788999	-1.39378	0.0452183	-1.52175	0.0652327	-1.4106	NA	NA
1379893_PM_at	AI044998	---	0.946628	-1.28443	0.943763	-1.07606	0	-1.56894	0.0986396	-1.3133	0.0219788	-1.40976	NA	NA
1387881_PM_at	BF391696	Kcnv1	0.946628	-1.22367	0.937263	-1.18606	0	-1.50782	0.032838	-1.38173	0.00604641	-1.40938	NA	NA
1385840_PM_at	BM383614	Zpbp	0.946628	-1.32162	0.937263	-1.13409	0.0355541	-1.52071	0.109241	-1.41105	0.0719358	-1.40898	NA	NA
1380899_PM_at	AW527286	---	0.946628	-1.2314	0.937263	-1.19729	0.0370702	-1.33832	0	-1.51901	0.0108262	-1.40886	NA	NA
1391716_PM_at	BE114163	---	0.946628	-1.3586	0.937263	-1.29707	0.0375169	-1.69528	0.0574967	-1.68855	0.168491	-1.40789	NA	NA
1373727_PM_at	BI275179	Fibin	0.946628	-1.1496	0.937263	1.15431	0.0367965	-1.50984	0.517089	-1.15472	0.082611	-1.40589	NA	NA
1370126_PM_at	NM_012729	LOC683849 /// Prss2	0.946628	-1.15096	0.938147	-1.08284	0	-1.50788	0.0283082	-1.39421	0.00714607	-1.4043	NA	NA
1389691_PM_at	AI230862	Zfp575	0.970662	-1.04012	0.946796	-1.08455	0.028244	-1.5419	0.348309	-1.21817	0.0694405	-1.40423	NA	NA
1376556_PM_at	BE111740	---	0.946628	-1.12066	0.937263	-1.35534	0.0097691	-1.67657	0.0485283	-1.51515	0.0701085	-1.40278	NA	NA
1385006_PM_at	BF393029	---	0.946628	1.22756	0.98321	1.03883	0.325941	-1.39845	0.0163717	-2.44061	0.361166	-1.40024	NA	NA
1378097_PM_at	AI599593	---	0.946628	-1.18648	0.937263	-1.16276	0	-1.50537	0.0561687	-1.30628	0.00822478	-1.39929	NA	NA
1370612_PM_at	M74449	Kcna2	0.946628	-1.14314	0.956425	-1.05998	0.251076	-1.23901	0.0253678	-1.5928	0.0732798	-1.39719	NA	NA
1380496_PM_at	BF543485	Ube4a	0.946628	-1.2477	0.937263	-1.18775	0.0109722	-1.47974	0.00661125	-1.51428	0.0279606	-1.39709	NA	NA
1368391_PM_at	NM_013111	Slc7a1	0.985912	1.01883	0.937263	-1.1872	0.0408938	-1.50621	0.575757	-1.13518	0.0979768	-1.39701	NA	NA
1378686_PM_at	BF405626	---	0.946628	-1.17574	0.937263	-1.2384	0.0223219	-1.52408	0.131918	-1.36536	0.072081	-1.39607	NA	NA
1380545_PM_at	BF419027	Asap1	0.971701	-1.04393	0.937263	-1.25274	0.171167	-1.33624	0.0393259	-1.61897	0.113378	-1.39562	NA	NA
1375599_PM_at	BF414469	---	0.946628	-1.35324	0.937263	-1.27098	0	-1.53533	0.0605187	-1.33076	0.0148736	-1.39386	NA	NA
1381878_PM_at	AI578566	Ubn1	0.946628	-1.17856	0.937263	-1.42518	0.171167	-1.48298	0.0428912	-1.86163	0.264822	-1.39343	NA	NA
1368359_PM_a_at	NM_030997	Vgf	0.946628	-1.19028	0.937263	-1.21947	0	-1.5449	0.0144162	-1.38778	0.00822478	-1.3932	NA	NA
1388277_PM_at	AI029631	LOC100361706 /// LOC680311	0.946628	-1.33789	0.937263	-1.2187	0.0140055	-1.55611	0.112324	-1.34402	0.0511009	-1.39258	NA	NA
1380904_PM_at	BI300461	Zfp418	0.946628	-1.22902	0.937263	-1.19856	0.00846168	-1.52723	0.0574967	-1.39357	0.0354104	-1.39097	NA	NA
1398738_PM_at	BF391477	---	0.946628	-1.07758	0.937263	-1.17262	0.0574884	-1.37498	0.0287824	-1.5017	0.0440217	-1.39005	NA	NA
1379873_PM_at	BI276971	---	0.946628	-1.2272	0.937263	-1.20387	0.160636	-1.28635	0.0195316	-1.56964	0.0599663	-1.39001	NA	NA
1382890_PM_at	BF409134	---	0.946628	-1.31679	0.937263	-1.27968	0.0120694	-1.45641	0	-1.5958	0.0227745	-1.38972	NA	NA
1377595_PM_at	AI044347	Ssfa2	0.94741	-1.08889	0.937263	-1.14033	0.0832642	-1.43432	0.046373	-1.59263	0.114626	-1.38898	NA	NA
1385770_PM_at	BF415530	Ulk4	0.946628	-1.19036	0.937263	-1.24187	0.0133931	-1.3957	0	-1.5247	0.00714607	-1.38815	NA	NA
1370774_PM_at	AF412817	Dcm5	0.946628	-1.28547	0.937263	-1.22108	0.00445479	-1.51306	0.0253678	-1.38992	0.0152792	-1.38814	NA	NA
1391968_PM_at	BM389535	Pdxdc1	0.946628	-1.13476	0.937263	-1.28101	0.323868	-1.31264	0.0376075	-1.8566	0.25533	-1.38511	NA	NA
1371895_PM_at	BI279646	Krt14	0.946628	-1.26579	0.937263	-1.14992	0.00445479	-1.54974	0.179535	-1.24304	0.0219788	-1.38488	NA	NA
1393304_PM_at	BF386764	LOC100359512	0.946628	-1.52681	0.937263	-1.27105	0.0109722	-1.99863	0.206533	-1.46918	0.257745	-1.38357	NA	NA
1380929_PM_at	BF393940	RGD1560244	0.946628	-1.22244	0.937263	-1.27268	0.0120694	-1.54878	0.0627005	-1.42658	0.0604108	-1.38253	NA	NA
1396976_PM_at	BF399569	---	0.946628	-1.31252	0.937263	-1.34278	0.012837	-1.53717	0.280079	-1.23197	0.0633146	-1.37831	NA	NA
1393063_PM_at	BF409007	Eif5a2	0.946628	-1.213	0.954855	-1.0538	0	-1.56792	0.120186	-1.29848	0.0297179	-1.37565	NA	NA
1376389_PM_at	BF400045	---	0.946628	-1.21497	0.937263	-1.18497	0.0274671	-1.51711	0.428903	-1.17967	0.083916	-1.37481	NA	NA
1386013_PM_at	AA946294	LOC100359753 /// LOC100364825	0.946628	-1.37139	0.937263	-1.1934	0.00846168	-1.68734	0.0393259	-1.57667	0.110468	-1.37449	NA	NA
1387254_PM_at	NM_021669	Ghrl	0.946628	-1.27913	0.937263	-1.20977	0.09425	-1.34666	0.0370246	-1.50404	0.0656249	-1.37398	NA	NA
1395035_PM_at	BM389765	---	0.946628	-1.10691	0.937263	-1.16673	0.197792	-1.35113	0.0488769	-1.67067	0.189108	-1.37318	NA	NA
1397615_PM_at	BG375528	---	0.946628	-1.2206	0.937263	-1.12011	0.0217479	-1.52288	0.235876	-1.2586	0.0661609	-1.37302	NA	NA
1369237_PM_at	NM_053996	Slc6a7	0.946628	-1.33333	0.968817	-1.04189	0.186204	-1.30835	0.0406161	-1.56376	0.113994	-1.373	NA	NA
1393615_PM_at	AI059603	---	0.946628	-1.15146	0.937263	-1.31307	0.0893698	-1.49338	0.00661125	-2.00941	0.193288	-1.37195	NA	NA
1380491_PM_at	BF402629	---	0.946628	-1.30447	0.937263	-1.09691	0.0120694	-1.50747	0.103911	-1.31768	0.0343092	-1.37175	NA	NA
1377363_PM_at	AA945861	Rab25	0.946628	-1.25479	0.937263	-1.2095	0.0322128	-1.55313	0.0735872	-1.48384	0.118009	-1.37098	NA	NA
1377384_PM_at	AI410969	Plekhh3	0.946628	-1.34563	0.937263	-1.56814	0.0295998	-1.73457	0.173542	-1.46334	0.235784	-1.36851	NA	NA
1370471_PM_at	M31155	Prl6a1	0.946628	-1.30425	0.937263	-1.1945	0.0829462	-1.31268	0.0195316	-1.51075	0.0417331	-1.36847	NA	NA
1381449_PM_s_at	BG670310	Tgfa	0.946628	-1.20911	0.937263	-1.2708	0.231831	-1.2739	0.0440795	-1.58055	0.12873	-1.36807	NA	NA
1398434_PM_at	BE107465	Dido1	0.946628	-1.14948	0.937263	-1.55108	0.132699	-1.55266	0.0370246	-1.96737	0.313252	-1.36732	NA	NA
1392970_PM_at	BI285605	Tmem108	0.946628	-1.21779	0.937263	-1.32728	0.0401914	-1.43906	0.0287824	-1.52249	0.0709091	-1.36686	NA	NA
1390095_PM_at	BE120144	---	0.946628	-1.1517	0.937263	-1.16529	0.0173822	-1.51958	0.166529	-1.30527	0.0701919	-1.36514	NA	NA
1381417_PM_at	AI111346	Prox1	0.946628	-1.09609	0.937263	-1.21856	0.136303	-1.33717	0.0308629	-1.60052	0.11141	-1.36495	NA	NA
1396948_PM_at	BF399584	---	0.946628	-1.26057	0.937263	-1.23303	0.00445479	-1.54987	0.0477648	-1.36061	0.02604	-1.36427	NA	NA
1381288_PM_at	BI282543	Il36rn	0.954539	-1.07052	0.937263	-1.16997	0.0356834	-1.57979	0.184934	-1.3789	0.162588	-1.36259	NA	NA
1391990_PM_at	BF405569	---	0.946628	-1.08968	0.937263	-1.20313	0.0355541	-1.50756	0.245202	-1.28677	0.114528	-1.3621	NA	NA
1392255_PM_at	AI412578	---	0.946628	-1.20093	0.937263	-1.18122	0	-1.52969	0.0144162	-1.45848	0.0208337	-1.36121	NA	NA
1384798_PM_at	BE119818	---	0.946628	-1.26033	0.937263	-1.11093	0	-1.50486	0.0144162	-1.40312	0.0136276	-1.36109	NA	NA
1382631_PM_at	AI454735	Ildr2	0.946628	-1.10249	0.937263	-1.13028	0.103684	-1.37834	0.0467037	-1.54432	0.118987	-1.36035	NA	NA
1395921_PM_at	BE097603	Usp35	0.946628	-1.30196	0.937263	-1.15883	0.0149563	-1.45546	0.0121163	-1.51116	0.0379845	-1.35926	NA	NA
1385341_PM_at	BE102118	Gsg1	0.946628	-1.19489	0.937263	-1.10683	0.029389	-1.50901	0.178469	-1.3087	0.0861204	-1.35867	NA	NA
1370781_PM_a_at	AY082657	Kcnip1	0.946628	-1.20411	0.937263	-1.18616	0.00445479	-1.54493	0.102673	-1.29963	0.0304512	-1.35836	NA	NA
1397880_PM_at	BF389592	Lpgat1	0.946628	-1.35048	0.937263	-1.26917	0.0847092	-1.47683	0.0460429	-1.6234	0.184358	-1.35833	NA	NA
1385548_PM_at	AW140348	Ube2d1	0.946628	-1.18938	0.937263	-1.13679	0.0109722	-1.50062	0.119281	-1.30366	0.0417331	-1.35714	NA	NA
1369699_PM_at	NM_012728	Glp1r	0.946628	-1.18057	0.959461	-1.05348	0.0367965	-1.50541	0.131069	-1.39319	0.123504	-1.3571	NA	NA
1380235_PM_at	AW530083	Hs2st1	0.946628	-1.16887	0.937263	-1.34696	0.0483385	-1.64634	0.106752	-1.56863	0.254455	-1.35497	NA	NA
1368687_PM_at	NM_031578	Tesk1	0.946628	-1.30315	0.950554	-1.10605	0.0447926	-1.67942	0.136351	-1.5432	0.268905	-1.35453	NA	NA
1385151_PM_at	BE097096	---	0.946628	-1.27699	0.937263	-1.16973	0.034853	-1.50551	0.423036	-1.18001	0.10946	-1.34813	NA	NA
1381463_PM_at	BI299627	---	0.946628	-1.17302	0.937263	-1.26375	0.0244803	-1.39393	0.0100287	-1.50031	0.0402252	-1.34757	NA	NA
1379550_PM_a_at	BF290483	Gtf2ird1	0.946628	-1.20873	0.937263	-1.37748	0.30031	-1.21417	0.0428912	-1.52241	0.108373	-1.34722	NA	NA
1392130_PM_at	BF392511	---	0.946628	-1.18161	0.937263	-1.1952	0.0370702	-1.44387	0.0207593	-1.54145	0.0896341	-1.34716	NA	NA
1387842_PM_at	NM_053325	Syt8	0.946628	-1.20693	0.937263	-1.29185	0.0298229	-1.54164	0.141897	-1.37806	0.134053	-1.34716	NA	NA
1383741_PM_at	BE100721	---	0.953879	-1.06827	0.937263	-1.17438	0.0192007	-1.58648	0.512777	-1.1557	0.14357	-1.34178	NA	NA
1390725_PM_at	AI137962	LOC100911196	0.946628	-1.25886	0.937263	-1.14766	0.012837	-1.50145	0.0881599	-1.33887	0.0553418	-1.34176	NA	NA
1391794_PM_at	BI300542	---	0.946628	-1.27082	0.937263	-1.2494	0	-1.52304	0.0321494	-1.40457	0.0348099	-1.34082	NA	NA
1379643_PM_at	AI407180	Cyp19a1	0.946628	-1.24471	0.937263	-1.26874	0	-1.60907	0.097516	-1.31788	0.0550859	-1.3405	NA	NA
1380268_PM_at	AA956352	---	0.946628	-1.11382	0.937263	-1.23664	0.0375169	-1.60536	0.107864	-1.49194	0.198198	-1.34007	NA	NA
1379842_PM_at	H33639	St7l	0.985667	-1.03246	0.937263	-1.26145	0.0359717	-1.95547	0.398311	-1.35929	0.41504	-1.33926	NA	NA
1375809_PM_at	AW521361	Yy1	0.946628	-1.27477	0.937263	-1.26514	0.0479004	-1.61261	0.045703	-1.69157	0.232548	-1.33861	NA	NA
1375408_PM_at	BF401660	---	0.948424	-1.08919	0.937263	-1.26371	0.0345989	-1.62872	0.48486	-1.19307	0.20189	-1.33807	NA	NA
1395183_PM_at	BM391096	---	0.946628	-1.25635	0.937263	-1.26918	0.012837	-1.53842	0.156739	-1.30039	0.0849364	-1.3378	NA	NA
1392084_PM_at	BE109244	---	0.946628	-1.24661	0.937263	-1.3914	0.0320211	-1.47552	0.0163717	-1.58708	0.0991043	-1.33764	NA	NA
1381309_PM_at	AI453886	---	0.946628	-1.19296	0.937263	-1.11956	0.0441157	-1.33077	0	-1.50749	0.0338266	-1.33759	NA	NA
1395770_PM_at	BM391695	---	0.981702	-1.01698	0.937263	-1.14877	0.00652809	-1.44967	0.00661125	-1.50675	0.0329589	-1.33521	NA	NA
1398104_PM_at	AW535543	---	0.946628	-1.32001	0.937263	-1.28605	0.0632338	-1.32932	0.00661125	-1.56462	0.0560405	-1.33442	NA	NA
1372876_PM_at	AA799700	Sephs2	0.946628	-1.16618	0.937263	-1.28953	0.123521	-1.32067	0.0358377	-1.50995	0.109546	-1.33312	NA	NA
1380271_PM_at	AI070975	Gnb1l	0.946628	-1.25602	0.937263	-1.30097	0.0192007	-1.41144	0	-1.53032	0.0541031	-1.33229	NA	NA
1377724_PM_at	AW523278	Csrnp2	0.946628	-1.21483	0.937263	-1.20101	0.00445479	-1.55374	0.0884262	-1.35276	0.0661609	-1.33199	NA	NA
1376224_PM_at	BE106971	LOC100910536	0.946628	-1.18093	0.937263	-1.18175	0.041337	-1.52358	0.258173	-1.29219	0.175555	-1.32957	NA	NA
1381821_PM_at	AI454542	Mdga2	0.946628	-1.19657	0.937263	-1.21663	0	-1.53553	0.0322988	-1.34846	0.0242725	-1.32931	NA	NA
1391186_PM_at	BF397942	---	0.946628	-1.26521	0.937263	-1.19142	0.0097691	-1.55384	0.0505698	-1.43068	0.0821091	-1.32859	NA	NA
1374380_PM_at	BF403474	---	0.946628	-1.09026	0.98625	-1.01635	0.0287157	-1.50228	0.30287	-1.23777	0.12846	-1.32749	NA	NA
1392048_PM_at	BI288401	---	0.954539	-1.05127	0.937263	-1.23341	0.0120694	-1.52857	0.119886	-1.32556	0.0792271	-1.32696	NA	NA
1396643_PM_at	BF400061	---	0.946628	-1.16758	0.947917	-1.07421	0.0109722	-1.60457	0.197491	-1.29331	0.113597	-1.32674	NA	NA
1369684_PM_at	NM_133524	Tcf3	0.946628	-1.40774	0.937263	-1.30541	0.0097691	-1.58664	0.0685908	-1.43182	0.113815	-1.32628	NA	NA
1398311_PM_a_at	AF313464	Kidins220	0.946628	-1.17254	0.937263	-1.23978	0.0162394	-1.50474	0.0674245	-1.41603	0.095356	-1.32619	NA	NA
1374977_PM_at	BG373340	---	0.946628	-1.35001	0.937263	-1.13666	0.0192007	-1.53476	0.151556	-1.32278	0.108461	-1.32552	NA	NA
1393191_PM_at	BF554733	Nkain1	0.946628	-1.17562	0.937263	-1.10029	0.0270076	-1.50956	0.127267	-1.34487	0.10851	-1.3254	NA	NA
1392672_PM_at	AI576758	Clec11a	0.946628	-1.18375	0.937263	-1.2165	0.0197499	-1.61609	0.342661	-1.23726	0.167199	-1.32516	NA	NA
1391350_PM_at	BI300243	H2afy2	0.946628	-1.23002	0.937263	-1.0894	0	-1.50824	0.0631105	-1.29631	0.0256741	-1.3251	NA	NA
1387317_PM_at	NM_016992	Avp	0.946628	-1.16044	0.937263	-1.21827	0	-1.66196	0.304213	-1.21999	0.104887	-1.32497	NA	NA
1380576_PM_at	AI556890	---	0.946628	-1.31208	0.937263	-1.14977	0.0298229	-1.45387	0.0253678	-1.52421	0.103872	-1.32491	NA	NA
1371517_PM_at	BF283627	Grb10	0.946628	-1.31248	0.937263	-1.2145	0.0219625	-1.50966	0.0948633	-1.39235	0.119752	-1.32459	NA	NA
1397214_PM_at	BF288533	---	0.946628	-1.2332	0.937263	-1.20478	0.0303056	-1.59625	0.397197	-1.22002	0.197991	-1.32228	NA	NA
1389198_PM_at	AI179893	Sh2d3c	0.946628	-1.25226	0.937263	-1.18219	0.0233543	-1.51241	0.264521	-1.24028	0.113378	-1.31993	NA	NA
1372975_PM_at	BI278083	Lor	0.947716	-1.08913	0.937263	-1.16382	0.0465053	-1.52964	0.513847	-1.16819	0.203535	-1.31927	NA	NA
1387230_PM_at	NM_019345	Slc12a3	0.946628	-1.27312	0.937263	-1.32686	0	-1.64157	0.0748429	-1.36391	0.0751065	-1.31892	NA	NA
1396480_PM_at	BG372249	---	0.946628	-1.18751	0.937263	-1.19414	0.0433549	-1.49713	0.0467037	-1.54507	0.168833	-1.31696	NA	NA
1394658_PM_at	AI176811	---	0.946628	-1.23319	0.937263	-1.21636	0	-1.58637	0.0744141	-1.31675	0.0471958	-1.31517	NA	NA
1380189_PM_at	BE112914	---	0.946628	-1.06947	0.937263	-1.15988	0	-1.53008	0.0475618	-1.3624	0.0605312	-1.31495	NA	NA
1383162_PM_at	AI008646	---	0.946628	-1.37536	0.937263	-1.17728	0.126425	-1.45957	0.0488769	-1.70282	0.304069	-1.31362	NA	NA
1396774_PM_at	BF390846	---	0.946628	-1.30004	0.937263	-1.23501	0.0248471	-1.50949	0.860977	-1.03973	0.132906	-1.31122	NA	NA
1398363_PM_at	AI178206	Wdr54	0.952377	-1.06731	0.937263	-1.25251	0.0365554	-1.50351	0.669439	-1.09357	0.154667	-1.30748	NA	NA
1396720_PM_at	BF399270	---	0.946628	-1.31879	0.937263	-1.30834	0.0493043	-1.42277	0.0314535	-1.52033	0.134992	-1.3074	NA	NA
1392438_PM_at	AI576024	Tsc22d1	0.946628	-1.39364	0.937263	-1.28894	0.0169304	-1.64199	0.0227126	-1.65717	0.210755	-1.30231	NA	NA
1392587_PM_at	BE115141	---	0.980459	-1.04011	0.947917	-1.12298	0.140274	-1.49638	0.0376075	-1.86741	0.379135	-1.30116	NA	NA
1398232_PM_at	BF418571	---	0.946628	-1.38033	0.937263	-1.16089	0.0162394	-1.5075	0.126247	-1.32025	0.110637	-1.30113	NA	NA
1384522_PM_at	BM389869	Sytl3	0.946628	-1.3011	0.937263	-1.2873	0.0173822	-1.4883	0.0163717	-1.5103	0.113915	-1.29766	NA	NA
1395458_PM_at	AI409816	Nphp1	0.946628	-1.22677	0.937263	-1.25844	0.041644	-1.44029	0.0253678	-1.54514	0.154588	-1.29753	NA	NA
1370217_PM_at	L26525	Ddr1	0.946628	-1.11789	0.937263	-1.33449	0.0375169	-1.62227	0.456629	-1.20938	0.272775	-1.2974	NA	NA
1368131_PM_at	NM_031808	Capn6	0.961186	-1.0434	0.94715	1.07147	0.0097691	-1.53404	0.222476	-1.24225	0.105464	-1.29594	NA	NA
1391014_PM_at	AW530427	LOC100910854	0.946628	-1.15051	0.937263	-1.42424	0.0445373	-1.72944	0.609175	-1.17457	0.390286	-1.29542	NA	NA
1370540_PM_at	U15660	Nr1d2	0.946628	-1.42814	0.937263	-1.21607	0.00445479	-1.55498	0.0287824	-1.44754	0.103322	-1.29395	NA	NA
1386892_PM_at	NM_031975	Ptms	0.946628	-1.1384	0.937263	-1.2242	0.125424	-1.26355	0	-1.56612	0.0883646	-1.29393	NA	NA
1377324_PM_at	BF412777	LOC689600 /// RGD1564599	0.946628	-1.30404	0.937263	-1.2054	0.020165	-1.50032	0.030232	-1.52877	0.138642	-1.29367	NA	NA
1377540_PM_at	BF393067	---	0.946628	-1.48198	0.950701	-1.09373	0.0720372	-1.55125	0.0412068	-1.74781	0.322866	-1.29284	NA	NA
1371401_PM_at	BI278836	Rnf5	0.946628	-1.13563	0.937263	-1.32171	0.161864	-1.30738	0.0404553	-1.53677	0.187566	-1.29229	NA	NA
1397621_PM_at	AI502942	---	0.946628	-1.25637	0.972029	-1.03366	0.0233543	-1.50475	0.244796	-1.25169	0.147022	-1.29222	NA	NA
1373378_PM_at	BF410522	Agtpbp1	0.946628	-1.2654	0.937263	-1.38562	0.0518631	-1.67157	0.0485283	-1.7856	0.362368	-1.2893	NA	NA
1382324_PM_at	AA851183	---	0.946628	-1.13263	0.937263	-1.13205	0.00445479	-1.55157	0.189056	-1.23653	0.0784241	-1.28916	NA	NA
1370938_PM_at	AI535144	Pdxp	0.946628	-1.5457	0.937263	-1.33672	0.0421153	-1.57141	0.11496	-1.4632	0.275161	-1.28579	NA	NA
AFFX-PheX-M_at		---	0.996759	-1.00827	0.946652	-1.18969	0.758793	-1.12523	0.0497595	-2.27623	0.565886	-1.28569	NA	NA
1383435_PM_at	BF542912	Scn3b	0.946628	-1.2684	0.937263	-1.24652	0	-1.59778	0.0527092	-1.41622	0.121796	-1.28266	NA	NA
1394534_PM_at	AW532329	---	0.946628	-1.13538	0.937263	-1.21094	0	-1.55088	0.0283082	-1.42407	0.0889387	-1.28099	NA	NA
1379593_PM_at	AI007666	Olig2	0.946628	-1.26181	0.937263	-1.12073	0	-1.54028	0.00661125	-1.51155	0.0707472	-1.27769	NA	NA
1395556_PM_at	BF562964	Fam168b	0.946628	-1.31014	0.937263	-1.14501	0.0266525	-1.46159	0.0215744	-1.5382	0.154841	-1.2761	NA	NA
1370900_PM_at	BM391169	Myh1 /// Myh2 /// Myh3 /// Myh4	0.946628	-1.22428	0.937263	-1.17861	0.0430156	-1.36996	0.00661125	-1.54082	0.116739	-1.27355	NA	NA
1380390_PM_at	AW523643	---	0.946628	-1.08559	0.937263	-1.13007	0	-1.56431	0.152699	-1.28553	0.127782	-1.27198	NA	NA
1381080_PM_at	AI169081	---	0.946628	-1.31515	0.937263	-1.18832	0	-1.52754	0.0545882	-1.34471	0.0921731	-1.27191	NA	NA
1389772_PM_at	AI575785	---	0.946628	-1.21786	0.987554	1.01393	0.0197499	-1.53145	0.799249	-1.05565	0.193667	-1.26587	NA	NA
1380343_PM_at	BF390523	---	0.946628	-1.25803	0.937263	-1.21909	0.0678013	-1.40965	0.0215744	-1.61471	0.223792	-1.26523	NA	NA
1393702_PM_at	BF397290	Xrn2	0.946628	1.11074	0.969866	-1.03823	0.218594	-1.27236	0.0497595	-1.51854	0.249374	-1.26416	NA	NA
1390816_PM_at	AW529940	LOC685152	0.946628	-1.1984	0.947917	-1.07857	0.0252585	-1.52264	0.27556	-1.25333	0.219227	-1.26386	NA	NA
1390104_PM_at	BI296551	Irgq	0.946628	-1.09273	0.937263	-1.24227	0.46593	-1.16147	0.0321494	-1.64868	0.284642	-1.2631	NA	NA
1371551_PM_at	BM383323	Traf4	0.946628	-1.38432	0.937263	-1.32735	0.132303	-1.33838	0.0253678	-1.62446	0.251669	-1.26241	NA	NA
1378265_PM_at	BE103245	---	0.946628	-1.17609	0.937263	-1.14953	0.00846168	-1.50013	0.0322988	-1.40977	0.113093	-1.26231	NA	NA
1392285_PM_at	AI044729	Shisa4	0.946628	-1.13543	0.937263	-1.1939	0.0140055	-1.45818	0	-1.60373	0.143679	-1.26214	NA	NA
1381845_PM_at	BF387032	---	0.946628	-1.21491	0.972029	-1.02934	0.537486	-1.1021	0.00661125	-1.54626	0.146679	-1.26202	NA	NA
1394853_PM_at	AI233110	Aamp	0.946628	-1.27191	0.937263	-1.21117	0	-1.54519	0.0350938	-1.36994	0.0768429	-1.26195	NA	NA
1383763_PM_at	BF396631	---	0.946628	-1.16189	0.937263	-1.37026	0.0109722	-1.77075	0.608488	-1.13353	0.30774	-1.26165	NA	NA
1387739_PM_at	NM_031539	Cd8b	0.946628	-1.3402	0.937263	-1.16044	0.0140055	-1.51196	0.0412068	-1.43379	0.157761	-1.25988	NA	NA
1389900_PM_at	BF394115	Grin1	0.946628	-1.18505	0.937263	-1.23408	0.0235902	-1.44389	0.0121163	-1.53668	0.140067	-1.25934	NA	NA
1389707_PM_at	AW251681	---	0.95305	-1.05377	0.937263	-1.1104	0.00652809	-1.52091	0.0775071	-1.34497	0.139254	-1.25872	NA	NA
1378855_PM_a_at	BE097672	LOC679974 /// LOC680282 /// Tceal3	0.946628	-1.26275	0.937263	-1.19465	0.0109722	-1.55039	0.261074	-1.24014	0.20049	-1.2577	NA	NA
1384992_PM_at	AI236142	Hdac10	0.946628	-1.10598	0.937263	-1.1225	0.0097691	-1.50349	0.0452183	-1.38335	0.131329	-1.25573	NA	NA
1375999_PM_at	AW143197	RGD1312005	0.946628	-1.21928	0.988124	-1.0134	0.108544	-1.33652	0.0163717	-1.60602	0.234872	-1.25351	NA	NA
1382694_PM_at	AA957089	LOC100910487	0.946628	-1.11453	0.938998	-1.10843	0.0430156	-1.51255	0.25398	-1.29676	0.30537	-1.25009	NA	NA
1369394_PM_at	NM_022206	Unc5a	0.974386	1.02994	0.937263	-1.10343	0.0097691	-1.54829	0.181469	-1.27084	0.176288	-1.24701	NA	NA
1384930_PM_at	AI071862	Ccdc13	0.946628	-1.21003	0.937263	-1.28222	0.0408938	-1.67507	0.561346	-1.17669	0.428086	-1.24469	NA	NA
1380976_PM_at	BF396723	---	0.946628	-1.23197	0.937263	-1.2643	0.234426	-1.21463	0.0144162	-1.50557	0.181805	-1.24393	NA	NA
1387004_PM_at	NM_031609	Nbl1	0.946628	-1.14163	0.937263	-1.20668	0.130717	-1.27329	0.0163717	-1.50764	0.185292	-1.24095	NA	NA
1375214_PM_at	BE111638	Galnt2	0.946628	-1.11308	0.947256	-1.08376	0.337199	-1.20067	0.030232	-1.55343	0.273881	-1.24087	NA	NA
1385077_PM_at	BE097285	Gbf1	0.946628	-1.12805	0.943781	-1.12989	0.324596	-1.27834	0.0467037	-1.76024	0.437897	-1.2401	NA	NA
1367860_PM_a_at	X83537	Mmp14	0.948424	-1.08548	0.954855	-1.06906	0.17217	-1.32681	0.0406161	-1.58788	0.351184	-1.23353	NA	NA
1389578_PM_at	AA850740	Yrdc	0.946628	-1.30761	0.937263	-1.27987	0.0467587	-1.71555	0.392855	-1.29956	0.498453	-1.23197	NA	NA
1396333_PM_at	AW520959	---	0.946628	-1.26273	0.937263	-1.10998	0	-1.52425	0.00661125	-1.51505	0.160137	-1.22799	NA	NA
1382832_PM_at	AI236185	Rcc2	0.946628	-1.08255	0.937263	-1.26241	0	-1.65691	0.148033	-1.31236	0.244699	-1.22774	NA	NA
1389750_PM_at	AW251641	Cc2d1a	0.946628	-1.16768	0.937263	-1.17806	0.0235902	-1.45825	0.0227126	-1.50129	0.238937	-1.22734	NA	NA
1395259_PM_at	BI295572	---	0.946628	-1.1515	0.937263	-1.1587	0.0481027	-1.53819	0.331355	-1.26613	0.397744	-1.22433	NA	NA
1380371_PM_at	BE117361	---	0.985044	1.01911	0.954752	-1.06974	0.320233	-1.20507	0.0497595	-1.50496	0.319388	-1.22193	NA	NA
1377059_PM_at	AW533194	Mapk10	0.946628	-1.29391	0.937263	-1.12662	0.020165	-1.50924	0.140287	-1.3275	0.274804	-1.21703	NA	NA
1396125_PM_at	BG672693	---	0.946628	-1.39793	0.937263	-1.11972	0.0290388	-1.43278	0.0163717	-1.52897	0.262944	-1.21701	NA	NA
1378279_PM_at	BE118458	Gabarap	0.946628	-1.23195	0.937263	-1.13826	0.0120694	-1.53751	0.105073	-1.3302	0.23061	-1.21673	NA	NA
1384843_PM_at	AW531575	Spaca3	0.946628	-1.23339	0.937263	-1.2032	0.0329789	-1.57335	0.301422	-1.27266	0.403006	-1.21264	NA	NA
1377191_PM_at	BI291386	Atp5i	0.946628	-1.22078	0.976381	1.02451	0.00652809	-1.50888	0.89066	-1.02693	0.223602	-1.21233	NA	NA
1374623_PM_at	BF399447	---	0.946628	-1.09855	0.937263	-1.29845	0.0262681	-1.57742	0.106219	-1.4354	0.4058	-1.20557	NA	NA
1390766_PM_at	AI137249	Tuba8	0.946628	-1.12853	0.937263	-1.23979	0.0192007	-1.57867	0.211876	-1.29083	0.355781	-1.20374	NA	NA
1383111_PM_at	AI058895	---	0.946628	-1.14024	0.937263	-1.19213	0.453134	-1.16136	0.0263032	-1.62682	0.409835	-1.20032	NA	NA
1380524_PM_at	AA997356	Krt86	0.946628	-1.31502	0.937263	-1.13318	0.0359717	-1.51158	0.221451	-1.30816	0.405089	-1.19954	NA	NA
1393768_PM_at	AA818405	---	0.946628	-1.169	0.937263	-1.16077	0.0621287	-1.46226	0.0321494	-1.59812	0.435383	-1.18867	NA	NA
1370133_PM_at	NM_021661	Rgs19	0.946628	-1.22634	0.937263	-1.28354	0.0471803	-1.50458	0.171363	-1.36421	0.44522	-1.18785	NA	NA
1391983_PM_at	BI281586	LOC500227	0.948424	-1.08979	0.937263	-1.22079	0.0227226	-1.62241	0.233964	-1.32595	0.520279	-1.16925	NA	NA
1377373_PM_at	BF403955	---	0.946628	-1.18254	0.937263	-1.12991	0.0223219	-1.58904	0.399042	-1.20115	0.496447	-1.16297	NA	NA
1369510_PM_at	NM_023964	Gapdhs	0.946628	-1.18603	0.967623	-1.03606	0.0133931	-1.54204	0.162293	-1.30013	0.4288	-1.16008	NA	NA
1377383_PM_at	AA997397	Efs	0.946628	-1.58577	0.937263	-1.4106	0.0120694	-1.8803	0.318261	-1.30676	0.622484	-1.15129	NA	NA
1377091_PM_at	AW524733	Prrt1	0.946628	-1.1536	0.937263	-1.23734	0.0278027	-1.54222	0.72926	-1.083	0.659779	-1.10943	NA	NA
1374021_PM_at	BI299233	Wipi1	0.946628	-1.11075	0.937263	-1.45193	0.0397217	-1.58717	0.9862	-1.00553	0.707546	-1.10629	NA	NA
1377058_PM_at	BI291872	---	0.946628	-1.36994	0.937263	-1.39388	0.0473888	-1.58752	0.283857	-1.31733	0.780621	-1.08446	NA	NA
1387315_PM_at	NM_012878	Sftpd	0.990783	-1.01415	0.959461	-1.05786	0.049686	-1.5034	0.474817	-1.18202	0.762401	-1.08268	NA	NA
1368554_PM_at	NM_013161	Pnlip	0.946628	-1.21498	0.987596	-1.01544	0.0303056	-1.53563	0.24686	-1.28523	0.857078	1.04809	NA	NA
1372640_PM_at	BI277758	Pi16	0.946628	-1.23695	0.937263	-1.16113	0.0434949	-1.49694	0.0582456	-1.52335	0.858503	-1.04749	NA	NA
1378158_PM_at	BF408114	Brms1 /// LOC100911841	0.946628	-1.09782	0.946652	-1.09842	0.0419782	-1.5382	0.487299	-1.17657	0.869146	-1.0465	NA	NA
1381923_PM_at	AI454658	RGD1564664	0.946628	-1.45919	0.937263	-1.34028	0.034853	-1.66469	0.138052	-1.47964	0.903221	-1.0406	NA	NA
1376188_PM_at	AA997156	---	0.946628	-1.19981	0.937263	-1.31065	0.0479004	-1.67454	0.279556	-1.36138	0.954813	-1.0211	NA	NA
1390682_PM_at	BE105446	Fnbp1	0.946628	-1.42768	0.937263	-1.46589	0.0207386	-1.75957	0.879937	1.04733	0.991834	-1.00395	NA	NA
			0		0		285		204		423

## Sheet: Table S23
Table S23. Differentially expressed genes and the BMD (L) values in rat liver in response to feeding 5, 20, 80, 200 or 300 ppm hydrazobenzene (HZB) for 28 days. The list is sorted from highest to lowest fold change in the 300 ppm treatment group. The blue indicates downregulated of genes while yellow indicates upregulation of genes. Significant (FDR adjusted p < 0.05) and non-significant fold cha…
			5 mg/kg		20 mg/kg		80 mg/kg		200 mg/kg		300 mg/kg		benchmark dose
Probe	Accession Number	Gene Symbol	FDR p-value	Fold change	FDR p-value	Fold change	FDR p-value	Fold change	FDR p-value	Fold change	FDR p-value	Fold change	BMD	BMDL	Note
1371089_PM_at	AA945082	Gsta5	0.999964	1.42066	0.999931	-1.09082	0.999952	1.70752	0	6.9546	0	6.6736	112.971	86.1107
1393848_PM_at	AA957260	Rrm2	0.999964	-1.04258	0.999931	1.67526	0.999952	-1.49505	0.138278	2.32722	0.000475913	4.55502	199.364	150.914
1388484_PM_at	BI296084	Ube2c	0.999964	-1.11533	0.999931	1.77119	0.999952	-1.17322	0.0947378	2.16608	0	4.50588	146.554	0.02694
1389566_PM_at	AW253821	Ccnb2	0.999964	-1.74618	0.999931	1.55733	0.999952	-1.21164	0.119992	2.205	0.000781013	3.86331	155.41	112.919
1383747_PM_at	AI578135	Ect2	0.999964	-1.11251	0.999931	1.54323	0.999952	1.08581	0.0794743	2.45144	0.000475913	3.84862	141.478	104.47
1379582_PM_a_at	AA998516	Ccna2	0.999964	1.00134	0.999931	1.35843	0.999952	-1.26565	0.0530631	2.56153	0.000475913	3.70197	186.532	95.9028
1383940_PM_at	BG375704	Nuf2	0.999964	-1.07344	0.999931	1.29106	0.999952	-1.17367	0.11712	1.95487	0	3.67852	195.981	147.228
1385132_PM_at	AI044253	---	0.999964	1.33397	0.999931	1.77424	0.999952	2.05577	0	3.50216	0	3.61428	39.6242	8.6037
1375519_PM_at	AI237401	LOC287167	0.999964	1.05423	0.999931	1.20639	0.999952	2.41936	0.0459985	2.94319	0.00127789	3.50777	42.6299	0.6666
1384280_PM_at	AA964152	Nusap1	0.999964	-1.05504	0.999931	1.55232	0.999952	-1.28636	0.142425	2.07664	0.00127789	3.46019	199.255	104.499
1370346_PM_at	X64589	Ccnb1	0.999964	-1.07239	0.999931	1.40791	0.999952	-1.06508	0.232316	1.6048	0	3.4473	205.52	171.718
1389408_PM_at	BG379338	Rrm2	0.999964	1.01692	0.999931	1.64593	0.999952	-1.14049	0.123633	2.11692	0.0010488	3.44164	199.719	103.256
1370345_PM_at	L11995	Ccnb1	0.999964	-1.18579	0.999931	1.25533	0.999952	-1.08423	0.261317	1.58675	0.00166786	3.37499	222.676	156.858
1389668_PM_at	AI408269	Spc25	0.999964	-1.39275	0.999931	1.41526	0.999952	-1.44587	0.239804	1.66775	0.00166786	3.36615	203.923	165.182
1371245_PM_a_at	BI287300	LOC100134871 /// LOC689064	0.999964	-1.6819	0.999931	-1.43275	0.999952	2.09706	0.0131388	4.12454	0.00406976	3.23729	34.6083	0.1575
1367780_PM_at	NM_022391	Pttg1	0.999964	-1.2371	0.999931	1.65381	0.999952	1.05421	0.0459985	2.37105	0	3.19408	120.753	91.269
1367776_PM_at	NM_019296	Cdk1	0.999964	-1.17856	0.999931	1.6186	0.999952	-1.24096	0.17647	1.83602	0.00184786	3.13459	232.645	159.127
1373658_PM_at	AI409259	Racgap1	0.999964	1.15609	0.999931	1.51893	0.999952	1.0648	0.0988991	1.91412	0	3.13204	200.76	150.43
1376039_PM_at	AA996882	Aurka	0.999964	-1.0693	0.999931	1.5944	0.999952	1.03196	0.225667	1.51741	0	3.06027	212.034	181.486
1390317_PM_at	AI227885	RGD1561849	0.999964	1.14622	0.999931	1.4782	0.999952	2.36328	0.0131388	3.4545	0	3.02157	38.3482	0.9129
1368278_PM_at	NM_133599	Lgals2	0.999964	1.2268	0.999931	1.62557	0.999952	1.29432	0.0544345	2.08096	0.000475913	3.00238	157.986	114.445
1382493_PM_at	BG377427	Cenpf	0.999964	1.04386	0.999931	1.40753	0.999952	1.06985	0.0634072	1.96936	0	2.99527	192.124	115.117
1376100_PM_at	BI274903	Tubb6	0.999964	1.50006	0.999931	1.63827	0.999952	1.06054	0.0131388	2.71472	0	2.99127	182.395	88.9372
1370269_PM_at	X00469	Cyp1a1	0.999964	1.30342	0.999931	1.25077	0.999952	1.41858	0.0351853	2.4465	0	2.98652	125.904	94.622
1388340_PM_at	BF281153	Ns5atp9	0.999964	1.02213	0.999931	1.53326	0.999952	1.06518	0.0931321	2.01212	0.00127789	2.95515	160.375	115.85
1369921_PM_at	NM_020540	Gstm3	0.999964	1.20635	0.999931	1.29389	0.999952	1.29361	0.0508096	2.14068	0	2.93587	158.699	114.865
1368521_PM_at	NM_031670	Napsa	0.999964	1.33757	0.999931	1.55754	0.999952	1.39116	0.0235902	2.51236	0	2.91888	145.887	107.18
1374775_PM_at	AI714002	Mki67	0.999964	-1.12698	0.999931	1.12045	0.999952	1.09742	0.0841974	2.35621	0.0035753	2.8796	157.646	114.244
1392993_PM_at	BG665293	Fam13b	0.999964	1.03151	0.999931	1.40478	0.999952	1.12784	0.120962	1.92664	0.00127789	2.79093	189.248	132.105
1373722_PM_at	BE111697	Kif20a	0.999964	-1.00023	0.999931	1.59262	0.999952	-1.00103	0.108025	1.91667	0.0010488	2.76771	191.936	133.552
1384068_PM_at	BI295150	Ckap2	0.999964	-1.00628	0.999931	1.90966	0.999952	1.0945	0.052778	2.47223	0.00278505	2.7342	179.188	126.59
1374449_PM_at	BF417638	Cdca3	0.999964	-1.0419	0.999931	1.33325	0.999952	-1.03285	0.098269	1.79387	0.000475913	2.72202	166.664	119.504
1372186_PM_a_at	BM385445	Top2a	0.999964	1.22889	0.999931	2.20618	0.999952	1.0053	0.0794743	2.45417	0.00712438	2.69854	263.642	168.495
1394419_PM_at	BE109109	Arhgap11a	0.999964	-1.28874	0.999931	1.19096	0.999952	1.12502	0.0615582	2.05098	0.000475913	2.6755	116.696	88.5936
1371817_PM_at	BI285489	Isyna1	0.999964	1.34917	0.999931	1.29291	0.999952	1.20086	0.349151	1.35916	0.00166786	2.65396	275.637	217.511
1368260_PM_at	NM_053749	Aurkb	0.999964	-1.05853	0.999931	1.3636	0.999952	-1.24477	0.103881	1.82132	0.00166786	2.64122	197.58	98.2189
1377626_PM_at	AA924350	LOC100911030	0.999964	-1.82269	0.999931	-1.23733	0.999952	2.13199	0.0367126	4.60627	0.0418422	2.63923	30.6814	0.1479
1389409_PM_at	AI177869	Tes	0.999964	-1.20691	0.999931	1.29222	0.999952	1.21789	0.118078	1.81379	0.00184786	2.62238	180.261	127.186
1386922_PM_at	AI408948	Ca2	0.999964	1.48945	0.999931	1.36517	0.999952	1.55955	0.0631196	2.17967	0.00218315	2.61522	182.7	128.533
1371102_PM_x_at	X05080	Hbb /// LOC100134871 /// LOC689064	0.999964	-1.24845	0.999931	-1.16143	0.999952	2.12827	0.0367422	2.34202	0.000475913	2.61502	36.6009	0.09537
1397341_PM_at	BG663837	Pbk	0.999964	1.05654	0.999931	1.45906	0.999952	1.03425	0.105472	1.85036	0	2.61378	163.997	117.962
1371731_PM_at	AI408151	RGD1566215	0.999964	1.10316	0.999931	1.24636	0.999952	1.20464	0.0882764	1.87366	0.000475913	2.55222	166.084	119.169
1392899_PM_at	BI284262	Prc1	0.999964	-1.01049	0.999931	1.36646	0.999952	-1.06167	0.1148	1.79721	0.0010488	2.55073	197.502	98.6254
1383578_PM_at	AI071227	Rad51	0.999964	-1.12383	0.999931	1.34089	0.999952	-1.01952	0.107804	1.92121	0.0029262	2.53915	189.051	131.999
1370462_PM_at	AI171185	Hmmr	0.999964	1.07235	0.999931	1.31119	0.999952	-1.09545	0.0825489	2.00372	0.00218315	2.51678	190.357	90.9401
1376905_PM_at	BI304147	---	0.999964	-1.02848	0.999931	1.3056	0.999952	-1.06156	0.139171	1.62238	0.000475913	2.50602	203.201	154.218
1374221_PM_at	BM385468	Slc29a3	0.999964	1.20123	0.999931	1.55424	0.999952	1.28889	0.0827259	1.76237	0.000475913	2.50461	180.868	127.522
1377185_PM_at	BG667451	Tmem229b	0.999964	1.54191	0.999931	1.01246	0.999952	1.63559	0.0602435	1.90644	0.000475913	2.50353	193.21	134.234
1387191_PM_at	NM_019125	Pbsn	0.999964	1.37409	0.999931	1.28189	0.999952	1.38621	0.221266	1.82564	0.0280814	2.499	226.635	151.304
1370583_PM_s_at	AY082609	Abcb1a /// Abcb1b	0.999964	1.03266	0.999931	1.17404	0.999952	1.3177	0.0261124	2.92617	0.00406976	2.49777	86.4678	75.0982
1385533_PM_at	BE106145	---	0.999964	-1.31532	0.999931	-1.08779	0.999952	1.21748	0.337978	1.51566	0.0269347	2.47833	198.87	137.236
1368155_PM_at	NM_031572	Cyp2c12	0.999964	-1.06309	0.999931	1.22759	0.999952	-1.06429	0.30346	1.38975	0.00184786	2.47679	166.358	0.386
1370054_PM_at	NM_131902	Cdkn2c	0.999964	1.02334	0.999931	1.26789	0.999952	1.05149	0.105449	1.66581	0	2.47156	147.656	108.258
1374070_PM_at	AA800587	Gpx2	0.999964	1.09809	0.999931	1.19236	0.999952	1.26825	0.0437281	1.91318	0	2.4703	139.265	103.097
1388166_PM_at	AI411693	Igh-6	0.999964	-1.02071	0.999931	1.17346	0.999952	1.48312	0.0426562	2.28754	0.0010488	2.4569	129.243	96.7699
1374198_PM_at	BF398424	Cd276	0.999964	1.22339	0.999931	1.34541	0.999952	1.25156	0.0310503	1.89485	0	2.4539	139.053	102.965
1393635_PM_x_at	AI230430	Tubb4a	0.999964	1.41503	0.999931	1.11674	0.999952	1.23984	0.129187	1.63019	0	2.44533	187.641	131.234
1379411_PM_at	AI180253	LOC100911353	0.999964	-1.10171	0.999931	1.52399	0.999952	1.19935	0.0602435	1.81248	0	2.43465	155.412	112.92
1375961_PM_at	AI072892	Frzb	0.999964	1.28973	0.999931	1.04325	0.999952	1.53389	0.103711	1.84586	0.00278505	2.43175	191.55	133.345
1390800_PM_a_at	BE349669	Cav2 /// LOC100362824	0.999964	-1.40346	0.999931	1.17403	0.999952	1.94652	0.197532	1.97018	0.0469947	2.41446	270.049	171.305
1384807_PM_at	AW530736	---	0.999964	1.52079	0.999931	1.42925	0.999952	1.58397	0.0772467	1.61298	0	2.41422	249.552	162.147
1382419_PM_at	BI276776	Cenpk	0.999964	-1.16349	0.999931	1.28025	0.999952	-1.04382	0.138278	1.66554	0.00184786	2.41348	178.387	126.144
1370294_PM_a_at	U05341	Cdc20	0.999964	-1.19871	0.999931	1.46793	0.999952	-1.11086	0.100616	1.96593	0.00477264	2.40868	191.458	89.4019
1375900_PM_at	AI236084	Tnfrsf9	0.999964	1.50198	0.999931	1.37976	0.999952	1.28415	0.103426	1.68975	0	2.39836	245.103	160.093
1392732_PM_at	AI711233	Nusap1	0.999964	-1.38068	0.999931	1.40297	0.999952	-1.3223	0.179503	1.82118	0.0174793	2.38481	200.838	92.199
1393052_PM_at	BM392406	---	0.999964	1.15358	0.999931	1.55498	0.999952	1.30374	0.0750558	1.82938	0	2.37657	161.292	116.387
1379814_PM_at	AW532796	LOC100362894	0.999964	1.79245	0.999931	1.47176	0.999952	1.47533	0.0835753	2.89753	0.0465703	2.37523	348.536	202.309	BMD > highest dose: 300.0
1376191_PM_at	AA848820	Hpgd	0.999964	1.25715	0.999931	1.12967	0.999952	1.25241	0.0842853	1.99208	0.0029262	2.37367	196.875	136.183
1389208_PM_at	AA944562	LOC100359678	0.999964	1.23122	0.999931	1.0352	0.999952	1.11891	0.150937	1.42335	0	2.36353	221.213	154.658
1372685_PM_at	BE113362	Cdkn3	0.999964	-1.27218	0.999931	1.33794	0.999952	-1.35256	0.190016	1.70557	0.0108742	2.35768	199.157	94.7941
1367562_PM_at	NM_012656	Sparc	0.999964	1.22496	0.999931	1.19772	0.999952	1.38998	0.0990041	1.78648	0.000475913	2.35568	165.953	119.094
1374771_PM_at	BM388859	---	0.999964	-1.09326	0.999931	1.22311	0.999952	1.06458	0.259445	1.46174	0.00583716	2.34982	200.194	137.932
1398297_PM_at	NM_021746	Mapk12	0.999964	1.53402	0.999931	1.55715	0.999952	1.25609	0.0205538	2.05035	0	2.3394	205.258	140.568
1397953_PM_at	AI113261	LOC687696	0.999964	1.15703	0.999931	1.7091	0.999952	1.36197	0.0518983	2.54671	0.0110277	2.33469	219.085	147.583
1378252_PM_at	AI029745	Chodl	0.999964	1.23547	0.999931	1.20026	0.999952	1.40063	0.0205538	2.49667	0.000475913	2.33381	87.7303	52.9372
1387046_PM_at	NM_053792	Ift172	0.999964	1.20407	0.999931	1.34108	0.999952	1.15087	0.146902	1.57688	0.00201939	2.33156	166.28	119.283
1385283_PM_at	BE097537	LOC100912079 /// Pex5	0.999964	1.34958	0.999931	1.53188	0.999952	1.28691	0.0289935	1.9169	0	2.33069	189.966	132.493
1374071_PM_at	BG670800	Fam118a	0.999964	1.24059	0.999931	1.41103	0.999952	1.50842	0.0907367	1.83791	0.0024973	2.32832	188.698	131.807
1379419_PM_at	AA962979	Tmem184c	0.999964	1.41606	0.999931	1.2929	0.999952	1.26899	0.166571	1.52155	0.0010488	2.31752	238.144	156.832
1385531_PM_at	BI281524	Psmb5	0.999964	1.24608	0.999931	1.29579	0.999952	1.31507	0.0387508	1.50074	0	2.31474	130.857	97.8013
1368541_PM_at	NM_053719	Emb	0.999964	-1.10783	0.999931	1.25506	0.999952	1.27277	0.0750558	1.78275	0	2.31401	121.491	91.7527
1369455_PM_at	NM_053754	Abcg5	0.999964	-1.11269	0.999931	1.13512	0.999952	1.19417	0	2.80198	0.00184786	2.31374	62.3261	0.3966
1379387_PM_at	AI639103	---	0.999964	1.34797	0.999931	1.37834	0.999952	1.23869	0.0261124	2.01407	0	2.29782	179.119	126.552
1375010_PM_at	AI177761	Cd68	0.999964	1.00561	0.999931	1.18168	0.999952	1.06741	0.0310503	1.90273	0	2.29777	119.76	90.6168
1370436_PM_at	AF062389	Acsm2a	0.999964	1.21252	0.999931	1.06621	0.999952	1.08598	0.0602435	2.15618	0.003187	2.29438	179.627	84.1219
1370297_PM_at	U10188	Plk1	0.999964	1.09878	0.999931	1.22899	0.999952	1.0283	0.0851015	1.96257	0.00418394	2.28923	186.37	130.543
1382252_PM_at	BE099808	---	0.999964	1.0131	0.999931	1.00706	0.999952	1.2526	0.115103	1.82115	0.00529178	2.28629	163.619	117.743
1367998_PM_at	NM_053372	Slpi	0.999964	1.18139	0.999931	1.28045	0.999952	1.31708	0.0534248	2.15503	0.00233882	2.28243	190.721	132.899
1386637_PM_at	BF561454	Fgl2	0.999964	1.20478	0.999931	1.26029	0.999952	1.24618	0.0303795	2.14416	0.00148281	2.27873	172.803	123.009
1381206_PM_at	BE121026	Plcxd2	0.999964	-1.4817	0.999931	-1.07632	0.999952	1.06347	0.0367422	2.72975	0.00956484	2.275	88.0228	80.1905
1374864_PM_at	BM390457	Spry2	0.999964	1.25848	0.999931	1.56699	0.999952	1.63524	0.098269	2.16308	0.0180278	2.27357	293.031	181.016
1388650_PM_at	BM385445	Top2a	0.999964	-1.31532	0.999931	1.32866	0.999952	-1.38458	0.214417	1.63431	0.0146882	2.27167	201.833	95.3876
1371033_PM_at	AI715202	LOC688090 /// RT1-Bb	0.999964	1.03109	0.999931	1.25964	0.999952	1.50808	0	2.50031	0.000781013	2.27165	32.2512	0.6225
1372516_PM_at	AI317842	Kif22	0.999964	1.02508	0.999931	1.2212	0.999952	1.03744	0.0874477	1.70844	0.000781013	2.27079	147.289	108.034
1383137_PM_at	AA956294	Sox4	0.999964	1.28226	0.999931	1.08282	0.999952	1.2979	0.209135	1.54506	0.00614008	2.26879	250.502	162.582
1370336_PM_at	AY081218	Osgin1	0.999964	1.60542	0.999931	1.49351	0.999952	1.42643	0.0739186	2.09895	0.00614008	2.26872	280.54	175.809
1394905_PM_at	AI177041	LOC100362634	0.999964	1.43889	0.999931	1.68713	0.999952	1.25324	0.195344	1.388	0	2.26802	296.787	247.259
1375207_PM_at	AI072682	Scarf2	0.999964	1.12017	0.999931	1.45084	0.999952	-1.15695	0.1604	1.48464	0.000781013	2.26575	214.164	181.341
1397787_PM_at	BF416511	---	0.999964	1.19914	0.999931	1.21441	0.999952	-1.07573	0.256451	1.24392	0	2.26044	214.029	0.3491
1370382_PM_at	BI279526	RT1-Db1	0.999964	-1.00283	0.999931	1.32482	0.999952	1.42152	0.0261124	2.99413	0.0102361	2.25747	42.8359	0.3636
1376153_PM_at	BE102621	---	0.999964	1.20076	0.999931	1.34846	0.999952	1.33129	0.0235902	2.19113	0.000475913	2.25637	152.335	111.082
1390481_PM_a_at	AW531714	Ube2t	0.999964	1.10764	0.999931	1.33124	0.999952	-1.06176	0.22615	1.34524	0.000781013	2.25567	195.385	0.1552
AFFX-PheX-3_at		---	0.999964	1.239	0.999931	1.10609	0.999952	1.15659	0.0726832	1.7645	0.000475913	2.25125	NA	NA
AFFX-r2-Bs-phe-3_at		---	0.999964	-1.06715	0.999931	1.0956	0.999952	1.07594	0.130186	1.75649	0.00487232	2.2478	NA	NA
1367985_PM_at	NM_013197	Alas2	0.999964	-1.02593	0.999931	-1.02627	0.999952	1.66678	0.165577	1.90134	0.0292295	2.24714	203.907	139.869
1394678_PM_at	AI411563	Fgd2	0.999964	1.33229	0.999931	1.28126	0.999952	1.31609	0.0466712	2.11232	0.0024973	2.24297	182.894	128.64
1378966_PM_at	AI406473	---	0.999964	1.45722	0.999931	1.39414	0.999952	1.25901	0.0886069	1.62698	0.000781013	2.24095	217.301	146.693
AFFX-PheX-M_at		---	0.999964	1.09227	0.999931	1.0254	0.999952	1.17316	0.0806036	2.09584	0.00732204	2.23898	NA	NA
1385465_PM_at	BG379188	Siglec5	0.999964	1.01531	0.999931	1.13944	0.999952	-1.06531	0.0261124	2.05568	0.000475913	2.23861	175.368	86.724
1367553_PM_x_at	NM_033234	Hbb /// LOC100134871 /// LOC689064	0.999964	-1.32289	0.999931	-1.09804	0.999952	1.76503	0.052778	1.88749	0.000781013	2.23692	40.0802	0.07506
1388940_PM_at	AW252115	Arhgap25	0.999964	1.40943	0.999931	1.48658	0.999952	1.08604	0.0367422	1.98283	0.00127789	2.23573	189.872	89.8776
AFFX-DapX-5_at		---	0.999964	1.03007	0.999931	1.10175	0.999952	1.1178	0.16179	1.75467	0.019821	2.23266	NA	NA
1370585_PM_a_at	X04440	Prkcb	0.999964	1.10852	0.999931	1.17679	0.999952	1.32652	0.0602435	1.84216	0	2.23244	133.501	99.4801
1370155_PM_at	BM388837	Col1a2	0.999964	1.16706	0.999931	1.38989	0.999952	1.15311	0.24524	1.52181	0.010956	2.22963	250.748	162.695
1370080_PM_at	NM_012580	Hmox1	0.999964	-1.148	0.999931	1.00527	0.999952	1.2049	0.0261124	2.0133	0	2.22937	105.722	81.2055
1378062_PM_at	BF398677	---	0.999964	-1.08192	0.999931	1.30729	0.999952	-1.06356	0.107221	1.97209	0.0146882	2.22391	184.22	87.5013
1391970_PM_at	BM385197	Car11	0.999964	1.48845	0.999931	1.64235	0.999952	1.11314	0.111106	1.65526	0.00166786	2.21704	256.076	165.115
1383401_PM_at	BI288769	Tes	0.999964	1.17744	0.999931	1.23978	0.999952	1.00829	0.0847506	1.68935	0	2.21543	194.938	106.731
1379275_PM_at	AI007889	Snx10	0.999964	1.00602	0.999931	1.30565	0.999952	1.27553	0.0426562	1.99081	0.000781013	2.20984	168.455	120.533
1373468_PM_at	BI295896	---	0.999964	1.36544	0.999931	1.48079	0.999952	1.05438	0.127803	1.65043	0.0024973	2.20699	205.919	106.362
1373992_PM_at	AI408440	MGC108823 /// RGD1559715	0.999964	1.03192	0.999931	1.21146	0.999952	1.42325	0.05289	2.35839	0.00894799	2.20672	189.696	132.347
1389160_PM_at	AI230287	Ahsp	0.999964	-1.29284	0.999931	1.15777	0.999952	2.06707	0.235852	1.4115	0.00331931	2.20624	21.516	16.1025
1391317_PM_at	BE109802	Ska1	0.999964	1.02005	0.999931	1.4055	0.999952	1.13307	0.137581	1.44143	0	2.20494	181.708	127.986
1367709_PM_at	NM_017125	Cd63	0.999964	1.16625	0.999931	1.37528	0.999952	1.1286	0.0367422	1.73605	0	2.20369	166.617	119.477
AFFX-r2-Bs-lys-M_at		---	0.999964	-1.0555	0.999931	-1.0692	0.999952	1.11718	0.135373	1.97588	0.0288767	2.20144	NA	NA
1378296_PM_at	AI012651	Ncaph	0.999964	1.07194	0.999931	1.44096	0.999952	1.01033	0.259784	1.47524	0.0100613	2.19358	263.194	168.297
1370864_PM_at	Z78279	Col1a1	0.999964	1.0818	0.999931	1.26652	0.999952	1.26378	0.0880474	1.62468	0.000475913	2.19015	164.902	118.487
1381780_PM_at	AA900704	---	0.999964	1.34441	0.999931	1.12078	0.999952	1.44063	0.101901	1.89602	0.00805834	2.18943	200.852	138.276
1373088_PM_at	BI295811	LOC100363310	0.999964	1.11888	0.999931	1.21298	0.999952	1.10131	0.0303795	1.83906	0	2.18923	133.464	99.4566
1376943_PM_at	BM386570	LOC100910940	0.999964	-1.06102	0.999931	1.33994	0.999952	1.19908	0.108708	1.74419	0.0035753	2.18724	170.218	121.54
1389600_PM_at	AW524433	LOC100364244 /// LOC100364575 /// LOC100365136 /// LOC100365768 /// LOC360998 /// LOC363306 /// LOC363433 /// LOC501396 /// LOC690298	0.999964	1.01521	0.999931	1.156	0.999952	1.19803	0.135337	1.66265	0.0038389	2.18512	175.32	124.428
1393627_PM_at	AA957929	Osap	0.999964	1.09738	0.999931	1.08426	0.999952	1.13199	0.0942643	1.54306	0.000781013	2.18459	158.438	114.711
1385444_PM_at	AI071994	---	0.999964	1.17164	0.999931	-1.12819	0.999952	-1.29126	0.14213	1.55072	0.00184786	2.17997	172.934	0.5345
1397222_PM_at	AW528473	LOC100911285	0.999964	1.07233	0.999931	1.12127	0.999952	1.12001	0.345351	1.37318	0.0127239	2.17579	202.552	139.164
1370158_PM_at	AA946388	Myh10	0.999964	1.03878	0.999931	1.26592	0.999952	1.22006	0.0900039	1.89449	0.0060424	2.17526	192.855	134.045
1378700_PM_at	BF403674	---	0.999964	1.12676	0.999931	1.4027	0.999952	1.24357	0.060492	1.88806	0.0010488	2.17451	171.651	122.356
1389474_PM_at	AA818380	Mylip	0.999964	1.30846	0.999931	1.12337	0.999952	1.26562	0.0977914	1.67334	0.000781013	2.17175	186.845	130.802
1373669_PM_at	BG374650	Gnpda2	0.999964	1.24017	0.999931	1.10029	0.999952	1.19185	0.111237	1.63891	0.00148281	2.17094	194.333	134.834
1385098_PM_at	AW526343	---	0.999964	1.1895	0.999931	1.21372	0.999952	1.33267	0.079884	2.0166	0.0103001	2.17047	202.32	139.043
1392447_PM_at	AI073058	---	0.999964	1.47034	0.999931	1.23057	0.999952	1.42078	0.0983976	1.65099	0.000781013	2.16315	246.659	160.814
1398602_PM_at	AW143296	Mad2l1	0.999964	1.38744	0.999931	1.32858	0.999952	1.30435	0.0289935	2.34603	0.00406976	2.15787	94.6778	82.5323
1368829_PM_at	BM389019	Fbn1	0.999964	1.18245	0.999931	1.40982	0.999952	1.18135	0.0936403	1.87423	0.00702166	2.15719	206.811	141.37
1389696_PM_at	BF409820	---	0.999964	-1.05629	0.999931	1.32517	0.999952	1.24755	0.106272	1.90304	0.0107918	2.15528	188.615	131.762
1368669_PM_at	NM_019354	Ucp2	0.999964	1.08075	0.999931	1.61497	0.999952	-1.00266	0.05289	1.90497	0.000781013	2.15255	189.103	90.1494
1368121_PM_at	NM_013215	Akr7a3	0.999964	1.02464	0.999931	1.21136	0.999952	1.29238	0.0131388	2.02586	0	2.14759	120.035	90.7977
1369499_PM_at	NM_019179	Tyms	0.999964	1.54691	0.999931	1.31648	0.999952	1.40556	0.0310503	2.1825	0.00166786	2.14739	226	150.994
1385086_PM_at	BF388785	Bub1	0.999964	-1.25125	0.999931	1.32618	0.999952	-1.23466	0.122173	1.84578	0.0110277	2.14691	189.481	89.8946
AFFX-LysX-M_at		---	0.999964	1.10111	0.999931	1.12056	0.999952	1.14634	0.0905226	1.96196	0.00947471	2.14503	NA	NA
1375958_PM_at	BF412297	---	0.999964	1.19451	0.999931	1.39361	0.999952	-1.12405	0.0976175	1.86188	0.00573546	2.14282	191.035	92.0587
1367668_PM_a_at	NM_031841	Scd	0.999964	1.34411	0.999931	1.27081	0.999952	1.28321	0.0618283	2.10904	0.00894799	2.13606	219.211	147.646
1376914_PM_at	AW253690	Depdc1	0.999964	-1.03235	0.999931	1.12072	0.999952	-1.09591	0.0918686	1.65095	0.000475913	2.13303	190.918	96.8104
1368451_PM_at	NM_053506	Hrh3	0.999964	-1.04885	0.999931	1.62194	0.999952	-1.01679	0.151654	1.67808	0.00840768	2.13074	248.802	161.802
AFFX-LysX-3_at		---	0.999964	-1.05194	0.999931	-1.0416	0.999952	1.09577	0.0621481	1.92458	0.0024973	2.12896	NA	NA
1367655_PM_at	NM_021261	LOC100359493 /// LOC100360695 /// LOC100361392 /// LOC100361620 /// LOC100364435 /// LOC100364880 /// LOC100365271 /// LOC100365654 /// Tmsb10	0.999964	1.31264	0.999931	1.14543	0.999952	1.5522	0.14213	1.9248	0.0323049	2.12644	246.112	160.561
1380357_PM_a_at	BF396423	---	0.999964	-1.02633	0.999931	1.17456	0.999952	-1.03396	0.0969437	1.70472	0.00233882	2.12593	190.264	90.4866
1372341_PM_at	AI233213	Slc25a36	0.999964	-1.19444	0.999931	1.23021	0.999952	-1.10742	0.13136	1.6622	0.00573546	2.12404	195.854	90.3235
1371250_PM_at	AI169104	Pf4	0.999964	-1.11021	0.999931	-1.21038	0.999952	1.19586	0.180664	1.64546	0.0136423	2.12141	181.419	127.827
1382290_PM_at	AI717186	Mettl10	0.999964	1.22203	0.999931	1.60021	0.999952	1.51729	0.0450357	2.04706	0.00233882	2.11883	32.0371	4.08411
1386529_PM_at	BF564309	---	0.999964	1.65656	0.999931	1.40018	0.999952	1.61053	0.0602435	2.18909	0.0110277	2.11752	292.619	180.847
1383906_PM_at	BF416847	Neurl3	0.999964	1.31416	0.999931	1.6334	0.999952	1.29101	0.0702828	1.87375	0.003187	2.11659	231.31	153.57
1382311_PM_at	BM384466	Tifa	0.999964	1.03477	0.999931	1.45003	0.999952	1.21835	0.0459985	2.16669	0.00395211	2.11525	146.7	107.676
1395313_PM_s_at	AI179982	Anxa3	0.999964	-1.1035	0.999931	1.15609	0.999952	1.33928	0.0205538	2.24471	0.000781013	2.11356	40.9537	0.57
1382111_PM_at	AI454360	Glod5	0.999964	-1.08205	0.999931	-1.02091	0.999952	-1.03086	0.112142	1.42402	0	2.11275	179.419	117.949
1378396_PM_at	AI007647	---	0.999964	1.8221	0.999931	1.91899	0.999952	1.53467	0.0563602	1.94293	0.0024973	2.10789	2.34059	1.76164e-06
AFFX-r2-Bs-phe-M_at		---	0.999964	-1.22459	0.999931	-1.01333	0.999952	1.12771	0.119365	1.76766	0.00947471	2.10558	NA	NA
1386882_PM_at	NM_031318	Dynlt1	0.999964	1.02497	0.999931	1.06086	0.999952	1.34919	0.0450357	1.92477	0.000781013	2.10433	157.963	114.431
1372886_PM_at	AI556917	Tacc3	0.999964	-1.18523	0.999931	-1.03547	0.999952	1.15089	0.0930616	1.64861	0.000475913	2.10311	125.384	94.2859
1377116_PM_at	BI301478	---	0.999964	-1.11695	0.999931	1.26166	0.999952	1.09715	0.163116	1.49135	0.00218315	2.10181	160.22	115.759
1377239_PM_at	BM386169	Apbb1ip	0.999964	-1.10264	0.999931	1.23778	0.999952	-1.00047	0.0959379	1.89181	0.0107918	2.10121	177.825	125.831
1383675_PM_at	BG371620	LOC679127	0.999964	-1.02137	0.999931	1.2343	0.999952	-1.0593	0.210818	1.43737	0.00331931	2.1005	207.502	163.976
1387808_PM_at	AF200684	Slc7a7	0.999964	1.12653	0.999931	1.42386	0.999952	-1.1029	0.0724929	1.81975	0.00278505	2.09779	190.053	91.8008
1370682_PM_at	AF169636	Lilrb3l	0.999964	1.3107	0.999931	1.26628	0.999952	1.10282	0.049723	1.84312	0.0010488	2.09485	192.452	87.6682
1372006_PM_at	BM391274	---	0.999964	1.09784	0.999931	1.27236	0.999952	1.28701	0.121182	1.52992	0.0010488	2.09166	173.492	123.398
1389659_PM_at	AI230591	Ctla2a	0.999964	1.16133	0.999931	1.36648	0.999952	1.24817	0.0602435	1.79432	0.00166786	2.09131	184.701	129.631
1367676_PM_at	NM_017187	Hmgb2 /// RGD1559962 /// RGD1561694 /// RGD1564519	0.999964	-1.01256	0.999931	1.15731	0.999952	1.09054	0.116389	1.67868	0.00443066	2.09031	189.141	132.047
1368276_PM_at	NM_012664	Syp	0.999964	1.27926	0.999931	1.18633	0.999952	1.23243	0.174716	1.42328	0.00127789	2.08606	179.152	126.57
1374799_PM_at	AI407418	Ncapd2	0.999964	-1.04638	0.999931	1.18341	0.999952	-1.01536	0.101709	1.58195	0.000475913	2.08191	193.77	127.838
1381942_PM_at	AA963505	Hic1	0.999964	1.50129	0.999931	1.50024	0.999952	1.27024	0.0773498	1.89684	0.00518905	2.08015	269.943	171.259
1369029_PM_at	NM_057194	Plscr1	0.999964	1.0784	0.999931	1.37082	0.999952	1.38223	0.0393169	2.26275	0.00682415	2.07973	179.112	126.548
1383585_PM_s_at	AI043753	---	0.999964	1.07782	0.999931	1.03305	0.999952	1.07332	0.078284	2.06277	0.0141607	2.0788	201.397	138.562
1388600_PM_at	AI011713	---	0.999964	1.19522	0.999931	1.33045	0.999952	1.17804	0.198464	1.49334	0.00632907	2.07761	211.391	143.713
1389137_PM_at	AA957183	Cit	0.999964	1.23883	0.999931	1.17278	0.999952	1.28821	0.0489448	1.78869	0.000475913	2.07542	155.451	112.943
1392280_PM_at	AW526982	Tlr2	0.999964	1.14835	0.999931	1.16457	0.999952	1.26853	0.0518983	1.76427	0.000475913	2.0746	145.841	107.152
1368836_PM_a_at	NM_022190	Acan	0.999964	1.31824	0.999931	1.2411	0.999952	1.27302	0.167514	1.52722	0.00487232	2.0738	257.363	165.695
1383817_PM_at	AA817688	---	0.999964	1.29474	0.999931	1.20552	0.999952	1.18063	0.190711	1.4419	0.00305644	2.07164	246.317	160.656
1385350_PM_at	BF398122	---	0.999964	-1.0585	0.999931	1.38086	0.999952	1.20218	0.0695506	1.88307	0.0035753	2.06881	153.944	112.046
1380699_PM_at	BE110761	---	0.999964	-1.02763	0.999931	-1.15083	0.999952	1.17673	0.114002	2.05729	0.0346213	2.0678	199.084	137.349
1378577_PM_a_at	BF407188	Mzf1	0.999964	1.02706	0.999931	1.27098	0.999952	1.44029	0.0964527	1.58451	0.000475913	2.06754	163.967	117.945
1367861_PM_at	NM_024147	Evl	0.999964	1.09165	0.999931	1.22842	0.999952	1.26403	0	2.3818	0.00184786	2.06526	47.4777	0.2805
1385696_PM_at	BI274471	---	0.999964	1.1687	0.999931	1.26503	0.999952	1.08367	0.0852567	1.71436	0.00201939	2.06493	192.324	133.76
1368492_PM_at	NM_031644	Hpgds	0.999964	-1.15859	0.999931	1.11536	0.999952	1.14129	0.0482775	1.74909	0	2.06422	115.136	87.5573
1395003_PM_at	BI278559	Clec4a1	0.999964	1.31898	0.999931	1.19215	0.999952	1.06215	0.109792	1.70635	0.00529178	2.06372	263.168	168.285
1386261_PM_x_at	AI406385	Cav2 /// LOC100362824	0.999964	1.33453	0.999931	1.66929	0.999952	1.46007	0.167455	1.54804	0.00562295	2.06176	18.8612	5.84472e-08
1386507_PM_at	AA799858	---	0.999964	1.25904	0.999931	-1.01994	0.999952	-1.01569	0.132012	1.57478	0.0029262	2.06158	176.553	125.12
AFFX-DapX-M_at		---	0.999964	-1.02758	0.999931	-1.02689	0.999952	1.04254	0.109354	1.72286	0.00573546	2.061	NA	NA
1372439_PM_at	AI176393	Col4a1	0.999964	1.07934	0.999931	1.44824	0.999952	1.29098	0.139444	1.78692	0.0200219	2.05837	264.763	168.99
1377697_PM_at	BI275738	Apbb2	0.999964	1.28674	0.999931	1.29356	0.999952	1.21619	0.195725	1.4554	0.0035753	2.05822	217.347	146.716
1380815_PM_at	AW523684	Gorab	0.999964	1.03103	0.999931	1.31363	0.999952	1.16603	0.240781	1.35602	0.00201939	2.05742	240.699	158.036
1392854_PM_at	BE116127	---	0.999964	1.08542	0.999931	1.13085	0.999952	1.23119	0.122662	2.09758	0.0499703	2.053	243.302	159.255
1382601_PM_at	AI237698	---	0.999964	-1.04782	0.999931	1.14436	0.999952	1.18083	0.0787841	1.66188	0.000781013	2.05106	161.984	116.791
1381985_PM_at	AI412335	---	0.999964	1.2444	0.999931	1.38633	0.999952	1.08527	0.111811	1.47014	0	2.04826	212.685	144.369
1373932_PM_at	BE098739	---	0.999964	1.0407	0.999931	1.26693	0.999952	1.21627	0.0759345	1.73778	0.00148281	2.04822	166.502	119.411
1388447_PM_at	AA800701	LOC683626	0.999964	1.02231	0.999931	1.17365	0.999952	1.14895	0.291787	1.20577	0	2.0478	258.715	195.347
1370218_PM_at	AA848319	Ldhb	0.999964	-1.02129	0.999931	1.02162	0.999952	1.16759	0.0235902	2.10989	0.000475913	2.04599	85.4504	75.7443
AFFX-LysX-5_at		---	0.999964	1.17487	0.999931	1.10095	0.999952	1.16165	0.0704925	1.72187	0.000781013	2.04592	NA	NA
1382715_PM_at	AA818382	---	0.999964	1.94586	0.999931	1.76167	0.999952	1.29286	0.0912005	2.13244	0.0287592	2.0455	462.302	238.276	BMD > highest dose: 300.0
1378874_PM_at	AI012076	Cdk2	0.999964	-1.03621	0.999931	1.33528	0.999952	-1.2521	0.188463	1.57258	0.0140896	2.04526	200.325	96.8123
1368128_PM_at	NM_031598	Pla2g2a	0.999964	-1.17666	0.999931	-1.12759	0.999952	-1.08949	0.461346	1.20643	0.00562295	2.04298	163.16	0.8625
1383270_PM_at	BF565482	Tpgs2	0.999964	1.53186	0.999931	1.17752	0.999952	1.49067	0.105397	1.72586	0.0064266	2.04205	232.189	153.993
AFFX-r2-Bs-lys-3_at		---	0.999964	-1.0674	0.999931	-1.16354	0.999952	-1.10382	0.139417	1.78529	0.0194287	2.03847	NA	NA
1370959_PM_at	BI275716	Col3a1	0.999964	1.20362	0.999931	1.2492	0.999952	1.24028	0.104988	1.58082	0.00127789	2.0382	194.682	135.02
1370822_PM_at	AF307302	RT1-Ba	0.999964	-1.08146	0.999931	1.17756	0.999952	1.2313	0.0393169	2.21414	0.00692347	2.03803	45.0808	0.3232
1385635_PM_at	AI029143	Cd5l	0.999964	1.00562	0.999931	1.16325	0.999952	1.16019	0.0205538	1.88125	0	2.03738	115.938	88.0907
1376025_PM_at	BG670963	Prmt2	0.999964	1.0511	0.999931	1.40787	0.999952	1.33036	0.122662	1.66622	0.00614008	2.03567	193.642	134.465
1377908_PM_at	AI408225	---	0.999964	1.29102	0.999931	1.24883	0.999952	1.25924	0.0131388	2.1031	0	2.03531	90.5191	81.3666
1380577_PM_at	AI175616	Abcg2	0.999964	-1.22703	0.999931	-1.0874	0.999952	-1.16189	0.484688	1.2041	0.00551295	2.03471	178.892	0.8308
1369698_PM_at	AF072816	Abcc3	0.999964	1.16019	0.999931	1.21316	0.999952	1.0324	0.0131388	1.96481	0.000475913	2.03419	174.149	86.2619
1386965_PM_at	NM_012598	Lpl	0.999964	1.32897	0.999931	1.38537	0.999952	1.31757	0.141267	1.91112	0.0389202	2.03247	371.662	210.382	BMD > highest dose: 300.0
1385051_PM_at	BE108569	Gbp4	0.999964	-1.0367	0.999931	1.1884	0.999952	1.03754	0.108586	1.88655	0.0166503	2.03068	233.845	154.787
1388951_PM_at	BI294789	Mll4	0.999964	1.12333	0.999931	1.2796	0.999952	-1.02755	0.0631196	1.61564	0.000781013	2.02997	195.677	95.9646
1375230_PM_at	AA800192	---	0.999964	-1.23308	0.999931	1.02443	0.999952	1.21763	0.177224	1.52608	0.00551295	2.02771	167.921	120.226
1373971_PM_at	BE115322	Lpcat4	0.999964	-1.09254	0.999931	1.16328	0.999952	-1.11407	0.0450357	1.74518	0.000475913	2.02746	187.694	88.5588
1393280_PM_at	AA874924	Ly86	0.999964	1.00224	0.999931	1.19246	0.999952	1.37784	0.0459985	2.11592	0.00632907	2.02732	179.313	126.66
1369851_PM_at	NM_030860	Mef2d	0.999964	-1.10157	0.999931	1.28341	0.999952	1.00556	0.490568	1.18004	0.00278505	2.026	262.753	205.963
1384438_PM_at	AA924634	---	0.999964	1.09663	0.999931	1.32076	0.999952	1.14344	0.0482775	1.52791	0	2.02168	160.544	115.949
1367749_PM_at	NM_031050	Lum	0.999964	1.07799	0.999931	1.63256	0.999952	1.12868	0.195295	1.73292	0.04993	2.01997	268.004	170.413
1382224_PM_at	AW522830	RGD1563296	0.999964	1.34185	0.999931	1.41689	0.999952	1.1212	0.0865338	1.62677	0.0010488	2.01854	229.484	152.688
1393636_PM_at	AW533462	---	0.999964	1.25297	0.999931	1.57846	0.999952	1.27849	0.185741	1.5903	0.0170079	2.01701	253.45	163.927
1378240_PM_at	AI031007	Fancd2	0.999964	1.15047	0.999931	1.10147	0.999952	-1.0468	0.166363	1.48235	0.00305644	2.01244	201.736	149.641
1368917_PM_at	NM_057120	Nudt1	0.999964	1.2656	0.999931	1.18402	0.999952	-1.02243	0.251852	1.35255	0.00344903	2.01244	208.98	0.4714
AFFX-r2-Bs-dap-M_at		---	0.999964	-1.07372	0.999931	-1.0642	0.999952	1.03205	0.0905226	1.73747	0.00454584	2.01038	NA	NA
1378592_PM_at	BF396210	Trim59	0.999964	-1.10772	0.999931	1.02013	0.999952	-1.04812	0.158625	1.54675	0.00712438	2.00983	159.009	115.048
1381513_PM_at	AI058295	---	0.999964	1.21284	0.999931	1.23598	0.999952	1.28983	0.148421	1.52936	0.00418394	2.00979	222.287	149.171
1387125_PM_at	NM_053587	S100a9	0.999964	-1.09308	0.999931	1.09512	0.999952	1.14379	0.25323	1.42235	0.0102361	2.00928	223.761	149.897
1390649_PM_at	AW520784	Slc30a3	0.999964	1.09581	0.999931	1.10712	0.999952	-1.19356	0.136754	1.52884	0.00184786	2.00925	195.528	111.465
1397866_PM_at	BG380122	Serpinb6b	0.999964	1.15424	0.999931	1.14179	0.999952	1.04314	0.102465	1.8453	0.0125486	2.00742	189.087	86.2971
1393329_PM_at	BE099038	Icos	0.999964	-1.03543	0.999931	1.06177	0.999952	-1.2039	0.103881	1.54877	0.000781013	2.00723	195.65	94.8377
1382272_PM_at	BE349785	Agtrap	0.999964	1.00834	0.999931	1.13214	0.999952	1.08145	0.0770141	1.74559	0.00233882	2.00682	147.828	108.362
1397642_PM_at	BM389108	---	0.999964	1.14315	0.999931	1.70899	0.999952	1.36813	0.0912005	1.65788	0.0029262	2.00648	248.577	161.699
1383295_PM_at	AA901194	Fam110a	0.999964	1.0614	0.999931	1.19974	0.999952	-1.00127	0.198457	1.44816	0.00418394	2.00415	219.648	147.864
1390866_PM_at	AI168981	---	0.999964	1.07616	0.999931	1.19139	0.999952	1.2528	0.0303795	1.85073	0.000781013	2.00361	149.222	109.207
1380410_PM_at	AI043958	---	0.999964	1.17356	0.999931	1.44805	0.999952	1.29767	0.0704925	1.81825	0.0046568	2.00324	201.086	138.399
1394919_PM_at	BF284043	---	0.999964	1.02505	0.999931	1.2517	0.999952	1.32886	0.169521	1.63468	0.0171485	2.00196	245.304	160.187
1377385_PM_at	BE100015	Arhgap27	0.999964	1.1188	0.999931	1.15051	0.999952	1.15436	0.0625281	1.71192	0.00148281	2.00189	131.219	98.032
1375510_PM_x_at	BF419823	---	0.999964	1.61339	0.999931	1.29472	0.999952	1.27872	0.052778	1.79943	0.0010488	1.99983	249.651	162.192
1390403_PM_at	BE108405	Fam43a	0.999964	1.26224	0.999931	1.18711	0.999952	1.17883	0.0508096	1.74212	0.000475913	1.99878	152.702	111.302
1370883_PM_at	Y00480	RT1-Da	0.999964	-1.01909	0.999931	1.22487	0.999952	1.23257	0	2.20069	0.000475913	1.99857	41.3182	0.1617
1385697_PM_at	BI302799	Ccnt2	0.999964	1.0105	0.999931	1.52184	0.999952	1.34881	0.186598	1.72638	0.0416332	1.99846	289.69	179.639
1397916_PM_s_at	AA924431	Ptpn1	0.999964	1.38279	0.999931	1.36761	0.999952	-1.04819	0.233156	1.46251	0.0141607	1.99806	354.59	204.465	BMD > highest dose: 300.0
1387351_PM_at	NM_031825	Fbn1	0.999964	1.20921	0.999931	1.86887	0.999952	-1.05065	0.104383	1.95924	0.0266964	1.99743	335.074	197.404	BMD > highest dose: 300.0
1384231_PM_at	BE108276	Shcbp1	0.999964	1.03368	0.999931	1.19421	0.999952	-1.03501	0.102618	1.59643	0.00233882	1.99721	196.303	91.9969
1390529_PM_at	AI412355	Cd83	0.999964	-1.03082	0.999931	1.12475	0.999952	1.15492	0.102465	1.59337	0.00166786	1.99679	141.499	104.483
1390886_PM_at	BE111565	Ccdc39	0.999964	1.05915	0.999931	1.15597	0.999952	-1.18662	0.151581	1.67301	0.0174793	1.99626	200.299	92.2719
1374730_PM_at	AI102519	Tyrobp	0.999964	-1.06006	0.999931	1.10858	0.999952	1.05383	0.051328	1.95353	0.00395211	1.99534	154.242	112.223
1376624_PM_at	BF288208	---	0.999964	1.21409	0.999931	1.42535	0.999952	1.37751	0.0459985	1.96707	0.00233882	1.99515	208.692	142.336
1377182_PM_at	BM387863	Itgb3bp	0.999964	1.35162	0.999931	1.68278	0.999952	1.47649	0.0624409	2.18892	0.0179579	1.99499	66.0331	1.28425e-05
1387566_PM_at	NM_133551	Pla2g4a	0.999964	-1.03296	0.999931	1.16205	0.999952	1.43171	0.0310503	2.14163	0.00264844	1.99321	45.3786	0.927
1367974_PM_at	NM_012823	Anxa3	0.999964	-1.01395	0.999931	1.04166	0.999952	1.23219	0.0381174	1.81482	0	1.99299	119.966	90.7522
1391315_PM_at	BM386843	Fnip2	0.999964	1.37414	0.999931	1.28403	0.999952	1.25064	0.0651823	1.83522	0.00305644	1.99226	214.945	145.511
1397168_PM_at	AI180093	---	0.999964	1.23158	0.999931	1.36488	0.999952	1.08564	0.126609	1.54178	0.00218315	1.99184	202.863	149.174
1385970_PM_at	BF289079	Ctr9	0.999964	-1.20481	0.999931	1.12829	0.999952	1.00251	0.201986	1.5301	0.0154965	1.99133	176.885	125.306
1382106_PM_at	AA848629	Ccl6	0.999964	1.02958	0.999931	1.11067	0.999952	1.20246	0.0508096	1.83507	0.00201939	1.99098	144.026	106.04
1398256_PM_at	NM_031512	Il1b	0.999964	1.13849	0.999931	1.13764	0.999952	1.26585	0.0987024	1.6909	0.00529178	1.99056	187.368	131.086
1391054_PM_at	BF418927	Rbm15b	0.999964	1.14004	0.999931	1.02914	0.999952	1.06147	0.457981	1.11068	0	1.98932	252.582	209.991
1393581_PM_at	AW528001	Aspm	0.999964	-1.19335	0.999931	1.57771	0.999952	-1.18097	0.117848	1.81176	0.0177536	1.98647	192.702	91.167
1390914_PM_at	AI071474	Fli1	0.999964	-1.15372	0.999931	1.1383	0.999952	-1.30094	0.102335	1.93466	0.0228722	1.9846	169.223	89.1889
1370119_PM_at	NM_022634	Lst1	0.999964	-1.07096	0.999931	-1.08303	0.999952	1.09204	0.0685304	1.59188	0.000781013	1.98329	100.876	77.8716
1374534_PM_at	AI233243	Rhot2	0.999964	1.09436	0.999931	1.2548	0.999952	1.01301	0.135337	1.43043	0.000475913	1.98121	230.251	154.328
1383094_PM_at	BI304048	Sri	0.999964	1.12854	0.999931	1.18992	0.999952	1.28174	0.0450311	1.62457	0	1.9812	119.706	90.5817
1389254_PM_at	AA800519	---	0.999964	1.40523	0.999931	1.54403	0.999952	1.37952	0.0492756	1.8726	0.00278505	1.98104	248.02	161.443
1390707_PM_at	BI281632	Rgs10	0.999964	1.09886	0.999931	1.42129	0.999952	1.19129	0.109792	1.79068	0.0120028	1.98068	238.578	157.037
1385986_PM_at	BF391203	---	0.999964	1.08658	0.999931	1.09574	0.999952	1.07255	0.218315	1.45596	0.00963869	1.97992	180.955	127.57
1382527_PM_at	AI764706	Plcxd2	0.999964	1.00638	0.999931	-1.01176	0.999952	1.11598	0.0289935	2.58584	0.0178927	1.97926	89.4596	81.0217
1390623_PM_at	BI279799	Gins3	0.999964	1.24069	0.999931	1.33856	0.999952	1.161	0.0504876	1.68427	0.00127789	1.97894	203.194	139.498
1392913_PM_at	AA964151	Zfp710	0.999964	1.06193	0.999931	1.43509	0.999952	1.1186	0.0966487	1.48694	0	1.97828	178.262	126.075
1395272_PM_at	BF394456	---	0.999964	1.2747	0.999931	1.26676	0.999952	1.16115	0.151937	1.28926	0	1.97672	252.307	198.37
1368921_PM_a_at	NM_012924	Cd44	0.999964	-1.00735	0.999931	1.32534	0.999952	1.31328	0.0845819	1.57895	0	1.97646	158.765	114.904
1383246_PM_at	AI146111	Armc7	0.999964	1.34099	0.999931	1.36129	0.999952	1.05181	0.195505	1.38711	0.00184786	1.97634	210.24	0.1226
1388994_PM_at	AW917849	Fzd6	0.999964	1.06919	0.999931	1.07629	0.999952	1.02656	0.175205	1.51229	0.00797029	1.9761	251.589	163.079
1372104_PM_at	BF289002	---	0.999964	1.34904	0.999931	1.43404	0.999952	1.27919	0.0235902	1.66485	0	1.97519	171.809	122.446
1389933_PM_at	AI176476	---	0.999964	1.38081	0.999931	1.07173	0.999952	1.1911	0.0393169	1.55761	0	1.97449	167.53	120.002
1373276_PM_at	BM390162	RGD1562234	0.999964	1.13638	0.999931	1.01894	0.999952	-1.0134	0.233224	1.1776	0	1.97435	196.242	0.7104
1371176_PM_at	AB012233	Nfic	0.999964	1.22162	0.999931	1.33071	0.999952	1.32781	0.0622963	1.78949	0.00218315	1.97363	229.844	152.863
1380618_PM_at	AI178792	---	0.999964	1.18331	0.999931	1.27046	0.999952	1.14207	0.0131388	1.69595	0	1.97312	153.757	111.934
1395500_PM_at	BE119104	Twistnb	0.999964	1.87973	0.999931	1.23962	0.999952	1.70503	0.0571568	2.69025	0.0460899	1.97311	353.251	203.991	BMD > highest dose: 300.0
1380655_PM_at	AI317878	Mok	0.999964	1.14373	0.999931	1.31852	0.999952	1.5246	0	2.59164	0.00233882	1.97229	42.7184	0.6239
1392813_PM_at	AI548994	LOC100361122	0.999964	1.24824	0.999931	1.24669	0.999952	1.0459	0.0492756	1.69758	0	1.97011	195.316	89.6765
1369945_PM_at	NM_024378	Grid1	0.999964	1.24918	0.999931	-1.00402	0.999952	1.00685	0.166837	1.3338	0.000475913	1.9681	176.398	0.2785
1379348_PM_at	BF420491	Exosc2	0.999964	1.13843	0.999931	1.35221	0.999952	1.42583	0.0351853	1.74795	0	1.96786	50.97	8.21638
1370034_PM_at	NM_133572	Cdc25b	0.999964	-1.12142	0.999931	1.20838	0.999952	1.7569	0.0625281	2.3072	0.0325319	1.96726	38.7835	0.8179
1378692_PM_at	BF564165	Pax8	0.999964	-1.0189	0.999931	1.05881	0.999952	-1.01412	0.247227	1.28656	0.00148281	1.96692	238.419	165.75
1371518_PM_at	AI235948	Nid1	0.999964	1.01819	0.999931	1.00667	0.999952	-1.02676	0.209742	1.37612	0.0024973	1.96679	200.336	138.006
1371924_PM_at	BI274355	Olfml3	0.999964	1.32175	0.999931	1.42011	0.999952	1.26229	0.101073	1.88415	0.0172257	1.96558	314.158	189.462	BMD > highest dose: 300.0
AFFX-r2-Bs-thr-3_s_at		---	0.999964	-1.02412	0.999931	-1.00678	0.999952	1.00494	0.169578	1.50537	0.00573546	1.96508	NA	NA
1390177_PM_at	AI233857	---	0.999964	1.10306	0.999931	1.1944	0.999952	1.15065	0.0784316	1.63699	0.00264844	1.96498	161.504	116.511
1385054_PM_at	BE104042	LOC100360772	0.999964	1.2198	0.999931	1.18924	0.999952	1.07962	0.208084	1.58907	0.0292821	1.9644	305.863	186.199	BMD > highest dose: 300.0
1387687_PM_at	NM_133542	Igsf6	0.999964	1.15661	0.999931	1.29666	0.999952	1.11696	0.0477429	2.08862	0.00583716	1.96273	133.815	85.4279
1378056_PM_at	BM391984	Gmnn	0.999964	1.25702	0.999931	1.20528	0.999952	1.07645	0.0367422	1.96881	0.00344903	1.96206	142.411	85.9773
1390853_PM_at	BG380315	---	0.999964	1.26465	0.999931	1.33606	0.999952	1.09706	0.110803	1.58534	0.00278505	1.96185	186.92	130.842
1372770_PM_at	BF281357	Sri	0.999964	1.27291	0.999931	1.16948	0.999952	1.21968	0.0563602	1.68257	0	1.96013	144.593	106.388
1381975_PM_at	BG371767	---	0.999964	-1.19864	0.999931	1.09331	0.999952	1.295	0.0988238	1.7418	0.00722609	1.95843	147.112	107.927
1371970_PM_at	AA799328	Fam111a	0.999964	1.00675	0.999931	1.25449	0.999952	-1.07823	0.122442	1.80935	0.0221791	1.95758	251.956	163.246
1395981_PM_at	AW919934	---	0.999964	1.00116	0.999931	1.24057	0.999952	1.33853	0.131884	1.56504	0.00529178	1.95611	196.134	135.791
1369931_PM_at	NM_053297	Pkm	0.999964	1.08393	0.999931	1.2346	0.999952	1.26928	0.123832	1.51705	0.00233882	1.95471	191.967	133.569
1395301_PM_x_at	AI555307	LOC685157 /// LOC685438	0.999964	-1.06278	0.999931	1.01893	0.999952	1.01941	0.147859	1.62945	0.0125486	1.95337	136.828	101.575
1389392_PM_at	BF399468	---	0.999964	1.19173	0.999931	1.23555	0.999952	1.24973	0.0991967	1.73487	0.00823681	1.95262	189.081	132.015
1383591_PM_at	BM391839	Sf3a2	0.999964	1.18497	0.999931	1.17099	0.999952	-1.05836	0.125393	1.52634	0.0035753	1.95087	196.898	113.543
1388762_PM_at	BF284125	Iqgap1	0.999964	-1.07651	0.999931	1.34506	0.999952	1.29108	0.143984	1.59144	0.00623708	1.95022	229.948	152.913
1379378_PM_at	AI071605	Mrps18c	0.999964	1.43946	0.999931	1.73355	0.999952	1.22586	0.0367422	2.10092	0.00662652	1.94958	287.823	178.865
AFFX-r2-Bs-dap-5_at		---	0.999964	1.10159	0.999931	1.12503	0.999952	1.27503	0.126441	1.88077	0.0393461	1.94943	NA	NA
1389395_PM_at	BI275654	Sepn1	0.999964	1.14183	0.999931	1.30374	0.999952	1.44095	0.0553261	2.07754	0.0125486	1.94924	223.03	149.537
1387794_PM_at	NM_031348	Fcn1	0.999964	1.15521	0.999931	1.18978	0.999952	1.11108	0.0261124	1.74935	0.000475913	1.94922	138.123	102.385
1388712_PM_at	BM389186	Cyth3	0.999964	1.25772	0.999931	1.22177	0.999952	1.34647	0.122173	1.49539	0.0010488	1.9489	209.487	142.742
1391558_PM_at	BF290997	Zfp608	0.999964	1.53261	0.999931	1.27231	0.999952	1.14426	0.171235	1.56949	0.0138701	1.94822	372.202	210.565	BMD > highest dose: 300.0
1388271_PM_at	BM383531	Mt2A	0.999964	1.69644	0.999931	1.69258	0.999952	1.32901	0.0131388	3.76706	0.0520148	1.9473	NA	NA
1376321_PM_at	BI274438	Fam38a	0.999964	-1.09378	0.999931	1.16378	0.999952	1.01285	0.114211	1.59136	0.00278505	1.94722	154.159	112.174
1389210_PM_at	BE109711	Lcp1	0.999964	1.05136	0.999931	1.11256	0.999952	1.05344	0.0702828	1.65774	0.0010488	1.9464	155.874	113.194
1379957_PM_at	BE107457	Slfn13	0.999964	-1.21751	0.999931	1.19324	0.999952	1.04028	0.115104	1.80336	0.0206948	1.94639	150.783	110.15
1372106_PM_at	BI284307	Ehd4	0.999964	1.16266	0.999931	1.15282	0.999952	1.16305	0.140253	1.62601	0.00894799	1.94617	219.378	147.729
1371447_PM_at	BG378630	Plac8	0.999964	-1.0208	0.999931	1.18086	0.999952	1.13698	0.0518983	1.74365	0.00127789	1.94465	144.455	106.304
1386389_PM_at	AI639126	---	0.999964	-1.0137	0.999931	1.00503	0.999952	-1.0784	0.397057	1.16205	0	1.9445	179.262	0.9601
1383925_PM_at	BG375810	LOC100911456 /// Miip	0.999964	1.00684	0.999931	1.19388	0.999952	1.04953	0.106042	1.6142	0.00278505	1.94321	173.771	123.556
1367679_PM_at	NM_013069	Cd74	0.999964	1.01439	0.999931	1.26114	0.999952	1.20333	0.0205538	2.14988	0.00395211	1.94297	148.551	108.801
1376871_PM_at	AA891475	LOC100910801 /// LOC681196 /// LOC681266 /// LOC685048 /// LOC685111 /// LOC685289 /// LOC685305 /// RGD1561730 /// RGD1562525 /// RGD1566006	0.999964	1.19595	0.999931	1.37957	0.999952	1.63021	0.0205538	2.13645	0.00305644	1.94256	30.1045	6.56617
1392970_PM_at	BI285605	Tmem108	0.999964	1.18883	0.999931	1.13294	0.999952	1.0395	0.115579	1.33467	0	1.94248	169.541	0.4946
1395072_PM_at	AW534686	---	0.999964	1.17892	0.999931	1.28212	0.999952	-1.12399	0.145594	1.50917	0.00443066	1.94223	205.054	99.5737
1383473_PM_at	BF551504	RGD1306500	0.999964	1.47327	0.999931	1.44446	0.999952	1.18404	0.0704925	1.76183	0.0029262	1.94197	265.696	169.401
1381991_PM_at	AI177144	Ccdc91	0.999964	-1.10674	0.999931	1.11098	0.999952	1.12011	0.572799	1.16377	0.0184249	1.94123	266.935	169.945
1389071_PM_at	BI287221	Ehbp1l1	0.999964	1.10026	0.999931	1.12302	0.999952	1.16034	0.0793004	1.9653	0.0182823	1.9412	236.124	155.874
1398533_PM_at	BE105837	Cyfip2	0.999964	1.25915	0.999931	1.40454	0.999952	1.07652	0.129923	1.43693	0.00127789	1.94109	271.083	171.754
1373889_PM_at	BF387360	LOC363715 /// RGD1561778	0.999964	-1.04925	0.999931	1.05524	0.999952	1.03152	0.106936	1.68174	0.00672458	1.93976	169.192	120.955
1376128_PM_at	AI103937	---	0.999964	1.31976	0.999931	1.12988	0.999952	1.74076	0.0713213	1.77078	0.00344903	1.93947	91.6821	12.3113
1383168_PM_at	BE102209	LOC688298	0.999964	1.49632	0.999931	1.20105	0.999952	1.6705	0.140253	1.59727	0.010956	1.93888	245.05	160.069
1376892_PM_at	AI102061	Gria3	0.999964	1.07251	0.999931	1.4356	0.999952	1.16023	0.100616	1.97532	0.0320403	1.93886	265.727	169.414
1373591_PM_at	BG375435	Arfip2	0.999964	1.23263	0.999931	1.16569	0.999952	1.02847	0.103881	1.45602	0.000475913	1.93805	204.021	156.564
1376584_PM_at	BE116408	Ppm1l	0.999964	1.39545	0.999931	1.4461	0.999952	1.54027	0.140059	1.48766	0.00264844	1.93802	11.6535	5.20401e-06
1368204_PM_at	NM_030855	Lig1	0.999964	1.15594	0.999931	1.58885	0.999952	-1.13232	0.116389	1.80807	0.0224303	1.93796	290.737	180.072
1373309_PM_at	BI281129	Tmem86a	0.999964	1.59306	0.999931	1.90753	0.999952	1.18913	0.0437281	2.29659	0.0190351	1.93712	2.34059	1.76164e-06
1388902_PM_at	AI599031	Loxl1	0.999964	1.41872	0.999931	1.4731	0.999952	1.26767	0.105233	1.74193	0.00963869	1.93542	283.023	176.857
1397409_PM_s_at	BE113999	Wee1	0.999964	1.05633	0.999931	1.24173	0.999952	1.27953	0.0759345	1.76215	0.0038389	1.93446	152.892	111.416
1397375_PM_at	BM384537	Acsl5	0.999964	1.18415	0.999931	1.563	0.999952	1.39981	0.0553261	1.94822	0.00797029	1.93428	23.7625	3.79194
1391748_PM_at	AI044898	Mypop	0.999964	1.16211	0.999931	1.22771	0.999952	1.22604	0.231065	1.31655	0.00184786	1.93407	255.068	164.66
1368187_PM_at	NM_133298	Gpnmb	0.999964	-1.1171	0.999931	1.20674	0.999952	1.06236	0.0702828	1.71884	0.00233882	1.93387	157.518	114.168
1394523_PM_at	BF289003	Plbd1	0.999964	1.35418	0.999931	1.57424	0.999952	-1.02601	0.0784316	1.57074	0.000475913	1.93283	207.362	101.401
1396310_PM_at	BF545380	---	0.999964	1.05924	0.999931	1.47956	0.999952	1.03296	0.179783	1.36139	0.0010488	1.93237	261.49	186.928
1391063_PM_at	BE113443	Kif23	0.999964	1.00777	0.999931	1.23035	0.999952	-1.09867	0.113452	1.48595	0.000781013	1.93216	203.061	96.8817
1390127_PM_at	BI296216	Dixdc1	0.999964	1.22549	0.999931	1.26172	0.999952	1.34325	0.113212	1.74896	0.0143862	1.93186	249.722	162.225
1387022_PM_at	NM_022407	Aldh1a1	0.999964	1.14996	0.999931	-1.00301	0.999952	1.09595	0.0351853	2.26042	0.0103785	1.93166	96.6306	82.9828
1383784_PM_at	BI289438	---	0.999964	1.36268	0.999931	1.25408	0.999952	1.16347	0.0450357	1.9217	0.0035753	1.92942	247.509	161.207
1398441_PM_at	AA957410	Nck2	0.999964	1.35809	0.999931	-1.18142	0.999952	1.29158	0.298376	1.39639	0.0229932	1.92931	241.738	158.524
1390082_PM_at	BE110671	Hip1	0.999964	1.28069	0.999931	1.19508	0.999952	1.14087	0.108272	1.61316	0.00431479	1.9283	210.347	143.181
1378414_PM_at	BI300992	---	0.999964	1.14605	0.999931	1.34758	0.999952	1.4101	0.089343	1.61385	0.00218315	1.92706	228.37	152.148
1382874_PM_at	BI289407	Npl	0.999964	1.08322	0.999931	1.17427	0.999952	1.15206	0.0482775	2.41329	0.0294459	1.92662	97.3599	83.1873
1376170_PM_at	BI290821	Col14a1	0.999964	1.38863	0.999931	1.44094	0.999952	1.24964	0.0847039	2.03062	0.027664	1.92661	270.967	171.704
1393162_PM_at	AI502079	Slc39a6	0.999964	-1.02318	0.999931	1.17988	0.999952	1.16272	0.0661331	1.74922	0.0035753	1.92657	195.929	135.682
1370895_PM_at	AI179399	Col5a2	0.999964	1.09584	0.999931	1.29442	0.999952	-1.02628	0.14587	1.57014	0.0103001	1.92643	231.068	153.454
1372673_PM_at	AW433528	---	0.999964	-1.00482	0.999931	1.35492	0.999952	1.15774	0.261423	1.28645	0.00443066	1.92523	238.731	157.11
1377342_PM_s_at	BE105446	Fnbp1	0.999964	1.23176	0.999931	1.26381	0.999952	1.26982	0.0702828	1.56434	0.000475913	1.92349	195.977	135.708
1397620_PM_at	BG372003	Sh3rf1	0.999964	1.64169	0.999931	1.7194	0.999952	1.82858	0.0708652	1.83824	0.00583716	1.92337	2.34059	1.76164e-06
1369588_PM_a_at	NM_012915	Atpif1	0.999964	1.28982	0.999931	1.30707	0.999952	1.32488	0.032185	1.75251	0.000475913	1.92249	175.203	124.363
1390153_PM_at	BG378721	---	0.999964	1.07107	0.999931	1.2296	0.999952	1.24344	0	2.3698	0.00201939	1.92131	87.215	80.0426
1394494_PM_at	AA963519	Arhgef19	0.999964	1.34298	0.999931	1.57764	0.999952	1.10184	0.13235	1.60508	0.00815564	1.92086	249.42	162.086
1388218_PM_at	X13722	Ldlr	0.999964	1.12247	0.999931	1.04609	0.999952	-1.02776	0.384859	1.24017	0.00712438	1.9204	194.306	0.8669
1387206_PM_at	NM_031740	B4galt6	0.999964	1.01121	0.999931	1.3496	0.999952	1.02957	0.120471	1.64934	0.0087719	1.92037	220.957	148.513
1391131_PM_at	BE112995	---	0.999964	1.35246	0.999931	1.28665	0.999952	1.3066	0.0744062	1.74441	0.00477264	1.9188	237.721	156.632
1369044_PM_a_at	AF202733	Pde4b	0.999964	-1.02225	0.999931	1.23821	0.999952	1.16294	0.162068	1.61515	0.0168602	1.91876	194.182	134.753
1381363_PM_at	BF388580	---	0.999964	1.15967	0.999931	1.05709	0.999952	-1.0575	0.123385	1.71085	0.0159885	1.91736	189.769	88.601
1379126_PM_at	AI555608	---	0.999964	-1.04834	0.999931	1.2106	0.999952	1.17211	0.0647153	2.03744	0.0153483	1.91573	195.82	135.625
1383684_PM_at	BI288761	Asf1b	0.999964	-1.03579	0.999931	1.29715	0.999952	1.09982	0.198464	1.25156	0	1.91525	251.44	173.365
1380515_PM_at	AI170730	Bbs7	0.999964	-1.03864	0.999931	1.18827	0.999952	-1.10018	0.411899	1.2711	0.0184884	1.91471	270.392	200.928
1372478_PM_at	AI137605	Cmtm7	0.999964	1.12601	0.999931	1.31824	0.999952	1.10505	0.0559455	1.80977	0.00264844	1.91451	180.072	85.1555
1384842_PM_s_at	AI231531	Fas	0.999964	1.04366	0.999931	-1.09273	0.999952	1.40661	0.101521	1.98365	0.0353583	1.91437	237.139	156.356
1379341_PM_at	BG378132	Usp6nl	0.999964	1.23825	0.999931	1.28781	0.999952	1.04552	0.0759345	1.7292	0.003187	1.91434	192.286	89.0089
1394390_PM_at	BF394739	---	0.999964	1.08646	0.999931	1.11623	0.999952	1.36005	0.167657	1.51137	0.00840768	1.91363	216.585	146.335
1389553_PM_at	BF393825	Clec4a3	0.999964	-1.1278	0.999931	-1.01314	0.999952	1.14217	0.10139	1.85393	0.0204158	1.91193	188.003	131.431
1373903_PM_at	AI011920	Rcsd1	0.999964	1.16667	0.999931	1.18708	0.999952	1.2707	0.091651	1.82707	0.0137977	1.91143	143.847	105.93
1383372_PM_at	BF407234	Ptafr	0.999964	-1.08219	0.999931	1.14074	0.999952	1.12172	0.0759345	1.66858	0.00233882	1.91131	153.009	111.487
1374912_PM_at	BI274467	Kif2c	0.999964	-1.26501	0.999931	-1.00707	0.999952	-1.15907	0.209326	1.35975	0.00305644	1.91076	194.979	136.48
1392794_PM_at	AA893579	---	0.999964	1.00519	0.999931	-1.00138	0.999952	-1.01707	0.173585	1.42678	0.0035753	1.91074	182.533	128.441
1383571_PM_at	BF411217	Rapgefl1	0.999964	1.10264	0.999931	1.14476	0.999952	1.20548	0.229186	1.17882	0	1.90989	32.4427	0.7206
1367816_PM_at	NM_133621	Hopx	0.999964	1.02579	0.999931	1.55197	0.999952	1.37662	0.0461319	2.13701	0.0143862	1.90971	54.0291	7.6572
1380192_PM_at	AI105297	Amn1	0.999964	1.22604	0.999931	1.34646	0.999952	1.13332	0.0680506	1.57661	0.000781013	1.90962	226.459	151.218
1372449_PM_at	AW253616	---	0.999964	-1.02871	0.999931	1.04847	0.999952	1.17771	0.183794	1.4887	0.0114284	1.90689	185.529	130.084
1388112_PM_at	BG666999	Slc25a4	0.999964	1.22855	0.999931	1.2538	0.999952	1.27101	0.0815367	1.6265	0.00148281	1.90617	190.796	132.94
1373523_PM_at	AI011757	Fcgr3a	0.999964	-1.14553	0.999931	1.04627	0.999952	-1.02347	0.121401	1.60895	0.00779433	1.90568	142.051	104.824
1383488_PM_at	AA817785	LOC687536	0.999964	1.3908	0.999931	1.31692	0.999952	1.32026	0.157529	1.38358	0.0010488	1.90549	257.174	165.61
1379081_PM_at	BE096731	Noxo1	0.999964	1.02631	0.999931	1.37284	0.999952	1.17259	0.085716	1.45402	0	1.90527	159.769	115.494
1383517_PM_at	AA998001	---	0.999964	1.03572	0.999931	1.00741	0.999952	-1.09389	0.323541	1.12191	0	1.90474	201.488	0.9606
1388887_PM_at	AI178222	Ggta1p	0.999964	1.19264	0.999931	1.12344	0.999952	1.23432	0.076865	1.73333	0.00509119	1.90374	166.276	119.28
1376390_PM_at	BF395317	Ms4a11	0.999964	-1.04389	0.999931	1.19852	0.999952	1.22698	0.0695506	2.01972	0.017625	1.90368	184.901	129.741
1377630_PM_at	AI408602	Tspan13	0.999964	1.13022	0.999931	1.19795	0.999952	1.30347	0.0544345	1.72377	0.00278505	1.90313	174.221	123.81
1386857_PM_at	NM_017166	RGD1565395 /// Stmn1	0.999964	-1.34225	0.999931	1.26396	0.999952	-1.08718	0.225535	1.51241	0.0308469	1.90249	199.221	137.421
1388460_PM_at	BM384693	Capg	0.999964	1.07061	0.999931	1.12547	0.999952	1.17474	0.0477429	2.20074	0.0157779	1.89985	179.397	126.706
1385186_PM_at	BE110083	---	0.999964	1.24968	0.999931	1.07043	0.999952	1.17079	0.0920747	1.63512	0.00395211	1.8992	179.678	126.863
1391116_PM_at	BG381692	---	0.999964	1.01406	0.999931	1.68962	0.999952	1.10898	0.0407046	1.80485	0.000475913	1.89837	216.04	146.061
1389321_PM_at	BI292917	---	0.999964	1.12231	0.999931	1.06327	0.999952	1.25124	0.0576648	1.67883	0.00264844	1.89829	171.402	122.214
1397414_PM_at	BF389307	---	0.999964	1.35502	0.999931	1.21233	0.999952	1.28369	0.0726832	1.82041	0.00858241	1.89775	205.797	140.847
1392744_PM_at	AI179130	Atg7	0.999964	1.53839	0.999931	1.17737	0.999952	1.22627	0.0898165	1.67907	0.00509119	1.89726	214.748	145.412
1391161_PM_at	BE107322	LOC686349 /// RGD1565590 /// Whsc1	0.999964	1.10882	0.999931	1.20424	0.999952	1.15048	0.265405	1.28735	0.00201939	1.89681	219.302	147.692
1385380_PM_at	AI044983	---	0.999964	-1.03808	0.999931	1.29728	0.999952	-1.01099	0.101521	1.70986	0.00832628	1.89663	208.608	142.292
1388786_PM_at	BF407452	---	0.999964	1.19192	0.999931	1.28975	0.999952	1.17813	0.160671	1.49913	0.00672458	1.89644	258.019	165.989
1395390_PM_at	BM384238	---	0.999964	1.33866	0.999931	1.45699	0.999952	1.08621	0.103881	1.86811	0.0252857	1.8963	195.247	90.6748
1370823_PM_at	AF387513	Bambi	0.999964	1.20738	0.999931	1.27511	0.999952	1.40042	0.266742	1.36282	0.0125486	1.89562	246.856	160.905
1398496_PM_at	BF390696	---	0.999964	1.24125	0.999931	1.43569	0.999952	1.38043	0.319139	1.30238	0.00894799	1.8948	305.343	185.992	BMD > highest dose: 300.0
1372311_PM_at	BG380795	Gnpda1	0.999964	-1.00378	0.999931	1.11263	0.999952	1.22878	0.158557	1.53241	0.0100613	1.89392	204.002	139.918
1384264_PM_at	AI578120	Myh14	0.999964	1.5995	0.999931	1.62629	0.999952	1.17558	0.0687901	1.85036	0.00904195	1.89388	367.275	208.884	BMD > highest dose: 300.0
1370870_PM_at	M30596	Me1	0.999964	-1.01298	0.999931	1.17004	0.999952	1.16406	0.138332	1.68213	0.0192352	1.89382	217.439	146.762
1377918_PM_at	AW526291	Stoml1	0.999964	1.34032	0.999931	1.14058	0.999952	1.41454	0.125722	1.42031	0.000475913	1.89318	212.289	144.169
1377751_PM_at	AI233227	---	0.999964	1.62969	0.999931	1.47775	0.999952	1.4991	0.121401	1.89158	0.0409252	1.89292	481.846	243.614	BMD > highest dose: 300.0
1390912_PM_at	BE101168	Pcp4l1	0.999964	1.28194	0.999931	1.25158	0.999952	1.06941	0.377877	1.33542	0.0391335	1.89287	312.15	188.678	BMD > highest dose: 300.0
1372154_PM_at	AW521019	RGD1359616	0.999964	1.17433	0.999931	1.45689	0.999952	1.19929	0.090375	1.68754	0.00540688	1.8928	254.359	164.339
1379482_PM_at	BI283829	Tm6sf1	0.999964	1.10615	0.999931	1.47818	0.999952	1.23917	0.0934352	1.7234	0.00849545	1.89272	267.824	170.335
1395211_PM_s_at	BE118557	Svil	0.999964	1.06781	0.999931	1.17214	0.999952	-1.17901	0.0726832	2.02022	0.0220546	1.89245	141.886	89.9177
1379938_PM_at	BE109444	---	0.999964	-1.08959	0.999931	-1.03033	0.999952	1.12621	0.177557	1.41955	0.0035753	1.89233	140.463	103.841
1395573_PM_at	BF287254	---	0.999964	1.34938	0.999931	1.31331	0.999952	1.13753	0.0790414	1.44975	0	1.89024	251.084	162.848
1393177_PM_at	AA924403	Lrch1	0.999964	1.31505	0.999931	1.19105	0.999952	1.38461	0.175258	1.34067	0.000475913	1.88978	222.421	149.237
1376688_PM_a_at	BF288115	LOC100910497	0.999964	1.06284	0.999931	1.09635	0.999952	1.14325	0.0351853	1.97277	0.0060424	1.88968	91.3785	81.5554
1381243_PM_at	BE102374	---	0.999964	1.30455	0.999931	1.12478	0.999952	1.23411	0.171383	1.51667	0.010956	1.88952	262.908	168.17
1393917_PM_at	BF555488	Cd163	0.999964	1.06331	0.999931	1.23233	0.999952	1.06104	0.0492756	1.79601	0.00264844	1.88901	177.356	84.8967
1376696_PM_at	AI175442	---	0.999964	1.68033	0.999931	1.87513	0.999952	1.32669	0.0131388	2.08577	0.000781013	1.88772	2.34059	1.76164e-06
1380425_PM_at	AI012859	---	0.999964	1.02171	0.999931	-1.0051	0.999952	1.01651	0.060483	1.75636	0.00305644	1.88687	163.785	117.839
1395467_PM_at	AI145705	Cpne6	0.999964	1.15305	0.999931	1.20562	0.999952	1.04359	0.10891	1.44996	0.000781013	1.88664	195.845	135.638
1386934_PM_at	NM_017348	Slc6a8	0.999964	1.06512	0.999931	1.34756	0.999952	1.27263	0.0472629	1.99442	0.00849545	1.8855	171.938	122.519
1397582_PM_at	AW529518	---	0.999964	1.15093	0.999931	1.5357	0.999952	1.11806	0.172814	1.55174	0.0136423	1.88519	289.501	179.561
1381646_PM_at	BE101561	---	0.999964	-1.09648	0.999931	1.19223	0.999952	1.0763	0.133506	1.36651	0	1.88513	169.729	121.262
1393021_PM_at	BE113061	---	0.999964	1.48647	0.999931	1.08281	0.999952	1.39491	0.162671	1.6233	0.0228144	1.88464	314.714	189.678	BMD > highest dose: 300.0
1381362_PM_at	AW534230	Lrrc29	0.999964	1.28198	0.999931	1.54636	0.999952	1.35288	0.0866055	1.57401	0.00218315	1.8844	15.6654	5.64173e-06
1377169_PM_at	BI273710	LOC684173	0.999964	1.15093	0.999931	1.41834	0.999952	1.23335	0.0729622	1.41998	0	1.88431	156.061	113.306
1380064_PM_at	BE113961	---	0.999964	1.425	0.999931	1.25879	0.999952	1.41296	0.0492756	1.90859	0.00509119	1.88339	230.516	153.187
1392871_PM_at	BM392092	---	0.999964	-1.00073	0.999931	1.06192	0.999952	1.05941	0.304416	1.13753	0	1.88298	229.501	186.075
1396988_PM_at	BF396476	---	0.999964	-1.02158	0.999931	1.17139	0.999952	1.02356	0.0932676	1.47493	0.000475913	1.88243	150.011	109.684
1391292_PM_at	AI556811	---	0.999964	1.03511	0.999931	-1.06756	0.999952	-1.03959	0.33169	1.2402	0.00201939	1.88218	178.344	0.9663
1391837_PM_at	AA955351	RGD1565705	0.999964	1.30296	0.999931	1.12882	0.999952	1.08352	0.0822688	1.62187	0.0024973	1.88214	205.844	140.871
1390472_PM_at	AI412627	Naaa	0.999964	1.07032	0.999931	1.45089	0.999952	1.17903	0.106936	1.70701	0.00929705	1.88206	266.85	169.908
1388453_PM_at	BI296048	Myadm	0.999964	1.19387	0.999931	1.28764	0.999952	1.12553	0.0824095	1.52618	0.000475913	1.88125	188.611	131.76
1387796_PM_at	NM_031010	Alox15	0.999964	1.04667	0.999931	1.23815	0.999952	1.27202	0.0962084	1.65375	0.00751955	1.88118	150.276	109.844
1394251_PM_x_at	AI713965	Irx3	0.999964	-1.03869	0.999931	1.12746	0.999952	1.11239	0.204451	1.39428	0.00702166	1.8802	180.861	127.518
1372584_PM_at	BG672517	Cnrip1	0.999964	1.12848	0.999931	1.13955	0.999952	1.20592	0.0957282	1.60899	0.00331931	1.87978	178.469	126.19
1398616_PM_at	AI045228	Ap1s2	0.999964	1.13077	0.999931	1.14938	0.999952	1.14843	0.0759345	1.75953	0.00741694	1.87819	183.193	128.804
1383547_PM_at	AI137593	Pnpla6	0.999964	1.21552	0.999931	1.09706	0.999952	1.28924	0.479391	1.18113	0.00562295	1.87791	309.519	187.645	BMD > highest dose: 300.0
1383516_PM_at	BG663284	Fgl2	0.999964	-1.06204	0.999931	1.11871	0.999952	1.25189	0.0836684	2.0296	0.0285767	1.87781	200.224	137.947
1393766_PM_at	AI112375	---	0.999964	1.14456	0.999931	1.16546	0.999952	1.08512	0.0879209	1.33025	0	1.87755	215.885	152.024
1387297_PM_at	NM_031649	Klrg1	0.999964	1.10203	0.999931	1.03358	0.999952	1.09987	0.112499	1.75881	0.0195619	1.87737	225.917	150.954
1373823_PM_at	AA944180	Cks2	0.999964	1.03781	0.999931	1.102	0.999952	1.00403	0.0969969	1.56355	0.00331931	1.87732	177.754	125.792
1390277_PM_at	BF399451	---	0.999964	-1.0175	0.999931	1.19442	0.999952	-1.01182	0.0708652	1.49368	0	1.87669	193.705	129.956
1393411_PM_at	BI277565	Cfp	0.999964	1.20969	0.999931	1.09659	0.999952	1.2261	0.0563602	2.1083	0.0191687	1.87667	88.8796	80.573
1396407_PM_at	BF405091	Gas8	0.999964	1.13397	0.999931	1.11098	0.999952	1.08276	0.221352	1.29594	0.00166786	1.87662	246.446	169.629
1396947_PM_at	BF404382	---	0.999964	1.17062	0.999931	1.41096	0.999952	1.26351	0.227066	1.30392	0.000781013	1.87568	263.601	168.477
1393447_PM_at	BG380625	Kif7	0.999964	1.08391	0.999931	1.00898	0.999952	1.09495	0.05289	1.4668	0	1.87563	107.979	82.7431
1387081_PM_at	NM_017132	Rcn2	0.999964	1.25908	0.999931	1.31671	0.999952	1.17932	0.0991087	1.79252	0.0170079	1.8754	257.988	165.975
1390560_PM_at	AW434242	Helq	0.999964	1.31473	0.999931	1.29484	0.999952	1.31626	0.179441	1.40651	0.00201939	1.87527	215.198	145.638
1383433_PM_at	BI281874	Klhl23	0.999964	1.01408	0.999931	-1.0027	0.999952	-1.06081	0.270279	1.29993	0.0046568	1.87517	220.246	148.161
1391241_PM_at	BF394755	Etv1	0.999964	1.13537	0.999931	1.15835	0.999952	1.09469	0.0367126	1.43351	0	1.87515	144.29	106.202
1374770_PM_at	AA800062	Asah1	0.999964	1.26867	0.999931	1.22689	0.999952	1.19551	0.0595812	1.82492	0.0064266	1.8744	218.661	147.372
1370421_PM_a_at	AB029342	Cand2	0.999964	1.13855	0.999931	1.12724	0.999952	1.08357	0.0205538	1.83245	0.0010488	1.87336	173.298	84.1171
1388334_PM_at	AI176849	Sec14l1	0.999964	1.17279	0.999931	1.1066	0.999952	1.07771	0.128095	1.50484	0.003187	1.87276	170.418	121.654
1394408_PM_at	AI717274	RGD1563692	0.999964	1.16713	0.999931	1.15387	0.999952	1.00678	0.0205538	1.60631	0	1.8719	186.659	92.4188
AFFX-ThrX-5_at		---	0.999964	1.07598	0.999931	1.15592	0.999952	1.3598	0.121	1.75849	0.0227488	1.87052	NA	NA
1379520_PM_at	BE103550	---	0.999964	1.06174	0.999931	1.223	0.999952	-1.08166	0.329122	1.37676	0.0381176	1.86961	208.294	165.303
1386851_PM_a_at	NM_019367	Ppt2	0.999964	1.25535	0.999931	1.44168	0.999952	1.15647	0.0426562	1.76236	0.00127789	1.86946	209.555	142.777
1376099_PM_at	AW254017	Col5a1	0.999964	1.03024	0.999931	1.09953	0.999952	1.05474	0.197213	1.49007	0.0177536	1.8689	196.65	136.064
1376989_PM_at	BE099568	---	0.999964	-1.00708	0.999931	1.25864	0.999952	1.03497	0.129635	1.48281	0.00344903	1.86875	222.963	149.504
1389704_PM_at	AA850490	---	0.999964	1.03345	0.999931	1.18151	0.999952	1.08232	0.4117	1.20702	0.00487232	1.86859	264.059	197.062
1378091_PM_at	AW528824	---	0.999964	1.09324	0.999931	1.33085	0.999952	1.208	0.0595812	1.50951	0	1.86837	158.635	114.827
1372781_PM_at	BG378912	Wdr47	0.999964	1.14294	0.999931	1.47913	0.999952	1.34049	0.0896765	1.58309	0.00233882	1.86764	17.8235	3.4811
1382964_PM_at	BI282553	---	0.999964	1.11252	0.999931	1.01272	0.999952	1.08443	0.183234	1.34208	0.00127789	1.867	192.37	133.785
1370778_PM_at	AB039828	Mup5	0.999964	-1.01463	0.999931	1.31351	0.999952	1.10073	0.107048	1.88497	0.0349409	1.86681	220.254	148.164
1383613_PM_at	AW530263	---	0.999964	1.16493	0.999931	1.45281	0.999952	1.10844	0.0587528	1.53304	0	1.86648	186.179	130.439
1376285_PM_at	BM390519	Gulp1	0.999964	-1.00088	0.999931	1.00683	0.999952	1.12086	0.110793	1.66829	0.0104599	1.86635	168.585	120.607
1382702_PM_at	AA998276	---	0.999964	1.23927	0.999931	1.19046	0.999952	1.07719	0.0856009	1.37707	0	1.86602	154.941	0.1566
1392311_PM_at	BF389762	---	0.999964	1.20558	0.999931	1.52956	0.999952	-1.03445	0.14587	1.73408	0.0358631	1.86583	203.524	93.3389
AFFX-ThrX-3_at		---	0.999964	-1.11123	0.999931	-1.0193	0.999952	1.06658	0.129277	1.49303	0.003187	1.8658	NA	NA
1383084_PM_at	BG671922	Ttll7	0.999964	1.1315	0.999931	1.15836	0.999952	1.24149	0.032185	1.4255	0	1.86566	114.584	87.1891
1382899_PM_at	AI409173	LOC100360704	0.999964	-1.0248	0.999931	1.19086	0.999952	-1.11807	0.286068	1.31662	0.00867697	1.86558	178.808	0.258
1390121_PM_at	BM391112	Glis2	0.999964	1.06603	0.999931	1.35733	0.999952	1.13845	0.147148	1.42023	0.00148281	1.86523	205.438	140.661
1372055_PM_at	AI060225	---	0.999964	1.00556	0.999931	1.17522	0.999952	1.33827	0.0879209	2.08299	0.0446818	1.86518	49.7959	0.8281
1390324_PM_at	BE101809	---	0.999964	1.01907	0.999931	1.05058	0.999952	1.1126	0.296967	1.16157	0	1.86492	256.283	189.891
1390573_PM_a_at	BG377358	Nfatc4	0.999964	-1.04047	0.999931	1.01714	0.999952	1.28699	0.0602435	1.66103	0.00166786	1.86359	145.047	106.666
1377696_PM_at	AI407755	Mesdc1	0.999964	1.0097	0.999931	1.13329	0.999952	1.04557	0.217718	1.4852	0.022379	1.86346	238.642	157.068
1375729_PM_at	BF411904	Epha4	0.999964	1.09182	0.999931	1.44348	0.999952	1.09769	0.0351853	1.72949	0.000781013	1.86292	206.648	141.286
1383263_PM_at	BG664221	Ogn	0.999964	1.29676	0.999931	1.23941	0.999952	1.29948	0.224236	1.57693	0.048575	1.86231	315.794	190.098	BMD > highest dose: 300.0
1387154_PM_at	NM_012614	Npy	0.999964	-1.19124	0.999931	-1.23553	0.999952	-1.01308	0.272965	1.43752	0.0341791	1.86145	186.74	130.745
1387925_PM_at	U07202	Asns	0.999964	1.17446	0.999931	1.42146	0.999952	1.17289	0.17312	1.53223	0.0159885	1.86039	242.796	159.019
1378324_PM_at	BE120389	Ttc30b	0.999964	1.21211	0.999931	1.38077	0.999952	1.45787	0.164165	1.70068	0.0429461	1.85999	300.492	184.05	BMD > highest dose: 300.0
1380521_PM_at	BF556183	Hcls1	0.999964	1.04924	0.999931	1.24688	0.999952	1.24862	0.0387508	1.89488	0.0024973	1.85966	165.02	118.555
1392922_PM_at	BE116619	---	0.999964	1.33775	0.999931	1.19632	0.999952	1.37022	0.127946	1.83621	0.0416332	1.85954	299.174	183.518
1396297_PM_at	BG374359	---	0.999964	1.02558	0.999931	1.29626	0.999952	1.02937	0.154549	1.30296	0	1.85882	257.942	179.259
1387096_PM_at	NM_040669	Hps1	0.999964	1.13408	0.999931	1.44789	0.999952	1.23381	0.0683691	1.6625	0.00148281	1.85865	199.269	137.446
1378880_PM_at	AW532591	---	0.999964	1.15571	0.999931	1.26291	0.999952	1.35819	0.128668	1.42143	0.0010488	1.85834	217.592	146.839
1371749_PM_at	AI169439	RGD1306001	0.999964	1.16263	0.999931	1.24594	0.999952	-1.2348	0.102465	1.68718	0.0108742	1.85791	202.026	94.0542
1367800_PM_at	NM_013151	Plat	0.999964	1.58972	0.999931	1.44149	0.999952	1.35765	0.159458	1.58	0.0178927	1.85748	386.142	215.222	BMD > highest dose: 300.0
1375999_PM_at	AW143197	RGD1312005	0.999964	1.19646	0.999931	1.29581	0.999952	1.09213	0.153807	1.29877	0	1.8573	216.337	195.002
1387656_PM_at	BE113640	Slc4a1	0.999964	1.34318	0.999931	1.3105	0.999952	1.65174	0.131884	1.81657	0.0408177	1.85641	376.816	212.123	BMD > highest dose: 300.0
1382448_PM_at	AI071189	---	0.999964	1.13265	0.999931	1.25292	0.999952	1.03262	0.0426562	1.78451	0.00201939	1.85538	187.606	87.7779
1389440_PM_at	AI178476	---	0.999964	1.18129	0.999931	1.19745	0.999952	-1.00048	0.0367422	1.8266	0.00201939	1.85538	174.813	88.0649
1368003_PM_at	NM_053896	Aldh1a2	0.999964	1.28798	0.999931	1.35642	0.999952	1.58612	0.504184	1.18696	0.011675	1.85425	465.646	239.205	BMD > highest dose: 300.0
1397537_PM_at	BG665530	LOC100359799 /// LOC100360712 /// LOC100360856 /// LOC100361198 /// LOC100364307 /// LOC301748 /// LOC363181 /// LOC363306 /// LOC363320 /// LOC363433 /// LOC367381 /// LOC498374 /// LOC501089 /// LOC501091 /// LOC501092 /// LOC501222 /// LOC501223 /// LOC501250 /// LOC501256 /// LOC501396 /// LOC501399 /// LOC680443 /// LOC681180 /// LOC685439 /// LOC685563 /// LOC685668 /// LOC685717 /// LOC685…	0.999964	1.17575	0.999931	1.14838	0.999952	1.24357	0.0367422	1.6549	0	1.85352	160.772	116.082
1370543_PM_at	U76557	Ogt	0.999964	1.21508	0.999931	1.09548	0.999952	-1.14456	0.314855	1.25119	0.00344903	1.85335	227.219	0.4468
1379479_PM_at	AA859926	Kif4a	0.999964	-1.15191	0.999931	1.15607	0.999952	1.01999	0.0492756	1.68474	0.000781013	1.85321	136.565	101.41
1379915_PM_at	BF393083	---	0.999964	1.07267	0.999931	1.06291	0.999952	1.00144	0.305727	1.28115	0.00963869	1.85268	204.498	164.682
1388140_PM_at	AW253722	Rab13	0.999964	-1.1358	0.999931	1.06672	0.999952	1.00167	0.152902	1.45798	0.00623708	1.85246	172.939	123.086
1389555_PM_at	BM387190	Tcf19	0.999964	-1.05734	0.999931	1.3979	0.999952	-1.08056	0.163612	1.50992	0.010709	1.85233	199.946	94.4678
1377707_PM_at	BF417096	Slc35b4	0.999964	1.06586	0.999931	1.1093	0.999952	1.00373	0.098032	1.57609	0.00264844	1.85211	190.759	132.92
AFFX-DapX-3_at		---	0.999964	-1.04407	0.999931	-1.03679	0.999952	1.08783	0.101073	1.60759	0.00509119	1.85154	NA	NA
1383841_PM_at	BF396378	---	0.999964	1.10009	0.999931	1.20145	0.999952	1.12875	0.126441	1.61278	0.00996562	1.85152	219.309	147.695
1379045_PM_at	AI639215	---	0.999964	-1.00906	0.999931	1.20089	0.999952	1.27594	0.0869254	1.36366	0	1.85106	149.766	109.536
1376447_PM_at	AI706850	Ssc5d	0.999964	1.28255	0.999931	1.24862	0.999952	1.33432	0.111245	1.54976	0.00406976	1.85084	232.554	154.169
1391425_PM_at	AW528585	Nckipsd	0.999964	1.23108	0.999931	1.2759	0.999952	1.07653	0.174083	1.35242	0.00127789	1.85071	255.169	164.705
1377671_PM_at	BI279816	---	0.999964	-1.23166	0.999931	1.21514	0.999952	1.30618	0.0759345	1.69008	0.0046568	1.85006	72.0776	18.3615
1385534_PM_at	BG381021	Ngfrap1	0.999964	1.18908	0.999931	1.12813	0.999952	1.22656	0.0625281	1.7654	0.00614008	1.8495	180.87	127.523
1374294_PM_at	AW534851	Srcap	0.999964	1.08214	0.999931	1.22579	0.999952	1.31021	0.10402	1.61504	0.00593718	1.84851	180.169	127.135
1368799_PM_at	NM_022274	Birc5	0.999964	-1.00813	0.999931	1.24799	0.999952	1.18235	0.123192	1.53739	0.00551295	1.84817	183.55	129.001
1384863_PM_at	AW534032	Cpne7	0.999964	1.19202	0.999931	1.25807	0.999952	1.02809	0.153836	1.44874	0.003187	1.84722	205.011	107.276
1376369_PM_at	BM392307	LOC100912795 /// Troap	0.999964	-1.02758	0.999931	1.04866	0.999952	-1.19383	0.13075	1.29582	0	1.84645	196.061	156.852
1391737_PM_at	AW526210	Ncf4	0.999964	1.00854	0.999931	1.06103	0.999952	1.12967	0.0704925	1.79671	0.00963869	1.84638	168.723	120.686
1368871_PM_at	NM_053887	Map3k1	0.999964	1.39474	0.999931	1.54792	0.999952	1.24723	0.190902	1.44998	0.009882	1.84628	377.387	212.314	BMD > highest dose: 300.0
1379914_PM_at	AI716050	Klf11	0.999964	1.17022	0.999931	2.01656	0.999952	1.47268	0.0841974	2.03892	0.039393	1.84627	352.177	203.609	BMD > highest dose: 300.0
1389616_PM_at	BF403163	---	0.999964	1.29381	0.999931	1.15461	0.999952	1.10485	0.116242	1.60407	0.00805834	1.8462	260.535	167.115
1388971_PM_s_at	BI282568	Krtdap	0.999964	1.23892	0.999931	-1.01292	0.999952	-1.00969	0.0131388	1.72572	0	1.84584	177.147	86.6685
1397704_PM_at	BF407449	---	0.999964	-1.01663	0.999931	1.1536	0.999952	-1.13814	0.237012	1.43433	0.0229375	1.84533	207.567	95.8642
1378370_PM_at	BF401705	---	0.999964	1.04013	0.999931	1.10585	0.999952	1.16388	0.0261124	1.84303	0.000781013	1.84508	140.689	103.982
1390205_PM_at	BE108876	Zswim6	0.999964	1.09922	0.999931	1.38346	0.999952	1.29374	0.0979337	1.93574	0.0349409	1.84507	249.562	162.152
1390891_PM_at	BE116384	Kif11	0.999964	1.12478	0.999931	1.32666	0.999952	-1.05522	0.120008	1.49008	0.00305644	1.84502	200.12	99.1059
1385475_PM_a_at	AI030451	Stra6	0.999964	1.05633	0.999931	1.19983	0.999952	1.00719	0.101901	1.35161	0	1.84492	204.171	161.983
1396126_PM_at	BF556812	---	0.999964	1.18175	0.999931	1.6195	0.999952	1.37939	0.154788	1.57811	0.0176926	1.84479	342.608	200.169	BMD > highest dose: 300.0
1374535_PM_at	BI283881	Afap1l2	0.999964	1.09996	0.999931	1.1542	0.999952	1.06908	0.089343	1.63561	0.00454584	1.84471	192.407	133.805
1386964_PM_at	NM_080775	Bpifa2f	0.999964	1.20003	0.999931	1.18015	0.999952	1.02199	0.137581	1.37654	0.000781013	1.84443	228.897	152.404
1398615_PM_at	BG379594	Rap1gap2	0.999964	1.0044	0.999931	1.30234	0.999952	1.26739	0.0602435	1.79744	0.00529178	1.84423	200.763	138.23
1373506_PM_at	AA944568	LOC687750	0.999964	1.03575	0.999931	-1.01634	0.999952	1.00231	0.462994	1.21003	0.0142328	1.84394	264.326	190.201
1380450_PM_at	AI044632	---	0.999964	1.2448	0.999931	1.06254	0.999952	1.2227	0.0457621	1.99025	0.0103001	1.84378	92.8812	81.6132
1381614_PM_at	BF406227	---	0.999964	1.25674	0.999931	1.1012	0.999952	1.0799	0.0634265	1.42007	0	1.84369	199.322	144.359
1389942_PM_at	BF408366	Irf2bpl	0.999964	1.22618	0.999931	1.31724	0.999952	1.28837	0.0683691	1.54766	0.0010488	1.84367	211.282	143.658
1390136_PM_at	BE109274	---	0.999964	1.29316	0.999931	1.31218	0.999952	1.09742	0.311988	1.27389	0.00540688	1.84334	293.847	236.794
1383381_PM_at	AI030756	RGD1560394	0.999964	1.00628	0.999931	1.26289	0.999952	1.24144	0.276266	1.28766	0.00518905	1.84325	258	165.981
1387631_PM_at	NM_024390	Hpgd	0.999964	1.2926	0.999931	1.27676	0.999952	1.22795	0.0492756	1.77921	0.00305644	1.84276	258.494	166.202
1382566_PM_at	AI071569	Il7r	0.999964	-1.09331	0.999931	1.39295	0.999952	1.08535	0.0651823	1.68612	0.0035753	1.84267	203.775	139.8
1377566_PM_at	BE102845	LOC100911669	0.999964	1.1968	0.999931	1.00589	0.999952	1.12387	0.0648729	1.52283	0	1.84265	142.086	104.846
1386614_PM_at	BG671466	Fbxo23	0.999964	-1.05882	0.999931	1.13685	0.999952	1.12305	0.188704	1.32627	0.0010488	1.84222	165.014	118.551
1395184_PM_at	AI411699	Clec12a	0.999964	-1.02565	0.999931	1.03878	0.999952	1.05226	0.097474	1.38475	0	1.84212	143.654	105.812
1375449_PM_at	BI296717	---	0.999964	1.08637	0.999931	1.20568	0.999952	1.01624	0.0854849	1.65997	0.00406976	1.84194	190.216	87.598
1389186_PM_at	AA944175	---	0.999964	1.19919	0.999931	1.05407	0.999952	1.23462	0.0827259	1.61068	0.00264844	1.84151	185.125	129.864
1372191_PM_at	BI303656	---	0.999964	1.10276	0.999931	-1.05319	0.999952	-1.08625	0.227827	1.3126	0.00184786	1.84105	201.07	158.316
1395055_PM_at	BE104822	Tmem26	0.999964	1.1078	0.999931	-1.00434	0.999952	1.11014	0	1.72124	0	1.84089	135.12	100.502
1388252_PM_at	M17960	LOC100909737	0.999964	1.23853	0.999931	1.28011	0.999952	1.07146	0.0641867	1.52705	0.000475913	1.83958	197.504	136.516
1376467_PM_at	AI009054	Mllt1	0.999964	1.12613	0.999931	-1.13328	0.999952	1.18616	0.307151	1.2529	0.00344903	1.83908	220.669	148.371
1397691_PM_at	BF548460	---	0.999964	1.29521	0.999931	1.30544	0.999952	1.19931	0.0595812	1.64446	0.00184786	1.83888	199.494	137.565
1387799_PM_at	AF129400	Fxyd2	0.999964	1.04247	0.999931	-1.04824	0.999952	1.06055	0.0889801	1.95639	0.0359087	1.83881	91.3646	81.6921
1397167_PM_at	AW534046	---	0.999964	1.06071	0.999931	1.10488	0.999952	1.38638	0.0381174	1.86956	0.00406976	1.83852	181.177	127.693
1376242_PM_at	BF402365	---	0.999964	1.00457	0.999931	1.21933	0.999952	1.02305	0.403828	1.28994	0.0359593	1.83801	299.802	183.771
1369831_PM_at	NM_012916	Bcan	0.999964	-1.03062	0.999931	-1.08749	0.999952	-1.09201	0.575173	1.10579	0.00201939	1.83753	205.135	0.9928
1370383_PM_s_at	BI279526	RT1-Db1	0.999964	1.00341	0.999931	1.23361	0.999952	1.21676	0	2.17	0.0049825	1.83727	86.7831	79.5748
1381593_PM_x_at	AW528743	RT1-Ba	0.999964	-1.00462	0.999931	1.04026	0.999952	1.45158	0.126431	1.53824	0.00583716	1.83722	149.892	109.612
1368494_PM_at	NM_053822	S100a8	0.999964	1.06519	0.999931	1.14056	0.999952	1.44863	0.0310503	1.88088	0.00218315	1.83701	51.6381	0.9972
1367740_PM_at	M14400	Ckb	0.999964	1.12281	0.999931	1.34072	0.999952	1.19149	0.0477429	2.00841	0.00894799	1.83681	189.064	132.005
1392037_PM_at	BM383048	---	0.999964	-1.07171	0.999931	1.08582	0.999952	1.09806	0.0866055	1.69067	0.00712438	1.83644	172.185	122.659
1372549_PM_at	AI409460	Tmem88	0.999964	1.23807	0.999931	1.22057	0.999952	1.15923	0.0868196	1.67671	0.00712438	1.83615	237.015	156.297
1387854_PM_at	BI282748	Col1a2	0.999964	1.00017	0.999931	1.36225	0.999952	1.22919	0.262692	1.45595	0.038326	1.83608	322.889	192.826	BMD > highest dose: 300.0
1388527_PM_at	BI283685	---	0.999964	-1.07964	0.999931	1.31141	0.999952	1.10644	0.320418	1.33806	0.0254179	1.8354	256.934	165.502
1382755_PM_at	AI058343	---	0.999964	-1.00459	0.999931	1.57676	0.999952	1.15402	0.298498	1.33955	0.0190351	1.83539	280.688	175.871
1385176_PM_at	BF415822	---	0.999964	1.17284	0.999931	1.14326	0.999952	1.1351	0.0955751	1.28085	0	1.8352	232.707	164.413
1368518_PM_at	NM_012523	Cd53	0.999964	1.05634	0.999931	1.20477	0.999952	1.07466	0.0753898	1.61345	0.00166786	1.83483	166.586	119.459
1391717_PM_at	AW530220	---	0.999964	1.16956	0.999931	-1.06123	0.999952	1.14099	0.0908174	1.36593	0	1.83478	145.312	106.828
1373997_PM_at	AA925118	---	0.999964	-1.0549	0.999931	1.02312	0.999952	1.12685	0.188067	1.39964	0.0049825	1.83466	175.865	124.734
1391987_PM_at	BF399470	---	0.999964	1.10884	0.999931	1.04646	0.999952	-1.01012	0.171235	1.35172	0.00166786	1.83465	205.889	158.763
1379941_PM_at	BM384685	Vps13c	0.999964	1.33401	0.999931	1.2553	0.999952	1.32902	0.0504876	1.84452	0.0077034	1.83462	217.827	146.956
1396509_PM_at	BE096132	Tmem132e	0.999964	1.03749	0.999931	-1.03216	0.999952	-1.05895	0.223283	1.18848	0	1.8345	181.387	0.9724
1373850_PM_at	AW251315	Smpdl3b	0.999964	-1.26804	0.999931	1.16625	0.999952	1.08667	0.191863	1.46838	0.0146207	1.83349	205.355	140.618
1367953_PM_at	NM_017092	Tyro3	0.999964	1.27105	0.999931	1.21095	0.999952	1.14377	0.112097	1.39206	0.000781013	1.83332	198.378	136.977
1376784_PM_at	BI274481	---	0.999964	1.14497	0.999931	1.18342	0.999952	1.45837	0.102404	1.59599	0.00454584	1.83299	222.022	149.04
1373869_PM_at	AI012418	Soat1	0.999964	1.072	0.999931	1.302	0.999952	1.09306	0.0393169	1.95763	0.00551295	1.83294	132.521	85.3106
1393795_PM_at	BG377397	Zeb2	0.999964	1.10485	0.999931	1.14584	0.999952	1.11068	0.0998997	1.73736	0.0154965	1.83191	241.826	158.565
1368888_PM_a_at	AJ242963	Rtn4	0.999964	1.16983	0.999931	1.21361	0.999952	1.23446	0.0648729	1.78852	0.00751955	1.83174	214.222	145.147
1390793_PM_at	BI295759	Ttc33	0.999964	1.12676	0.999931	1.25875	0.999952	1.18562	0.0530631	1.62083	0	1.83147	172.648	122.921
1367571_PM_a_at	NM_031511	Igf2	0.999964	1.44363	0.999931	1.60395	0.999952	-1.02377	0.0381174	1.8958	0.003187	1.83143	328.636	195.002	BMD > highest dose: 300.0
1369527_PM_at	NM_133534	Cx3cr1	0.999964	1.04364	0.999931	1.1849	0.999952	1.19504	0.107358	1.39271	0	1.83138	171.095	122.04
1395376_PM_at	BE104111	---	0.999964	1.0667	0.999931	1.24834	0.999952	-1.05668	0.28704	1.26137	0.00278505	1.83128	203.03	0.3093
1367811_PM_at	NM_031620	Phgdh	0.999964	1.02398	0.999931	1.11011	0.999952	-1.06816	0.150804	1.46534	0.00573546	1.83032	180.291	127.202
1377034_PM_at	BF411331	Serpinb1a	0.999964	1.07129	0.999931	1.24634	0.999952	1.29012	0.122173	1.62491	0.0140896	1.83021	242.109	158.697
1376105_PM_at	AI599143	Col14a1	0.999964	1.08917	0.999931	1.19198	0.999952	1.19628	0.10734	1.55662	0.00418394	1.83012	209.736	142.87
AFFX-PheX-5_at		---	0.999964	1.07124	0.999931	1.04109	0.999952	1.27613	0.140167	1.69402	0.0297981	1.82942	NA	NA
1389656_PM_at	AA851945	LOC679462	0.999964	1.05459	0.999931	1.35932	0.999952	1.42278	0.032185	2.04721	0.00672458	1.82909	50.1441	0.6086
1391374_PM_at	BE106930	Tacc3	0.999964	1.1789	0.999931	1.18144	0.999952	1.01068	0.0310503	1.69957	0	1.82906	179.885	87.9431
1393816_PM_at	AI555801	Cenpw	0.999964	-1.14461	0.999931	1.08239	0.999952	-1.02524	0.13867	1.6033	0.0180278	1.82898	179.622	126.831
1373935_PM_at	AI102751	Pold2	0.999964	1.29214	0.999931	1.22038	0.999952	1.21845	0.0492756	1.64798	0.00184786	1.82861	157.023	113.876
1375353_PM_at	BI296696	Cables1	0.999964	1.17426	0.999931	1.16424	0.999952	1.04705	0.0437281	1.86334	0.0046568	1.82826	140.535	86.4242
1372205_PM_at	AI713121	Zfp278	0.999964	-1.03162	0.999931	1.02969	0.999952	-1.04288	0.383565	1.18911	0.00201939	1.82817	183.06	0.9665
1379703_PM_at	BF288207	Dennd3	0.999964	1.35734	0.999931	1.59142	0.999952	1.102	0.0500042	1.7543	0.00201939	1.82812	261.675	167.622
1393857_PM_at	AW253255	---	0.999964	1.46723	0.999931	1.02098	0.999952	1.15147	0.129857	1.48094	0.00487232	1.82801	299.254	183.55
1383159_PM_at	AW434445	---	0.999964	-1.00071	0.999931	1.15829	0.999952	1.07713	0.0969969	1.49942	0.00218315	1.8278	170.878	121.916
1370707_PM_at	U91679	Fev	0.999964	1.17945	0.999931	1.13303	0.999952	1.09469	0.0450357	1.56075	0	1.82707	135.014	100.435
1388494_PM_at	BI281705	Col4a2	0.999964	1.22688	0.999931	1.36299	0.999952	1.20953	0.138817	1.52129	0.00741694	1.82707	306.025	186.263	BMD > highest dose: 300.0
1398455_PM_at	BG379973	Zdhhc13	0.999964	1.18109	0.999931	1.40594	0.999952	1.26671	0.135494	1.47023	0.0029262	1.82697	256.927	165.499
1370904_PM_at	BI301490	RT1-DMa	0.999964	1.09849	0.999931	1.37283	0.999952	1.16486	0.032185	2.13414	0.00849545	1.82658	98.6856	83.0357
1368338_PM_at	NM_053983	Cd52	0.999964	1.03392	0.999931	-1.03077	0.999952	1.29229	0.143984	1.39142	0.00166786	1.8265	159.769	115.494
1390643_PM_at	BF403311	---	0.999964	1.11219	0.999931	1.25947	0.999952	1.10277	0.110224	1.34883	0	1.82646	190.017	132.52
1376084_PM_a_at	AI385371	Espl1	0.999964	1.11449	0.999931	1.15037	0.999952	1.17044	0.0955751	1.39999	0	1.82639	162.996	117.381
1384310_PM_at	BM383081	---	0.999964	-1.00202	0.999931	1.21275	0.999952	-1.09063	0.236571	1.38409	0.015565	1.82612	242.758	159.001
1377281_PM_at	BM388545	---	0.999964	1.14211	0.999931	1.33873	0.999952	1.35838	0.0815367	1.73555	0.00832628	1.82577	235.063	155.369
1398262_PM_at	NM_012634	Prps2	0.999964	1.1665	0.999931	1.44459	0.999952	1.1093	0.102368	1.64732	0.011675	1.82571	234.799	155.243
1394564_PM_at	BE106791	---	0.999964	-1.08157	0.999931	1.04288	0.999952	-1.04672	0.051328	2.10102	0.0175555	1.82539	122.888	84.328
1381492_PM_at	AI137687	---	0.999964	1.0323	0.999931	1.15258	0.999952	1.03188	0.124855	1.29364	0	1.82531	206.066	158.729
1377527_PM_at	BF393186	---	0.999964	1.34411	0.999931	1.34889	0.999952	1.05154	0.163102	1.31318	0.000475913	1.82512	221.634	0.04158
1371071_PM_at	BI284800	Gnb4	0.999964	1.44363	0.999931	1.41434	0.999952	1.27654	0.0726832	1.74752	0.00702166	1.82466	259.807	166.79
1392376_PM_at	BF405182	---	0.999964	-1.13039	0.999931	1.5889	0.999952	-1.00346	0.0704925	1.73638	0.00894799	1.82445	246.261	160.63
1377705_PM_at	BF549971	---	0.999964	-1.1089	0.999931	1.08178	0.999952	1.12767	0.0602435	1.68271	0.00305644	1.82437	171.08	122.032
1379967_PM_at	AI501039	Zfp367	0.999964	1.06919	0.999931	1.08382	0.999952	1.03033	0.134034	1.60905	0.017625	1.8237	226.632	151.303
1377992_PM_at	AI111775	---	0.999964	1.29657	0.999931	1.23544	0.999952	1.09853	0.283437	1.39307	0.0313784	1.82333	319.04	191.352	BMD > highest dose: 300.0
1383222_PM_at	AA892299	Frmd6	0.999964	1.25525	0.999931	1.26799	0.999952	1.02107	0.153836	1.49525	0.00832628	1.82292	251.592	163.081
1375857_PM_at	AW917760	Myof	0.999964	1.02729	0.999931	1.33901	0.999952	1.11208	0.060483	1.93719	0.0148412	1.82291	121.957	84.6374
1396283_PM_at	BI293995	---	0.999964	1.2944	0.999931	1.29396	0.999952	1.19886	0.0903587	1.7312	0.0113568	1.82244	240.316	157.856
1375593_PM_at	BF401589	---	0.999964	1.33484	0.999931	1.22182	0.999952	1.11264	0.130512	1.35841	0.000475913	1.8222	218.122	190.303
1376637_PM_at	AI102401	---	0.999964	-1.06639	0.999931	1.02658	0.999952	-1.09737	0.450933	1.16497	0.00305644	1.82149	181.627	0.8067
1398363_PM_at	AI178206	Wdr54	0.999964	1.06045	0.999931	1.16343	0.999952	1.07751	0.0571568	1.51951	0	1.82142	135.475	100.725
1371554_PM_at	AA799471	---	0.999964	1.09848	0.999931	1.06289	0.999952	1.38817	0.277268	1.18646	0	1.8211	204.54	140.197
1393724_PM_at	BE113911	Spata1	0.999964	1.38523	0.999931	1.55774	0.999952	1.3761	0.0492756	1.80804	0.00562295	1.82081	16.2703	7.71206e-05
1368177_PM_at	NM_057107	Acsl3	0.999964	1.14211	0.999931	1.20837	0.999952	1.12946	0.151144	1.50939	0.0103001	1.82072	202.704	139.243
1377689_PM_at	BF564273	Kntc1	0.999964	1.25942	0.999931	1.33202	0.999952	1.16093	0.0587528	1.60671	0.000475913	1.82042	197.179	136.345
1384071_PM_at	AI555488	---	0.999964	1.30542	0.999931	1.3445	0.999952	1.1215	0.159033	1.44267	0.00509119	1.82008	302.202	184.737	BMD > highest dose: 300.0
1384996_PM_at	BM390588	---	0.999964	1.03213	0.999931	1.05321	0.999952	1.07059	0.232316	1.21773	0	1.81949	222.491	159.8
1372570_PM_at	AI145892	Usp30	0.999964	1.2382	0.999931	1.13398	0.999952	1.19212	0.0393169	1.60631	0.000475913	1.81935	147.259	108.016
1384927_PM_at	AI230430	Tubb4a	0.999964	-1.04267	0.999931	1.12693	0.999952	-1.04348	0.57341	1.15943	0.0191687	1.819	228.473	203.095
1392557_PM_at	BF389151	---	0.999964	1.03911	0.999931	1.25744	0.999952	1.25731	0.0882764	1.81933	0.0224928	1.81838	240.377	157.885
1397736_PM_at	BI290200	Cldn22	0.999964	1.02273	0.999931	1.13706	0.999952	1.05811	0.157198	1.2675	0	1.81785	230.586	155.67
1381567_PM_at	BG381715	Zufsp	0.999964	1.07738	0.999931	1.04284	0.999952	1.1313	0.0461319	1.48302	0	1.81733	109.717	83.9212
1395215_PM_at	BF404567	---	0.999964	1.58471	0.999931	1.3588	0.999952	1.08142	0.139171	1.52763	0.0087719	1.81726	339.106	198.89	BMD > highest dose: 300.0
1379159_PM_at	BF404412	Orai2	0.999964	-1.00906	0.999931	1.07926	0.999952	1.25667	0.0415187	1.44599	0	1.81692	118.262	89.6302
1393896_PM_at	AI716974	Lamc3	0.999964	1.06185	0.999931	1.15035	0.999952	1.14899	0.207954	1.38734	0.0064266	1.81688	242.085	158.686
1376559_PM_at	AW253884	Rpia	0.999964	1.2708	0.999931	1.37388	0.999952	1.1761	0.164681	1.38528	0.00201939	1.81659	250.321	162.499
1390846_PM_at	BG380309	Col16a1	0.999964	1.18101	0.999931	1.41294	0.999952	1.30611	0.0367422	2.15385	0.0143118	1.81627	238.021	156.774
1375983_PM_at	AI234287	Mamdc2	0.999964	1.35459	0.999931	1.18906	0.999952	1.1602	0.0872383	1.91545	0.0303302	1.81618	140.053	86.0578
1368990_PM_at	NM_012940	Cyp1b1	0.999964	1.24497	0.999931	1.47122	0.999952	1.27651	0.1759	1.39144	0.0029262	1.81608	316.295	190.292	BMD > highest dose: 300.0
1369181_PM_at	NM_023965	Cybb	0.999964	1.16442	0.999931	1.32157	0.999952	1.21597	0.0537742	2.1333	0.0316128	1.81237	205.689	140.791
1384756_PM_at	BF394311	Slc43a2	0.999964	1.06118	0.999931	1.26162	0.999952	1.14085	0.0289935	1.9978	0.00672458	1.81229	97.4649	83.1639
1374947_PM_at	BI286041	Bcar3	0.999964	1.73323	0.999931	1.58387	0.999952	1.4518	0.0553261	2.08945	0.0268742	1.80968	404.798	221.229	BMD > highest dose: 300.0
1378171_PM_at	BF409060	---	0.999964	1.18986	0.999931	1.49858	0.999952	1.15789	0.0289935	1.95609	0.0049825	1.80938	242.75	158.997
1387243_PM_at	K02422	Cyp1a2	0.999964	-1.02323	0.999931	1.04654	0.999952	1.24606	0	1.91562	0	1.807	38.1214	0.599
1388740_PM_at	AI177645	Fermt3	0.999964	1.2262	0.999931	1.20897	0.999952	1.09735	0.0839428	1.91755	0.0273448	1.80163	206.852	141.391
1374021_PM_at	BI299233	Wipi1	0.999964	1.08689	0.999931	1.2991	0.999952	1.0744	0.0205538	1.85493	0.00184786	1.8013	134.58	85.6116
1389911_PM_at	BM389126	Metrnl	0.999964	1.12621	0.999931	1.12634	0.999952	1.01552	0.0351853	1.84975	0.00431479	1.79988	135.171	86.0151
1381982_PM_at	BF403568	Uap1l1	0.999964	1.11383	0.999931	1.17925	0.999952	1.15043	0.0482775	2.01854	0.0142328	1.799	95.9764	82.8641
1374355_PM_at	BI289733	Fam113b	0.999964	1.24706	0.999931	1.15418	0.999952	1.38023	0	2.13354	0.00406976	1.79606	41.3364	0.2389
1372508_PM_at	BE113266	Tnrc6a	0.999964	1.2563	0.999931	1.21493	0.999952	1.19747	0.0792132	2.08107	0.0465212	1.79575	278.813	175.076
1393288_PM_at	BF560790	Rab5b	0.999964	1.30374	0.999931	1.61988	0.999952	1.36655	0.032185	1.9231	0.00623708	1.79506	12.0297	0.99441
1374306_PM_at	BF394933	Zdhhc18	0.999964	1.11821	0.999931	1.36781	0.999952	1.20777	0.0708652	1.84155	0.0152775	1.79458	293.97	181.401
1379692_PM_at	AI408289	Cd22	0.999964	-1.03617	0.999931	1.19273	0.999952	-1.03556	0.0721546	1.85282	0.0172898	1.7939	137.531	86.6299
1374866_PM_at	BF404936	---	0.999964	-1.03678	0.999931	1.32372	0.999952	1.03156	0	1.97723	0.00331931	1.78999	132.095	85.8473
1375720_PM_at	AI171785	Gabbr1	0.999964	1.30957	0.999931	1.31359	0.999952	1.58524	0	2.20168	0.00518905	1.78531	41.2897	0.4297
1387113_PM_at	NM_053335	Ctbp2	0.999964	-1.1314	0.999931	1.11169	0.999952	1.36151	0.0544345	1.90265	0.0114284	1.78114	45.2974	0.7839
1390711_PM_at	AW535406	---	0.999964	-1.09715	0.999931	1.06115	0.999952	1.17536	0.05289	1.99086	0.0182231	1.77705	87.0338	64.2467
1374836_PM_at	AA964554	Rrp9	0.999964	1.28071	0.999931	1.30679	0.999952	1.29377	0.0351853	1.96572	0.00858241	1.77669	199.521	137.579
1389026_PM_at	BF399429	Ankrd42	0.999964	1.29247	0.999931	1.46273	0.999952	1.24516	0.0595812	1.939	0.019821	1.77118	251.72	163.139
1373298_PM_at	BI288011	---	0.999964	1.3283	0.999931	1.34039	0.999952	1.35839	0.0289935	1.94745	0.00487232	1.76989	238.866	157.173
1368834_PM_at	AA894330	Camk2d	0.999964	1.06508	0.999931	1.18176	0.999952	1.3783	0.0810671	1.87849	0.0272379	1.7667	218.589	147.337
1386935_PM_at	NM_024388	Nr4a1	0.999964	1.36955	0.999931	1.22971	0.999952	1.11777	0.0235902	1.82984	0.00166786	1.76293	133.964	86.4583
1368271_PM_a_at	NM_053365	Fabp4	0.999964	1.1646	0.999931	1.36437	0.999952	1.10022	0.0587528	2.32468	0.0468971	1.76112	358.214	205.74	BMD > highest dose: 300.0
1381936_PM_at	BF390092	Camk2g	0.999964	1.0161	0.999931	1.54125	0.999952	1.35419	0.0407046	1.90742	0.00912986	1.75803	232.975	154.37
1392528_PM_at	AI555854	Csf2ra	0.999964	1.31076	0.999931	1.16162	0.999952	1.06288	0.0492756	1.93357	0.0134897	1.75607	137.095	87.3832
1389857_PM_at	BG378874	Wbp5	0.999964	1.0984	0.999931	1.18106	0.999952	1.04365	0.0381174	1.87219	0.00540688	1.75133	131.985	85.6295
1374245_PM_at	BI282085	Nhej1	0.999964	1.08551	0.999931	1.16173	0.999952	1.19008	0.072044	1.87017	0.0224303	1.74564	207.373	141.659
1392782_PM_at	AI071197	---	0.999964	1.45209	0.999931	1.49127	0.999952	1.50109	0.0450357	1.85042	0.0105489	1.74316	4.70079	2.03775e-07
1398727_PM_at	BF398091	---	0.999964	1.26997	0.999931	1.21654	0.999952	1.45862	0.0342187	2.08746	0.014918	1.73907	55.5625	0.6806
1370260_PM_at	AI407835	Add3	0.999964	1.10588	0.999931	1.17269	0.999952	1.15595	0.0595812	1.91141	0.0170648	1.73676	95.9808	82.8201
1372447_PM_at	BI275155	Fgfr1	0.999964	1.14348	0.999931	1.39322	0.999952	1.41928	0.0786087	1.92805	0.0396924	1.73498	60.5766	6.2415
1383066_PM_at	BG379237	---	0.999964	1.23295	0.999931	1.39808	0.999952	1.16003	0.0261124	1.84282	0.00278505	1.73143	231.661	153.739
1382086_PM_at	AI235883	---	0.999964	-1.135	0.999931	1.20136	0.999952	1.13382	0.070143	1.86151	0.0243979	1.72991	211.473	143.755
1377781_PM_at	AA899278	---	0.999964	1.20901	0.999931	1.42134	0.999952	1.23863	0.0737832	1.83112	0.0245348	1.72466	305.525	186.064	BMD > highest dose: 300.0
1376055_PM_at	AA859768	Mcm5	0.999964	1.23423	0.999931	1.2211	0.999952	1.20526	0.0602435	1.82024	0.0151116	1.72409	233.823	154.777
1379716_PM_at	AA956555	---	0.999964	-1.18435	0.999931	1.32298	0.999952	1.04207	0.0595812	1.99043	0.0330369	1.72117	107.341	83.6125
1397659_PM_at	BF548753	Zfp523	0.999964	1.12952	0.999931	1.12322	0.999952	1.08462	0	1.82886	0.00127789	1.71948	107.699	83.1389
1378443_PM_at	BI295964	Slamf9	0.999964	1.26188	0.999931	1.07674	0.999952	-1.01878	0.0661331	1.83475	0.0184249	1.71652	154.072	89.626
1378413_PM_at	BG379394	---	0.999964	1.22784	0.999931	1.31622	0.999952	1.44115	0	2.17335	0.0143862	1.71646	52.0189	0.5912
1390036_PM_at	BI289867	Slc16a6	0.999964	1.55012	0.999931	1.84258	0.999952	1.11845	0.10139	1.75272	0.0325891	1.71603	2.34059	1.76164e-06
1369354_PM_at	NM_023981	Csf1	0.999964	1.49667	0.999931	1.35984	0.999952	1.07643	0.0426562	1.81863	0.0087719	1.71221	151.983	91.7647
1374539_PM_at	AA850290	Atp10d	0.999964	1.20888	0.999931	1.26081	0.999952	-1.02342	0.0567005	1.88126	0.0170079	1.71205	140.661	89.7862
1393760_PM_at	BE116401	Wars2	0.999964	1.28675	0.999931	1.3524	0.999952	1.34088	0.0595812	2.04085	0.0356928	1.71158	338.197	198.556	BMD > highest dose: 300.0
1368482_PM_at	NM_133416	Bcl2a1d	0.999964	-1.04599	0.999931	1.28196	0.999952	1.07538	0.0387508	1.92146	0.0148412	1.71076	111.423	84.5675
1370623_PM_at	AF323608	Fgl2	0.999964	1.136	0.999931	1.25783	0.999952	1.51478	0.0131388	2.25252	0.0166503	1.70136	44.2999	0.8165
1381403_PM_at	AI575071	Me2	0.999964	1.22549	0.999931	1.23082	0.999952	1.18831	0.0387508	1.91835	0.0138701	1.69996	100.461	83.8344
1384458_PM_at	AI070285	Ripply1	0.999964	1.37394	0.999931	1.33419	0.999952	1.1754	0.0500042	2.02226	0.0243372	1.69994	146.337	87.5534
1381311_PM_at	BE100625	Emr1	0.999964	-1.02005	0.999931	1.07987	0.999952	1.1762	0.10402	1.81864	0.0470495	1.6999	226.301	151.141
1377923_PM_at	AA892818	Stard8	0.999964	1.30612	0.999931	1.20298	0.999952	1.21679	0.0387508	1.85919	0.010956	1.6996	252.209	163.362
1373262_PM_at	AI102745	Ppp1r18	0.999964	1.17686	0.999931	1.31826	0.999952	1.29842	0.0205538	1.95162	0.00849545	1.69704	270.467	171.487
1379409_PM_at	AW915474	Atxn7	0.999964	1.14698	0.999931	1.46772	0.999952	1.20895	0.0459985	1.83944	0.0118479	1.69201	286.507	178.316
1392932_PM_at	BI279191	Leng8	0.999964	1.04288	0.999931	1.29313	0.999952	1.16025	0.0482775	2.06476	0.0392466	1.6905	100.86	83.8634
1376082_PM_at	BE107033	Mecom	0.999964	-1.00041	0.999931	1.17744	0.999952	1.24795	0.0595812	1.84559	0.0208825	1.68516	188.293	131.588
1373163_PM_at	BI287702	Usp28	0.999964	1.25336	0.999931	1.28364	0.999952	1.0381	0.0815367	1.82934	0.034569	1.68357	250.436	162.552
1380069_PM_at	BF389717	---	0.999964	1.34008	0.999931	1.48067	0.999952	1.28486	0.0676251	1.85507	0.0273448	1.68304	361.238	206.797	BMD > highest dose: 300.0
1392600_PM_a_at	AI176989	---	0.999964	1.03414	0.999931	1.1953	0.999952	1.38001	0.0634265	1.98916	0.0434725	1.68198	278.317	174.864
1387501_PM_at	NM_021695	Synpo	0.999964	1.29723	0.999931	1.1058	0.999952	1.28893	0	2.06654	0.009882	1.67407	225.663	150.83
1368770_PM_at	NM_022276	Gcnt1	0.999964	-1.04888	0.999931	1.11242	0.999952	1.14498	0.0897637	1.82316	0.0421915	1.67296	208.012	141.987
1387663_PM_at	NM_031032	Gmfb	0.999964	1.16702	0.999931	1.49838	0.999952	1.13229	0.0634265	1.92112	0.0358631	1.6722	317.051	190.585	BMD > highest dose: 300.0
1392737_PM_at	AI044644	---	0.999964	1.23321	0.999931	1.24954	0.999952	1.23825	0.0492756	1.91737	0.022621	1.66749	215.431	145.755
1377695_PM_at	BF281135	Smtnl2	0.999964	-1.0022	0.999931	1.50981	0.999952	1.19267	0.0393169	1.83576	0.0112011	1.66737	245.992	160.506
1391935_PM_at	AI575608	Eif4e3	0.999964	-1.02535	0.999931	1.20963	0.999952	1.40843	0.0261124	1.85641	0.00623708	1.66544	38.2255	0.7622
1397540_PM_at	BF398168	---	0.999964	1.17689	0.999931	1.2711	0.999952	1.47688	0.0525903	2.04956	0.0489806	1.66421	57.035	0.8722
1381771_PM_at	AI178422	---	0.999964	-1.16404	0.999931	1.05694	0.999952	-1.08959	0.0794743	1.86004	0.0424071	1.66236	131.106	85.7175
1390970_PM_at	BF413658	---	0.999964	1.62552	0.999931	1.57712	0.999952	-1.05541	0.0131388	2.18272	0.0231137	1.65016	403.746	220.896	BMD > highest dose: 300.0
1371091_PM_at	BE118080	Irs2	0.999964	1.48211	0.999931	1.65418	0.999952	1.28334	0.0457621	2.93461	0.156079	1.64798	NA	NA
1368691_PM_at	M85036	Gria3	0.999964	1.18773	0.999931	1.51199	0.999952	1.18588	0.0622963	1.92273	0.0438974	1.64549	323.471	193.048	BMD > highest dose: 300.0
1380743_PM_at	BE116508	---	0.999964	1.48702	0.999931	1.45682	0.999952	1.37731	0.0450311	1.95561	0.0229932	1.64461	6.62902	8.36526e-07
1373180_PM_at	AI227919	---	0.999964	1.08359	0.999931	1.03322	0.999952	1.20035	0.0235902	1.85845	0.00732204	1.63922	87.4034	76.5475
1385050_PM_at	BF397804	Zfp292	0.999964	1.28153	0.999931	1.43919	0.999952	1.53635	0	2.28108	0.0403457	1.63369	47.2555	0.4139
1392618_PM_at	BG379597	---	0.999964	1.31061	0.999931	1.43455	0.999952	1.19073	0.060483	1.85709	0.0351941	1.62882	294.993	181.819
1382319_PM_at	BM389005	Gpr68	0.999964	-1.17168	0.999931	1.06572	0.999952	1.06854	0.0626664	1.84395	0.0341791	1.62726	94.4781	82.1806
1390474_PM_at	AA859508	Nipal2	0.999964	1.37469	0.999931	1.3301	0.999952	1.42788	0.0459985	1.92092	0.0256462	1.62224	55.4962	0.2301
1376150_PM_at	BI282755	S1pr3	0.999964	1.44237	0.999931	1.29719	0.999952	1.11246	0.052778	1.95319	0.0421502	1.62171	303.15	185.116	BMD > highest dose: 300.0
1374976_PM_a_at	AI548897	Soat1	0.999964	1.14557	0.999931	1.26241	0.999952	1.19398	0.0466712	2.07933	0.0514109	1.61316	NA	NA
1379760_PM_at	AI454285	Tnfaip8l2	0.999964	1.04262	0.999931	1.27064	0.999952	1.08451	0.0602435	1.83469	0.0359087	1.61105	130.615	85.4395
1382169_PM_x_at	BI281217	Elavl3	0.999964	1.41258	0.999931	1.36096	0.999952	1.3249	0.0289935	1.9066	0.0146207	1.60851	7.34473	5.6455e-05
1372200_PM_at	BI273727	Gpsm3	0.999964	-1.33959	0.999931	-1.03645	0.999952	1.26618	0.0415187	1.8358	0.0202248	1.60521	44.5536	0.3445
1367975_PM_at	BF283732	Anxa3	0.999964	-1.09038	0.999931	1.11419	0.999952	1.25216	0.0691471	1.84582	0.0465212	1.60484	51.4827	0.7492
1380894_PM_at	AA818607	Lilra5	0.999964	-1.21609	0.999931	1.00439	0.999952	1.04684	0.0638094	1.83071	0.0438577	1.59775	92.8412	81.6852
1394166_PM_at	AI638966	---	0.999964	1.14378	0.999931	1.10129	0.999952	1.28862	0.0415187	1.85647	0.0221216	1.59566	46.5251	0.5383
1374284_PM_at	AI227769	Rassf4	0.999964	1.02655	0.999931	-1.03252	0.999952	1.0537	0.0303795	2.07608	0.0405026	1.58465	93.3066	82.1975
1385324_PM_x_at	AI548974	RGD1561413	0.999964	1.81869	0.999931	1.17761	0.999952	1.17043	0.262873	1.32066	0.0379515	1.57527	948.547	328.161	BMD > highest dose: 300.0
1384098_PM_at	AA925710	Rnf125	0.999964	1.31028	0.999931	1.3025	0.999952	1.36444	0.0261124	2.07236	0.0346213	1.57382	50.6961	0.2171
1369003_PM_at	NM_031800	Dedd	0.999964	1.59288	0.999931	1.29172	0.999952	1.06052	0.0534248	1.87097	0.0344618	1.57243	366.279	208.541	BMD > highest dose: 300.0
1379617_PM_at	BF288779	---	0.999964	1.28795	0.999931	1.07089	0.999952	1.0192	0.0131388	1.87807	0.011675	1.57016	131.761	87.428
1370422_PM_at	AF036537	Ripk3	0.999964	1.05018	0.999931	1.29108	0.999952	1.19316	0.0618283	1.81829	0.0466133	1.56644	97.5206	82.712
1373252_PM_at	AI411930	LOC100912815	0.999964	1.59479	0.999931	1.2168	0.999952	1.25887	0.0367422	1.83818	0.0232509	1.56185	2.34059	1.76164e-06
1395104_PM_at	BF390608	---	0.999964	1.17222	0.999931	1.34466	0.999952	1.40071	0.0450311	2.06306	0.0590894	1.56097	NA	NA
1368374_PM_a_at	NM_053840	Ggt1	0.999964	1.44596	0.999931	1.91663	0.999952	1.03172	0.169115	1.35842	0.0160673	1.552	1163.58	351.1	BMD > highest dose: 300.0
1385019_PM_at	BM386036	Bank1	0.999964	1.06478	0.999931	1.18964	0.999952	1.10299	0.0261124	1.84879	0.0131091	1.55032	103.694	84.3114
1381997_PM_at	BM386227	Adipoq	0.999964	1.21815	0.999931	1.35022	0.999952	-1.00996	0.0342187	1.82232	0.0154965	1.54894	344.408	200.822	BMD > highest dose: 300.0
1374898_PM_at	AW527473	RGD1311422	0.999964	1.26722	0.999931	1.07917	0.999952	1.19048	0.0482775	1.87627	0.0427349	1.5489	92.9558	81.8399
1392274_PM_at	BE118653	---	0.999964	1.12035	0.999931	1.20852	0.999952	1.22144	0	1.96067	0.0208825	1.54717	91.7915	81.1396
1374994_PM_at	BF394281	LOC100911806	0.999964	1.22359	0.999931	1.03579	0.999952	1.16187	0.0303795	1.93242	0.0325891	1.53773	99.0224	83.1736
1368855_PM_at	NM_031586	Ighmbp2	0.999964	-1.14689	0.999931	1.2309	0.999952	1.20623	0.0415187	1.85581	0.0324818	1.53174	47.4217	0.2005
1384891_PM_at	AI549181	RGD1306502	0.999964	1.1818	0.999931	1.22381	0.999952	1.01675	0.0367126	1.922	0.0395389	1.52059	140.796	89.153
1371237_PM_a_at	AF411318	Mt1a /// Ttr	0.999964	1.31052	0.999931	1.30307	0.999952	1.27082	0	2.61751	0.0864698	1.5163	NA	NA
1386643_PM_at	BF552914	Fem1b	0.999964	1.06896	0.999931	1.22701	0.999952	1.19133	0.0310503	1.82632	0.0260111	1.51513	53.3729	0.3205
1378073_PM_at	BF400810	Cacnb1	0.999964	1.28152	0.999931	1.19664	0.999952	1.00857	0	1.82959	0.00732204	1.49527	NA	NA
1394509_PM_at	BE114001	---	0.999964	1.4674	0.999931	1.32323	0.999952	1.11748	0.0415187	1.87046	0.049877	1.49013	NA	NA
1376048_PM_at	BG373370	Guca1b	0.999964	1.28022	0.999931	1.29323	0.999952	1.06533	0.0303795	2.03688	0.0488859	1.47306	NA	NA
1385405_PM_at	AI535213	Adam23	0.999964	1.02	0.999931	1.1782	0.999952	-1.03875	0.0205538	2.02571	0.0571841	1.47156	NA	NA
1392633_PM_at	AI045724	---	0.999964	1.06819	0.999931	1.13427	0.999952	1.04125	0.0131388	2.0985	0.0544252	1.46309	NA	NA
1388485_PM_at	BG380414	Cxcl14	0.999964	1.2137	0.999931	-1.02109	0.999952	1.73807	0.0387508	2.16041	0.14726	1.44235	NA	NA
1367648_PM_at	NM_013122	Igfbp2	0.999964	1.403	0.999931	1.40288	0.999952	-1.10218	0.0351853	2.03829	0.111431	1.43702	NA	NA
1376674_PM_at	BI274940	---	0.999964	1.14237	0.999931	1.36734	0.999952	1.11983	0.0387508	1.85322	0.0657297	1.43472	NA	NA
1384818_PM_at	BM383873	Mylk	0.999964	1.09513	0.999931	1.16769	0.999952	1.02012	0	1.86564	0.0227488	1.42796	NA	NA
1383738_PM_at	BI302863	Cep68	0.999964	1.31923	0.999931	1.29906	0.999952	1.31397	0.0261124	2.02899	0.110472	1.40354	NA	NA
1368408_PM_at	NM_030829	Grk5	0.999964	1.32035	0.999931	1.27102	0.999952	1.1003	0.0381174	1.88854	0.109243	1.39369	NA	NA
1389978_PM_at	BF396079	LOC685179	0.999964	1.05992	0.999931	1.18533	0.999952	1.00509	0.0472629	1.8587	0.0962881	1.38723	NA	NA
1380517_PM_at	BI288315	Zmym3	0.999964	1.32327	0.999931	1.21069	0.999952	1.03579	0.0303795	1.96905	0.127351	1.34718	NA	NA
1387831_PM_at	NM_134361	Xcl1	0.999964	1.03595	0.999931	1.05326	0.999952	1.07199	0.0387508	1.87219	0.143506	1.31971	NA	NA
1387635_PM_at	NM_032070	Hmga2	0	1.84451	0.999931	1.17037	0.999952	1.08608	0.301184	1.21628	0.124662	1.29114	NA	NA
1385800_PM_at	AW531915	---	0.999964	1.32735	0.999931	1.20834	0.999952	1.2922	0.0450357	1.86929	0.280031	1.2471	NA	NA
1371928_PM_at	BG380355	Cdca8	0.999964	-1.06825	0.999931	-1.05904	0.999952	-1.07346	0.213479	1.34699	0.00562295	1.8159	200.005	138.121
1383912_PM_at	BM390524	LOC685045	0.999964	1.33955	0.999931	1.25857	0.999952	1.27206	0.0847506	1.81499	0.0428391	1.6515	313.642	189.261	BMD > highest dose: 300.0
1376223_PM_at	BE120464	RGD1309079	0.999964	-1.11035	0.999931	-1.00509	0.999952	-1.09394	0.25394	1.19786	0	1.81474	164.464	0.779
1382514_PM_at	AA997965	---	0.999964	1.14647	0.999931	1.16972	0.999952	-1.00207	0.240801	1.22106	0	1.81437	199.6	0.388
1386912_PM_at	NM_019237	Pcolce	0.999964	1.13292	0.999931	1.59563	0.999952	1.09767	0.0729622	1.81403	0.0135675	1.80427	275.415	173.623
1381212_PM_at	BG378695	---	0.999964	1.19568	0.999931	1.16233	0.999952	1.15241	0.186892	1.25856	0.000475913	1.81384	259.112	185.721
1391518_PM_at	AI579823	Cenpw	0.999964	-1.05501	0.999931	1.03726	0.999952	-1.02418	0.153571	1.42453	0.00431479	1.81379	162.674	117.193
1391167_PM_at	AW532567	---	0.999964	1.25177	0.999931	1.21089	0.999952	1.29462	0.141191	1.54552	0.0123165	1.81369	250.181	162.435
1374635_PM_at	AW527151	---	0.999964	1.12896	0.999931	1.15734	0.999952	1.32208	0.0367422	1.75503	0.00127789	1.81352	161.412	116.457
1389485_PM_at	BE099784	Mdm1	0.999964	1.27463	0.999931	1.21014	0.999952	1.15864	0.241423	1.47003	0.036511	1.81314	255.419	164.818
1392999_PM_at	AA819279	Neto2	0.999964	-1.02655	0.999931	1.07195	0.999952	1.10704	0.205631	1.3755	0.00751955	1.8129	172.921	123.076
1384134_PM_at	AI059390	---	0.999964	1.02522	0.999931	1.01764	0.999952	1.01712	0.0576648	1.39699	0	1.81283	165.616	105.114
1386843_PM_at	BF551446	Cd5l	0.999964	1.07199	0.999931	1.22975	0.999952	1.16758	0.119619	1.69865	0.0243979	1.8127	221.018	148.544
1392477_PM_at	AI059914	Etv1	0.999964	1.2949	0.999931	1.00794	0.999952	1.03446	0.103512	1.58288	0.00672458	1.81155	251.548	163.06
1393822_PM_at	AA925789	Tmcc3	0.999964	1.0162	0.999931	-1.00735	0.999952	1.20838	0.101258	1.81133	0.0288213	1.80858	206.909	141.42
1396289_PM_at	BI283720	Mdga1	0.999964	1.27428	0.999931	1.12248	0.999952	1.03096	0.110793	1.41366	0.000781013	1.8111	208.09	103.878
1384572_PM_at	AI716028	---	0.999964	1.06291	0.999931	1.40986	0.999952	1.14463	0.140117	1.51678	0.00929705	1.81089	239.058	157.264
1383132_PM_at	BG377939	Lzic	0.999964	1.40407	0.999931	1.27855	0.999952	1.1403	0.0472629	1.55548	0	1.81072	228.15	152.042
1383908_PM_at	BF416685	Nsun6	0.999964	1.47181	0.999931	1.36048	0.999952	1.3151	0.0784316	1.64363	0.0046568	1.81054	284.012	177.272
1394676_PM_at	BF420216	Oxa1l	0.999964	1.12911	0.999931	1.08527	0.999952	-1.00307	0.123511	1.33642	0	1.81049	203.532	160.839
1379203_PM_at	AI177311	Tfdp2	0.999964	1.27766	0.999931	1.29555	0.999952	1.16756	0.0987024	1.565	0.00509119	1.81044	255.134	164.69
1390013_PM_at	BF410427	---	0.999964	1.22936	0.999931	1.19101	0.999952	1.21651	0.115925	1.36366	0	1.80998	179.565	126.8
1393165_PM_at	BG377684	Tmem206	0.999964	1.02134	0.999931	-1.08747	0.999952	1.0647	0.755643	1.06813	0.0046568	1.80948	270.671	213.951
1379344_PM_at	AI176057	Cybb	0.999964	1.05329	0.999931	1.21285	0.999952	1.2072	0.118078	1.66211	0.0180278	1.80837	263.12	168.264
1392842_PM_at	AI072951	---	0.999964	1.1096	0.999931	1.12948	0.999952	1.25375	0.0806036	1.70047	0.00741694	1.80784	156.218	113.398
1384890_PM_at	AA998678	Ezh1	0.999964	1.04023	0.999931	1.14147	0.999952	-1.24568	0.0482775	1.80726	0.0713668	1.41192	NA	NA
1398287_PM_at	NM_013085	Plau	0.999964	-1.05415	0.999931	1.13914	0.999952	1.05719	0.0721546	1.55622	0.000781013	1.80677	161.052	116.246
1374785_PM_at	BG380471	Clec2l	0.999964	1.09146	0.999931	1.07786	0.999952	1.14147	0.0726832	1.80677	0.0208219	1.71528	221.329	148.697
1384017_PM_at	AI058817	---	0.999964	1.23544	0.999931	1.22763	0.999952	1.27064	0.0930616	1.8067	0.0285767	1.76804	294.223	181.504
1374036_PM_at	AI229508	Mcm2	0.999964	-1.02689	0.999931	1.3406	0.999952	1.09312	0.129923	1.58411	0.0134897	1.80601	220.89	148.48
1398589_PM_at	AW434602	LOC685020	0.999964	1.16843	0.999931	1.08895	0.999952	1.12224	0.257863	1.34733	0.0117648	1.806	253.492	163.945
1376640_PM_at	BF285466	Fam171a1	0.999964	1.01841	0.999931	1.116	0.999952	-1.00685	0.128918	1.62102	0.016209	1.8054	199.521	137.579
1380822_PM_at	BE097945	---	0.999964	1.16476	0.999931	-1.01811	0.999952	1.09334	0.0602435	1.63713	0.0029262	1.8048	186.964	130.867
1373066_PM_at	AI407797	---	0.999964	1.25456	0.999931	1.26769	0.999952	1.34428	0.0648729	1.80469	0.0398482	1.57339	299.595	183.688
1379265_PM_at	BF398764	---	0.999964	1.07708	0.999931	1.17743	0.999952	1.19977	0.139417	1.6483	0.0247195	1.80459	230.025	152.95
1373818_PM_at	AI408351	---	0.999964	1.04865	0.999931	1.08896	0.999952	1.21792	0.0654353	1.76183	0.00885658	1.80441	190.036	132.53
1368558_PM_s_at	NM_017196	Aif1	0.999964	-1.14653	0.999931	-1.00169	0.999952	1.15045	0.0651823	1.79311	0.00832628	1.80407	155.847	113.179
1390105_PM_at	BG381632	B4galt2	0.999964	1.11741	0.999931	-1.02271	0.999952	1.14866	0.0131388	1.63811	0	1.80384	115.861	88.0397
1370499_PM_at	M62891	Klrb1a /// Klrb1b /// RGD2301395	0.999964	1.09094	0.999931	1.08056	0.999952	1.03273	0.130077	1.33573	0	1.80377	225.473	147.332
1398246_PM_s_at	NM_053843	Fcgr2a /// LOC498276 /// LOC498277	0.999964	1.0302	0.999931	1.1285	0.999952	1.1211	0.0549512	1.67881	0.00201939	1.8034	152.848	111.39
1369430_PM_at	NM_053648	Bcmo1	0.999964	1.02863	0.999931	-1.13354	0.999952	1.04863	0.209167	1.33217	0.00443066	1.8032	173.566	123.44
1374556_PM_at	BI289700	RGD1564480 /// Smox	0.999964	-1.02157	0.999931	1.44594	0.999952	1.07268	0.0492756	1.80307	0.0217269	1.59975	248.65	161.733
1384493_PM_at	BI286737	Gsto2	0.999964	1.22796	0.999931	1.3581	0.999952	1.11704	0.111777	1.5087	0.00331931	1.80278	259.759	166.769
1377366_PM_at	BF389753	---	0.999964	1.3124	0.999931	1.23247	0.999952	-1.05562	0.193591	1.28689	0.000781013	1.80269	230.167	0.1213
1367722_PM_at	NM_031973	Dpp7	0.999964	-1.04877	0.999931	-1.0611	0.999952	1.01158	0.121427	1.43418	0.000781013	1.80259	125.214	94.176
1376764_PM_at	AI406412	---	0.999964	1.13273	0.999931	1.20498	0.999952	1.13625	0.0784316	1.54258	0.0010488	1.80226	205.142	140.508
1394575_PM_at	BI281656	---	0.999964	-1.09272	0.999931	1.01968	0.999952	-1.00619	0.135907	1.35975	0.000475913	1.80225	160.488	115.916
1376749_PM_at	AA945955	Ogn	0.999964	1.18408	0.999931	1.00528	0.999952	1.14362	0.121686	1.5209	0.00614008	1.80221	227.806	151.874
1387402_PM_at	NM_013194	Myh9	0.999964	1.26549	0.999931	1.62107	0.999952	1.19253	0.072044	1.6746	0.00371034	1.80212	274.994	173.443
1368259_PM_at	NM_017043	Ptgs1	0.999964	-1.11574	0.999931	1.06428	0.999952	1.03299	0.0914426	1.80095	0.0204915	1.8021	188.946	131.941
1376018_PM_at	BF398513	Lmnb2	0.999964	1.08881	0.999931	1.12471	0.999952	1.22816	0.102554	1.63269	0.00972643	1.80179	194.151	134.737
1369949_PM_at	NM_031752	Bcam	0.999964	1.12631	0.999931	1.04471	0.999952	1.06254	0.142565	1.55086	0.0151116	1.8014	176.494	125.087
1377012_PM_at	AI012630	Smarcad1	0.999964	1.039	0.999931	-1.02028	0.999952	1.37593	0.0841974	1.74441	0.0132583	1.80121	193.756	134.526
1384791_PM_at	AI112158	B3gnt2	0.999964	1.49415	0.999931	1.22842	0.999952	1.13641	0.38703	1.30483	0.0439938	1.8011	441.825	232.445	BMD > highest dose: 300.0
1383069_PM_at	AW144676	Rbms3	0.999964	1.19878	0.999931	1.06128	0.999952	1.09945	0.165163	1.53273	0.017341	1.80055	253.396	163.902
1374159_PM_at	BM388029	---	0.999964	1.29153	0.999931	1.16258	0.999952	1.05508	0.261499	1.35896	0.0154233	1.80048	284.917	177.652
1388764_PM_at	BM387072	Iqgap1	0.999964	-1.05078	0.999931	1.12684	0.999952	1.15084	0.158204	1.37802	0.00127789	1.80026	173.007	123.124
1392308_PM_at	AI044869	Pla2g2d	0.999964	1.15687	0.999931	1.02878	0.999952	1.37946	0.0461319	1.80022	0.00867697	1.70919	80.7578	41.2929
1397955_PM_at	BF409660	Rtel1	0.999964	1.23533	0.999931	1.0821	0.999952	1.15192	0.0367422	1.49195	0	1.80009	156.056	113.302
1369672_PM_at	NM_017260	Alox5ap	0.999964	1.10781	0.999931	1.21028	0.999952	1.14782	0.072044	1.79995	0.0351476	1.62984	99.3352	83.5988
1374351_PM_at	AI044117	---	0.999964	1.23583	0.999931	1.36674	0.999952	-1.03485	0.128095	1.60158	0.0140196	1.7998	204.979	93.8403
1373596_PM_at	AI230766	Vstm4	0.999964	1.21786	0.999931	1.11657	0.999952	1.34831	0.0553261	1.73079	0.003187	1.79976	193.332	134.299
1392894_PM_at	AI716194	Fgl2	0.999964	-1.03437	0.999931	1.19665	0.999952	1.20548	0.0726832	1.71165	0.00672458	1.79949	183.964	129.228
1389739_PM_at	AA800025	Neurl2	0.999964	1.20011	0.999931	1.15939	0.999952	1.34039	0.0905226	1.79924	0.0288767	1.72807	292.364	180.742
1374321_PM_at	AI227598	RGD1560108	0.999964	1.14358	0.999931	1.36753	0.999952	1.08689	0.142177	1.46854	0.0060424	1.79902	224.157	150.092
1388589_PM_at	BG381046	Dot1l	0.999964	1.33913	0.999931	1.41779	0.999952	1.38176	0.200875	1.42603	0.0126357	1.79898	355.351	204.733	BMD > highest dose: 300.0
1385390_PM_at	BF395456	---	0.999964	1.23637	0.999931	1.33756	0.999952	1.51336	0.335816	1.30054	0.0228722	1.79862	380.069	213.211	BMD > highest dose: 300.0
1395059_PM_at	BE112187	Shroom3	0.999964	1.0849	0.999931	1.1392	0.999952	1.02689	0.31178	1.15931	0	1.79861	250.939	202.334
1373797_PM_at	BF417430	Hyal3	0.999964	1.20328	0.999931	1.29777	0.999952	1.30782	0.0492756	1.79854	0.101031	1.39209	NA	NA
1393623_PM_at	AI502247	---	0.999964	1.24265	0.999931	1.03214	0.999952	1.18217	0.259907	1.29237	0.0049825	1.79844	224.04	150.034
1392440_PM_at	AI072122	---	0.999964	-1.00103	0.999931	1.06523	0.999952	1.09075	0.0131388	1.7982	0.00331931	1.62186	90.3441	81.3054
1368522_PM_at	NM_031340	Timeless	0.999964	1.21663	0.999931	1.52533	0.999952	1.12947	0.121291	1.61743	0.0131846	1.79786	262.163	167.839
1375988_PM_at	AW914928	LOC680262	0.999964	1.13405	0.999931	1.20082	0.999952	-1.0717	0.358569	1.31855	0.0321898	1.7978	308.963	187.426	BMD > highest dose: 300.0
1379693_PM_at	AI409154	Robo2	0.999964	-1.03067	0.999931	-1.03224	0.999952	-1.01401	0.0672463	1.62017	0.0024973	1.79732	169.605	121.191
1384141_PM_at	BI289930	Zfp84	0.999964	1.4034	0.999931	1.33201	0.999952	1.22096	0.170003	1.62593	0.039799	1.79726	375.003	211.513	BMD > highest dose: 300.0
1388298_PM_at	BI279044	Myl9	0.999964	1.01362	0.999931	1.57201	0.999952	1.3657	0.0886069	1.72231	0.0124834	1.79704	254.032	164.19
1369464_PM_at	NM_053509	Zp1	0.999964	1.19312	0.999931	1.02351	0.999952	1.17727	0.255862	1.24992	0.0010488	1.79696	204.352	140.099
1390646_PM_at	BE115520	---	0.999964	1.01685	0.999931	1.0023	0.999952	1.07539	0.138533	1.30485	0	1.7969	142.18	104.904
1394031_PM_at	AA800742	Fam83d	0.999964	1.00928	0.999931	1.10394	0.999952	-1.05371	0.106506	1.44158	0.00127789	1.79683	200.738	92.9206
1395098_PM_at	BF390143	Blzf1	0.999964	1.25108	0.999931	-1.05792	0.999952	1.22816	0.139897	1.43208	0.00431479	1.7966	262.875	168.155
1398732_PM_at	BF553297	---	0.999964	1.27729	0.999931	1.05456	0.999952	1.16666	0.0861273	1.45891	0.000475913	1.79652	164.869	118.467
1380909_PM_at	BM385894	Slc25a24	0.999964	-1.05096	0.999931	-1.04752	0.999952	1.13039	0.136583	1.59614	0.0186996	1.7964	187.054	130.915
1369212_PM_s_at	NM_021681	Epb41l1	0.999964	1.19587	0.999931	1.31013	0.999952	1.0856	0.121622	1.4578	0.00305644	1.79607	181.109	127.656
1371568_PM_at	AI145381	Sncb	0.999964	-1.05487	0.999931	1.05843	0.999952	-1.05367	0.24524	1.1765	0	1.79563	170.238	0.6538
1374275_PM_at	AW252112	Car11	0.999964	1.34866	0.999931	1.07812	0.999952	1.23475	0.250407	1.2207	0	1.79517	306.419	186.419	BMD > highest dose: 300.0
1370392_PM_at	AB040807	Trpm4	0.999964	1.41635	0.999931	1.25939	0.999952	1.22229	0	1.79511	0.0064266	1.55972	277.513	174.521
1397716_PM_at	AI547852	Klhdc2	0.999964	1.24321	0.999931	1.12207	0.999952	1.24874	0.0595812	1.58933	0.00148281	1.79507	182.631	128.495
1387205_PM_at	NM_022921	RT1-M3-1	0.999964	1.08853	0.999931	1.33614	0.999952	1.14519	0.107001	1.66605	0.015565	1.79449	231.916	153.862
1398531_PM_at	AI058947	---	0.999964	1.15666	0.999931	1.37001	0.999952	1.19984	0.0842853	1.79442	0.0221216	1.77928	250.267	162.474
1396628_PM_at	BF403338	---	0.999964	1.17025	0.999931	1.11625	0.999952	1.01863	0.142704	1.24911	0	1.79372	186.827	0.4823
1395099_PM_at	AI176297	---	0.999964	-1.02087	0.999931	1.14356	0.999952	1.00266	0.192338	1.26687	0.000781013	1.79348	204.277	158.194
1377377_PM_at	BF415808	---	0.999964	1.04086	0.999931	1.26867	0.999952	-1.03283	0.0969437	1.39761	0	1.79348	200.313	152.982
1388312_PM_at	BI274487	---	0.999964	1.11173	0.999931	1.34039	0.999952	1.17607	0.286214	1.41248	0.0436155	1.79344	337.88	198.439	BMD > highest dose: 300.0
1374895_PM_at	BM384739	Myom1	0.999964	1.20728	0.999931	1.17851	0.999952	1.05829	0.224	1.38942	0.0140196	1.79319	296.348	182.371
1376801_PM_at	AW915035	RGD1564450	0.999964	1.04737	0.999931	1.41814	0.999952	1.13836	0.076865	1.74107	0.0103001	1.79273	220.842	148.456
1392702_PM_at	BM387858	---	0.999964	1.15771	0.999931	1.10017	0.999952	1.20978	0.0691471	1.74754	0.00832628	1.79241	213.031	144.545
1368144_PM_at	AF321837	Rgs2	0.999964	1.12238	0.999931	1.0739	0.999952	1.03598	0.0289935	1.79215	0.00692347	1.60661	129.876	85.3543
1375445_PM_at	BG375795	Ky	0.999964	1.02108	0.999931	1.09638	0.999952	1.14866	0.226031	1.27965	0.00201939	1.79114	172.666	122.931
1382370_PM_at	BE113938	Ccnf	0.999964	1.13598	0.999931	1.22812	0.999952	1.01521	0.499467	1.21411	0.0363376	1.79104	231.392	204.292
1374520_PM_at	BF287226	Alpk2	0.999964	-1.04306	0.999931	1.02028	0.999952	-1.15914	0.343166	1.17812	0.00166786	1.79078	201.915	0.8566
1395861_PM_at	BG379884	LOC100912144	0.999964	1.22814	0.999931	1.16563	0.999952	1.16007	0.0695506	1.53196	0.000781013	1.79073	160.14	115.712
1383493_PM_at	BE102202	---	0.999964	1.03487	0.999931	1.15384	0.999952	1.24174	0.0579123	1.64606	0.00218315	1.79012	176.679	125.191
1387146_PM_a_at	X57764	Ednrb	0.999964	1.17837	0.999931	1.39275	0.999952	1.17575	0.0500042	1.78978	0.0120028	1.69559	227.573	151.761
1393406_PM_at	AI576602	---	0.999964	-1.00375	0.999931	1.37071	0.999952	-1.15874	0.488526	1.23434	0.0460899	1.7897	233.463	0.1504
1372467_PM_at	AA943794	Hs6st1	0.999964	1.25945	0.999931	1.29923	0.999952	1.09848	0.166917	1.48816	0.0113568	1.78941	258.028	165.994
1367864_PM_at	NM_031715	Pfkm	0.999964	1.23183	0.999931	1.24039	0.999952	1.10851	0.0661331	1.71386	0.00487232	1.78941	228.545	152.233
1390415_PM_at	BM392319	Trip13	0.999964	-1.00753	0.999931	1.30166	0.999952	1.10838	0.0634265	1.51814	0.000475913	1.78936	160.255	115.78
1377600_PM_at	BF419034	Zfp777	0.999964	1.15825	0.999931	1.22314	0.999952	-1.03973	0.377705	1.27596	0.0241447	1.78926	325.363	193.767	BMD > highest dose: 300.0
1391326_PM_at	BE095733	Hoxb5	0.999964	1.17712	0.999931	1.15288	0.999952	1.071	0.0625281	1.52569	0	1.78924	160.674	116.025
1371819_PM_at	BF403027	Hdac5	0.999964	1.19728	0.999931	1.28016	0.999952	1.23436	0.0903587	1.51285	0.00201939	1.78907	186.466	130.595
1384947_PM_at	BF556486	---	0.999964	1.03466	0.999931	-1.02619	0.999952	1.03407	0.423794	1.11305	0.000475913	1.78879	255.59	199.884
1369369_PM_at	NM_054000	Kcnb2	0.999964	1.11165	0.999931	1.0967	0.999952	1.03436	0.0987481	1.39099	0	1.78845	195.011	133.982
1374333_PM_at	AI227700	RGD1306058	0.999964	-1.01363	0.999931	1.13205	0.999952	1.13599	0.126658	1.45509	0.00344903	1.78836	177.636	125.726
1374839_PM_at	BE329255	Spg7	0.999964	1.21968	0.999931	1.15124	0.999952	-1.05506	0.0459985	1.78832	0.00939171	1.67392	138.207	89.493
1389092_PM_at	AI178808	Il2rg	0.999964	1.0979	0.999931	1.21927	0.999952	1.41818	0.0472629	1.7879	0.0477945	1.48691	NA	NA
1368401_PM_at	M85035	Gria2	0.999964	1.07723	0.999931	1.04203	0.999952	-1.01665	0.0799642	1.4196	0.000475913	1.78735	197.415	110.014
1395359_PM_at	BF559566	---	0.999964	-1.11093	0.999931	-1.02512	0.999952	-1.04102	0.158674	1.42976	0.00562295	1.78724	156.79	113.737
1369944_PM_at	NM_030862	LOC100366048 /// Marcksl1	0.999964	1.23872	0.999931	1.03181	0.999952	1.05614	0.142425	1.42254	0.0029262	1.7872	201.323	104.409
1390232_PM_at	BM388441	RGD1311946	0.999964	1.09341	0.999931	1.17724	0.999952	-1.0084	0.0763039	1.58152	0.00201939	1.78704	191.839	88.9355
1371951_PM_at	AA800031	Fhl2	0.999964	1.11466	0.999931	1.16706	0.999952	1.14469	0.223257	1.5092	0.0451408	1.78704	278.4	174.9
1370810_PM_at	L09752	Ccnd2	0.999964	1.05888	0.999931	1.22275	0.999952	1.22014	0.106936	1.61473	0.00947471	1.78697	216.427	146.255
1390404_PM_at	BF556962	Lama2	0.999964	1.10415	0.999931	1.3514	0.999952	1.28729	0.112442	1.66831	0.0172898	1.78684	235.087	155.38
1376398_PM_at	BF417784	Synpo2	0.999964	1.36036	0.999931	1.05884	0.999952	1.28567	0.218926	1.34061	0.00529178	1.78671	292.43	180.769
1376175_PM_at	BF283433	Gbas	0.999964	1.08396	0.999931	-1.02427	0.999952	1.08502	0.0759345	1.5577	0.00166786	1.78653	155.792	113.146
1385583_PM_at	AI578193	Tyr	0.999964	1.00984	0.999931	1.12334	0.999952	-1.00707	0.219041	1.28072	0.000475913	1.78622	208.027	168.843
1394386_PM_s_at	BE107955	Vps52	0.999964	1.12094	0.999931	1.21363	0.999952	1.24482	0.184744	1.46035	0.0127958	1.78583	249.514	162.13
1391649_PM_a_at	AW915522	---	0.999964	-1.20688	0.999931	1.08369	0.999952	1.09199	0.212222	1.43173	0.0184884	1.78564	184.155	129.333
1371256_PM_at	BM386565	Ptpn18	0.999964	1.02955	0.999931	1.04612	0.999952	1.05474	0.10088	1.70962	0.0193678	1.78558	187.975	131.416
1381058_PM_at	AI548492	---	0.999964	1.07771	0.999931	1.29523	0.999952	1.07977	0.158557	1.42054	0.00477264	1.78555	223.803	149.917
1372293_PM_at	AF023090	---	0.999964	-1.07146	0.999931	1.27764	0.999952	1.12326	0.167727	1.53391	0.0212934	1.78544	237.844	156.69
1381541_PM_at	BE100537	---	0.999964	1.20533	0.999931	-1.01471	0.999952	-1.03008	0.0887948	1.54807	0.00443066	1.78543	191.182	89.283
1376481_PM_at	BF416285	Adamts9	0.999964	-1.10055	0.999931	1.18087	0.999952	1.11801	0.154051	1.6277	0.0326889	1.78463	193.976	134.643
1389391_PM_at	AI411981	Slc35e3	0.999964	-1.03562	0.999931	1.16528	0.999952	1.07957	0.0825489	1.65422	0.00702166	1.78461	183.802	129.139
1393166_PM_at	AA998749	LOC100359435	0.999964	1.07504	0.999931	1.07697	0.999952	1.2334	0.175914	1.44932	0.00980568	1.7845	182.207	128.262
1396131_PM_at	BF289712	Fam134c	0.999964	1.06382	0.999931	-1.07538	0.999952	1.33376	0.032185	1.67002	0.000781013	1.78443	165.092	118.597
1375470_PM_at	AW252815	Cd248	0.999964	1.11368	0.999931	1.23547	0.999952	1.12002	0.0235902	1.74216	0.00166786	1.78429	208.344	142.157
1398635_PM_at	BF565662	---	0.999964	1.10084	0.999931	1.15801	0.999952	-1.03717	0.228963	1.32139	0.00443066	1.78415	215.422	127.827
1393201_PM_at	BI283679	Lrmp	0.999964	1.19689	0.999931	1.45747	0.999952	1.10726	0.0759345	1.66752	0.00614008	1.78384	273.624	172.854
1388493_PM_at	AI600030	Vopp1	0.999964	-1.19827	0.999931	1.07621	0.999952	1.01895	0.0931321	1.78362	0.0332973	1.70814	95.8191	82.8248
1385149_PM_at	AI502063	---	0.999964	1.22798	0.999931	1.02523	0.999952	1.11862	0.338651	1.26788	0.013417	1.78351	261.867	167.708
1373250_PM_at	AI229404	RGD1561367	0.999964	1.11316	0.999931	1.38024	0.999952	1.02223	0.193671	1.54589	0.0362874	1.78333	288.306	179.066
1370379_PM_at	AF202076	Prss8	0.999964	1.44422	0.999931	1.26296	0.999952	1.34867	0.0726832	1.78311	0.0409252	1.58677	399.316	219.49	BMD > highest dose: 300.0
1386093_PM_at	BI274863	Zfp324	0.999964	1.36286	0.999931	1.45936	0.999952	1.20188	0.245347	1.31893	0.00573546	1.78279	423.476	226.999	BMD > highest dose: 300.0
1374671_PM_at	BI290057	Traf3ip2	0.999964	1.19435	0.999931	1.32672	0.999952	-1.11301	0.176504	1.49407	0.0177536	1.78275	206.563	97.1668
1393247_PM_at	BI298190	Zfp26	0.999964	1.1625	0.999931	1.23842	0.999952	1.14697	0.166599	1.58895	0.0324818	1.78242	336.361	197.88	BMD > highest dose: 300.0
1378967_PM_at	BF420350	Hnrpdl	0.999964	1.02981	0.999931	1.17008	0.999952	1.05385	0.1481	1.31865	0	1.7823	200.718	138.207
1370084_PM_at	NM_012533	Cpb1	0.999964	-1.14213	0.999931	-1.05474	0.999952	-1.14606	0.143066	1.52387	0.011675	1.78228	178.096	125.983
1386619_PM_at	BG669808	---	0.999964	1.1322	0.999931	1.04664	0.999952	1.03893	0.116436	1.27618	0	1.78202	162.558	0.7722
1381767_PM_at	AI044878	---	0.999964	1.16706	0.999931	1.23745	0.999952	-1.01287	0.0990041	1.56857	0.00518905	1.78193	199.918	91.2799
1370067_PM_at	NM_012600	Me1	0.999964	1.04364	0.999931	1.0976	0.999952	1.25171	0.049723	1.6733	0.00166786	1.78188	174.871	124.176
1373328_PM_at	AI009678	---	0.999964	1.2158	0.999931	1.02069	0.999952	1.12049	0.0647153	1.43782	0	1.78168	151.618	110.652
1387128_PM_at	NM_130779	Adcy3	0.999964	1.20478	0.999931	1.40186	0.999952	1.15162	0.0880474	1.63661	0.0064266	1.78106	263.599	168.476
1369971_PM_a_at	AB046616	Hnrpd	0.999964	1.3201	0.999931	1.50401	0.999952	1.27817	0.10402	1.78094	0.0299777	1.78054	317.415	190.725	BMD > highest dose: 300.0
1396160_PM_at	BF419307	---	0.999964	1.31589	0.999931	1.26378	0.999952	1.15327	0.0770141	1.42222	0	1.78067	232.334	154.063
1387202_PM_at	NM_012967	Icam1	0.999964	1.31355	0.999931	1.28926	0.999952	1.2518	0.276887	1.26969	0.00443066	1.78066	332.604	196.487	BMD > highest dose: 300.0
1375861_PM_at	BE111332	Nap1l5	0.999964	1.03113	0.999931	1.22652	0.999952	1.27212	0.0810671	1.63543	0.00562295	1.78022	223.755	149.894
1385440_PM_at	BF419129	Hcst	0.999964	1.19901	0.999931	1.20782	0.999952	1.14106	0.0799642	1.78012	0.0216023	1.71499	242.18	158.731
1395335_PM_at	BF544005	---	0.999964	1.02041	0.999931	1.02904	0.999952	-1.06489	0.237543	1.19072	0	1.77999	184.634	0.9453
1392055_PM_at	BF397988	---	0.999964	-1.07105	0.999931	1.13876	0.999952	1.12624	0.128622	1.36962	0.000475913	1.77991	175.838	124.719
1375825_PM_at	BM382867	---	0.999964	1.12509	0.999931	1.11833	0.999952	1.01091	0.072044	1.39031	0.000475913	1.77974	199.714	147.095
1383934_PM_at	BI299169	---	0.999964	1.23479	0.999931	1.13002	0.999952	1.32446	0.0472629	1.77967	0.0225607	1.56962	249.407	162.08
1376530_PM_at	BF403095	LOC100909866	0.999964	1.23584	0.999931	1.09567	0.999952	1.05935	0.195928	1.24341	0	1.77929	198.608	0.4652
1371382_PM_at	BI283060	Flna	0.999964	1.21204	0.999931	1.12343	0.999952	1.00908	0.121622	1.62322	0.017341	1.77868	197.737	89.073
1379318_PM_at	BI296812	LOC498662	0.999964	1.11963	0.999931	1.03986	0.999952	1.11883	0.111237	1.39119	0.000475913	1.7786	184.361	129.445
1372380_PM_at	AI231308	Rbpms	0.999964	1.14646	0.999931	1.29395	0.999952	1.1913	0.0131388	1.77838	0.00443066	1.58226	216.898	146.492
1385115_PM_at	AI548039	Nepn	0.999964	1.03094	0.999931	-1.00938	0.999952	-1.00498	0.0602435	1.36576	0	1.77812	191.722	122.354
1383614_PM_at	BI295051	Nuak2	0.999964	1.35618	0.999931	1.32972	0.999952	1.22905	0.138171	1.43683	0.00395211	1.77792	287.591	178.768
1390161_PM_at	AA818900	Cyyr1	0.999964	-1.08534	0.999931	1.11839	0.999952	1.1132	0.1747	1.41396	0.00692347	1.7778	149.931	109.636
1373114_PM_at	AI408442	---	0.999964	1.31597	0.999931	1.26336	0.999952	-1.03264	0.267665	1.38783	0.0262662	1.7775	399.565	219.569	BMD > highest dose: 300.0
1373454_PM_at	AI230689	Fopnl	0.999964	1.21752	0.999931	1.25322	0.999952	1.05007	0.169272	1.35902	0.00184786	1.77747	207.097	171.293
1382158_PM_at	BF557889	Zfp202	0.999964	1.15318	0.999931	1.32473	0.999952	1.18773	0.156869	1.37708	0.000781013	1.77731	223.63	149.832
1374200_PM_at	BM392280	Slc29a3	0.999964	1.23662	0.999931	1.38584	0.999952	1.1793	0.0759345	1.5575	0.00201939	1.77717	234.483	155.092
1367911_PM_at	NM_053638	Idh3a	0.999964	1.37892	0.999931	1.33927	0.999952	1.08733	0.0784316	1.77694	0.0199592	1.73871	156.698	90.4075
1383020_PM_at	AA899161	Cntrob	0.999964	1.02295	0.999931	1.24878	0.999952	1.07998	0.282695	1.22245	0.00127789	1.77682	268.791	192.27
1380868_PM_at	BF418138	---	0.999964	1.0776	0.999931	1.09361	0.999952	1.03235	0.0310503	1.52439	0	1.7768	135.507	100.746
1368941_PM_at	NM_032076	Ptger4	0.999964	1.1845	0.999931	1.07504	0.999952	1.07311	0.126275	1.25871	0	1.7767	229.581	169.571
1388270_PM_at	BE107364	Hbe1	0.999964	1.12071	0.999931	1.11059	0.999952	1.06902	0.032185	1.58853	0	1.77666	154.798	112.554
1398137_PM_at	AI500919	---	0.999964	1.30585	0.999931	1.03133	0.999952	1.12176	0.165648	1.29282	0.000475913	1.77579	247.373	173.789
1381391_PM_at	BI288583	MGC95210	0.999964	1.16883	0.999931	1.47051	0.999952	1.28371	0.150787	1.48417	0.009882	1.77572	259.598	166.697
1387892_PM_at	BI285440	Tubb5	0.999964	-1.01778	0.999931	1.22431	0.999952	1.03396	0.0938052	1.52615	0.003187	1.77482	193.958	134.634
1382276_PM_at	BE120171	---	0.999964	1.15022	0.999931	1.26617	0.999952	1.28573	0.0815367	1.65766	0.00662652	1.77458	176.054	124.84
1388419_PM_at	AW915005	Cdk5rap2	0.999964	1.12572	0.999931	1.11391	0.999952	1.14793	0.0235902	1.77455	0.0210284	1.47266	NA	NA
1371953_PM_at	AI408309	Ccng2	0.999964	1.04921	0.999931	1.16839	0.999952	1.14993	0.187052	1.51244	0.0278329	1.7745	262.051	167.79
1398495_PM_at	BE121436	---	0.999964	1.14746	0.999931	1.16155	0.999952	1.03856	0.22063	1.45236	0.0267488	1.77432	268.703	170.718
1382102_PM_at	BM388118	---	0.999964	1.04405	0.999931	1.0881	0.999952	-1.075	0.100349	1.7742	0.0317808	1.71469	138.605	87.6539
1397731_PM_at	AA998060	---	0.999964	1.36986	0.999931	1.1996	0.999952	1.63344	0.0672463	1.77395	0.0361185	1.57874	61.606	0.5262
1381515_PM_at	AW532132	---	0.999964	1.14849	0.999931	1.05136	0.999952	1.07349	0.125514	1.44833	0.0029262	1.77391	235.051	155.363
1377662_PM_at	AI176041	Pir	0.999964	-1.02301	0.999931	1.23868	0.999952	1.14019	0.0289935	1.73752	0.000781013	1.77373	152.858	111.396
1386248_PM_at	BG153352	---	0.999964	1.17805	0.999931	1.25536	0.999952	1.13748	0	1.77335	0.000781013	1.6018	122.309	84.59
1379806_PM_at	BF550636	---	0.999964	1.18397	0.999931	1.04189	0.999952	1.08468	0.0461319	1.50097	0	1.77306	153.702	111.901
1398232_PM_at	BF418571	---	0.999964	1.32704	0.999931	1.14257	0.999952	1.19423	0.0595812	1.43456	0	1.7728	173.343	123.314
1392409_PM_at	AA957756	---	0.999964	1.17244	0.999931	1.15926	0.999952	1.13181	0.0844964	1.32877	0	1.77271	165.745	118.974
1378428_PM_at	AI233552	---	0.999964	-1.09903	0.999931	1.08907	0.999952	1.04351	0.182256	1.35597	0.00264844	1.77253	157.67	114.258
1390755_PM_at	BE105876	Sergef	0.999964	1.10912	0.999931	1.33196	0.999952	1.17363	0.145783	1.5374	0.0154965	1.77247	213.696	144.881
1398737_PM_at	BF403341	---	0.999964	1.07599	0.999931	1.06737	0.999952	1.10088	0.139444	1.25538	0	1.77237	222.119	145.18
1370949_PM_at	M59859	Marcks	0.999964	1.03622	0.999931	1.23022	0.999952	-1.00508	0.101709	1.74977	0.0260771	1.77217	267.833	170.338
1374212_PM_at	AI012753	---	0.999964	-1.02007	0.999931	1.46084	0.999952	1.26105	0.0944883	1.67663	0.0123165	1.77193	266.701	169.842
1382576_PM_at	BE349645	Atp6v0a2 /// Tect2	0.999964	1.16242	0.999931	1.37806	0.999952	1.03948	0.0839428	1.61079	0.00551295	1.77182	253.831	164.1
1375809_PM_at	AW521361	Yy1	0.999964	1.08589	0.999931	-1.09912	0.999952	1.1498	0.211481	1.3221	0.0035753	1.77113	164.518	118.265
1389930_PM_at	AI598451	Hspa9	0.999964	1.18516	0.999931	1.18833	0.999952	1.00777	0.0367126	1.61974	0.000475913	1.77111	191.024	88.9464
1370999_PM_at	AF111111	Spag5	0.999964	1.00361	0.999931	1.18527	0.999952	1.07649	0.0841974	1.41889	0	1.77058	171.863	122.476
1381641_PM_at	BE097328	Bcas3	0.999964	1.08015	0.999931	1.21412	0.999952	1.12373	0.0936049	1.39274	0	1.7705	197.105	136.305
1389085_PM_at	BI296359	---	0.999964	1.12134	0.999931	1.57176	0.999952	1.0242	0.23935	1.33809	0.00929705	1.76985	350.233	202.916	BMD > highest dose: 300.0
1367866_PM_at	NM_019153	Fbln5 /// Trip11	0.999964	1.02442	0.999931	1.0579	0.999952	1.09423	0.0492756	1.51644	0	1.76967	141.598	104.544
1375106_PM_at	AI103368	Amn	0.999964	1.14979	0.999931	1.1021	0.999952	1.24704	0.203283	1.24361	0	1.76948	181.345	127.786
1385765_PM_at	BF406563	Lin9	0.999964	1.12078	0.999931	1.0961	0.999952	1.14579	0.179886	1.34342	0.00233882	1.76939	173.339	123.312
1394117_PM_at	AA799317	LOC100362121	0.999964	1.088	0.999931	1.09996	0.999952	1.16256	0.101644	1.60739	0.0104599	1.7692	192.075	133.627
1389020_PM_at	BM389149	LOC686539	0.999964	1.30332	0.999931	1.09177	0.999952	1.48535	0.106554	1.76895	0.0421117	1.70373	325.672	193.884	BMD > highest dose: 300.0
1382824_PM_at	AI059884	Sgsm1	0.999964	-1.11713	0.999931	1.02278	0.999952	-1.06067	0.276887	1.16717	0	1.76865	220.48	164.736
1393790_PM_at	AI548958	Hrasls	0.999964	1.12212	0.999931	1.14456	0.999952	1.13684	0.092452	1.41405	0.000475913	1.76862	183.271	128.847
1390627_PM_a_at	BE113656	Tbx3	0.999964	1.12562	0.999931	1.21674	0.999952	1.14349	0.0587528	1.51938	0.000781013	1.7684	163.327	117.573
1368287_PM_at	NM_032083	Chn1	0.999964	1.10557	0.999931	-1.02239	0.999952	-1.00421	0.275665	1.27839	0.00593718	1.76831	168.108	0.8314
1392677_PM_at	AA924705	Zic4	0.999964	-1.07754	0.999931	1.29027	0.999952	1.095	0.0367126	1.51943	0	1.76806	124.788	93.9002
1397781_PM_at	BF414751	---	0.999964	1.06101	0.999931	1.16238	0.999952	1.10714	0.0944247	1.57077	0.00443066	1.76804	201.163	138.439
1373528_PM_at	AI407827	Pik3cd	0.999964	1.14276	0.999931	1.20803	0.999952	1.04268	0.140117	1.4347	0.00305644	1.76802	214.013	145.041
1379847_PM_at	AW141858	Dysf	0.999964	1.16328	0.999931	1.13947	0.999952	-1.04971	0.0437281	1.76792	0.0242626	1.52435	144.223	90.2471
1378849_PM_at	BF414619	---	0.999964	1.12784	0.999931	1.21242	0.999952	1.16504	0.150412	1.27731	0	1.76763	183.567	129.01
1375943_PM_at	BI288873	Ccp110	0.999964	-1.00327	0.999931	1.26651	0.999952	1.15355	0.168774	1.36094	0.0029262	1.76702	228.006	151.972
1385485_PM_x_at	BE110831	---	0.999964	1.05626	0.999931	1.02415	0.999952	-1.13216	0.257988	1.23689	0.00201939	1.76676	194.304	0.6895
1389721_PM_at	BI285940	---	0.999964	1.01882	0.999931	1.04566	0.999952	1.00984	0.669711	1.04858	0	1.76632	264.221	219.1
1369204_PM_at	NM_013185	Hck	0.999964	1.0839	0.999931	1.13537	0.999952	1.10678	0.070143	1.69564	0.0049825	1.76625	183.056	128.729
1376117_PM_at	BI289103	Slc44a4	0.999964	1.19014	0.999931	1.00913	0.999952	1.10882	0.186304	1.25847	0	1.76608	238.983	163.137
1395514_PM_at	BI281277	Scyl3	0.999964	1.25783	0.999931	1.72818	0.999952	1.25303	0.0750189	1.73418	0.0104599	1.76581	365.684	208.336	BMD > highest dose: 300.0
1395859_PM_at	BI293415	---	0.999964	1.00885	0.999931	1.15712	0.999952	1.17174	0.0794743	1.76575	0.0168602	1.73422	223.138	149.59
1384881_PM_at	AW532959	Zdhhc19	0.999964	1.11405	0.999931	1.10332	0.999952	1.1481	0.0437281	1.45327	0	1.76556	133.585	99.533
1398205_PM_at	BF392849	---	0.999964	1.01595	0.999931	-1.03526	0.999952	-1.03142	0.110262	1.28472	0	1.76552	195.29	137.446
1379444_PM_at	BF283694	---	0.999964	1.12382	0.999931	1.05344	0.999952	1.09646	0.139444	1.34435	0	1.76526	157.878	114.381
1373897_PM_at	AI103106	---	0.999964	1.29134	0.999931	1.24318	0.999952	-1.04148	0.305951	1.32494	0.0238896	1.76523	357.028	205.324	BMD > highest dose: 300.0
1391018_PM_at	BF420807	Myo5c	0.999964	1.12115	0.999931	1.05886	0.999952	1.16224	0.166917	1.25988	0	1.76515	219.067	130.271
1372097_PM_at	BF284262	---	0.999964	-1.07178	0.999931	-1.00459	0.999952	-1.09875	0.180664	1.60497	0.0487498	1.76488	239.907	157.664
1372874_PM_at	BI299261	Akt3	0.999964	1.38236	0.999931	1.20072	0.999952	1.24013	0.0634265	1.74587	0.00823681	1.76482	253.169	163.799
1393687_PM_at	BE113870	---	0.999964	1.25385	0.999931	1.13747	0.999952	1.16543	0.108229	1.46966	0.00233882	1.76481	196.439	135.953
1395135_PM_at	AW528720	RGD1307782 /// Wbscr27	0.999964	1.18776	0.999931	1.01431	0.999952	1.10653	0.0852567	1.62225	0.00529178	1.76478	171.505	122.273
1379955_PM_at	BE096222	Ptchd2	0.999964	1.15156	0.999931	1.26795	0.999952	1.07201	0.116506	1.36012	0.000475913	1.76455	250.563	162.61
1391435_PM_at	BI278687	Pltp	0.999964	1.0817	0.999931	1.17559	0.999952	-1.04158	0.0869254	1.76436	0.033079	1.66852	133.875	87.867
1378545_PM_at	BF410294	Tbx1	0.999964	1.14699	0.999931	1.13123	0.999952	1.11499	0.19396	1.29414	0.0010488	1.76425	191.527	133.333
1374946_PM_at	BI296261	---	0.999964	1.03498	0.999931	-1.0258	0.999952	1.17735	0.267655	1.23836	0.00148281	1.76362	179.263	126.632
1374969_PM_at	AA799832	---	0.999964	1.24371	0.999931	1.38491	0.999952	1.31407	0.0753898	1.74485	0.0108742	1.76336	280.629	175.846
1394932_PM_at	AW534255	---	0.999964	1.16956	0.999931	1.28926	0.999952	1.25025	0.253135	1.37494	0.0195619	1.76285	263.822	168.574
1397609_PM_at	BF287466	Traf4af1	0.999964	-1.00063	0.999931	1.11272	0.999952	-1.09912	0.310518	1.17739	0.000475913	1.76262	192.595	0.3901
1367787_PM_at	NM_030844	Ica1	0.999964	1.15846	0.999931	1.27528	0.999952	1.08411	0.0737832	1.5563	0.003187	1.76261	190.504	132.782
1397607_PM_at	AI176987	RGD1310862	0.999964	1.18894	0.999931	1.3939	0.999952	1.09274	0.097474	1.76186	0.0429461	1.65394	230.127	153
1377121_PM_at	AW520410	Dlg5	0.999964	1.23209	0.999931	1.61635	0.999952	1.38695	0.0708652	1.69368	0.00722609	1.76069	264.183	168.734
1371671_PM_at	AI228513	---	0.999964	1.01198	0.999931	1.30222	0.999952	1.29895	0.0235902	1.76033	0.00454584	1.59406	45.9638	0.3225
1389159_PM_at	BM385437	---	0.999964	1.17889	0.999931	1.28961	0.999952	1.26829	0.0718908	1.62391	0.00406976	1.7602	217.74	146.913
1390504_PM_at	AW524470	---	0.999964	1.1003	0.999931	1.62373	0.999952	1.15059	0.0708652	1.65221	0.00562295	1.76012	315.166	189.854	BMD > highest dose: 300.0
1382645_PM_at	AW920335	---	0.999964	1.17233	0.999931	1.46287	0.999952	1.08344	0.0794743	1.48519	0	1.76001	233.282	154.518
1384680_PM_at	AA924336	---	0.999964	1.25009	0.999931	1.04533	0.999952	1.13869	0.0907367	1.41254	0.0010488	1.75963	152.049	110.911
1373872_PM_at	BE096535	Mgat4a	0.999964	1.06932	0.999931	1.46963	0.999952	1.09991	0.0289935	1.70775	0.0010488	1.75958	162.352	117.006
1398257_PM_at	NM_022668	Mog	0.999964	1.08227	0.999931	1.05343	0.999952	-1.02227	0.379269	1.1617	0.0010488	1.75954	205.647	0.9221
1373908_PM_at	AI407002	---	0.999964	1.06251	0.999931	1.34922	0.999952	1.10466	0.120636	1.55777	0.0110277	1.75892	225.749	150.871
1395672_PM_at	BF419422	---	0.999964	1.32873	0.999931	1.07529	0.999952	1.08789	0.0737832	1.59398	0.00305644	1.75888	188.828	86.6587
1385832_PM_s_at	AA924459	Sash3	0.999964	-1.38881	0.999931	-1.11301	0.999952	-1.01101	0.135494	1.50465	0.00947471	1.75866	170.774	121.857
1398617_PM_at	BE098167	---	0.999964	1.05057	0.999931	1.42558	0.999952	1.07363	0.10402	1.6209	0.0119256	1.75859	247.404	161.158
1381625_PM_at	AI146135	---	0.999964	-1.00498	0.999931	1.17121	0.999952	1.01621	0.113097	1.42208	0.000781013	1.75793	184.754	129.661
1396461_PM_at	BE117448	---	0.999964	1.31344	0.999931	1.06702	0.999952	-1.00723	0.0839428	1.31697	0	1.75791	189.069	0.01788
1387123_PM_at	NM_012753	Cyp17a1	0.999964	-1.04928	0.999931	1.08154	0.999952	-1.705	0.519786	1.15997	0.0131846	1.75727	40.4451	0.58
1394349_PM_at	BF288777	---	0.999964	1.11604	0.999931	1.0348	0.999952	1.09944	0.111844	1.41363	0.00127789	1.75713	173.796	123.57
1390348_PM_at	BI274054	Folr2	0.999964	1.02215	0.999931	-1.00466	0.999952	-1.01538	0.0759345	1.62731	0.00509119	1.75712	180.925	84.7942
1379678_PM_at	AI547695	Hmgxb4	0.999964	1.22453	0.999931	1.02757	0.999952	1.25433	0.0708652	1.63201	0.00431479	1.75684	179.592	126.815
1398347_PM_at	AI406520	Axl	0.999964	-1.00595	0.999931	1.1759	0.999952	1.22808	0.0367126	1.75675	0.00305644	1.75415	153.134	111.561
1392275_PM_at	BF390537	---	0.999964	1.10102	0.999931	1.12851	0.999952	1.0208	0.051328	1.75669	0.00805834	1.69362	156.401	87.8234
1379739_PM_at	BF408431	---	0.999964	1.12356	0.999931	-1.02466	0.999952	-1.03881	0.223777	1.49624	0.0451762	1.75665	266.308	169.67
1383314_PM_at	BE110098	Tmem51	0.999964	1.35075	0.999931	1.22021	0.999952	1.60131	0.491441	1.21967	0.0407156	1.75665	523.414	254.287	BMD > highest dose: 300.0
1391187_PM_at	BI303019	Ppl	0.999964	1.75665	0.999931	1.6202	0.999952	-1.00297	0.176504	1.53931	0.0441557	1.6875	777.557	304.384	BMD > highest dose: 300.0
1390109_PM_at	BI303073	LOC100909889	0.999964	1.09258	0.999931	1.03337	0.999952	1.03469	0.060492	1.75663	0.0139506	1.6724	129.434	84.8497
1368525_PM_at	NM_024001	Mrs2	0.999964	1.08787	0.999931	-1.02201	0.999952	1.06268	0.246655	1.45462	0.0476138	1.75661	269.335	170.994
1394954_PM_at	BE101666	Slc31a2	0.999964	1.07066	0.999931	1.46426	0.999952	1.12275	0.186143	1.48654	0.0242626	1.75641	300.156	183.914	BMD > highest dose: 300.0
1390263_PM_at	AI179936	---	0.999964	-1.07741	0.999931	1.13191	0.999952	1.08422	0.232919	1.46628	0.0427349	1.75615	187.122	130.952
1394889_PM_at	AI408430	Dapk2	0.999964	1.00794	0.999931	1.14856	0.999952	1.07417	0.0721546	1.6662	0.0065272	1.75609	177.038	125.391
1380701_PM_at	BF400722	---	0.999964	1.13155	0.999931	1.0927	0.999952	1.11178	0.129098	1.34167	0	1.75604	177.951	125.902
1386396_PM_at	AW528387	Dusp8	0.999964	1.13814	0.999931	1.2276	0.999952	1.08113	0.0205538	1.69725	0	1.75594	176.751	85.2518
1398179_PM_at	BF393841	---	0.999964	1.1494	0.999931	1.09856	0.999952	1.00599	0.0708652	1.34409	0	1.75582	199.88	154.211
1367764_PM_at	NM_012923	Ccng1	0.999964	1.28345	0.999931	1.27799	0.999952	1.42101	0.0472629	1.75576	0.01883	1.59889	82.5682	2.0015
1393347_PM_at	BI289767	Itgal	0.999964	1.03928	0.999931	1.18598	0.999952	1.25584	0.106936	1.68333	0.021163	1.75557	183.477	128.96
1393121_PM_at	BI292233	Agr2	0.999964	1.0772	0.999931	-1.0925	0.999952	1.01937	0.11916	1.32006	0	1.75537	197.571	129.146
1379527_PM_at	AI502952	Epc1 /// LOC100362678	0.999964	1.09486	0.999931	1.2113	0.999952	1.17922	0.135494	1.26518	0	1.75514	164.734	118.389
1394194_PM_x_at	AI639126	---	0.999964	-1.00302	0.999931	1.05605	0.999952	-1.03842	0.254115	1.16111	0	1.75507	180.775	0.8455
1392846_PM_at	AA944574	---	0.999964	-1.17959	0.999931	1.22149	0.999952	-1.17786	0.428796	1.20397	0.0146882	1.75445	216.687	189.087
1388480_PM_at	AI412863	Gltp	0.999964	1.02057	0.999931	1.02284	0.999952	1.05784	0.0944883	1.5682	0.00593718	1.75401	139.576	103.291
1391812_PM_at	AI145876	---	0.999964	1.08175	0.999931	1.04566	0.999952	1.05237	0.0131388	1.75375	0.0114284	1.47513	NA	NA
1371153_PM_a_at	AJ310837	Glra2	0.999964	1.01342	0.999931	1.11833	0.999952	1.00358	0.0794743	1.40746	0	1.75358	164.195	118.077
1371111_PM_at	X82669	RT1-EC2	0.999964	1.0578	0.999931	1.22615	0.999952	1.07096	0.0866055	1.75336	0.0193033	1.74848	213.809	144.938
1392724_PM_at	AI705674	Tom1l2	0.999964	1.04565	0.999931	1.22255	0.999952	1.07816	0	1.75279	0.0881925	1.27775	NA	NA
1371850_PM_at	AA892829	Papss1	0.999964	1.1395	0.999931	1.22426	0.999952	1.11808	0.121758	1.53041	0.009882	1.75245	240.754	158.062
1381073_PM_at	BF418395	Spred3	0.999964	1.74211	0.999931	1.19979	0.999952	1.01795	0.163377	1.36372	0.00233882	1.75245	259.41	0.002632
1368533_PM_at	NM_133304	Heph	0.999964	1.05192	0.999931	1.33628	0.999952	1.12572	0.13888	1.45313	0.00551295	1.75224	239.261	157.36
1372976_PM_at	BI294842	Abhd14a	0.999964	1.19127	0.999931	1.12411	0.999952	1.34626	0.348775	1.23115	0.00849545	1.7522	248.321	161.581
1390816_PM_at	AW529940	LOC685152	0.999964	1.03283	0.999931	-1.03928	0.999952	-1.01371	0.313773	1.17473	0	1.75201	181.463	0.9788
1374540_PM_at	AA859235	Cdca7	0.999964	1.07591	0.999931	1.15563	0.999952	1.23435	0.116121	1.62938	0.0197578	1.75182	235.492	155.573
1388418_PM_at	BG378875	Bcl9	0.999964	1.44139	0.999931	1.08106	0.999952	1.10677	0.0624409	1.75174	0.0265093	1.5849	140.105	87.4079
1384107_PM_at	AI071397	---	0.999964	-1.1407	0.999931	1.16308	0.999952	1.25207	0.118078	1.40438	0.000781013	1.75138	165.898	119.062
1377551_PM_at	BE118580	---	0.999964	1.13314	0.999931	1.14053	0.999952	1.12719	0.138385	1.28819	0	1.75137	180.566	127.355
1367859_PM_at	NM_013174	Tgfb3	0.999964	1.06339	0.999931	1.20568	0.999952	1.07768	0.178538	1.43427	0.0106328	1.7512	230.901	153.373
1397772_PM_at	BF390195	---	0.999964	1.09084	0.999931	1.27378	0.999952	1.09665	0.0708652	1.50266	0.000781013	1.75102	168.707	120.677
1385792_PM_at	BF550897	Fam132a	0.999964	1.04544	0.999931	-1.00479	0.999952	1.17656	0.165648	1.24731	0	1.75041	161.659	116.601
1384446_PM_at	BF402271	---	0.999964	1.14742	0.999931	1.16568	0.999952	1.10092	0.108708	1.30082	0	1.75022	235.987	154.171
1396572_PM_at	BE107002	RGD1565096	0.999964	1.07653	0.999931	1.17746	0.999952	-1.01534	0.187692	1.22158	0	1.75009	212.681	189.942
1381924_PM_at	BF412180	RGD1561507	0.999964	1.60737	0.999931	1.25914	0.999952	1.27287	0.139614	1.5216	0.0131091	1.75006	333.674	196.885	BMD > highest dose: 300.0
1385047_PM_x_at	AI012782	RGD1559588 /// RGD1563400	0.999964	1.19567	0.999931	1.13315	0.999952	1.20954	0.0942643	1.57426	0.00692347	1.75	236.026	155.828
1389804_PM_at	BF392605	Relt	0.999964	1.01473	0.999931	-1.01892	0.999952	1.08551	0.226736	1.30975	0.0060424	1.74999	199.825	137.738
1373635_PM_at	BF393090	Mypop	0.999964	1.17234	0.999931	1.05948	0.999952	1.15214	0.102554	1.51455	0.00331931	1.74959	191.74	133.447
1375558_PM_at	BM387339	Rab34	0.999964	1.09269	0.999931	1.40432	0.999952	1.10087	0.0830179	1.74957	0.0376059	1.60645	277.743	174.62
1384187_PM_at	BF551686	Ap1s2	0.999964	1.03121	0.999931	1.08264	0.999952	1.2104	0.0987481	1.70918	0.0201573	1.74954	215.128	145.603
1385151_PM_at	BE097096	---	0.999964	1.12297	0.999931	1.15383	0.999952	1.06908	0.123112	1.34292	0	1.74951	174.891	124.187
1369446_PM_at	NM_133405	Cry2	0.999964	1.21688	0.999931	1.20955	0.999952	1.09673	0.236414	1.26805	0.00264844	1.7495	282.232	176.524
1368966_PM_at	NM_031813	Mybph	0.999964	1.21913	0.999931	1.13762	0.999952	1.09182	0.139444	1.27599	0	1.74941	250.488	181.805
1377267_PM_at	BF402385	Magee1	0.999964	1.15819	0.999931	1.51671	0.999952	1.32593	0.0859406	1.53556	0.00166786	1.74934	13.5145	2.42969
1373423_PM_at	AI170766	---	0.999964	1.22219	0.999931	1.14041	0.999952	1.17725	0.109085	1.74923	0.0386664	1.72121	278.794	175.067
1375842_PM_at	AI177505	LOC688972	0.999964	1.07079	0.999931	-1.02088	0.999952	1.02658	0.0779746	1.58175	0.0035753	1.74922	134.543	100.138
1382286_PM_at	AA965275	---	0.999964	1.0453	0.999931	1.07102	0.999952	1.13842	0.0492756	1.42414	0	1.74888	124.983	94.026
1383543_PM_at	AW918220	Golt1b	0.999964	-1.03881	0.999931	1.0497	0.999952	1.14066	0.242847	1.4495	0.0409733	1.74887	219.286	147.684
1376934_PM_x_at	BI285801	---	0.999964	1.14353	0.999931	1.06265	0.999952	1.12337	0.170552	1.38281	0.00395211	1.74879	177.891	125.868
1382846_PM_at	AI501459	---	0.999964	1.17468	0.999931	1.19991	0.999952	1.05658	0.269429	1.29455	0.00956484	1.74872	276.838	174.233
1379300_PM_at	AW520944	---	0.999964	1.07583	0.999931	1.28143	0.999952	1.12487	0.052778	1.53335	0	1.74865	158.765	114.904
1369330_PM_at	NM_022861	Unc13a	0.999964	-1.02702	0.999931	-1.06421	0.999952	1.18797	0.152737	1.35752	0.00201939	1.74856	174.222	123.81
1375358_PM_at	AA998150	---	0.999964	1.14362	0.999931	1.02661	0.999952	-1.06244	0.180664	1.3836	0.00573546	1.74853	207.204	96.3211
1372883_PM_at	BE109061	Cenpb	0.999964	1.25377	0.999931	-1.02208	0.999952	1.02776	0.184969	1.45345	0.0184884	1.7485	258.557	166.231
1373881_PM_at	BF285771	Arhgdib	0.999964	1.04859	0.999931	1.22106	0.999952	1.06855	0.0387508	1.66998	0.00233882	1.74837	175.857	84.3375
1369478_PM_at	NM_053317	Nr0b1	0.999964	1.143	0.999931	1.09228	0.999952	1.01873	0.153836	1.238	0	1.74812	180.761	0.5984
1389885_PM_at	BI294855	Limd2	0.999964	-1.10123	0.999931	1.14311	0.999952	1.1095	0.05289	1.74791	0.0272379	1.57414	92.4839	81.5731
1385783_PM_at	BF418697	Wwc2	0.999964	1.08146	0.999931	1.10561	0.999952	1.00875	0.121586	1.47847	0.00443066	1.74776	192.194	91.1739
1377332_PM_at	BF403350	---	0.999964	-1.00868	0.999931	1.05523	0.999952	1.08147	0.0367126	1.46162	0	1.74771	94.3529	73.3149
1388608_PM_x_at	AI577319	Hba-a2 /// LOC360504	0.999964	-1.1885	0.999931	-1.11425	0.999952	1.54994	0.0766284	1.72029	0.0113568	1.74762	41.4872	0.2692
1389805_PM_at	BF400933	LOC100910532	0.999964	1.06722	0.999931	1.14655	0.999952	1.11671	0.373834	1.26117	0.0200879	1.74739	308.822	187.37	BMD > highest dose: 300.0
1375730_PM_at	BF404626	Itfg2	0.999964	1.10468	0.999931	1.23634	0.999952	-1.06775	0.0983976	1.46966	0.00148281	1.74739	199.015	94.5895
1379124_PM_at	BE103417	---	0.999964	1.1308	0.999931	-1.04462	0.999952	1.08684	0.163332	1.33947	0.000781013	1.74733	177.797	125.816
1375200_PM_at	AI169102	Irf2bpl	0.999964	1.09305	0.999931	1.0846	0.999952	1.12538	0.0773498	1.34045	0	1.74705	130.938	97.8529
1378510_PM_at	BF386239	---	0.999964	-1.03383	0.999931	-1.00246	0.999952	-1.0561	0.206352	1.28023	0.00166786	1.74677	139.834	0.8513
1392512_PM_at	AW533007	Hist3h2ba /// Hist3h2bb	0.999964	1.02415	0.999931	1.11416	0.999952	1.23376	0.0872383	1.38889	0	1.74646	151.138	110.364
1371487_PM_at	BG666075	Sh3bgrl3	0.999964	-1.01435	0.999931	1.08148	0.999952	1.1289	0.0426562	1.74626	0.00278505	1.73112	87.7899	80.2284
1376802_PM_at	AW915558	Tchp	0.999964	-1.07872	0.999931	1.36748	0.999952	-1.0175	0.542652	1.13348	0.00551295	1.7462	284.953	232.71
1393338_PM_at	AW528719	Scx	0.999964	1.00709	0.999931	1.11709	0.999952	-1.04157	0.191345	1.2486	0.000475913	1.74595	175.678	0.6959
1375972_PM_at	AA851327	RGD1307493	0.999964	1.27082	0.999931	1.20734	0.999952	1.12002	0.0866055	1.53866	0.00218315	1.74592	264.097	168.696
1384144_PM_at	AI058824	---	0.999964	1.11408	0.999931	1.00517	0.999952	1.07725	0.101521	1.42302	0.000781013	1.74577	164.796	118.426
1396951_PM_at	BI288016	LOC100362109	0.999964	-1.00354	0.999931	-1.1301	0.999952	-1.06435	0.352447	1.16589	0.000781013	1.74568	173.007	0.8131
1381683_PM_at	BE118824	Chd2	0.999964	1.34303	0.999931	1.05111	0.999952	1.35549	0.0864605	1.58077	0.00477264	1.74563	261.911	167.727
1391725_PM_at	BI289277	---	0.999964	1.1098	0.999931	1.31675	0.999952	1.08139	0.107001	1.5605	0.0078813	1.74528	212.551	144.302
1386838_PM_at	BF521886	RGD1311251	0.999964	1.17866	0.999931	1.09735	0.999952	1.35412	0.211528	1.29506	0.00406976	1.74487	291.66	180.452
1368813_PM_at	BF419200	Cebpd	0.999964	1.10917	0.999931	1.3082	0.999952	-1.0126	0.110956	1.70203	0.027285	1.74465	277.617	174.566
1368787_PM_at	NM_133316	Mutyh	0.999964	1.2683	0.999931	1.14875	0.999952	1.19856	0.0841849	1.43934	0.000781013	1.74448	164.904	118.488
1374008_PM_at	BI296700	---	0.999964	1.36775	0.999931	1.06835	0.999952	1.04144	0.0793004	1.5263	0.00127789	1.74434	233.344	154.547
1388427_PM_at	AA946351	Mxra8	0.999964	1.15611	0.999931	1.40203	0.999952	1.0254	0.208099	1.33319	0.00509119	1.74432	288.199	179.021
1390575_PM_at	BF282989	B3galtl-ps1	0.999964	-1.18393	0.999931	1.18022	0.999952	-1.09121	0.121586	1.43851	0.0038389	1.74429	196.281	90.9962
1389499_PM_at	AW254246	---	0.999964	1.30704	0.999931	1.08983	0.999952	-1.06134	0.143648	1.34363	0.000475913	1.74363	208.563	0.1272
1385772_PM_at	BF416058	---	0.999964	-1.00829	0.999931	1.34876	0.999952	1.31078	0.0466712	1.74332	0.0715498	1.39955	NA	NA
1393755_PM_at	BE109926	Pik3cd	0.999964	-1.04931	0.999931	1.02715	0.999952	1.11872	0.218315	1.2675	0.00201939	1.74308	144.305	106.211
1368176_PM_at	NM_031528	Rara	0.999964	1.33373	0.999931	1.55152	0.999952	1.14149	0.226974	1.30039	0.00477264	1.743	294.679	244.83
1370008_PM_at	NM_134458	Psmc3ip	0.999964	1.33806	0.999931	1.53314	0.999952	1.11843	0.0567005	1.60895	0.0024973	1.74271	299.196	183.527
1375086_PM_at	BF393881	---	0.999964	1.13501	0.999931	1.14878	0.999952	-1.01028	0.216586	1.19461	0	1.74269	207.53	0.5251
1375382_PM_at	BE120346	Mdc1	0.999964	-1.03181	0.999931	1.28317	0.999952	1.10245	0.226247	1.3536	0.0113568	1.7425	257.942	165.955
1378410_PM_at	AW533455	---	0.999964	1.22883	0.999931	1.42413	0.999952	1.22285	0.0450357	1.52371	0	1.7425	220.066	148.071
1377452_PM_at	AW251280	LOC100912012	0.999964	1.20016	0.999931	1.14593	0.999952	1.10202	0.0492756	1.4372	0	1.74249	158.384	114.679
1393012_PM_at	BI294441	Sfi1	0.999964	1.00253	0.999931	1.12032	0.999952	1.01253	0.202794	1.3	0.0029262	1.74235	193.544	134.413
1398408_PM_at	AI948410	LOC100361506	0.999964	1.22536	0.999931	1.08497	0.999952	1.12775	0.0880196	1.36401	0	1.74219	190.814	132.949
1373297_PM_at	BI296690	---	0.999964	1.22947	0.999931	1.16574	0.999952	1.11747	0.18479	1.29558	0.0010488	1.74202	247.55	161.226
1369337_PM_at	NM_021684	Adcy10	0.999964	1.06873	0.999931	1.19071	0.999952	1.12965	0.0647153	1.43645	0.000475913	1.742	145.711	107.073
1384889_PM_at	AI535467	---	0.999964	1.08562	0.999931	1.11468	0.999952	1.07006	0.113743	1.69626	0.0302145	1.74179	220.354	148.214
1398165_PM_at	BF399452	---	0.999964	1.01115	0.999931	1.09133	0.999952	1.23107	0.248728	1.16618	0	1.74151	175.125	124.319
1387825_PM_at	NM_031533	Ugt2b	0.999964	1.18009	0.999931	1.01955	0.999952	1.0256	0.0477429	1.7415	0.0275301	1.51115	139.7	86.9628
1383694_PM_at	BI294688	Rnf208	0.999964	1.05438	0.999931	1.15259	0.999952	1.09859	0.0839428	1.38437	0	1.74122	130.813	97.773
1387412_PM_at	NM_053926	Pip4k2a	0.999964	1.06468	0.999931	1.14314	0.999952	1.34448	0.0626664	1.68433	0.00623708	1.74118	78.3708	21.488
1370958_PM_at	M84210	Kcnc3	0.999964	1.24969	0.999931	-1.04986	0.999952	1.15264	0.072044	1.50613	0.00166786	1.74089	175.83	124.715
1393608_PM_at	AW522185	---	0.999964	-1.21309	0.999931	1.00291	0.999952	-1.02882	0.371784	1.18785	0.00395211	1.7407	184.436	129.486
1374830_PM_at	AA946242	Ccdc3	0.999964	1.02474	0.999931	1.09296	0.999952	1.17864	0.0887948	1.5735	0.00454584	1.74061	171.539	122.292
1397834_PM_at	BI294052	Rdh13	0.999964	1.31752	0.999931	1.19684	0.999952	1.34699	0.0631196	1.45089	0	1.74059	203.188	139.495
1369948_PM_at	NM_053401	Ngfrap1	0.999964	1.12925	0.999931	1.21256	0.999952	1.07837	0.120289	1.49479	0.00732204	1.74058	187.36	131.082
1379356_PM_at	AI574991	Fam102b	0.999964	-1.06231	0.999931	1.20099	0.999952	1.06552	0.087585	1.5306	0.003187	1.74057	165.721	118.96
1396228_PM_at	BG380184	RGD1308958	0.999964	1.22379	0.999931	1.27971	0.999952	1.06128	0.0500042	1.74039	0.0217269	1.56808	134.718	88.1836
1391503_PM_at	BF281952	Arap3-ps1	0.999964	1.11653	0.999931	1.11218	0.999952	1.21511	0.0970808	1.60199	0.010153	1.74031	206.833	141.381
1376381_PM_at	AW252094	Xkr5	0.999964	-1.02965	0.999931	1.21705	0.999952	-1.11875	0.0983976	1.47149	0.00218315	1.74008	194.726	93.1569
1390286_PM_at	BM387144	Sap25	0.999964	1.02195	0.999931	-1.07272	0.999952	-1.09716	0.249978	1.2607	0.0024973	1.74004	205.385	161.513
1374708_PM_at	BF408594	RGD1565043	0.999964	-1.18906	0.999931	1.13518	0.999952	1.01955	0.271425	1.28228	0.00805834	1.73989	180.886	127.532
1394340_PM_at	BF523172	Inpp1	0.999964	1.24147	0.999931	1.42127	0.999952	-1.03109	0.139522	1.56354	0.019821	1.73987	323.986	193.244	BMD > highest dose: 300.0
1381715_PM_at	BE107590	---	0.999964	1.05332	0.999931	1.14319	0.999952	-1.13247	0.191863	1.25101	0.000475913	1.73964	193.957	0.159
1395955_PM_at	BF522313	C1qtnf4	0.999964	1.04345	0.999931	1.06616	0.999952	1.0521	0.125722	1.30829	0.000475913	1.73823	184.42	118.925
1393888_PM_at	AI059285	Amh	0.999964	1.19406	0.999931	1.19101	0.999952	1.02021	0.0839428	1.32721	0	1.73817	168.822	0.1032
1382283_PM_at	BF283711	Wipf1	0.999964	-1.06049	0.999931	1.01752	0.999952	1.12097	0.114133	1.68062	0.0265093	1.73813	201.861	138.804
1373410_PM_at	BE104219	Mef2c	0.999964	1.376	0.999931	1.73802	0.999952	1.18644	0.114621	1.63878	0.0334096	1.66185	525.065	254.693	BMD > highest dose: 300.0
1372658_PM_at	BG373779	Synm	0.999964	-1.05868	0.999931	-1.1706	0.999952	-1.05533	0.25653	1.41561	0.0414403	1.7379	189.317	132.142
1393836_PM_at	BE097933	Mitf	0.999964	1.02471	0.999931	1.36804	0.999952	1.08375	0.0708652	1.73778	0.0465703	1.5509	272.123	172.205
1393932_PM_at	AI060175	Samd8	0.999964	1.1329	0.999931	-1.0355	0.999952	-1.01267	0.121865	1.3763	0.000781013	1.7376	175.316	124.426
1380386_PM_at	AI102275	---	0.999964	1.0985	0.999931	-1.14256	0.999952	1.05847	0.212422	1.28526	0.00148281	1.73759	221.355	148.71
1391278_PM_at	BE107754	---	0.999964	1.02493	0.999931	1.22558	0.999952	1.10263	0.105625	1.25141	0	1.73731	229.487	150.572
1391524_PM_at	BE107185	RGD1564964	0.999964	1.16975	0.999931	1.12149	0.999952	1.10732	0.107001	1.73724	0.0416722	1.68056	281.362	176.156
1397515_PM_at	BF561001	B4galnt4	0.999964	1.04878	0.999931	1.09502	0.999952	1.15567	0.0661331	1.43005	0	1.73723	132.154	98.6261
1373386_PM_at	AI179953	Gjb2	0.999964	1.19248	0.999931	1.23247	0.999952	1.16442	0.0342187	1.73716	0.00395211	1.64621	225.992	150.99
1369186_PM_at	D85899	Casp1	0.999964	-1.1047	0.999931	1.30249	0.999952	-1.03638	0.203577	1.42543	0.0181604	1.73695	222.272	149.164
1383542_PM_at	BI282819	---	0.999964	-1.10625	0.999931	1.20308	0.999952	1.20888	0.0939693	1.73692	0.0242037	1.70364	224.015	150.022
1379768_PM_at	AA998903	---	0.999964	1.14807	0.999931	1.16513	0.999952	1.32788	0.0466712	1.73684	0.0203541	1.57663	262.995	168.208
1378936_PM_at	AW533986	Cstf2	0.999964	1.10161	0.999931	1.13838	0.999952	1.12327	0.0466712	1.73677	0.0204158	1.54506	105.62	84.4113
1373841_PM_at	AI177431	---	0.999964	1.05536	0.999931	1.09777	0.999952	-1.07844	0.117379	1.4241	0.00218315	1.73621	198.997	94.1893
1383848_PM_at	BE098191	---	0.999964	1.0167	0.999931	1.19407	0.999952	1.03416	0.0489448	1.73589	0.0414403	1.49178	NA	NA
1394432_PM_at	AI408385	Zfyve1	0.999964	1.33896	0.999931	1.33114	0.999952	-1.00955	0.0991087	1.60316	0.00956484	1.73586	215.33	94.4873
1372294_PM_at	BI278571	Pxdn	0.999964	1.25368	0.999931	1.29295	0.999952	1.14677	0.241124	1.38626	0.0223106	1.73567	325.356	193.764	BMD > highest dose: 300.0
1387982_PM_at	AF057025	Tlr4	0.999964	-1.20277	0.999931	1.06349	0.999952	1.19402	0.0415187	1.7354	0.01883	1.5348	42.6895	0.3016
1385389_PM_x_at	AI045847	---	0.999964	1.05479	0.999931	1.05192	0.999952	-1.01739	0.116932	1.28633	0	1.73534	145.889	0.7474
1374168_PM_at	BE099608	---	0.999964	1.24018	0.999931	1.28266	0.999952	1.26644	0.13645	1.38199	0.00201939	1.73529	231.127	153.482
1373089_PM_at	AI010270	Cdh3	0.999964	1.26927	0.999931	1.17011	0.999952	1.07368	0.072044	1.3888	0	1.73521	207.067	156.161
1393889_PM_x_at	AI058527	---	0.999964	-1.04656	0.999931	1.12971	0.999952	1.11543	0.112251	1.29535	0	1.73496	146.548	107.583
1370225_PM_at	AI556378	Cited4	0.999964	1.19077	0.999931	1.38737	0.999952	1.26272	0.0779746	1.43049	0.000475913	1.73494	215.17	145.624
1397317_PM_at	BI296984	Itgb3	0.999964	1.13001	0.999931	1.06015	0.999952	1.04777	0.0571568	1.55608	0.00127789	1.73488	173.356	123.322
1368949_PM_at	NM_053820	Ebf1	0.999964	1.15168	0.999931	-1.03309	0.999952	-1.01675	0.407333	1.13737	0.00127789	1.73478	215.082	0.7071
1386940_PM_at	NM_021989	Timp2	0.999964	1.07831	0.999931	1.23578	0.999952	-1.00502	0.103397	1.49258	0.00305644	1.73477	221.452	148.758
1397729_PM_x_at	BF283642	LOC363060	0.999964	1.18722	0.999931	1.21779	0.999952	1.11636	0.138992	1.2809	0	1.73472	231.967	153.886
1392676_PM_at	AI548984	Zfp667	0.999964	1.18161	0.999931	1.34322	0.999952	1.22069	0.119226	1.47297	0.00431479	1.73439	251.091	162.852
1391924_PM_at	AI170760	Asb5	0.999964	-1.00914	0.999931	1.01679	0.999952	1.06136	0.0351853	1.73425	0.00840768	1.60009	91.5252	81.6881
1391809_PM_at	BE106814	---	0.999964	-1.05134	0.999931	1.20802	0.999952	1.14721	0.0492756	1.73413	0.0573272	1.43149	NA	NA
1390496_PM_at	AA964675	LOC100910536	0.999964	-1.01012	0.999931	1.17396	0.999952	1.18339	0.210221	1.26385	0.000781013	1.73355	217.359	146.722
1394467_PM_at	AI511367	---	0.999964	1.15011	0.999931	1.09343	0.999952	1.07263	0.060483	1.73349	0.00885658	1.69844	239.143	157.304
1377269_PM_at	BI288720	---	0.999964	1.51428	0.999931	-1.05628	0.999952	-1.04032	0.118078	1.46757	0.0049825	1.7332	201.807	94.5168
1396171_PM_at	BF552272	Ppil4	0.999964	-1.13927	0.999931	1.08517	0.999952	1.25458	0.269385	1.35055	0.0237722	1.73317	272.753	172.477
1370612_PM_at	M74449	Kcna2	0.999964	1.14689	0.999931	1.00197	0.999952	1.22581	0.0387508	1.56594	0.000475913	1.7331	144.2	106.147
1385278_PM_at	AI072041	---	0.999964	1.01532	0.999931	1.30399	0.999952	1.28261	0.0235902	1.57862	0	1.73284	43.4941	9.31576
1386309_PM_at	AI176361	LOC304558	0.999964	1.15677	0.999931	1.29767	0.999952	1.16317	0.0303795	1.50538	0	1.73263	186.652	130.697
1398745_PM_at	BM389610	---	0.999964	1.15621	0.999931	1.10594	0.999952	1.14944	0.178128	1.30523	0.00166786	1.73262	197.665	136.601
1388049_PM_a_at	AF255612	Gabre	0.999964	1.12459	0.999931	1.21257	0.999952	1.22719	0.0587528	1.37445	0	1.73205	146.542	107.579
1384617_PM_at	AI385260	Fam198b	0.999964	1.30429	0.999931	1.24045	0.999952	1.17424	0.0766284	1.451	0.0010488	1.73198	233.183	154.47
1387227_PM_at	NM_057192	Wipf1	0.999964	1.03639	0.999931	1.05085	0.999952	1.09501	0.0882764	1.48261	0.00148281	1.73182	163.304	117.56
1395499_PM_at	BF392443	Eps8	0.999964	1.31543	0.999931	1.12537	0.999952	1.10087	0.248205	1.20455	0.000475913	1.73143	266.316	214.551
1398922_PM_at	BM389018	---	0.999964	1.08287	0.999931	1.21619	0.999952	1.21802	0.0879209	1.49204	0.00184786	1.73129	168.936	120.808
1390202_PM_at	BI289584	---	0.999964	1.2035	0.999931	-1.04618	0.999952	1.07055	0.214671	1.268	0.00148281	1.731	159.946	0.2458
1385160_PM_at	BF401567	Stab2	0.999964	-1.04429	0.999931	-1.0291	0.999952	-1.04312	0.256229	1.28703	0.0060424	1.731	205.036	140.453
1376264_PM_at	AW526697	---	0.999964	-1.10587	0.999931	1.20789	0.999952	1.0139	0.156132	1.47081	0.0133344	1.73099	242.325	158.799
1369495_PM_at	NM_022714	Crhr2	0.999964	1.13335	0.999931	-1.03186	0.999952	1.2553	0.0941328	1.57698	0.00832628	1.73099	176.761	125.237
1382743_PM_at	AI578576	---	0.999964	1.34384	0.999931	1.30213	0.999952	1.10187	0.616506	1.12721	0.0218658	1.73089	302.696	273.741	BMD > highest dose: 300.0
1367983_PM_at	NM_053430	Fen1	0.999964	-1.00214	0.999931	-1.02552	0.999952	-1.07559	0.819316	1.05544	0.0167163	1.73081	226.013	0.9924
1382307_PM_at	BF406594	Ppp1r12a	0.999964	1.30339	0.999931	1.19042	0.999952	1.1647	0.0786087	1.66261	0.00972643	1.73073	258.479	166.196
1394786_PM_at	AW526631	Sorl1	0.999964	1.08191	0.999931	1.23346	0.999952	-1.12514	0.370637	1.30717	0.046438	1.73072	330.426	195.674	BMD > highest dose: 300.0
1370373_PM_at	BF404624	Rasd2	0.999964	1.28776	0.999931	1.73071	0.999952	1.11365	0.10088	1.49462	0.00823681	1.61291	541.414	258.643	BMD > highest dose: 300.0
1375266_PM_at	BG380633	---	0.999964	-1.01667	0.999931	1.0974	0.999952	1.14433	0.101808	1.46948	0.00233882	1.73069	145.613	107.012
1378424_PM_at	BI288748	Trim46	0.999964	-1.06694	0.999931	1.20082	0.999952	1.21135	0.221982	1.39855	0.020754	1.73054	252.061	163.294
1380037_PM_at	BI294354	---	0.999964	1.0762	0.999931	1.10789	0.999952	-1.00666	0.106042	1.25673	0	1.7305	203.44	167.507
1387088_PM_at	NM_033237	Gal	0.999964	1.17227	0.999931	1.02168	0.999952	1.10456	0.127943	1.45653	0.00593718	1.73041	203.213	139.508
1380775_PM_at	BE110723	Kif20b	0.999964	1.02193	0.999931	-1.06271	0.999952	-1.13079	0.120471	1.73031	0.0477945	1.69382	144.423	87.8302
1395058_PM_at	AI556441	Wdr75	0.999964	1.04825	0.999931	1.07989	0.999952	1.02887	0.0726832	1.7303	0.0405538	1.56433	127.682	84.8709
1377832_PM_at	BE109322	Plk4	0.999964	-1.08471	0.999931	1.07056	0.999952	-1.16559	0.100607	1.4762	0.00184786	1.73025	189.267	91.7026
1377883_PM_at	AI717530	---	0.999964	-1.06835	0.999931	-1.03034	0.999952	1.09238	0.207986	1.52062	0.0487498	1.72998	260.206	166.968
1372471_PM_at	BI283728	---	0.999964	-1.0194	0.999931	1.1345	0.999952	1.05536	0.13734	1.36735	0.00127789	1.72974	160.325	115.82
1383276_PM_at	BG664988	Lancl2	0.999964	1.12279	0.999931	1.09675	0.999952	-1.07235	0.21935	1.31506	0.003187	1.72947	213.359	108.714
1379342_PM_at	BI297113	Zfp692	0.999964	-1.09696	0.999931	1.1117	0.999952	1.15155	0.140352	1.51182	0.0134897	1.72947	180.23	127.169
1371625_PM_at	AA800190	Pygb	0.999964	1.06064	0.999931	1.01204	0.999952	1.26994	0.170437	1.41117	0.00672458	1.7294	179.947	127.012
1370619_PM_at	AF432871	Ccl22	0.999964	1.0695	0.999931	1.00558	0.999952	-1.01679	0.317706	1.19621	0.00127789	1.7294	192.875	0.9712
1370215_PM_at	AW434057	C1qb	0.999964	1.08223	0.999931	1.08645	0.999952	1.07356	0.0979337	1.65152	0.0169302	1.72923	173.504	123.405
1395856_PM_at	BF289112	---	0.999964	1.11373	0.999931	1.21329	0.999952	-1.04917	0.247332	1.37343	0.0247775	1.72898	312.062	188.644	BMD > highest dose: 300.0
1380288_PM_at	BF286011	---	0.999964	-1.00383	0.999931	1.08619	0.999952	-1.01855	0.355782	1.14769	0	1.72896	254.571	197.598
1368954_PM_at	D88672	Pld2	0.999964	1.23239	0.999931	1.06831	0.999952	1.02205	0.138992	1.39582	0.00278505	1.72894	226.879	151.423
1381825_PM_at	BM385475	RGD1303271	0.999964	1.3089	0.999931	1.33922	0.999952	1.34611	0.0808337	1.59155	0.00487232	1.72887	239.157	157.311
1392087_PM_at	AI227607	---	0.999964	-1.18156	0.999931	1.09725	0.999952	-1.02894	0.209407	1.27639	0.00218315	1.72885	153.318	111.671
1396219_PM_at	BF542315	LOC363391 /// LOC365085 /// LOC367597	0.999964	1.26738	0.999931	1.04119	0.999952	1.12741	0	1.72863	0.00166786	1.5718	94.1491	82.3907
1368302_PM_at	NM_031059	Msx1	0.999964	-1.05753	0.999931	1.16194	0.999952	-1.0344	0.0923129	1.60402	0.00840768	1.72843	185.74	86.7476
1384933_PM_at	BF545691	Slc18a2	0.999964	1.19571	0.999931	1.04897	0.999952	1.11615	0.0492756	1.51886	0	1.72787	135.463	100.718
1381457_PM_at	BI294465	---	0.999964	1.05288	0.999931	-1.04884	0.999952	1.13653	0.0832309	1.50728	0.00201939	1.72784	137.668	102.101
1394000_PM_at	BM391003	LOC681433	0.999964	1.14974	0.999931	-1.03113	0.999952	1.08012	0.172543	1.32714	0.00201939	1.72768	171.869	122.48
1369675_PM_at	AF329470	Itpr2	0.999964	1.29921	0.999931	1.22688	0.999952	-1.03792	0.111669	1.54393	0.0077034	1.72764	210.032	94.2914
1383427_PM_at	AI229831	Man1b1	0.999964	1.18765	0.999931	1.11049	0.999952	1.24187	0.0669656	1.60456	0.00371034	1.72762	183.563	129.008
1384234_PM_at	BE126475	Prrx1	0.999964	1.15764	0.999931	1.13525	0.999952	1.11824	0.0909306	1.31484	0	1.72755	214.898	131.916
1395464_PM_at	AI237163	Kctd17	0.999964	1.0815	0.999931	1.059	0.999952	-1.00612	0.0966255	1.27826	0	1.72743	158.689	0.8
1379354_PM_at	AA851239	Extl2	0.999964	1.19522	0.999931	1.26652	0.999952	1.03645	0.255578	1.3546	0.0217946	1.72742	342.385	200.087	BMD > highest dose: 300.0
1381959_PM_at	BF386978	---	0.999964	1.10499	0.999931	1.1524	0.999952	1.10564	0.0367422	1.45545	0	1.72734	148.645	108.858
1383261_PM_at	BF560105	---	0.999964	1.01456	0.999931	-1.15455	0.999952	1.00502	0.360284	1.22359	0.00963869	1.72732	220.916	147.544
1374920_PM_at	AI228955	---	0.999964	1.1765	0.999931	-1.08558	0.999952	1.16425	0.124191	1.47089	0.00529178	1.72677	203.689	139.755
1393767_PM_at	AA866293	---	0.999964	1.14732	0.999931	1.27935	0.999952	1.23509	0.0131388	1.43301	0	1.72656	143.948	105.992
1382783_PM_at	BF408187	Blm	0.999964	-1.00826	0.999931	1.10901	0.999952	1.03792	0.101353	1.55506	0.00712438	1.72603	165.84	119.029
1390654_PM_at	AA874809	---	0.999964	-1.07957	0.999931	1.04174	0.999952	1.0661	0.167336	1.35101	0.0029262	1.72597	231.92	153.864
1387599_PM_a_at	J02679	Nqo1	0.999964	1.16534	0.999931	1.05871	0.999952	-1.02325	0.0847506	1.59187	0.00487232	1.72579	188.432	88.0988
1376394_PM_at	AW915454	Clec9a	0.999964	-1.10365	0.999931	1.08769	0.999952	1.35925	0.516944	1.17512	0.0255919	1.72554	292.474	180.787
1380065_PM_at	AI180101	LOC100911864	0.999964	-1.0204	0.999931	-1.01684	0.999952	1.09837	0.105625	1.30504	0	1.7254	121.882	92.008
1378737_PM_at	BF402112	---	0.999964	1.18229	0.999931	1.38235	0.999952	1.28531	0.0966255	1.51236	0.00305644	1.72484	209.894	142.95
1376583_PM_at	BE095847	---	0.999964	-1.06382	0.999931	1.08081	0.999952	-1.03056	0.17157	1.55709	0.0388145	1.72482	231.566	153.693
1396208_PM_at	BM389807	Ggt5	0.999964	-1.03769	0.999931	-1.11426	0.999952	-1.13186	0.333369	1.24564	0.0121585	1.72481	202.502	156.26
1367954_PM_at	U59486	Gfra1	0.999964	-1.01364	0.999931	1.30116	0.999952	-1.03179	0.337729	1.22273	0.00662652	1.72472	265.029	202.666
1373786_PM_at	AA924756	Zfp703	0.999964	1.28969	0.999931	1.41164	0.999952	1.13897	0.114952	1.55578	0.0105489	1.72438	288.881	179.304
1391817_PM_at	AA901178	RGD1304595	0.999964	1.09572	0.999931	1.23265	0.999952	-1.06391	0.0784316	1.72406	0.0231823	1.63842	152.551	90.8163
1393874_PM_at	AI071423	Aqp12a	0.999964	1.17524	0.999931	1.47891	0.999952	1.07467	0.0890941	1.49347	0.00233882	1.7236	271.289	171.844
1392075_PM_at	BE098246	---	0.999964	1.10612	0.999931	1.15092	0.999952	1.01044	0.0450357	1.3902	0	1.72328	195.542	141.243
1398036_PM_at	BF400233	---	0.999964	1.17306	0.999931	1.15199	0.999952	-1.03117	0.0303795	1.72312	0.0167163	1.50691	138.798	89.6229
1370094_PM_at	NM_021747	Acrv1	0.999964	1.08969	0.999931	1.07372	0.999952	1.14685	0.0461319	1.36395	0	1.72308	127.825	95.8604
1394754_PM_at	AW920803	LOC100911253	0.999964	1.1749	0.999931	1.09521	0.999952	1.12834	0.0466712	1.40879	0	1.72286	154.58	112.424
1372266_PM_at	BI281607	Rev3l	0.999964	1.0835	0.999931	1.10382	0.999952	1.14018	0.206751	1.37324	0.0118479	1.72265	247.295	161.108
1392806_PM_at	AI234807	---	0.999964	1.33069	0.999931	1.51128	0.999952	1.30379	0.150975	1.66057	0.0491603	1.72263	394.778	218.034	BMD > highest dose: 300.0
1380412_PM_at	AI411098	Elac1	0.999964	1.11426	0.999931	-1.04108	0.999952	1.04915	0.247169	1.28791	0.00722609	1.72255	215.194	145.636
1387074_PM_at	AY043246	Rgs2	0.999964	1.03269	0.999931	1.0982	0.999952	-1.08968	0.0890941	1.72253	0.0285767	1.65593	143.27	88.7068
1379386_PM_at	BE107238	Gtse1	0.999964	1.08248	0.999931	1.07074	0.999952	1.12224	0.140949	1.44901	0.00632907	1.72243	204.621	140.239
1383764_PM_at	BF567482	Chic2	0.999964	-1.05112	0.999931	1.33467	0.999952	-1.04415	0.214015	1.37899	0.013032	1.72214	271.201	171.806
1395960_PM_at	BI301495	LOC688276	0.999964	1.05269	0.999931	1.00159	0.999952	-1.06547	0.0595812	1.72205	0.0293981	1.54818	130.964	86.7342
1381385_PM_at	AI579106	Crebzf	0.999964	1.10421	0.999931	1.2102	0.999952	1.11012	0.167657	1.31519	0.00184786	1.72201	200.911	138.307
1390051_PM_at	BI299098	RGD1562533	0.999964	1.05768	0.999931	1.06464	0.999952	1.08125	0.117263	1.30273	0	1.72175	188.269	113.914
1378652_PM_at	BE111540	---	0.999964	-1.04053	0.999931	1.11211	0.999952	1.00546	0.349607	1.26853	0.0217946	1.72167	279.914	175.543
1385192_PM_at	BE100360	---	0.999964	1.14758	0.999931	1.15581	0.999952	1.06378	0.0261124	1.41346	0	1.72163	173.238	105.706
1392003_PM_at	AA943753	---	0.999964	1.14591	0.999931	1.05795	0.999952	1.04388	0.0779746	1.30321	0	1.72157	131.578	0.2323
1399125_PM_at	BI275516	Inpp1	0.999964	1.20711	0.999931	1.08171	0.999952	1.13105	0.0708652	1.72157	0.040454	1.54232	110.417	84.8319
1379434_PM_at	BE100206	Fgd1	0.999964	1.34766	0.999931	1.07485	0.999952	1.21551	0.16325	1.43363	0.00980568	1.72097	241.826	158.565
1378317_PM_at	BI282595	Krt78	0.999964	1.12131	0.999931	-1.00367	0.999952	-1.06135	0.236571	1.18093	0	1.72029	198.491	0.6619
1369859_PM_at	NM_053344	Nr5a1	0.999964	1.07593	0.999931	1.07574	0.999952	1.03538	0.0979522	1.29052	0	1.72022	131.304	0.7332
1374201_PM_at	AI712727	Aarsd1	0.999964	-1.00758	0.999931	1.2218	0.999952	-1.10003	0.207231	1.31139	0.00406976	1.71994	212.044	108.094
1391507_PM_at	BF417765	Zfp467	0.999964	1.15719	0.999931	1.36754	0.999952	-1.06979	0.169055	1.50684	0.023955	1.71991	320.504	191.914	BMD > highest dose: 300.0
1382865_PM_at	BM390858	Cep41	0.999964	-1.09045	0.999931	1.14969	0.999952	1.00698	0.138491	1.43246	0.00518905	1.71965	207.495	141.722
1393119_PM_at	BM388725	---	0.999964	-1.05988	0.999931	1.06837	0.999952	1.05833	0.305687	1.23945	0.00858241	1.71936	215.47	145.775
1388135_PM_at	BM385924	Rpa2	0.999964	-1.16939	0.999931	1.19279	0.999952	1.00563	0.185459	1.4702	0.026993	1.71921	198.613	137.101
1376872_PM_at	BF283556	Plxnc1	0.999964	1.16272	0.999931	1.06147	0.999952	1.08873	0.130767	1.49128	0.0112011	1.71911	234.293	155.001
1398388_PM_at	BF420628	Unk	0.999964	1.16039	0.999931	1.1595	0.999952	-1.03292	0.195868	1.31591	0.0038389	1.719	215.674	118.066
1389244_PM_x_at	AA945737	Cxcr4	0.999964	-1.18382	0.999931	1.09814	0.999952	-1.10559	0.85366	-1.04255	0.0138701	1.71865	285.928	234.504
1377017_PM_at	BE110143	---	0.999964	1.05045	0.999931	1.02621	0.999952	1.08077	0.155849	1.26437	0.000475913	1.71852	204.654	127.088
1382781_PM_at	AI764741	---	0.999964	1.09081	0.999931	-1.10462	0.999952	-1.08395	0.15045	1.47031	0.0113568	1.71843	192.413	89.0849
1395332_PM_at	AW917757	Tbx2	0.999964	1.25191	0.999931	1.16063	0.999952	1.12551	0.070143	1.42262	0.000475913	1.71833	186.206	130.453
1367563_PM_at	D28875	Sparc	0.999964	-1.01611	0.999931	1.04158	0.999952	1.03053	0.110956	1.39315	0	1.71808	138.026	102.324
1379845_PM_at	AI237263	---	0.999964	1.07466	0.999931	1.15135	0.999952	1.11104	0.0638094	1.45257	0.000475913	1.71805	139.602	103.307
1395688_PM_at	BF415476	---	0.999964	1.07597	0.999931	-1.07614	0.999952	-1.02153	0.428913	1.11034	0	1.71798	201.888	0.7709
1388840_PM_at	BF397719	Plekhg2	0.999964	1.17304	0.999931	1.08305	0.999952	1.104	0.355782	1.19606	0.00331931	1.71793	266.072	200.712
1393925_PM_at	BM388014	---	0.999964	1.31819	0.999931	1.2516	0.999952	1.2006	0.113557	1.45068	0.00305644	1.71755	250.239	162.462
1376248_PM_at	BM390571	Sult2b1	0.999964	1.18368	0.999931	1.27054	0.999952	1.31947	0.234713	1.37904	0.0219221	1.7174	351.366	203.32	BMD > highest dose: 300.0
1385146_PM_at	BF398614	---	0.999964	1.15585	0.999931	1.26418	0.999952	1.03088	0.0579123	1.44476	0	1.71726	201.715	94.6155
1374872_PM_at	AW532114	Rasgrp2	0.999964	1.12208	0.999931	1.18414	0.999952	1.11007	0.120636	1.64739	0.0291153	1.71721	256.94	165.504
1374216_PM_at	BI280277	---	0.999964	1.08535	0.999931	1.13676	0.999952	1.10838	0.197683	1.29994	0.00166786	1.71713	229.921	152.9
1373290_PM_at	AI012781	Ezh2	0.999964	1.14465	0.999931	1.11924	0.999952	1.21007	0.264062	1.31706	0.0152775	1.71708	295.765	182.134
1394220_PM_at	H31648	---	0.999964	1.20403	0.999931	1.29705	0.999952	1.22933	0.0310503	1.60102	0.000475913	1.71707	146.928	107.815
1392092_PM_at	AI101329	Rab33a	0.999964	1.29423	0.999931	1.37253	0.999952	1.04349	0.0866055	1.50224	0.00233882	1.71706	288.638	179.203
1389725_PM_at	BM390364	Tm7sf2	0.999964	1.25548	0.999931	1.18131	0.999952	1.31031	0.0131388	1.71691	0.102158	1.27107	NA	NA
1376179_PM_at	BM386051	---	0.999964	-1.11067	0.999931	1.15912	0.999952	1.01909	0.733423	1.05355	0.000781013	1.71656	267.463	219.686
1373557_PM_at	AI145081	Mcm4	0.999964	1.34945	0.999931	1.33581	0.999952	1.02628	0.121427	1.65193	0.0305721	1.7164	332.29	196.37	BMD > highest dose: 300.0
1375039_PM_x_at	BI280865	Fcgbpl1	0.999964	1.17898	0.999931	1.09022	0.999952	1.02179	0.0871379	1.3158	0	1.71639	164.992	0.4484
1385006_PM_at	BF393029	---	0.999964	1.28751	0.999931	1.40076	0.999952	1.14536	0.133103	1.69427	0.0460435	1.71602	303.256	185.159	BMD > highest dose: 300.0
1385038_PM_at	BF390009	---	0.999964	1.04761	0.999931	1.18192	0.999952	1.28472	0.0477429	1.71593	0.0178257	1.59033	235.835	155.737
1378509_PM_at	BF397677	Kif3a	0.999964	-1.01976	0.999931	1.04889	0.999952	-1.01544	0.208604	1.21459	0	1.71567	160.125	0.9187
1378038_PM_at	BF393884	---	0.999964	-1.03913	0.999931	1.32197	0.999952	-1.02961	0.285789	1.34178	0.0299777	1.71559	284.201	177.352
1386123_PM_at	BF553538	---	0.999964	1.16223	0.999931	1.16863	0.999952	1.39245	0.0991967	1.71552	0.0387247	1.6486	249.646	162.19
1396057_PM_at	AW521804	---	0.999964	1.08859	0.999931	1.03031	0.999952	1.1776	0.0872383	1.47531	0.00166786	1.71533	196.503	135.987
1372349_PM_at	AI703543	Haus7	0.999964	-1.28289	0.999931	-1.05812	0.999952	-1.08498	0.323903	1.3004	0.0295568	1.71533	191.321	133.222
1391714_PM_at	BI290063	Plag1	0.999964	1.18598	0.999931	1.15519	0.999952	1.0709	0.0941675	1.39941	0.000475913	1.71532	201.624	138.68
1391899_PM_at	BI303858	Purb	0.999964	-1.11345	0.999931	1.20562	0.999952	-1.05589	0.348523	1.32503	0.0499703	1.71526	313.097	189.048	BMD > highest dose: 300.0
1375318_PM_at	AI555848	Fancf	0.999964	1.19687	0.999931	1.27009	0.999952	1.23911	0.101808	1.37877	0.000781013	1.71511	223.538	149.787
1399059_PM_at	BI283868	Ezh1	0.999964	1.23617	0.999931	1.25725	0.999952	1.19885	0.060492	1.71505	0.0297981	1.54935	282.465	176.622
1367850_PM_at	NM_053843	Fcgr2a /// LOC100362543 /// LOC498276 /// LOC498277	0.999964	-1.00063	0.999931	1.09501	0.999952	1.13709	0.0303795	1.69834	0.000475913	1.71484	138.205	102.436
1381131_PM_at	AI171441	---	0.999964	1.01258	0.999931	1.14794	0.999952	1.06525	0.0862025	1.39594	0.000781013	1.71483	167.054	119.729
1368297_PM_at	NM_033442	Gata2	0.999964	1.24679	0.999931	1.41273	0.999952	1.2404	0.357753	1.16311	0.000781013	1.71478	295.066	257.26
1396604_PM_at	BF399424	Clasp2	0.999964	1.11247	0.999931	1.20186	0.999952	1.02394	0.0929248	1.28337	0	1.71461	207.578	174.826
1385345_PM_at	BE099947	---	0.999964	1.19661	0.999931	1.23942	0.999952	1.50577	0	1.71455	0.000475913	1.68435	26.7355	6.20438
1382442_PM_at	BF288000	2015-09-06	0.999964	1.26134	0.999931	1.09401	0.999952	1.07211	0.15984	1.3134	0.00127789	1.71451	251.571	175.897
1387062_PM_a_at	NM_080400	Chek1	0.999964	-1.08401	0.999931	1.15228	0.999952	-1.02075	0.263742	1.36345	0.027285	1.71444	217.98	147.033
1371173_PM_a_at	Y13591	Cast	0.999964	1.46453	0.999931	1.3211	0.999952	1.10559	0.0971643	1.71439	0.0482065	1.59183	359.033	206.027	BMD > highest dose: 300.0
1378891_PM_at	AI578222	---	0.999964	1.48128	0.999931	1.46005	0.999952	1.30106	0.091651	1.71437	0.0460435	1.58718	436.751	230.96	BMD > highest dose: 300.0
1368928_PM_at	NM_031786	Trim3	0.999964	-1.01223	0.999931	1.60986	0.999952	1.29161	0.0994757	1.48413	0.0038389	1.71416	295.326	181.955
1368869_PM_at	BG663107	Akap12	0.999964	-1.00938	0.999931	-1.02849	0.999952	-1.05369	0.276266	1.34368	0.0303302	1.71397	241.982	158.638
1390982_PM_at	BM389435	Chaf1b	0.999964	1.00301	0.999931	-1.07549	0.999952	-1.09158	0.372937	1.16166	0.00218315	1.71393	185.454	0.9515
1393017_PM_at	BG378261	Rhpn1	0.999964	1.07728	0.999931	1.16901	0.999952	-1.02419	0.111237	1.53769	0.00912986	1.71392	193.503	89.2769
1367701_PM_at	NM_031646	Ramp2	0.999964	-1.09962	0.999931	1.27317	0.999952	1.09998	0.127447	1.64595	0.0319363	1.71382	226.127	151.056
1388773_PM_at	BI278479	Tnfaip2	0.999964	-1.04576	0.999931	1.28984	0.999952	1.07452	0.288067	1.35956	0.0354071	1.71379	234.464	155.083
1375217_PM_at	BI296680	---	0.999964	-1.04332	0.999931	1.13073	0.999952	1.13327	0.246927	1.36148	0.0212934	1.71376	208.279	142.124
1377131_PM_at	BE096220	Socs7	0.999964	1.10207	0.999931	1.20294	0.999952	1.12555	0.0669656	1.37828	0	1.71363	128.321	96.1793
1384096_PM_at	BI279347	---	0.999964	-1.01815	0.999931	1.28271	0.999952	-1.03193	0.0935366	1.71361	0.0354557	1.63726	147.576	89.0501
1374650_PM_at	BM392374	Nedd9	0.999964	1.33741	0.999931	1.36308	0.999952	1.10318	0.229749	1.34357	0.0127239	1.71358	371.115	210.196	BMD > highest dose: 300.0
1368311_PM_at	NM_012861	Mgmt	0.999964	1.08448	0.999931	1.06135	0.999952	1.227	0.0131388	1.71357	0.00218315	1.58345	190.097	132.563
1390353_PM_at	BF409856	---	0.999964	1.05655	0.999931	1.03391	0.999952	1.09846	0.160466	1.25307	0	1.71353	166.579	119.455
1386879_PM_at	NM_031832	Lgals3	0.999964	1.04266	0.999931	1.1375	0.999952	1.13997	0.0559455	1.60232	0.00166786	1.71342	156.709	113.69
1371694_PM_at	AI317805	Dpysl2	0.999964	1.05628	0.999931	1.06004	0.999952	-1.00536	0.0894321	1.45207	0.0010488	1.71322	195.573	89.2067
1382771_PM_at	AI059377	Pltp	0.999964	1.14978	0.999931	1.14074	0.999952	-1.02345	0.0461319	1.71321	0.228668	1.24114	NA	NA
1383997_PM_at	AA874850	---	0.999964	1.07672	0.999931	1.28861	0.999952	1.01592	0.114133	1.52668	0.00980568	1.71292	232.509	154.147
1376780_PM_at	AI172311	Fam103a1	0.999964	1.24686	0.999931	1.43745	0.999952	1.1202	0.138992	1.58252	0.0294459	1.71288	338.968	198.839	BMD > highest dose: 300.0
1368047_PM_at	NM_022866	Slc13a3	0.999964	1.09425	0.999931	1.21474	0.999952	1.15196	0.0798029	1.58487	0.00454584	1.7128	228.357	152.142
1367874_PM_at	AA849961	Rhoq	0.999964	1.29897	0.999931	1.36108	0.999952	1.08998	0.166731	1.51778	0.0255919	1.71269	290.368	179.92
1384957_PM_at	AI059385	Atf6	0.999964	1.01287	0.999931	1.42636	0.999952	1.16581	0.0726832	1.71256	0.0245952	1.61113	267.543	170.211
1384507_PM_at	AA817708	Fam105a	0.999964	1.1643	0.999931	1.01186	0.999952	1.20582	0.261727	1.25632	0.00477264	1.71255	229.523	152.708
1393768_PM_at	AA818405	---	0.999964	1.00406	0.999931	1.12726	0.999952	-1.23729	0.169888	1.31134	0.00148281	1.71224	201.724	157.644
1391104_PM_at	BF405024	Atp13a5	0.999964	1.05208	0.999931	1.19419	0.999952	1.16306	0.0579123	1.71222	0.0282571	1.53455	92.1106	81.4828
1367852_PM_s_at	NM_053931	Gp1bb /// Sept5	0.999964	1.05569	0.999931	1.0441	0.999952	1.1663	0.112442	1.40178	0.00201939	1.7122	164.99	118.538
1381645_PM_at	BE097207	Tdrkh	0.999964	1.18297	0.999931	1.02283	0.999952	-1.17423	0.051328	1.65863	0.00166786	1.71179	175.273	90.2397
1382671_PM_at	AW920165	---	0.999964	1.06861	0.999931	1.00489	0.999952	1.10869	0.166261	1.27492	0.000475913	1.71178	160.299	115.805
1369057_PM_at	NM_031126	Stxbp2	0.999964	1.21572	0.999931	1.13908	0.999952	1.08314	0.173425	1.49098	0.0248911	1.71142	263.953	168.632
1388177_PM_at	X96589	Ddn	0.999964	-1.0792	0.999931	1.03067	0.999952	1.20025	0.14929	1.39423	0.00529178	1.71134	170.737	121.836
1387000_PM_at	NM_019385	Gorasp1	0.999964	1.26011	0.999931	1.27029	0.999952	1.32658	0.203801	1.38502	0.013417	1.71124	328.295	194.874	BMD > highest dose: 300.0
1384265_PM_at	BI278347	Pold3	0.999964	1.2707	0.999931	1.16961	0.999952	1.20156	0.197293	1.38946	0.0118479	1.71123	266.352	169.689
1396153_PM_at	AI555740	---	0.999964	-1.10038	0.999931	-1.00368	0.999952	-1.00042	0.202005	1.1871	0	1.71108	216.039	146.031
1380420_PM_at	AI549585	---	0.999964	1.02215	0.999931	1.10137	0.999952	-1.14817	0.137753	1.38996	0.00233882	1.71107	199.886	96.366
1383552_PM_at	AI071698	---	0.999964	-1.08547	0.999931	1.17176	0.999952	-1.07345	0.159744	1.31208	0.00148281	1.71098	203.207	154.889
1399096_PM_at	AA894279	Add3	0.999964	1.06908	0.999931	1.08016	0.999952	1.06115	0.186828	1.41414	0.0143862	1.71079	229.97	152.924
1379794_PM_at	AI029386	Gzmb	0.999964	1.12384	0.999931	1.06954	0.999952	1.14623	0.0415187	1.71077	0.108747	1.32779	NA	NA
1390681_PM_at	AA964074	RGD1560115 /// RGD1561975 /// RGD1564927 /// Tgif2	0.999964	1.21311	0.999931	1.23722	0.999952	1.12883	0.2211	1.25778	0.00278505	1.71057	288.862	179.296
1382368_PM_at	AA943075	Trove2	0.999964	1.15393	0.999931	-1.0074	0.999952	1.21978	0.0310503	1.71047	0.0931557	1.30524	NA	NA
1369827_PM_at	NM_134376	Clstn3	0.999964	1.05218	0.999931	1.01973	0.999952	1.00447	0.131211	1.30109	0	1.71038	125.503	0.8083
1396500_PM_at	BE120381	---	0.999964	1.05247	0.999931	1.11159	0.999952	1.05822	0.0553261	1.43553	0	1.71035	126.177	94.7988
1388438_PM_at	AI230346	Nap1l4	0.999964	1.1442	0.999931	1.13216	0.999952	-1.0328	0.112633	1.47462	0.00583716	1.71028	202.679	91.8608
1395678_PM_at	BM385351	Syt15	0.999964	1.07482	0.999931	1.0183	0.999952	1.02899	0.150299	1.2381	0	1.71007	152.634	0.9117
1395937_PM_at	AI045928	Arfgef1	0.999964	1.19534	0.999931	1.08831	0.999952	1.1151	0.279184	1.20537	0.000781013	1.71	264.986	198.73
1367959_PM_a_at	AF182949	Scn1b	0.999964	1.14795	0.999931	1.19266	0.999952	-1.00579	0.0387508	1.7099	0.1132	1.313	NA	NA
1385630_PM_at	AA925114	---	0.999964	1.11401	0.999931	1.17303	0.999952	1.02323	0.0790414	1.42841	0	1.70989	197.395	95.0589
1369129_PM_at	NM_019211	Rasgrp1	0.999964	1.17828	0.999931	1.1472	0.999952	1.15498	0.0615582	1.48672	0	1.70982	197.288	136.402
1369179_PM_a_at	NM_013124	Pparg	0.999964	1.09182	0.999931	1.23353	0.999952	1.14433	0.0691471	1.70979	0.0253508	1.60025	244.529	159.827
1382617_PM_at	BE120507	Cuedc1	0.999964	1.13766	0.999931	1.13489	0.999952	1.13624	0.0381174	1.55814	0	1.70974	171.175	122.086
1380634_PM_at	AI171378	---	0.999964	1.20853	0.999931	1.11103	0.999952	-1.03609	0.229068	1.16718	0	1.70963	217.429	0.1705
1393832_PM_at	AI136337	Rbm43	0.999964	1.05723	0.999931	1.17921	0.999952	1.59717	0.070143	1.50102	0.00148281	1.70925	19.225	0.9796
1395681_PM_at	BF410168	---	0.999964	1.1074	0.999931	1.09718	0.999952	1.27072	0.233802	1.31836	0.00956484	1.7092	254.31	164.317
1379230_PM_at	AI556662	---	0.999964	1.11157	0.999931	1.21974	0.999952	1.029	0.060492	1.3127	0	1.70919	158.557	0.2013
1384278_PM_x_at	BG377047	Ccdc34	0.999964	1.01235	0.999931	1.00824	0.999952	1.0009	0.121622	1.35577	0.00127789	1.70909	169.733	121.264
1375253_PM_at	BF403837	Nfe2l1	0.999964	-1.02914	0.999931	1.13666	0.999952	1.04286	0.110262	1.47425	0.00395211	1.70901	220.54	148.307
1395582_PM_at	BF398623	---	0.999964	1.13144	0.999931	1.11232	0.999952	-1.06756	0.144113	1.33808	0.00127789	1.70899	203.887	158.161
1383177_PM_at	AI232085	---	0.999964	-1.05961	0.999931	1.10062	0.999952	-1.0151	0.11712	1.37109	0.000475913	1.70891	163.853	117.879
1389274_PM_at	AA800803	Dcakd	0.999964	1.21595	0.999931	1.45391	0.999952	1.23473	0.0808337	1.70881	0.0413055	1.56513	353.782	204.179	BMD > highest dose: 300.0
1384350_PM_at	BM388989	Nckap1l	0.999964	1.15268	0.999931	1.21002	0.999952	1.19501	0.0987024	1.70865	0.0354557	1.66289	261.961	167.75
1372134_PM_at	AW918650	Chchd6	0.999964	-1.07771	0.999931	1.19706	0.999952	-1.05736	0.114723	1.4391	0.003187	1.70863	196.263	91.2789
1379225_PM_at	AI071617	---	0.999964	1.26684	0.999931	-1.00948	0.999952	1.08116	0.171235	1.4613	0.0176926	1.7085	319.054	191.357	BMD > highest dose: 300.0
1370015_PM_at	NM_031814	Git1	0.999964	1.34286	0.999931	1.42379	0.999952	1.10149	0.0708652	1.70846	0.0242626	1.60475	265.66	169.385
1377397_PM_at	BF393128	Heatr8	0.999964	1.25855	0.999931	1.12744	0.999952	1.01874	0.0897637	1.58868	0.00867697	1.70845	252.071	163.299
1368145_PM_at	NM_013002	Pcp4	0.999964	1.03872	0.999931	1.20152	0.999952	1.07538	0	1.70835	0.00540688	1.46595	NA	NA
1389698_PM_at	AI010312	---	0.999964	1.03166	0.999931	1.3386	0.999952	1.10505	0.113097	1.59272	0.0179579	1.70808	222.754	149.401
1390159_PM_at	AA819332	Rasgrp3	0.999964	1.04647	0.999931	1.15037	0.999952	1.0653	0.122604	1.63466	0.0278898	1.70796	232.558	154.17
1392224_PM_at	AI237779	Rasa3	0.999964	1.16023	0.999931	1.00021	0.999952	-1.09913	0.0931321	1.32949	0	1.70786	169.233	0.1878
1378184_PM_at	AI012281	Cd200r2	0.999964	-1.10456	0.999931	1.06244	0.999952	-1.03854	0.165454	1.51746	0.0271779	1.70785	204.813	140.338
1383982_PM_at	BE112063	Ctns	0.999964	1.15489	0.999931	1.21636	0.999952	1.17747	0.0634265	1.70785	0.0316128	1.54689	261.443	167.519
1376470_PM_at	BG372703	Fnbp4	0.999964	1.32015	0.999931	1.09668	0.999952	1.09765	0.0387508	1.70781	0.00832628	1.59983	133.467	85.8931
1391995_PM_at	BG377975	Trim37	0.999964	1.35282	0.999931	1.15855	0.999952	1.0391	0.089343	1.65193	0.0142328	1.7076	204.855	90.504
1367856_PM_at	NM_017006	G6pd	0.999964	1.28648	0.999931	1.26334	0.999952	1.34302	0.112142	1.57907	0.0146882	1.70749	309.347	187.577	BMD > highest dose: 300.0
1372748_PM_at	BE113335	Tbc1d2b	0.999964	-1.02791	0.999931	1.2596	0.999952	1.09711	0.128393	1.44643	0.00573546	1.70749	212.747	144.401
1370634_PM_x_at	D87927	Cxcl3	0.999964	1.17594	0.999931	1.11612	0.999952	1.32851	0.155248	1.35579	0.00264844	1.70719	205.976	140.939
1397012_PM_at	AI411908	---	0.999964	1.18617	0.999931	1.20966	0.999952	1.13834	0.118165	1.36781	0.000781013	1.70717	218.385	147.235
1369134_PM_x_at	NM_053997	Kcnc3	0.999964	1.08751	0.999931	1.16144	0.999952	1.09312	0.0905226	1.35644	0	1.70709	168.298	120.443
1373712_PM_at	BI282710	Prdm2	0.999964	1.33547	0.999931	1.30698	0.999952	1.259	0.224101	1.29689	0.00551295	1.70697	335.566	197.586	BMD > highest dose: 300.0
1395051_PM_at	AI136856	---	0.999964	-1.02376	0.999931	1.1796	0.999952	1.04684	0.312449	1.27127	0.0150518	1.70676	212.272	131.329
1390596_PM_at	BG378791	Mlana	0.999964	-1.03078	0.999931	1.10394	0.999952	1.01869	0.0651823	1.42791	0	1.70653	147.705	108.288
1369387_PM_at	NM_012759	Vav1	0.999964	-1.04732	0.999931	1.06173	0.999952	1.10692	0.090375	1.56669	0.0064266	1.70636	159.626	115.41
1378041_PM_at	BM388756	Abcb8	0.999964	1.08569	0.999931	1.17157	0.999952	1.07586	0.0500042	1.70633	0.0201573	1.53641	127.772	85.0325
1389598_PM_at	BI280367	Cln6	0.999964	-1.08109	0.999931	1.01405	0.999952	1.14706	0.0959379	1.60272	0.0115912	1.70632	188.366	131.628
1390700_PM_s_at	BG378690	Hdac10	0.999964	1.07762	0.999931	1.17507	0.999952	-1.0695	0.15554	1.4631	0.0132583	1.70624	205.43	92.9178
1372211_PM_at	BI284461	Mafk	0.999964	1.20663	0.999931	1.40482	0.999952	1.24094	0.130598	1.4871	0.009882	1.70617	238.171	156.845
1396044_PM_at	AI706203	---	0.999964	1.17511	0.999931	-1.02373	0.999952	1.07066	0.0991967	1.38408	0	1.70599	156.603	113.627
1383772_PM_at	AA996760	---	0.999964	1.17364	0.999931	1.70572	0.999952	1.20126	0.0880474	1.50347	0.00233882	1.6916	331.968	196.25	BMD > highest dose: 300.0
1378928_PM_at	BF387639	---	0.999964	-1.04962	0.999931	-1.02617	0.999952	1.11816	0.252973	1.2391	0.0035753	1.70572	126.011	94.6917
1379313_PM_at	BE108519	---	0.999964	1.12223	0.999931	1.04883	0.999952	-1.0161	0.106042	1.29741	0	1.7057	202.035	158.841
1387332_PM_at	NM_022275	Nmur2	0.999964	1.1055	0.999931	-1.05533	0.999952	-1.03505	0.504184	1.1202	0.00233882	1.7057	208.639	0.7638
1377241_PM_at	AI600276	Zfp503	0.999964	1.07621	0.999931	1.07151	0.999952	1.16108	0.276987	1.22978	0.00201939	1.7055	212.539	144.296
1380169_PM_at	BF386350	---	0.999964	-1.0138	0.999931	-1.02067	0.999952	-1.13684	0.142539	1.2777	0	1.70542	161.522	0.5308
1393095_PM_at	BI276113	Tnks1bp1	0.999964	1.58853	0.999931	1.03127	0.999952	1.21063	0.0461319	1.70523	0.031559	1.4752	NA	NA
1369033_PM_at	NM_012978	Lhcgr	0.999964	-1.04125	0.999931	1.17294	0.999952	-1.03082	0.338863	1.13331	0	1.70499	253.661	202.086
1377383_PM_at	AA997397	Efs	0.999964	1.21053	0.999931	1.19206	0.999952	1.07777	0.0868196	1.57175	0.00662652	1.70493	221.585	148.824
1377198_PM_at	AA891732	---	0.999964	1.12393	0.999931	1.13228	0.999952	1.07296	0.0615582	1.70478	0.014918	1.65748	133.719	85.1257
1370259_PM_a_at	BE101119	Pth1r	0.999964	1.16043	0.999931	1.13216	0.999952	1.11546	0.0868196	1.58973	0.00815564	1.70464	222.184	149.12
1375838_PM_at	BF399901	---	0.999964	1.19084	0.999931	1.18189	0.999952	1.26675	0.102404	1.41907	0.00166786	1.70456	184.618	129.586
1379011_PM_at	BE118279	---	0.999964	-1.11382	0.999931	1.31005	0.999952	-1.05367	0.279217	1.28474	0.0103785	1.70425	208.013	169.307
1397315_PM_at	AI554978	---	0.999964	1.08743	0.999931	1.09387	0.999952	1.09897	0.0525903	1.39044	0	1.70421	138.599	102.682
1385586_PM_at	AA965077	Tmem8c	0.999964	1.06018	0.999931	1.13657	0.999952	1.14075	0.255182	1.23295	0.00184786	1.70406	218.901	147.492
1372906_PM_at	AI008796	RGD1309540	0.999964	-1.12962	0.999931	-1.00226	0.999952	-1.2353	0.164152	1.53408	0.030152	1.70404	194.045	89.9133
1372195_PM_at	BG663128	Tnnc2	0.999964	1.0976	0.999931	1.39837	0.999952	1.14285	0.0437281	1.62613	0.00127789	1.704	196.357	135.91
1393804_PM_at	BF388537	Cspp1	0.999964	1.09165	0.999931	1.11859	0.999952	1.20922	0.101998	1.70394	0.0450965	1.61785	264.926	169.062
1379569_PM_at	AI113204	---	0.999964	1.0173	0.999931	-1.00896	0.999952	-1.02052	0.0261124	1.47992	0	1.70389	129.551	96.9676
1396485_PM_at	AI705403	Btbd10	0.999964	1.33187	0.999931	1.55162	0.999952	-1.12665	0.060492	1.63329	0.00562295	1.70368	234.745	97.5356
1368105_PM_at	AI228231	Tspan2	0.999964	1.25581	0.999931	1.19515	0.999952	1.11607	0.0235902	1.51754	0	1.70341	166.945	119.666
1373484_PM_at	AI179828	Klhl13	0.999964	1.11783	0.999931	1.01933	0.999952	1.14914	0.0991967	1.49329	0.00395211	1.70324	186.725	130.736
1398976_PM_at	AA848674	Ncor1	0.999964	-1.015	0.999931	1.0794	0.999952	1.08155	0.117379	1.39866	0.00278505	1.7032	181.682	127.972
1398419_PM_at	AI235956	LOC683470	0.999964	-1.01161	0.999931	1.04255	0.999952	-1.0464	0.197078	1.2037	0	1.7032	203.913	167.825
1385286_PM_at	BI292438	Elovl3	0.999964	1.08198	0.999931	1.03121	0.999952	1.16818	0.170964	1.21264	0	1.70299	218.267	127.505
1379405_PM_at	AI235642	Arhgap35	0.999964	1.11768	0.999931	1.0096	0.999952	-1.0113	0.417295	1.22934	0.026993	1.70295	296.276	182.342
1393817_PM_at	AI070991	---	0.999964	-1.13014	0.999931	1.07849	0.999952	1.02512	0.368105	1.28856	0.0410158	1.70285	219.966	148.022
1373321_PM_at	BE111682	Mrf	0.999964	-1.08117	0.999931	1.3046	0.999952	-1.22455	0.190787	1.45506	0.0278329	1.70279	205.181	95.0092
1391012_PM_at	BF283210	Fam83f	0.999964	1.07665	0.999931	1.31129	0.999952	1.14198	0.212451	1.21692	0.000475913	1.70276	271.932	196.599
1379396_PM_at	AI101913	Elmo1	0.999964	1.16781	0.999931	1.25307	0.999952	1.13604	0.05289	1.54047	0.000475913	1.70274	192.564	133.889
1391411_PM_at	AI179941	RGD1560248	0.999964	1.04763	0.999931	1.07845	0.999952	1.00469	0.0836684	1.41724	0	1.7027	149.674	109.481
1371125_PM_at	BF564995	Kif2a	0.999964	1.3465	0.999931	1.24546	0.999952	1.46385	0.267456	1.37256	0.0351476	1.70214	416.778	224.957	BMD > highest dose: 300.0
1392353_PM_at	AI598513	LOC100910508	0.999964	1.06804	0.999931	1.18428	0.999952	-1.0337	0.224573	1.40923	0.03051	1.70213	249.448	162.099
1368143_PM_at	AI013902	Anxa7	0.999964	-1.07469	0.999931	-1.04018	0.999952	-1.04412	0.097474	1.483	0.00443066	1.7021	158.697	114.864
1386520_PM_at	AI713965	Irx3	0.999964	1.05795	0.999931	1.12684	0.999952	1.19329	0.127943	1.31731	0	1.70205	176.4	125.034
1380099_PM_at	BM391357	---	0.999964	1.02066	0.999931	1.15445	0.999952	1.10934	0.177754	1.2839	0.0010488	1.702	206.102	141.004
1397119_PM_at	BF563062	---	0.999964	1.03727	0.999931	1.18369	0.999952	1.06762	0.264756	1.23749	0.00331931	1.70178	238.942	157.209
1379563_PM_at	AA998071	Irf5	0.999964	1.12833	0.999931	1.34102	0.999952	1.20017	0.0289935	1.70176	0.022379	1.46705	NA	NA
1377115_PM_at	AW254275	---	0.999964	1.16218	0.999931	1.20687	0.999952	1.06349	0.0131388	1.46033	0	1.70157	173.38	123.335
1387429_PM_at	NM_012776	Adrbk1	0.999964	1.00982	0.999931	1.04968	0.999952	-1.06636	0.587077	1.1099	0.00849545	1.70137	204.453	0.8877
1368848_PM_at	NM_053886	Lman1	0.999964	1.31677	0.999931	1.33226	0.999952	-1.02197	0.144158	1.52212	0.0194287	1.70136	215.422	96.161
1369203_PM_at	NM_053738	Wif1	0.999964	1.013	0.999931	1.2985	0.999952	1.06356	0.195022	1.29276	0.00148281	1.70134	243.553	159.372
1388482_PM_at	BM384306	Fam129b	0.999964	1.10292	0.999931	1.01536	0.999952	-1.03719	0.149014	1.40072	0.00509119	1.7013	201.09	92.2953
1369668_PM_x_at	AW914828	Vps52	0.999964	1.03407	0.999931	1.08691	0.999952	-1.09516	0.31651	1.24016	0.0078813	1.70126	277.189	174.383
1387248_PM_at	D50135	Kcnj5	0.999964	1.18784	0.999931	1.29096	0.999952	1.10484	0.0862025	1.3294	0	1.70118	197.493	136.51
1377340_PM_at	AI179507	Tfpi2	0.999964	-1.13944	0.999931	1.01297	0.999952	1.06575	0.303542	1.27641	0.0138701	1.70102	223.346	149.693
1395079_PM_at	AI454784	---	0.999964	1.17095	0.999931	1.50277	0.999952	1.47949	0.110956	1.52311	0.00732204	1.70092	11.4509	2.54076
1385877_PM_at	BI294012	Arl10	0.999964	1.284	0.999931	1.09425	0.999952	1.05044	0.122114	1.29017	0	1.70089	183.863	0.09526
1395466_PM_at	AW527441	Anxa9	0.999964	1.03329	0.999931	-1.12827	0.999952	-1.05648	0.18885	1.22602	0	1.70084	154.153	0.4859
1395951_PM_at	BF289714	---	0.999964	1.10744	0.999931	1.16589	0.999952	1.53408	0.0971643	1.58791	0.0103785	1.70078	269.869	171.227
1391881_PM_at	AI716506	---	0.999964	1.02957	0.999931	1.14741	0.999952	1.13631	0.0936049	1.37316	0.000475913	1.70063	125.405	94.2996
1389452_PM_at	AW528458	Zdhhc8	0.999964	1.37255	0.999931	1.24449	0.999952	1.23871	0.128894	1.4895	0.00956484	1.70047	289.018	179.361
1384531_PM_at	BF553130	Crb3	0.999964	1.57687	0.999931	1.63205	0.999952	1.3679	0.172397	1.55786	0.0422384	1.7004	578.79	267.223	BMD > highest dose: 300.0
1385319_PM_at	BE108386	Arhgap27	0.999964	1.23828	0.999931	1.05114	0.999952	1.01725	0.123633	1.31422	0.000475913	1.70038	203.418	162.228
1370249_PM_at	AI008680	Tspo	0.999964	1.11329	0.999931	1.20833	0.999952	1.11965	0.0466712	1.70037	0.010956	1.60976	100.781	83.6099
1373594_PM_at	BE097279	Dnajc27	0.999964	1.20381	0.999931	1.06399	0.999952	1.13674	0.0261124	1.55848	0	1.70027	160.627	115.997
1398410_PM_at	AW535349	Acap3	0.999964	1.32875	0.999931	-1.07958	0.999952	-1.03596	0.813641	1.05976	0.0289917	1.70009	257.698	0.3403
1391002_PM_at	AA801280	---	0.999964	1.14192	0.999931	-1.02209	0.999952	1.01855	0.242847	1.17875	0	1.7	183.473	0.4635
1379991_PM_at	AI176896	---	0.999964	1.12066	0.999931	1.15103	0.999952	1.19683	0.0881448	1.32331	0	1.69976	169.86	121.336
1384218_PM_at	AW534335	LOC362795	0.999964	1.22032	0.999931	1.27078	0.999952	1.07639	0.202291	1.23888	0	1.69971	277.403	219.664
1368473_PM_at	NM_019280	Gja5	0.999964	1.13858	0.999931	1.30977	0.999952	1.13561	0.0537742	1.69968	0.0111134	1.64019	250.728	162.685
1387195_PM_at	AB049189	St14	0.999964	1.16251	0.999931	1.31812	0.999952	1.07647	0.111677	1.47931	0.0046568	1.69946	189.881	132.446
1374486_PM_at	AI412491	Lrrc71	0.999964	1.03515	0.999931	1.2792	0.999952	-1.10158	0.997406	1.00075	0.0078813	1.6993	292.086	250.997
1382445_PM_at	BF408094	Mxra7	0.999964	1.18374	0.999931	1.14506	0.999952	1.09281	0.0729622	1.30205	0	1.69923	222.497	150.894
1368006_PM_at	NM_053538	Laptm5	0.999964	1.08191	0.999931	1.21476	0.999952	1.25463	0.0966255	1.69902	0.0252266	1.68734	190.9	132.996
1370533_PM_at	U67139	Dlgap3	0.999964	1.17488	0.999931	1.16293	0.999952	-1.01231	0.150771	1.26251	0	1.69886	199.541	0.3541
1379598_PM_at	AI071649	---	0.999964	1.02535	0.999931	1.0889	0.999952	1.03597	0.0466712	1.69882	0.0194287	1.5289	118.605	84.0054
1370594_PM_at	AF322217	Igsf1	0.999964	1.12117	0.999931	1.05132	0.999952	-1.07879	0.160333	1.2409	0	1.69867	191.361	0.4545
1386889_PM_at	BE107760	Scd	0.999964	1.15796	0.999931	1.02251	0.999952	1.30066	0.122173	1.28417	0	1.69854	171.891	122.492
1386170_PM_at	AI234526	---	0.999964	-1.13539	0.999931	-1.03108	0.999952	-1.05655	0.256577	1.182	0	1.69852	147.183	0.7151
1389123_PM_at	BE095824	Ccl6	0.999964	-1.04527	0.999931	1.09124	0.999952	1.19994	0.0525903	1.64147	0.00395211	1.69847	147.105	107.923
1368742_PM_at	NM_053619	C5ar1	0.999964	-1.05659	0.999931	1.03727	0.999952	1.10093	0.106272	1.62401	0.01883	1.69823	172.855	123.039
1397102_PM_at	AI502196	---	0.999964	-1.05513	0.999931	1.02747	0.999952	-1.12405	0.0724929	1.39273	0	1.69822	188.995	130.42
1395124_PM_at	BE101688	Wars	0.999964	-1.02674	0.999931	1.04752	0.999952	-1.00586	0.822515	1.03259	0	1.69816	267.842	221.46
1392203_PM_at	AI029834	LOC100361765	0.999964	1.49818	0.999931	1.26325	0.999952	1.31119	0.113212	1.58376	0.0143862	1.69813	315.444	189.962	BMD > highest dose: 300.0
1377562_PM_at	AI711257	---	0.999964	-1.00373	0.999931	-1.04923	0.999952	1.24072	0.116932	1.53268	0.00947471	1.69802	209.79	142.897
1394506_PM_at	AI549348	---	0.999964	1.31293	0.999931	1.31867	0.999952	1.10483	0.0839428	1.5164	0.00518905	1.69782	240.813	158.09
1397786_PM_at	BF391927	---	0.999964	-1.00663	0.999931	1.14406	0.999952	-1.04552	0.184941	1.25446	0.000781013	1.69781	200.704	162.468
1369432_PM_at	NM_019297	Chrnb2	0.999964	1.23365	0.999931	1.37493	0.999952	1.24423	0.0367126	1.49389	0	1.69769	235.184	155.427
1375681_PM_at	AA944549	Dcaf15	0.999964	1.10709	0.999931	1.00928	0.999952	1.1385	0.267514	1.15648	0	1.69761	256.334	186.014
1384969_PM_at	BE109107	Col24a1	0.999964	1.12953	0.999931	1.13587	0.999952	1.0452	0.17059	1.25411	0	1.69709	259.434	185.469
1391983_PM_at	BI281586	LOC500227	0.999964	1.24061	0.999931	-1.05824	0.999952	1.28091	0.126441	1.39828	0.00233882	1.6967	204.929	140.398
1374497_PM_at	AI102943	Ncln	0.999964	1.06641	0.999931	1.11154	0.999952	1.07195	0.0367126	1.46411	0	1.69648	127.118	95.4052
1383288_PM_at	BE117716	Mdm2	0.999964	1.13582	0.999931	1.32154	0.999952	1.19118	0.0381174	1.69622	0.0389202	1.41577	NA	NA
1382018_PM_at	AA999062	Fam113a	0.999964	1.05479	0.999931	1.08591	0.999952	-1.17764	0.120962	1.52483	0.0119256	1.69592	194.21	91.5741
1390680_PM_at	AI059409	---	0.999964	1.02607	0.999931	1.10749	0.999952	1.01169	0.257692	1.19312	0	1.6959	212.892	185.369
1390908_PM_at	AI229606	---	0.999964	1.07678	0.999931	-1.01413	0.999952	1.0175	0.129967	1.25275	0	1.69585	149.314	0.8612
1380243_PM_at	BE098614	Mms22l	0.999964	1.01268	0.999931	1.09783	0.999952	-1.0331	0.135337	1.30346	0	1.69576	201.683	153.937
1383187_PM_a_at	AA944136	---	0.999964	1.21191	0.999931	1.06415	0.999952	-1.05385	0.0261124	1.69567	0.00672458	1.52482	139.507	89.6201
1379587_PM_at	AI717097	Rdh5	0.999964	1.07531	0.999931	1.2604	0.999952	1.2404	0.0393169	1.69565	0.0065272	1.60513	195.06	135.221
1376798_PM_at	AW527232	---	0.999964	1.11931	0.999931	1.10351	0.999952	1.18396	0.177754	1.32002	0.00278505	1.69525	191.923	133.545
1384589_PM_at	BF401682	Spata2L	0.999964	1.27418	0.999931	1.33938	0.999952	1.05498	0.0900039	1.51507	0.00454584	1.69515	275.586	173.697
1393332_PM_at	BM390653	Gfod2	0.999964	1.39195	0.999931	1.11134	0.999952	1.12711	0.113661	1.47102	0.00431479	1.69512	274.004	173.017
1379921_PM_at	AA799521	Fsd2	0.999964	1.14515	0.999931	1.23047	0.999952	1.10063	0.165601	1.26732	0.000475913	1.6951	249.071	175.044
1388955_PM_at	BE110691	---	0.999964	1.21755	0.999931	1.15414	0.999952	1.05758	0.217152	1.3118	0.00912986	1.69504	267.366	170.134
1385437_PM_at	BG376590	Cad	0.999964	1.32924	0.999931	-1.02281	0.999952	-1.06745	0.162133	1.28686	0.000475913	1.69501	214.163	0.06386
1382603_PM_at	AW521319	---	0.999964	1.53656	0.999931	1.5082	0.999952	1.22187	0.435498	1.23765	0.042584	1.69498	309.372	290.015	BMD > highest dose: 300.0
1381380_PM_at	BG376534	---	0.999964	1.09834	0.999931	1.11363	0.999952	-1.06013	0.164084	1.33018	0.0024973	1.69489	203.973	156.785
1388505_PM_at	BE109642	---	0.999964	1.07194	0.999931	1.04917	0.999952	1.13432	0.126441	1.50002	0.0122422	1.69479	185.229	129.921
1387439_PM_at	NM_022955	Megf6	0.999964	1.14449	0.999931	-1.07879	0.999952	-1.02295	0.209199	1.21118	0	1.69476	184.576	0.4163
1372841_PM_at	BG376982	Reep6	0.999964	1.28678	0.999931	1.24032	0.999952	1.23509	0.0381174	1.63282	0.00166786	1.69464	217.444	146.765
1367734_PM_at	NM_012498	Akr1b1	0.999964	1.12778	0.999931	1.1104	0.999952	1.17951	0.0641867	1.51025	0.00127789	1.69462	154.19	112.192
1398286_PM_at	M64755	Csad	0.999964	-1.04063	0.999931	1.2391	0.999952	1.14172	0.154874	1.29852	0.000781013	1.69437	184.832	129.703
1376822_PM_at	BI297481	---	0.999964	1.38122	0.999931	1.0884	0.999952	1.1995	0.243368	1.30128	0.00867697	1.69428	310.773	188.138	BMD > highest dose: 300.0
1388066_PM_a_at	AF040750	Grk6	0.999964	1.34459	0.999931	1.29751	0.999952	1.18845	0.0576648	1.42582	0	1.69424	225.784	150.889
1393809_PM_at	BE115919	Traf6	0.999964	1.23526	0.999931	1.18533	0.999952	-1.00489	0.18523	1.3295	0.003187	1.69422	218.243	113.446
1390903_PM_at	AI105410	---	0.999964	-1.01553	0.999931	1.15198	0.999952	-1.0889	0.29678	1.13905	0	1.69418	204.859	0.2733
1388718_PM_at	AI104913	Tmod1	0.999964	1.07118	0.999931	1.2639	0.999952	1.04733	0.417799	1.13926	0.00201939	1.69411	266.582	219.459
1369538_PM_at	NM_053891	Cdk5r1	0.999964	1.02471	0.999931	1.20271	0.999952	1.055	0.110224	1.31555	0	1.69408	184.219	129.368
1368564_PM_at	NM_053427	Slc17a6	0.999964	1.13924	0.999931	1.06779	0.999952	1.08036	0.0808337	1.37834	0	1.69389	173.532	123.421
1374194_PM_at	AI170007	---	0.999964	1.1191	0.999931	1.05076	0.999952	1.0853	0.0351853	1.57064	0.000781013	1.69389	135.016	100.436
1379064_PM_at	BI296614	---	0.999964	-1.11384	0.999931	1.03186	0.999952	1.0073	0.307974	1.23426	0.00593718	1.69369	180.418	127.273
1374167_PM_at	AW532828	Nrn1l	0.999964	1.16825	0.999931	1.15629	0.999952	1.11363	0.0504876	1.47502	0.000475913	1.69363	185.884	130.278
1383447_PM_at	AI101323	Etv5	0.999964	1.00413	0.999931	1.15092	0.999952	1.23786	0.135337	1.44302	0.00623708	1.69353	217.233	146.659
1375473_PM_at	BI296644	---	0.999964	1.25656	0.999931	1.10805	0.999952	1.24131	0.105449	1.69347	0.0399054	1.64282	275.314	173.58
1387047_PM_at	NM_031750	Hspb3	0.999964	1.16384	0.999931	1.39791	0.999952	1.23577	0.25261	1.26215	0.0049825	1.69347	337.523	198.308	BMD > highest dose: 300.0
1372624_PM_at	BF551377	Ano6	0.999964	1.09592	0.999931	1.16823	0.999952	1.01317	0.131021	1.39975	0.00184786	1.69332	239.724	157.578
1387538_PM_at	NM_022193	Acaca	0.999964	1.19702	0.999931	1.28474	0.999952	1.10377	0.0941337	1.44942	0.00148281	1.69329	248.616	161.717
1383980_PM_at	BI293388	---	0.999964	1.01524	0.999931	1.03754	0.999952	-1.04112	0.179185	1.2139	0	1.69323	162.858	0.8749
1380275_PM_at	AW534344	Fam69b	0.999964	1.01976	0.999931	1.12016	0.999952	1.08928	0.0587528	1.40932	0.000781013	1.69322	140.632	103.946
1384912_PM_at	AI045525	Plxnb1	0.999964	1.08899	0.999931	1.29143	0.999952	1.06812	0.218315	1.24149	0.00218315	1.69319	270.463	199.421
1371942_PM_at	BM390378	Gstt1 /// Gstt3	0.999964	1.25589	0.999931	1.15252	0.999952	1.18832	0.0477429	1.69315	0.0839287	1.34525	NA	NA
1392797_PM_at	AI045916	Rrnad1	0.999964	1.25087	0.999931	1.33683	0.999952	1.36178	0.150299	1.44664	0.00996562	1.69297	13.8971	1.01314
1387184_PM_at	NM_024355	Axin2	0.999964	1.34745	0.999931	1.48221	0.999952	1.22795	0.272918	1.38331	0.0439938	1.69292	527.703	255.339	BMD > highest dose: 300.0
1385103_PM_at	BF390999	Aktip	0.999964	1.12281	0.999931	1.18448	0.999952	-1.05628	0.188067	1.47061	0.0307921	1.69266	205.356	93.0091
1376469_PM_at	BF392632	---	0.999964	1.14119	0.999931	-1.04922	0.999952	1.2759	0.072044	1.52892	0.003187	1.69254	176.058	124.843
1389401_PM_at	BI294956	---	0.999964	-1.05604	0.999931	-1.05838	0.999952	-1.12856	0.267851	1.27954	0.0106328	1.69205	205.037	103.611
1375188_PM_at	BF408552	Katnb1	0.999964	1.28247	0.999931	1.13677	0.999952	1.08444	0.0367422	1.6001	0.000781013	1.69197	186.992	86.5888
1389191_PM_at	AA858649	Vps36	0.999964	1.00236	0.999931	-1.00718	0.999952	-1.03085	0.122243	1.49461	0.00858241	1.69194	190.282	86.4177
1397196_PM_at	AI102953	---	0.999964	1.0176	0.999931	1.01725	0.999952	-1.05515	0.13075	1.26318	0	1.69192	200.199	155.098
1391522_PM_at	AI044682	---	0.999964	1.0772	0.999931	-1.10891	0.999952	1.19795	0.0367422	1.47013	0	1.69174	132.355	98.7542
1375016_PM_at	AI406912	---	0.999964	1.14602	0.999931	1.40073	0.999952	1.12642	0.120225	1.52487	0.0137977	1.69165	278.976	175.145
1387329_PM_at	NM_134467	Rnf38	0.999964	1.03731	0.999931	1.05257	0.999952	-1.0405	0.060492	1.43853	0.000475913	1.69165	187.036	122.228
1386358_PM_at	AI639222	---	0.999964	1.26511	0.999931	1.105	0.999952	1.12161	0.0926887	1.3148	0	1.69127	230.815	151.82
1393962_PM_at	BI288778	---	0.999964	1.1369	0.999931	1.08005	0.999952	1.04308	0.0708652	1.29059	0	1.69115	148.709	0.5759
1391886_PM_at	AW527166	LOC100359704 /// LOC100365008	0.999964	1.5068	0.999931	1.19615	0.999952	1.20768	0.0602435	1.676	0.0087719	1.69108	317.265	190.668	BMD > highest dose: 300.0
1379843_PM_at	AA998346	Vps36	0.999964	1.02163	0.999931	1.19679	0.999952	1.21682	0.0726832	1.35759	0	1.69107	157.061	113.898
1377885_PM_at	BI281851	LOC685203	0.999964	-1.1319	0.999931	-1.04778	0.999952	1.00104	0.120289	1.38382	0.00201939	1.69104	143.997	106.023
1390689_PM_at	BF401605	Rps6kc1	0.999964	1.30984	0.999931	1.17009	0.999952	1.09875	0.189258	1.29954	0.00184786	1.69095	218.884	192.756
1382027_PM_at	BI296880	---	0.999964	1.01416	0.999931	1.08046	0.999952	1.05522	0.150804	1.38534	0.0035753	1.6906	193.655	134.472
1369886_PM_a_at	AJ315761	Cabp1	0.999964	1.1434	0.999931	1.10454	0.999952	1.12461	0.0892532	1.35744	0	1.69044	185.991	130.337
1380621_PM_at	BI289400	Fes	0.999964	-1.10502	0.999931	1.04252	0.999952	1.11371	0.0807998	1.69016	0.0175555	1.66588	86.3468	62.5588
1381571_PM_at	BE108395	LOC100911090	0.999964	1.08306	0.999931	1.0934	0.999952	1.01964	0.237081	1.28163	0.00454584	1.69013	253.125	163.779
1385105_PM_at	BI290727	Ints7	0.999964	1.01996	0.999931	1.0128	0.999952	1.03406	0.363103	1.2341	0.0164198	1.69013	242.683	158.966
1372178_PM_at	BM385981	LOC497848	0.999964	1.23882	0.999931	1.15892	0.999952	1.0711	0.0579123	1.45974	0	1.68998	242.751	158.998
1380586_PM_at	AI711267	---	0.999964	1.04539	0.999931	1.04285	0.999952	1.14884	0.138	1.27802	0	1.68987	168.036	120.292
1377036_PM_at	BE102350	---	0.999964	1.10745	0.999931	1.04966	0.999952	1.05532	0.333788	1.1626	0	1.68968	246.811	191.026
1377506_PM_at	BI289525	Cers1 /// Gdf1	0.999964	1.22151	0.999931	1.31265	0.999952	1.45421	0.0549512	1.68968	0.0064266	1.67541	26.8184	3.62631
1375319_PM_at	BF406138	---	0.999964	1.18726	0.999931	1.02052	0.999952	1.04265	0.0704925	1.32054	0	1.68963	144.862	0.2965
1374874_PM_at	AI410818	RGD1561042	0.999964	-1.00417	0.999931	1.16903	0.999952	1.01849	0.226745	1.39599	0.0302145	1.68957	284.775	177.592
1380234_PM_at	BE105916	---	0.999964	1.09981	0.999931	1.09956	0.999952	1.04989	0.104741	1.30723	0	1.68931	213.052	137.517
1388784_PM_at	BI285793	Csf1r	0.999964	1.08657	0.999931	1.17245	0.999952	1.11161	0.0457621	1.68921	0.0078813	1.60997	94.0011	82.333
1371550_PM_at	AW533431	LOC100362783 /// Tsc22d4	0.999964	1.22176	0.999931	-1.0558	0.999952	-1.11464	0.110956	1.43217	0.0024973	1.68915	200.27	92.9293
1393400_PM_at	BM387946	Zap70	0.999964	1.07606	0.999931	1.26173	0.999952	1.17291	0.0393169	1.6239	0.000781013	1.68895	147.989	108.46
1398366_PM_at	BF282644	LOC100912181	0.999964	1.15567	0.999931	1.21867	0.999952	1.06636	0.0892532	1.68881	0.0478488	1.56128	282.153	176.49
1374017_PM_at	BI289517	Trim72	0.999964	1.05858	0.999931	1.13748	0.999952	1.08428	0.224305	1.22502	0.000475913	1.68878	239.744	163.481
1392860_PM_at	AI045117	---	0.999964	1.22806	0.999931	1.13049	0.999952	1.10692	0.0367126	1.43055	0	1.68877	163.492	117.669
1377960_PM_at	BF407455	---	0.999964	1.22028	0.999931	1.15389	0.999952	1.46692	0.0303795	1.57571	0	1.68874	54.6801	10.4572
1397221_PM_s_at	BE108106	Fas	0.999964	1.14051	0.999931	1.34554	0.999952	1.08201	0.358937	1.21436	0.00885658	1.68867	359.927	206.34	BMD > highest dose: 300.0
1370798_PM_a_at	AB056656	Ngb	0.999964	1.36597	0.999931	1.1244	0.999952	1.18657	0.157047	1.36559	0.00344903	1.68861	291.167	180.249
1374737_PM_at	AW528218	Tsen54	0.999964	1.39258	0.999931	1.11248	0.999952	1.02584	0.263338	1.35182	0.0268742	1.68849	327.019	194.393	BMD > highest dose: 300.0
1381007_PM_at	BE117875	---	0.999964	-1.11584	0.999931	-1.00601	0.999952	-1.07244	0.644521	1.08995	0.0065272	1.68842	268.084	205.434
1376918_PM_at	AI029930	---	0.999964	-1.01162	0.999931	1.16407	0.999952	1.06429	0.0935366	1.44211	0.00127789	1.68831	178.316	126.105
1368324_PM_at	NM_031542	Brca2	0.999964	-1.14236	0.999931	1.10201	0.999952	1.09836	0.124401	1.35976	0.000781013	1.68829	122.51	92.4181
1374018_PM_at	AA851212	Ascc2	0.999964	1.13228	0.999931	1.22462	0.999952	1.29731	0.166682	1.52598	0.0345142	1.68828	259.141	166.492
1387795_PM_at	NM_053480	Pola2	0.999964	-1.01022	0.999931	1.04973	0.999952	1.24611	0.373258	1.22875	0.0157779	1.68821	264.43	168.843
1384460_PM_at	AI072669	---	0.999964	-1.08084	0.999931	-1.0092	0.999952	-1.11642	0.138992	1.28526	0	1.68804	141.588	0.4988
1387610_PM_at	NM_019190	Cd46	0.999964	1.17381	0.999931	1.39589	0.999952	1.13808	0.0936403	1.58165	0.00912986	1.68803	238.569	157.033
1373210_PM_at	BI296460	Lamb1	0.999964	1.10315	0.999931	1.27809	0.999952	1.11474	0.163587	1.59055	0.0483562	1.68801	329.758	195.423	BMD > highest dose: 300.0
1368090_PM_at	NM_023976	Prx	0.999964	1.09767	0.999931	1.11465	0.999952	1.20608	0.05289	1.68801	0.0204158	1.54697	203.524	139.67
1388602_PM_at	AI237358	Cfd	0.999964	1.07276	0.999931	1.07505	0.999952	1.06377	0.0351853	1.68783	0.00166786	1.68702	98.0701	82.9336
1378913_PM_at	BF419415	---	0.999964	1.21712	0.999931	1.05828	0.999952	1.00402	0.147697	1.25632	0.000475913	1.68762	186.286	0.203
1374470_PM_at	AI102264	Dhx57	0.999964	1.55907	0.999931	1.38926	0.999952	1.01857	0.085716	1.63357	0.0107918	1.68745	400.389	219.832	BMD > highest dose: 300.0
1369941_PM_at	NM_022526	Dap	0.999964	-1.04648	0.999931	1.05321	0.999952	1.11936	0.0685304	1.44205	0.000781013	1.68743	127.789	95.8375
1387910_PM_at	AB019256	Epb41l1	0.999964	1.08826	0.999931	1.15977	0.999952	1.15369	0.145422	1.51125	0.019821	1.68735	227.082	151.522
1389424_PM_at	BI289475	LOC688452	0.999964	1.46988	0.999931	1.06216	0.999952	1.08252	0.165799	1.35157	0.00406976	1.68718	293.627	181.26
1371682_PM_at	AI177372	Map1lc3a	0.999964	1.13099	0.999931	1.21552	0.999952	1.16208	0.0549512	1.68709	0.0108742	1.62572	198.147	136.855
1384500_PM_at	BI288565	---	0.999964	1.07461	0.999931	1.08622	0.999952	1.05079	0.159458	1.23632	0	1.68698	214.68	153.453
1378834_PM_at	BE112496	Xrcc5	0.999964	1.18328	0.999931	1.08989	0.999952	1.08739	0.0289935	1.6869	0.00184786	1.66638	129.436	84.8023
1380468_PM_a_at	AI012603	---	0.999964	1.06458	0.999931	-1.08035	0.999952	-1.09981	0.167767	1.4384	0.0151116	1.68686	187.051	130.914
1376380_PM_at	BF398757	---	0.999964	1.12769	0.999931	1.30042	0.999952	1.25887	0.0799642	1.68667	0.0193033	1.65821	183.122	128.765
1380855_PM_at	BM390807	---	0.999964	1.3113	0.999931	1.38275	0.999952	1.01558	0.308437	1.22489	0.00518905	1.68666	258.782	0.1287
1374160_PM_at	BE111296	Tmcc2	0.999964	-1.03436	0.999931	1.18853	0.999952	1.1673	0.0815367	1.68666	0.0310838	1.59483	226.466	151.222
1370182_PM_at	AI574884	Ptprn2	0.999964	1.16888	0.999931	1.2168	0.999952	1.04445	0.231072	1.20564	0	1.68645	223.16	201.904
1383291_PM_at	BF282631	Tubb4b	0.999964	1.16942	0.999931	1.30126	0.999952	1.11413	0.167701	1.40809	0.00939171	1.68641	304.876	185.806	BMD > highest dose: 300.0
1395562_PM_at	AW524172	---	0.999964	1.07729	0.999931	1.12114	0.999952	1.18365	0.0941328	1.36048	0	1.6864	155.527	112.988
1389946_PM_at	BF289341	Naa30	0.999964	1.13553	0.999931	1.06503	0.999952	1.13661	0.0793866	1.35803	0	1.6864	151.779	110.749
1372655_PM_at	BG380323	---	0.999964	1.04786	0.999931	1.25346	0.999952	1.05187	0.1148	1.40216	0.00201939	1.68637	206.411	141.164
1367899_PM_at	NM_012950	F2r	0.999964	1.22296	0.999931	1.15963	0.999952	1.17805	0.323213	1.32521	0.0434725	1.68627	359.108	206.054	BMD > highest dose: 300.0
1380579_PM_at	BM384214	Matn1	0.999964	1.15137	0.999931	-1.09785	0.999952	1.12462	0.638333	-1.09977	0.0115057	1.68616	293.748	263.582
1396125_PM_at	BG672693	---	0.999964	1.19916	0.999931	1.03765	0.999952	-1.02125	0.136527	1.28693	0	1.68608	176.329	0.1701
1384778_PM_at	AI059573	Ctrc	0.999964	1.20185	0.999931	1.18315	0.999952	1.11965	0	1.68606	0.00218315	1.61324	131.875	85.2982
1396575_PM_at	AI576265	Arhgap20	0.999964	1.19461	0.999931	1.02644	0.999952	-1.02888	0.312702	1.13055	0	1.68606	217.436	0.3052
1374282_PM_at	BF404878	---	0.999964	1.2585	0.999931	-1.01436	0.999952	1.12268	0.113097	1.28374	0	1.68588	227.092	148.804
1367842_PM_at	NM_080478	Apbb1	0.999964	1.19542	0.999931	1.07032	0.999952	1.11008	0.465467	1.14597	0.00823681	1.68572	270.929	217.375
1381026_PM_at	BF391155	---	0.999964	1.35715	0.999931	1.27347	0.999952	-1.06717	0.108708	1.65962	0.0292821	1.68562	325.237	193.719	BMD > highest dose: 300.0
1372691_PM_at	BI292558	Upp1	0.999964	-1.01522	0.999931	1.15366	0.999952	-1.02442	0.103881	1.58813	0.0161398	1.68554	180.796	86.6272
1393842_PM_at	BF391556	Ccdc77	0.999964	1.06051	0.999931	1.30594	0.999952	1.14397	0.309228	1.27659	0.0167163	1.68543	264.094	168.695
1386555_PM_at	BF563960	---	0.999964	1.51771	0.999931	1.30205	0.999952	1.47709	0.0750558	1.68542	0.0215379	1.61006	420.49	226.093	BMD > highest dose: 300.0
1389858_PM_at	BM389006	Tk1	0.999964	1.05078	0.999931	1.09959	0.999952	1.04612	0.166571	1.5141	0.027776	1.68527	233.664	154.7
1393582_PM_at	AW529067	---	0.999964	1.10804	0.999931	-1.00816	0.999952	1.03565	0.19685	1.30746	0.003187	1.68516	211.282	143.657
1371441_PM_at	BG662875	Pea15a	0.999964	1.003	0.999931	-1.02542	0.999952	-1.02627	0.144641	1.5147	0.0227488	1.6851	218.796	147.44
1376652_PM_at	BF418957	C1qa	0.999964	1.04304	0.999931	1.08291	0.999952	1.06545	0.0508096	1.57689	0.00218315	1.68507	143.48	105.705
1388266_PM_at	M35602	Fgb	0.999964	-1.12534	0.999931	1.02523	0.999952	-1.03941	0.241575	1.17811	0	1.68497	219.538	154.406
1397368_PM_at	BE120588	---	0.999964	1.01288	0.999931	1.08218	0.999952	1.00119	0.167873	1.32342	0.00201939	1.68494	223.166	149.604
1377194_PM_a_at	BE107471	Ccdc90b	0.999964	1.1628	0.999931	1.17611	0.999952	1.13834	0.176833	1.41297	0.0151116	1.68453	289.627	179.613
1376790_PM_at	AI010439	Galc	0.999964	1.16582	0.999931	1.24237	0.999952	1.10996	0.102936	1.55818	0.0126357	1.68443	211.709	143.874
1379102_PM_at	BE108842	---	0.999964	1.21279	0.999931	1.14149	0.999952	1.1178	0.0721546	1.29339	0	1.68425	213.873	147.51
1385755_PM_at	BF396388	---	0.999964	1.12291	0.999931	1.16552	0.999952	1.17449	0.139522	1.57531	0.0295568	1.68424	266.272	169.654
1394775_PM_at	AI547644	---	0.999964	1.17015	0.999931	1.23301	0.999952	1.15765	0.12451	1.24759	0	1.68413	262.065	177.813
1374742_PM_at	AA943983	---	0.999964	1.24068	0.999931	1.32959	0.999952	1.08518	0.049723	1.68411	0.0263255	1.48942	NA	NA
1394959_PM_at	AI502099	---	0.999964	1.01133	0.999931	1.09557	0.999952	1.15997	0.246035	1.3359	0.0220546	1.68407	305.05	185.875	BMD > highest dose: 300.0
1372864_PM_at	AI008095	---	0.999964	-1.00037	0.999931	1.06053	0.999952	-1.01794	0.207986	1.37921	0.0167899	1.68407	227.151	151.556
1387675_PM_at	X63434	Plau	0.999964	-1.33722	0.999931	-1.08409	0.999952	-1.10849	0.115104	1.65352	0.033079	1.68396	167.032	119.716
1383929_PM_at	AI230265	---	0.999964	1.25659	0.999931	1.20378	0.999952	1.03902	0.166921	1.43456	0.0129625	1.68385	284.827	177.614
1376937_PM_at	BM389685	Filip1l	0.999964	1.32502	0.999931	1.37953	0.999952	1.66577	0.283087	1.35751	0.0408715	1.68379	40.1203	1.22831e-05
1368598_PM_at	NM_133522	Sstr3	0.999964	1.00069	0.999931	1.05375	0.999952	1.02554	0.220636	1.303	0.00562295	1.6837	219.452	147.766
1381529_PM_at	AA997407	---	0.999964	1.06204	0.999931	1.19878	0.999952	1.20135	0.130317	1.34656	0.0010488	1.68342	165.19	118.654
1387115_PM_at	NM_080899	Ikbkap	0.999964	1.03976	0.999931	1.13797	0.999952	1.09503	0.102404	1.46003	0.0035753	1.6834	202.556	139.166
1382847_PM_at	BG663056	Ash1l	0.999964	1.27443	0.999931	1.25116	0.999952	-1.10323	0.121686	1.59216	0.0243979	1.68337	206.523	94.3383
1394788_PM_at	AA900045	---	0.999964	1.04241	0.999931	1.08719	0.999952	1.12285	0.453986	1.12943	0.00218315	1.6833	278.589	211.379
1368446_PM_at	NM_012674	Spink3	0.999964	1.22384	0.999931	1.17262	0.999952	1.10381	0.0367126	1.68322	0.0845152	1.33654	NA	NA
1374670_PM_at	BM384543	RGD1307722	0.999964	1.19078	0.999931	1.30098	0.999952	1.06773	0.155714	1.55009	0.0348421	1.68313	254.968	164.614
1383541_PM_at	BE114815	Nagpa	0.999964	1.2903	0.999931	1.41999	0.999952	1.27548	0.240222	1.32021	0.0112786	1.68295	378.413	212.658	BMD > highest dose: 300.0
1375034_PM_at	AI410383	Pla2g15	0.999964	1.24259	0.999931	1.33098	0.999952	1.06936	0.0595812	1.68292	0.0198876	1.58153	153.859	90.2722
1375678_PM_at	AI412430	---	0.999964	1.28529	0.999931	1.23687	0.999952	1.07644	0.145399	1.57486	0.0354557	1.6828	286.417	178.279
1384337_PM_x_at	BF290224	Cln3	0.999964	1.24737	0.999931	-1.01216	0.999952	1.037	0.0261124	1.68274	0.00127789	1.67651	138.534	85.0808
1389150_PM_at	AW524559	LOC100910396	0.999964	1.09079	0.999931	1.00992	0.999952	1.01903	0.130317	1.50456	0.0138701	1.68254	185.191	129.899
1398220_PM_at	BE121176	---	0.999964	1.17636	0.999931	1.24847	0.999952	1.02243	0.222495	1.23074	0.00166786	1.6824	217.323	0.3025
1374165_PM_at	AA818264	Rasa4	0.999964	1.12898	0.999931	1.03007	0.999952	1.09407	0.107439	1.30145	0	1.68232	95.6198	0.111
1377074_PM_at	AW251840	---	0.999964	-1.0388	0.999931	1.07165	0.999952	1.11062	0.123521	1.24964	0	1.68231	119.393	90.3759
1377640_PM_at	AA945708	---	0.999964	1.07456	0.999931	1.00614	0.999952	1.12144	0.0966255	1.46807	0.0024973	1.68224	175.295	124.414
1393656_PM_at	AA892817	---	0.999964	1.30927	0.999931	1.15766	0.999952	1.04217	0.104493	1.44816	0.00218315	1.68222	268.464	170.614
1380758_PM_at	BF412419	---	0.999964	1.15293	0.999931	1.2846	0.999952	1.03104	0.121427	1.34421	0.0010488	1.68217	234.343	155.025
1390503_PM_at	BI301268	---	0.999964	1.05445	0.999931	1.18558	0.999952	-1.11275	0.166599	1.2407	0	1.68216	197.846	0.09616
1373050_PM_at	AW917731	Tbc1d1	0.999964	1.1358	0.999931	1.08827	0.999952	1.036	0.208099	1.41922	0.0253508	1.68214	250.299	162.489
1379448_PM_at	BE110883	Ttk	0.999964	-1.15154	0.999931	1.13845	0.999952	1.03781	0.159744	1.41446	0.0111134	1.68201	167.768	120.139
1373617_PM_at	AA818807	Emp2	0.999964	1.16076	0.999931	1.1077	0.999952	-1.03832	0.0981729	1.68192	0.027285	1.66605	154.604	89.4632
1384537_PM_at	BE116395	---	0.999964	1.28617	0.999931	1.35458	0.999952	1.1258	0.226303	1.34941	0.0168602	1.68181	369.589	209.676	BMD > highest dose: 300.0
1383376_PM_at	AI717529	Dnajc30	0.999964	1.09401	0.999931	1.09183	0.999952	1.08806	0.102465	1.35382	0.000781013	1.68179	202.073	138.915
1390630_PM_at	BE112446	---	0.999964	1.12574	0.999931	1.24709	0.999952	1.21506	0.032185	1.49563	0	1.68174	175.435	124.493
1392556_PM_at	BF410961	Shroom3	0.999964	1.18168	0.999931	1.17435	0.999952	1.08199	0.289184	1.34533	0.0369009	1.68167	348.353	202.243	BMD > highest dose: 300.0
1388010_PM_at	AF303035	LOC100310874	0.999964	1.12964	0.999931	1.1968	0.999952	-1.13363	0.14587	1.40413	0.0065272	1.68165	201.549	97.4784
1396356_PM_at	BI290042	Elk4	0.999964	1.27064	0.999931	1.13987	0.999952	1.24381	0.072044	1.65397	0.010709	1.68141	190.778	132.93
1387407_PM_at	NM_133402	Nap1l3	0.999964	1.22058	0.999931	1.20815	0.999952	1.22222	0.23769	1.38994	0.03051	1.68135	371.852	210.446	BMD > highest dose: 300.0
1374802_PM_at	AI010721	Haus4	0.999964	1.05027	0.999931	1.19999	0.999952	-1.04506	0.0979522	1.55683	0.0103785	1.68126	193.528	89.5684
1394486_PM_at	BE116701	Rab43	0.999964	1.0007	0.999931	1.12881	0.999952	-1.0237	0.0839428	1.68125	0.0390256	1.54918	152.569	88.3017
1368644_PM_at	AI233848	Spata6	0.999964	1.08719	0.999931	1.1819	0.999952	1.03313	0.100616	1.27858	0	1.68117	216.837	155.118
1368453_PM_at	NM_031344	Fads2	0.999964	1.16416	0.999931	1.08128	0.999952	1.12347	0.0351853	1.58059	0.000781013	1.68116	173.722	123.529
1376148_PM_at	AW535240	---	0.999964	-1.05677	0.999931	-1.09166	0.999952	-1.04069	0.16437	1.27177	0	1.68104	171.315	122.165
1393527_PM_at	AI501914	---	0.999964	1.22534	0.999931	1.33283	0.999952	1.17391	0.0472629	1.45991	0	1.68089	250.257	162.47
1372013_PM_at	BG380285	Ifitm1	0.999964	-1.00416	0.999931	1.08509	0.999952	1.10589	0.052778	1.59016	0.00233882	1.68087	117.653	89.2279
1398478_PM_at	AI137322	Mlh3	0.999964	1.11327	0.999931	1.10972	0.999952	1.09167	0.0466712	1.68074	0.0451762	1.42394	NA	NA
1385572_PM_at	AI144884	Il10ra	0.999964	-1.24107	0.999931	1.15242	0.999952	-1.26607	0.128393	1.65382	0.0454115	1.68071	176.377	90.0087
1372110_PM_at	BE113148	Limch1	0.999964	1.04436	0.999931	1.13737	0.999952	1.01459	0.0794743	1.58538	0.0064266	1.68049	209.672	142.837
1373104_PM_at	BF281872	Specc1l	0.999964	1.10061	0.999931	1.20407	0.999952	1.07172	0.0874477	1.68046	0.0479635	1.53597	298.56	183.269
1376108_PM_at	AI030915	---	0.999964	1.0936	0.999931	1.36491	0.999952	1.14477	0.0602435	1.66936	0.00849545	1.68027	239.636	157.537
1374266_PM_at	AA955773	---	0.999964	1.33775	0.999931	1.26672	0.999952	1.23693	0.223933	1.40864	0.0331282	1.68018	387.052	215.521	BMD > highest dose: 300.0
1377179_PM_at	BI283849	Pqlc2	0.999964	1.34242	0.999931	1.58765	0.999952	1.23039	0.0793866	1.64579	0.0127239	1.68014	11.7732	1.02892e-05
1371212_PM_at	U02315	Nrg1	0.999964	1.17016	0.999931	1.12278	0.999952	-1.0464	0.100744	1.40914	0.00127789	1.68002	199.758	95.6806
1378697_PM_at	BI300550	Rbms2	0.999964	-1.02191	0.999931	1.23534	0.999952	1.09355	0.0969969	1.50663	0.00623708	1.6799	239.818	157.622
1392526_PM_at	AA901274	---	0.999964	1.219	0.999931	1.13391	0.999952	-1.00363	0.108708	1.37604	0.00127789	1.67987	202.587	104.828
1372903_PM_at	AI410054	Kif18b	0.999964	-1.11991	0.999931	1.06654	0.999952	-1.10608	0.204054	1.32535	0.00732204	1.67985	198.397	136.146
1392990_PM_at	AI031004	Sox17	0.999964	1.05964	0.999931	1.15154	0.999952	-1.07558	0.0806036	1.65289	0.0104599	1.67981	183.984	89.7146
1395906_PM_at	BF290039	Zfp652	0.999964	1.18245	0.999931	1.29478	0.999952	1.07118	0.072044	1.48886	0.00264844	1.67978	217.493	146.79
1390099_PM_at	BE098487	Ube3a	0.999964	-1.00168	0.999931	1.13612	0.999952	1.11228	0.362308	1.12729	0	1.67978	255.505	200.371
1393624_PM_at	AA925062	---	0.999964	1.20104	0.999931	-1.11362	0.999952	1.09325	0.160746	1.35402	0.00344903	1.67965	196.498	135.984
1387658_PM_at	U93849	Eef2k	0.999964	1.00504	0.999931	1.10331	0.999952	1.33832	0.0784316	1.65626	0.013417	1.67936	174.371	123.895
1372385_PM_at	AA957292	---	0.999964	-1.0548	0.999931	1.13646	0.999952	1.0556	0.293538	1.27302	0.0140896	1.67924	258.725	166.306
1376425_PM_at	BF420705	---	0.999964	1.10601	0.999931	1.38435	0.999952	1.07431	0.049723	1.47659	0.000475913	1.67917	200.917	138.311
1396386_PM_at	BF408665	Bace2	0.999964	1.05656	0.999931	1.07343	0.999952	1.14571	0.082127	1.42422	0.000781013	1.67894	184.015	129.256
1385883_PM_at	AI144842	Zbtb11	0.999964	1.08487	0.999931	1.08901	0.999952	1.06058	0.14972	1.44994	0.013032	1.67888	197.254	136.384
1387471_PM_at	NM_012553	Cela2a	0.999964	1.00585	0.999931	1.16353	0.999952	-1.07135	0.106403	1.28472	0	1.67882	203.21	163.375
1376077_PM_at	BG374774	Mxd1	0.999964	1.09144	0.999931	1.07939	0.999952	1.17089	0.0492756	1.67881	0.0497241	1.43017	NA	NA
1395118_PM_at	AW523661	Rg9mtd2	0.999964	-1.02606	0.999931	1.10153	0.999952	1.03198	0.332377	1.29449	0.0400688	1.67869	284.985	177.68
1369786_PM_at	M22926	Chrm5	0.999964	1.07365	0.999931	1.03037	0.999952	1.09221	0.131547	1.25652	0	1.67843	159.493	115.332
1378906_PM_at	BE098141	RGD1559690	0.999964	1.02207	0.999931	1.0539	0.999952	1.11183	0.299044	1.15894	0.000475913	1.67816	255.23	174.547
1383618_PM_at	BG378538	Mrpl38	0.999964	1.18634	0.999931	1.33056	0.999952	1.26592	0.0426562	1.67809	0.00551295	1.63842	251.52	163.048
1383213_PM_at	BF393611	Eps8	0.999964	1.17487	0.999931	1.28914	0.999952	1.1342	0.105625	1.53057	0.0100613	1.67801	266.906	169.932
1393379_PM_a_at	AI385291	Blk	0.999964	-1.16838	0.999931	-1.13668	0.999952	-1.02971	0.0571568	1.67796	0.013725	1.5792	174.317	123.864
1391164_PM_at	BF394231	Tsnaxip1	0.999964	1.07211	0.999931	1.017	0.999952	-1.00459	0.097474	1.38441	0.000475913	1.67795	188.121	131.495
1396711_PM_at	BF391506	---	0.999964	1.13375	0.999931	1.21265	0.999952	1.15932	0.0625281	1.36613	0	1.67789	172.248	122.694
1373314_PM_at	BF399075	---	0.999964	1.10628	0.999931	1.01569	0.999952	1.03805	0.210457	1.19231	0	1.67785	241.299	178.067
1377453_PM_at	BF408816	RGD1309108	0.999964	-1.04959	0.999931	1.04781	0.999952	-1.00111	0.323175	1.14211	0	1.67784	240.785	180.081
1374252_PM_at	BE108165	Cntrl	0.999964	1.18584	0.999931	1.26538	0.999952	1.10748	0.293435	1.34562	0.0401721	1.67784	376.433	211.994	BMD > highest dose: 300.0
1398515_PM_at	BF291177	---	0.999964	1.06884	0.999931	1.01323	0.999952	1.04975	0.192956	1.20127	0	1.67777	236.22	165.967
1383696_PM_at	AW525428	Ptpla	0.999964	1.14697	0.999931	1.45932	0.999952	1.06061	0.0618283	1.64208	0.00614008	1.67762	187.937	89.9049
1395054_PM_at	BF416262	Usp29	0.999964	1.09619	0.999931	1.13694	0.999952	1.0369	0.14184	1.33729	0.00184786	1.67725	195.065	135.223
1377172_PM_at	BE117002	Gpsm2	0.999964	1.29997	0.999931	1.19682	0.999952	1.0879	0.240273	1.40422	0.0386664	1.67715	312.69	188.889	BMD > highest dose: 300.0
1398335_PM_at	BI285665	Ttyh3	0.999964	-1.1264	0.999931	1.03903	0.999952	-1.00295	0.0817611	1.53017	0.00454584	1.67708	135.123	100.504
1390667_PM_at	BF408543	Lrrc51	0.999964	-1.17021	0.999931	-1.06887	0.999952	-1.27053	0.555823	1.1239	0.00921272	1.67693	199.841	0.5462
1398622_PM_at	AI703807	---	0.999964	-1.04305	0.999931	-1.00545	0.999952	1.07676	0.0882764	1.4141	0.0010488	1.67691	159.768	115.494
1395473_PM_at	BG371945	Gnb3	0.999964	1.05137	0.999931	1.17678	0.999952	1.05653	0.197511	1.29863	0.00233882	1.67677	241.67	158.492
1377206_PM_at	BI282093	Lhx1	0.999964	1.14108	0.999931	-1.11137	0.999952	-1.11185	0.404352	1.10308	0	1.67677	214.069	0.2026
1397946_PM_at	AI549261	Sec14l1	0.999964	1.11046	0.999931	1.12009	0.999952	1.07879	0.0461319	1.43665	0	1.67669	139.26	103.094
1396498_PM_at	BF393477	---	0.999964	1.08272	0.999931	1.06404	0.999952	-1.02821	0.0393169	1.66117	0.00201939	1.67657	168.019	86.8289
1394470_PM_at	AI502258	Fam49a	0.999964	1.34006	0.999931	1.2271	0.999952	1.2659	0.120289	1.62514	0.0317296	1.67656	271.17	171.792
1368568_PM_at	D13906	Aqp2	0.999964	1.03628	0.999931	1.18851	0.999952	1.05875	0.0894321	1.32219	0	1.67655	155.066	112.714
1395697_PM_at	BF561171	Ezh2	0.999964	1.00415	0.999931	1.103	0.999952	-1.06777	0.179262	1.39802	0.0125486	1.67655	217.017	146.551
1393731_PM_at	BF403369	Rnf40	0.999964	1.01418	0.999931	1.05838	0.999952	1.08487	0.103282	1.40853	0.00201939	1.67646	137.838	102.207
1380534_PM_at	BF546444	---	0.999964	1.02941	0.999931	-1.032	0.999952	-1.00137	0.169926	1.20015	0	1.67626	151.053	0.9526
1395408_PM_at	AI058709	Nostrin	0.999964	1.09864	0.999931	1.17708	0.999952	1.0073	0.120471	1.4979	0.010709	1.67622	219.503	147.792
1376167_PM_at	AA799347	---	0.999964	-1.03605	0.999931	1.02424	0.999952	1.02206	0.601048	1.1075	0.00849545	1.67622	274.374	207.673
1398208_PM_s_at	BI285806	Terf2	0.999964	1.05613	0.999931	1.23398	0.999952	1.23671	0.200657	1.44683	0.0316128	1.67612	275.56	173.686
1390046_PM_at	BI288110	Tubgcp2	0.999964	1.07738	0.999931	1.11245	0.999952	-1.01338	0.105579	1.43057	0.003187	1.67601	195.286	91.4608
1380959_PM_at	BF409576	---	0.999964	1.11335	0.999931	1.08729	0.999952	1.04307	0.10402	1.29146	0	1.676	202.584	149.912
1381580_PM_at	BF418169	Trex2	0.999964	1.13006	0.999931	1.15566	0.999952	1.16763	0.18625	1.30378	0.0038389	1.67584	224.476	150.248
1370571_PM_at	AF239219	Slco3a1	0.999964	1.14713	0.999931	1.20263	0.999952	1.12206	0.0261124	1.6177	0.000475913	1.67583	186.991	130.881
1369277_PM_at	NM_022673	Mecp2	0.999964	1.22255	0.999931	1.08316	0.999952	1.05674	0.106042	1.36971	0	1.67566	214.885	145.481
1380398_PM_at	AI168970	---	0.999964	1.10808	0.999931	1.19851	0.999952	1.00367	0.208781	1.37309	0.0184884	1.67564	239.829	157.627
1368735_PM_a_at	NM_017207	Trpv2	0.999964	1.05392	0.999931	1.06987	0.999952	1.09017	0.0381174	1.38938	0	1.67535	97.0158	75.1846
1382556_PM_a_at	AI412140	Appl1	0.999964	1.11165	0.999931	1.12135	0.999952	1.14534	0.103881	1.58022	0.0141607	1.67534	192.536	133.874
1394802_PM_at	AW920780	---	0.999964	1.13275	0.999931	1.196	0.999952	1.21594	0.208829	1.20815	0	1.67532	216.619	146.352
1391230_PM_at	BF394904	---	0.999964	-1.0093	0.999931	1.16806	0.999952	1.19586	0.0595812	1.48375	0.000781013	1.67515	151.304	110.464
1386191_PM_a_at	AI231089	Lhfpl2	0.999964	-1.08815	0.999931	1.21965	0.999952	1.17449	0.0983976	1.41182	0.00201939	1.67513	177.189	125.476
1387269_PM_s_at	AF007789	Plaur	0.999964	1.0516	0.999931	1.0041	0.999952	1.01267	0.0602435	1.36928	0	1.67505	193.236	120.646
1396053_PM_at	BF555968	Nedd9	0.999964	1.1087	0.999931	1.18198	0.999952	1.02077	0.236469	1.42404	0.0473079	1.67501	334.643	197.245	BMD > highest dose: 300.0
1389457_PM_at	BF281184	Mybl2	0.999964	1.12986	0.999931	1.05885	0.999952	1.12358	0.052778	1.66472	0.00487232	1.6749	162.803	117.268
1383258_PM_at	BM383065	---	0.999964	-1.06098	0.999931	-1.0238	0.999952	-1.006	0.153276	1.3027	0.0010488	1.67488	174.004	123.687
1381883_PM_at	BF406676	LOC100362555	0.999964	-1.07619	0.999931	1.01375	0.999952	-1.15707	0.193892	1.27265	0.00184786	1.67486	199.466	152.884
1370944_PM_at	AI230238	Col10a1	0.999964	1.09235	0.999931	1.16528	0.999952	1.12734	0.0685304	1.33323	0	1.67482	155.829	113.168
1396920_PM_at	AW532852	Gpr176	0.999964	1.40439	0.999931	1.37937	0.999952	1.26425	0.0610008	1.67123	0.00722609	1.67465	318.027	190.962	BMD > highest dose: 300.0
1368851_PM_at	NM_012555	Ets1	0.999964	1.06676	0.999931	-1.02656	0.999952	1.06072	0.120289	1.52479	0.0137977	1.67457	228.873	152.393
1397707_PM_at	BF415758	---	0.999964	1.0602	0.999931	1.1963	0.999952	1.08741	0.0482775	1.40397	0	1.67439	173.188	123.227
1388880_PM_at	BI278962	---	0.999964	1.00617	0.999931	-1.00326	0.999952	1.09352	0.163833	1.42989	0.013725	1.6742	154.917	112.625
1381964_PM_at	BF410803	Bpifb1	0.999964	1.16049	0.999931	1.1448	0.999952	1.11098	0.0651823	1.35732	0	1.67416	192.719	133.972
1373245_PM_at	BE111752	Col4a1	0.999964	1.20133	0.999931	1.17395	0.999952	1.19752	0.208099	1.45945	0.0460899	1.67399	300.109	183.895	BMD > highest dose: 300.0
1398636_PM_at	BE110303	RGD1305420	0.999964	-1.0746	0.999931	1.13886	0.999952	1.11976	0.324753	1.19607	0.00331931	1.67398	191.078	133.091
1391206_PM_at	AW533313	RGD1311892	0.999964	1.44066	0.999931	1.26208	0.999952	1.04524	0.179122	1.38594	0.00963869	1.67395	382.645	214.067	BMD > highest dose: 300.0
1373575_PM_at	BE111722	Fcer1g	0.999964	-1.10942	0.999931	-1.00971	0.999952	1.08738	0.0489448	1.67392	0.0046568	1.64702	129.8	97.1267
1398020_PM_at	BF393027	Mir23b	0.999964	1.19545	0.999931	1.23332	0.999952	1.06391	0.0426562	1.67391	0.0102361	1.57871	137.635	87.5758
1396034_PM_at	BF402373	Ces5a	0.999964	1.03176	0.999931	-1.08006	0.999952	-1.08593	0.641673	1.09197	0.0087719	1.67389	229.909	0.9845
1391977_PM_at	AA819560	---	0.999964	-1.0041	0.999931	1.02251	0.999952	1.04445	0.0750558	1.51236	0.00344903	1.67389	173.986	123.677
1383038_PM_at	BG377434	---	0.999964	1.22313	0.999931	1.117	0.999952	1.12972	0.0910761	1.34061	0	1.67368	164.434	118.216
1382105_PM_at	AI603217	Gnb5	0.999964	1.14039	0.999931	1.3399	0.999952	1.11815	0.0739186	1.67368	0.0255456	1.58427	257.807	165.894
1394378_PM_at	BF561921	Mettl17	0.999964	1.17421	0.999931	1.18459	0.999952	1.20924	0.34002	1.18381	0.00443066	1.67367	279.015	214.212
1383852_PM_at	AI071395	---	0.999964	1.04579	0.999931	1.00393	0.999952	-1.07358	0.626911	1.08595	0.0024973	1.67352	218.58	0.9764
1370812_PM_at	U72350	Bcl2l1	0.999964	1.33799	0.999931	1.24975	0.999952	1.11924	0.101901	1.6735	0.0367965	1.63518	138.057	87.0993
1391040_PM_at	AA997052	Rbbp8	0.999964	1.20375	0.999931	1.01976	0.999952	1.10557	0.139398	1.50062	0.0174793	1.67337	236.098	155.862
1388461_PM_at	BG380732	Shd	0.999964	1.01015	0.999931	1.11066	0.999952	1.12057	0.0932676	1.33472	0	1.67331	158.412	114.696
1383035_PM_at	AI012890	Ffar2	0.999964	1.04917	0.999931	1.24311	0.999952	1.06041	0.10734	1.353	0.000475913	1.67329	204.983	140.426
1383805_PM_at	BG666454	---	0.999964	1.02775	0.999931	1.18958	0.999952	1.18917	0.0587528	1.44704	0.000475913	1.67316	153.991	112.074
1384967_PM_at	BM386930	---	0.999964	1.22942	0.999931	1.10839	0.999952	1.08597	0.0770141	1.59483	0.00692347	1.67312	220.826	148.448
1377983_PM_at	AA924175	Ubp1	0.999964	1.09336	0.999931	1.18048	0.999952	1.0496	0.0549512	1.39378	0	1.67288	162.091	116.853
1377494_PM_at	BE104847	Fli1	0.999964	1.31309	0.999931	1.30358	0.999952	1.17634	0.107221	1.44634	0.00406976	1.6728	298.278	183.155
1370868_PM_at	X54806	Krt1	0.999964	1.27783	0.999931	1.20035	0.999952	1.16123	0.0563602	1.4051	0	1.67253	182.639	128.499
1393956_PM_at	BI294556	Stk17b	0.999964	1.05039	0.999931	1.32448	0.999952	1.13694	0.155779	1.42943	0.0142328	1.67236	228.93	152.42
1369018_PM_at	NM_031633	Foxm1	0.999964	1.0326	0.999931	1.15285	0.999952	-1.02629	0.264357	1.20635	0.000781013	1.67186	214.94	189.849
1378968_PM_at	BI289975	Bcl2l14	0.999964	1.15095	0.999931	1.52612	0.999952	1.0725	0.0726832	1.46026	0.000781013	1.6718	295.311	181.949
1381441_PM_at	BE098686	LOC687813	0.999964	1.20729	0.999931	1.27366	0.999952	1.12198	0.254844	1.17123	0	1.67161	285.685	236.945
1393494_PM_at	AA866419	---	0.999964	1.04301	0.999931	1.03587	0.999952	-1.1029	0.0592201	1.36868	0	1.6716	193.808	136.662
1392574_PM_at	AI013120	Zfp287	0.999964	-1.10325	0.999931	-1.01705	0.999952	1.27856	0.242033	1.29673	0.00929705	1.6716	213.473	144.768
1372404_PM_at	AI010476	Rac2	0.999964	-1.03774	0.999931	-1.0019	0.999952	1.09388	0.143284	1.40993	0.00732204	1.67151	180.727	127.444
1384959_PM_at	BI295935	---	0.999964	1.07494	0.999931	1.1281	0.999952	1.17473	0.23824	1.18133	0	1.67145	256.876	170.497
1387005_PM_at	NM_017320	Ctss	0.999964	-1.0326	0.999931	1.17004	0.999952	1.1023	0.0310503	1.67144	0.0065272	1.56618	90.7383	81.4216
1380166_PM_at	BE101632	LOC100910603	0.999964	1.32611	0.999931	1.11181	0.999952	1.12684	0.135737	1.45619	0.0107918	1.6714	316.884	190.52	BMD > highest dose: 300.0
1389235_PM_at	AI410467	Icam2	0.999964	-1.0765	0.999931	1.14527	0.999952	1.08461	0.0736013	1.64546	0.0107918	1.6713	205.548	140.718
1373106_PM_at	AI178069	Zfp36l2	0.999964	1.03073	0.999931	1.214	0.999952	1.09579	0.0757728	1.6713	0.0419338	1.50098	107.609	84.8952
1367574_PM_at	NM_031140	Vim	0.999964	1.01892	0.999931	1.1277	0.999952	1.08089	0.092452	1.57909	0.0110277	1.67099	194.713	135.036
1395126_PM_at	AI011393	Fcrls	0.999964	1.24181	0.999931	1.1229	0.999952	1.0632	0.049723	1.47244	0.000475913	1.67094	202.729	139.256
1393930_PM_at	AI029426	---	0.999964	1.19685	0.999931	1.13618	0.999952	1.08857	0.0602435	1.54006	0.00148281	1.67085	217.288	146.687
1374104_PM_at	BI281680	Cldn5	0.999964	1.11062	0.999931	-1.0238	0.999952	1.09063	0.101353	1.36352	0	1.6708	125.682	94.479
1393965_PM_at	BE113438	---	0.999964	1.01476	0.999931	1.3438	0.999952	1.18896	0.110793	1.57788	0.0179579	1.67071	235.962	155.797
1374277_PM_at	BI289615	Ccnjl	0.999964	1.21042	0.999931	1.46624	0.999952	1.03682	0.409939	1.18874	0.0107918	1.67061	297.521	254.714
1381597_PM_at	AW524894	LOC688778	0.999964	1.26245	0.999931	1.16273	0.999952	-1.02034	0.168343	1.26758	0.00127789	1.67057	220.025	0.2219
1383888_PM_at	AA998264	LOC307495	0.999964	1.27612	0.999931	1.15891	0.999952	1.00674	0.138992	1.55833	0.0317296	1.6705	206.448	91.369
1390226_PM_at	AI408343	RGD1562552	0.999964	1.01772	0.999931	1.14748	0.999952	1.08996	0.0991967	1.4102	0.00218315	1.67045	194.219	134.773
1390138_PM_at	BE107413	Ccdc8	0.999964	1.29632	0.999931	1.18056	0.999952	1.19014	0.0342187	1.57359	0.000781013	1.67044	193.212	134.235
1382963_PM_at	BF416871	Abcb10	0.999964	-1.04377	0.999931	1.11656	0.999952	1.41121	0.10402	1.63471	0.0254869	1.67036	207.271	141.606
1383298_PM_at	BF546148	RGD1310444	0.999964	1.15904	0.999931	1.16378	0.999952	1.02127	0.0881448	1.39946	0.000475913	1.67034	198.796	98.0311
1395060_PM_at	AI764218	---	0.999964	1.08752	0.999931	1.21011	0.999952	1.02247	0.139444	1.44667	0.00912986	1.6703	233.259	154.507
1398576_PM_at	AI237410	---	0.999964	1.10331	0.999931	1.19686	0.999952	1.02337	0.0626664	1.48409	0	1.67021	196.368	135.915
1395525_PM_at	AW921946	Wwc2	0.999964	1.28829	0.999931	1.0971	0.999952	1.11723	0.254541	1.28305	0.00751955	1.67019	280.899	175.961
1375748_PM_at	BE101954	Nova2	0.999964	1.01011	0.999931	-1.01552	0.999952	1.00883	0.272175	1.13799	0	1.67015	222.303	171.325
1395851_PM_at	BG371944	Kbtbd5	0.999964	1.17474	0.999931	1.06262	0.999952	-1.11146	0.142704	1.33192	0.00233882	1.67002	206.929	102.383
1378979_PM_x_at	AW520354	Prr12	0.999964	1.15949	0.999931	1.29662	0.999952	1.24154	0.0704925	1.50882	0.0024973	1.67001	214.113	145.092
1382647_PM_at	BF290662	---	0.999964	1.15594	0.999931	1.1181	0.999952	1.0071	0.390526	1.12405	0.000475913	1.66999	229.814	0.6458
1370840_PM_at	U21116	Stxbp1	0.999964	1.17614	0.999931	-1.06605	0.999952	-1.01007	0.531751	1.08388	0	1.66995	218.173	0.2349
1374777_PM_at	BG380800	LOC502894	0.999964	1.0435	0.999931	1.62087	0.999952	1.07317	0.448145	1.20747	0.0317808	1.66969	447.934	234.211	BMD > highest dose: 300.0
1370882_PM_at	AI171966	RT1-DMb	0.999964	1.06806	0.999931	1.31366	0.999952	1.16183	0.0718908	1.66965	0.033796	1.53077	210.65	143.336
1388220_PM_at	L23863	Pou2f3	0.999964	-1.03225	0.999931	1.11534	0.999952	1.07341	0.286214	1.17701	0	1.66947	254.418	166.763
1396213_PM_at	BF547413	---	0.999964	1.10911	0.999931	1.35942	0.999952	1.13187	0.0895547	1.57061	0.00849545	1.66944	228.598	152.259
1369807_PM_at	NM_030851	Bdkrb1	0.999964	1.06077	0.999931	1.12613	0.999952	1.14312	0.132434	1.2376	0	1.66938	174.606	124.027
1378453_PM_at	BM389035	---	0.999964	1.10875	0.999931	1.17624	0.999952	1.0627	0.121525	1.38582	0.00218315	1.66919	231.425	153.626
1370838_PM_s_at	BM387423	Sptan1	0.999964	-1.0676	0.999931	1.18063	0.999952	1.10611	0.0683691	1.48135	0.0010488	1.66905	153.039	111.505
1383086_PM_at	AA818256	---	0.999964	1.13646	0.999931	1.10416	0.999952	1.17427	0.107048	1.28079	0	1.66894	135.663	100.843
1382795_PM_at	AI228346	---	0.999964	1.02318	0.999931	-1.01404	0.999952	1.2804	0.208781	1.43495	0.0350544	1.66886	215.189	145.634
1395317_PM_at	BF409510	---	0.999964	1.0371	0.999931	1.06769	0.999952	-1.00018	0.133385	1.29756	0.000475913	1.6688	197.028	140.697
1387562_PM_at	NM_017230	Padi3	0.999964	1.28412	0.999931	1.12847	0.999952	1.08166	0.052778	1.56394	0.00233882	1.66871	190.291	87.0066
1368982_PM_at	NM_053772	Pkia	0.999964	1.08761	0.999931	1.07851	0.999952	1.04662	0.0912005	1.36217	0.000475913	1.66867	190.207	132.622
1370416_PM_at	U45986	Mxd3	0.999964	1.08438	0.999931	1.19912	0.999952	-1.03863	0.0726832	1.40937	0	1.66857	196.745	96.2126
1398741_PM_at	BE096677	---	0.999964	1.34261	0.999931	1.10177	0.999952	1.30586	0.0830179	1.40582	0.000475913	1.66826	235.561	155.606
1398660_PM_at	BE102693	Slc35f2	0.999964	1.34168	0.999931	1.04411	0.999952	1.12747	0.0131388	1.66791	0.00840768	1.43745	NA	NA
1378310_PM_at	BG669018	Nmb	0.999964	-1.05268	0.999931	1.06065	0.999952	-1.0107	0.383452	1.10474	0	1.66791	245.194	193.314
1374137_PM_at	AA818055	Elf1	0.999964	1.22016	0.999931	1.56365	0.999952	1.19262	0.171061	1.54396	0.046241	1.66782	448.535	234.383	BMD > highest dose: 300.0
1384488_PM_at	BI290067	Cdkn2d	0.999964	-1.0093	0.999931	1.09991	0.999952	1.02059	0.162232	1.50345	0.0284495	1.66771	180.132	127.115
1379382_PM_at	AI144865	---	0.999964	1.07502	0.999931	-1.01724	0.999952	1.0225	0.178339	1.2658	0.00148281	1.66769	222.837	147.045
1386269_PM_x_at	AI177589	Sorl1	0.999964	1.01079	0.999931	1.18507	0.999952	-1.03213	0.167767	1.33243	0.00278505	1.66765	201.248	150.84
1396939_PM_at	AI145547	---	0.999964	1.10987	0.999931	1.23254	0.999952	-1.02847	0.583687	1.09682	0.00218315	1.66757	248.489	0.4756
1369509_PM_a_at	AJ302031	A1bg	0.999964	1.18453	0.999931	1.02783	0.999952	-1.02098	0.310366	1.29587	0.0318295	1.6674	333.8	196.932	BMD > highest dose: 300.0
1373226_PM_at	BF400995	RGD1308019	0.999964	-1.04552	0.999931	1.0064	0.999952	1.15698	0.116932	1.4905	0.00972643	1.66713	214.138	145.104
1382281_PM_at	BI296136	---	0.999964	1.3092	0.999931	1.03051	0.999952	1.30553	0.137395	1.58057	0.0366367	1.66712	265.176	169.172
1386065_PM_at	AI169118	Ankrd57	0.999964	1.2214	0.999931	1.124	0.999952	1.24035	0.227714	1.3677	0.0223106	1.66708	291.181	180.255
1374139_PM_at	BG671589	Cdr2	0.999964	-1.07603	0.999931	-1.08041	0.999952	1.15543	0.128095	1.48757	0.0113568	1.66706	163.96	117.941
1367733_PM_at	NM_019291	Ca2	0.999964	1.09642	0.999931	-1.16468	0.999952	-1.02135	0.367132	1.26815	0.0421915	1.66694	236.01	155.82
1368975_PM_at	NM_013127	Cd38	0.999964	1.06617	0.999931	-1.02771	0.999952	1.09159	0.150335	1.35238	0.00233882	1.66686	208.489	142.232
1394869_PM_at	BE104854	---	0.999964	1.14501	0.999931	1.11691	0.999952	1.15253	0.0979522	1.48977	0.00562295	1.66683	235.564	155.608
1398543_PM_at	BF411798	---	0.999964	1.10502	0.999931	1.11394	0.999952	1.12834	0.0602435	1.41219	0	1.66669	181.42	127.827
1385608_PM_at	BF404154	---	0.999964	-1.01027	0.999931	1.12908	0.999952	1.18017	0.0784316	1.58594	0.00722609	1.66665	184.014	129.255
1378918_PM_at	AI071712	---	0.999964	1.09684	0.999931	1.03493	0.999952	1.08679	0.145993	1.29146	0.000475913	1.66655	188.476	131.687
1379187_PM_at	BF418643	---	0.999964	-1.01227	0.999931	1.19626	0.999952	1.05133	0.212955	1.27146	0.00184786	1.66633	263.737	168.537
1382557_PM_at	AA946491	Lsm11	0.999964	1.05343	0.999931	1.10608	0.999952	1.07689	0.0835753	1.58113	0.00840768	1.66629	221.213	148.64
1368027_PM_at	NM_012687	Tbxas1	0.999964	1.08801	0.999931	-1.00179	0.999952	-1.02582	0.0567005	1.66622	0.00921272	1.63374	137.321	86.0436
1373281_PM_at	BM386421	Lmf1	0.999964	1.09593	0.999931	1.19168	0.999952	1.06746	0.0618283	1.66621	0.0280814	1.524	136.189	86.2424
1395433_PM_at	BI298143	---	0.999964	-1.058	0.999931	1.22513	0.999952	1.05726	0.0815367	1.37908	0.000781013	1.66611	159.655	115.427
1372422_PM_at	AI175506	Mmp24	0.999964	1.49351	0.999931	1.1385	0.999952	-1.0821	0.242981	1.36954	0.0303302	1.66584	412.762	223.718	BMD > highest dose: 300.0
1388305_PM_at	AI176666	Araf	0.999964	1.16879	0.999931	1.11929	0.999952	1.26514	0.157632	1.54772	0.0395389	1.66578	301.682	184.528	BMD > highest dose: 300.0
1395465_PM_at	BF419215	Rae1	0.999964	1.14268	0.999931	-1.03191	0.999952	1.05463	0.155714	1.45683	0.0179579	1.66572	207.045	141.49
1391266_PM_at	AI072881	---	0.999964	1.10134	0.999931	1.17608	0.999952	1.10267	0.0530631	1.39931	0	1.66571	153.23	111.618
1383590_PM_at	AA963863	Csgalnact1	0.999964	1.08455	0.999931	1.0252	0.999952	1.25414	0.12451	1.65029	0.0395389	1.66566	194.821	135.094
1375198_PM_at	AW520820	Rbm24	0.999964	1.04558	0.999931	1.12854	0.999952	1.09977	0.0559455	1.36333	0	1.66524	154.01	112.085
1392655_PM_at	AA997266	---	0.999964	1.07567	0.999931	1.07117	0.999952	1.11912	0.13867	1.43629	0.00797029	1.66509	211.226	143.629
1396232_PM_at	AW529318	---	0.999964	1.11802	0.999931	1.10244	0.999952	1.09125	0.0947378	1.32178	0	1.66493	160.38	115.853
1379083_PM_at	AI029510	Adat3	0.999964	1.27957	0.999931	1.28943	0.999952	-1.1481	0.200506	1.38342	0.0170079	1.66485	228.497	0.009185
1385411_PM_at	BE120893	Usp43_predicted	0.999964	1.06327	0.999931	1.12124	0.999952	1.07147	0.103825	1.28792	0	1.66477	157.654	114.249
1379762_PM_at	AA849027	---	0.999964	-1.03995	0.999931	1.0204	0.999952	1.16025	0.14587	1.29933	0.000781013	1.66465	140.021	103.567
1380838_PM_at	BF400692	---	0.999964	1.02536	0.999931	1.04338	0.999952	1.00683	0.132514	1.31867	0.00127789	1.66447	169.729	121.262
1393037_PM_at	BG373089	---	0.999964	1.17589	0.999931	1.21522	0.999952	1.2734	0.105069	1.48889	0.00761345	1.66432	196.89	136.192
1368410_PM_at	NM_012601	Mpg	0.999964	-1.05317	0.999931	1.08548	0.999952	-1.0602	0.103881	1.51555	0.00929705	1.66424	206.63	141.277
1397239_PM_at	AW522354	RGD1561963	0.999964	1.10018	0.999931	-1.05796	0.999952	1.07182	0.393604	1.14267	0.00184786	1.6642	253.175	186.378
1387572_PM_at	NM_134370	Psd	0.999964	1.27303	0.999931	1.2494	0.999952	1.10204	0.0261124	1.51864	0	1.66415	192.075	88.7802
1371172_PM_at	M96626	Atp2b3	0.999964	-1.05219	0.999931	-1.05987	0.999952	1.01254	0.266319	1.18279	0.000475913	1.66385	231.129	150.907
1385854_PM_at	AI029994	Adam22	0.999964	1.15401	0.999931	1.1937	0.999952	1.11181	0.0944883	1.28693	0	1.66367	199.702	137.674
1371179_PM_a_at	AJ312745	Fgfr2	0.999964	1.13392	0.999931	1.00249	0.999952	-1.01276	0.0587528	1.3568	0	1.6636	128.339	0.1768
1380707_PM_at	BE113229	RGD1359616	0.999964	1.19712	0.999931	1.0611	0.999952	1.09011	0.210221	1.21526	0	1.66359	264.565	193.324
1390244_PM_at	BF418231	Spats2	0.999964	1.14245	0.999931	1.27307	0.999952	1.37811	0.0949255	1.59641	0.0143118	1.66358	54.322	6.40132
1395201_PM_at	BE114807	Sspn	0.999964	1.02228	0.999931	1.01429	0.999952	1.10515	0.0845819	1.37677	0.000475913	1.66334	140.297	103.738
1377717_PM_at	AI501409	Smek1	0.999964	1.09234	0.999931	1.30255	0.999952	-1.09246	0.118374	1.31668	0.000475913	1.66333	208.964	164.589
1388825_PM_at	BE119400	---	0.999964	1.05237	0.999931	1.21568	0.999952	1.03796	0.107804	1.56734	0.0164198	1.66331	250.368	162.521
1393048_PM_at	BF561277	Adra2a	0.999964	1.16698	0.999931	1.07119	0.999952	1.07924	0.183915	1.24592	0	1.66328	254.039	175.134
1386359_PM_x_at	AI639222	---	0.999964	1.22816	0.999931	1.16564	0.999952	1.19381	0.0461319	1.51507	0	1.66309	130.097	97.3163
1375832_PM_at	BF399764	---	0.999964	1.3208	0.999931	1.05452	0.999952	1.12214	0.234277	1.23374	0.00127789	1.66305	272.349	203.624
1380535_PM_at	BE097394	---	0.999964	-1.03883	0.999931	1.05578	0.999952	1.05936	0.0716314	1.39209	0	1.663	164.118	118.032
1398103_PM_at	AI409359	---	0.999964	1.17532	0.999931	1.19889	0.999952	1.02119	0.191425	1.2219	0.000475913	1.66299	210.454	0.3484
1382934_PM_at	AI136392	Panx1	0.999964	1.11412	0.999931	1.15994	0.999952	1.06288	0.105449	1.50819	0.00797029	1.66291	205.572	140.731
1392125_PM_at	BF390331	---	0.999964	1.18234	0.999931	1.24855	0.999952	1.15314	0.197683	1.42125	0.0252266	1.66264	279.856	175.518
1380605_PM_at	BM387149	---	0.999964	1.1642	0.999931	1.08799	0.999952	1.00698	0.0704925	1.33108	0	1.66262	197.99	149.85
1389207_PM_at	BI282122	Egln1	0.999964	1.01681	0.999931	1.07503	0.999952	1.07124	0.199091	1.32713	0.00551295	1.66245	209.55	142.774
1381444_PM_at	BF386605	---	0.999964	1.28845	0.999931	1.13954	0.999952	1.05627	0.157632	1.21662	0	1.66236	209.696	0.06034
1377334_PM_at	BG378249	RT1-Ba	0.999964	-1.02212	0.999931	-1.13765	0.999952	-1.16048	0.142539	1.31814	0.00148281	1.66215	197.611	97.43
1384409_PM_at	AA963930	---	0.999964	1.03572	0.999931	1.14053	0.999952	1.10563	0.128256	1.27113	0	1.66209	169.446	121.1
1378107_PM_at	AI146051	---	0.999964	1.14475	0.999931	1.10128	0.999952	-1.01777	0.227487	1.17131	0	1.66207	204.485	0.4069
1386577_PM_at	AW142481	Klhl23	0.999964	1.05595	0.999931	-1.01101	0.999952	-1.00151	0.500816	1.09199	0	1.66205	261.518	209.053
1377962_PM_at	AI549424	Mybl2	0.999964	-1.0448	0.999931	1.27275	0.999952	1.14192	0.170344	1.30909	0.00233882	1.66203	208.086	142.025
1390208_PM_at	BG378579	Htatip2 /// LOC100360373	0.999964	1.07271	0.999931	1.26768	0.999952	1.0679	0.125797	1.35246	0.00127789	1.66202	205.867	140.883
1377325_PM_a_at	AW531278	Pgm2l1	0.999964	1.40138	0.999931	1.19392	0.999952	1.25655	0.135155	1.51449	0.0197065	1.66201	274.107	173.062
1368033_PM_at	BI290791	Nolc1	0.999964	1.35902	0.999931	1.33471	0.999952	1.10306	0.049723	1.66185	0.0112786	1.58934	302.69	184.932	BMD > highest dose: 300.0
1370240_PM_x_at	AI179404	Hba-a2 /// LOC360504	0.999964	-1.21806	0.999931	-1.05395	0.999952	1.46936	0.0708652	1.59565	0.00682415	1.66184	39.4922	0.1748
1386009_PM_at	AA946110	Csf3r	0.999964	1.03144	0.999931	1.02795	0.999952	1.03103	0.0847506	1.27683	0	1.66175	115.851	0.9566
1391505_PM_x_at	BI275261	---	0.999964	1.13679	0.999931	1.33378	0.999952	-1.05927	0.126753	1.44939	0.0106328	1.66173	205.264	95.4465
1378792_PM_at	BE105401	RGD1564091	0.999964	1.20897	0.999931	1.34383	0.999952	1.27004	0.052778	1.40898	0	1.6617	196.126	135.787
1390696_PM_at	AI145010	Dok7	0.999964	1.06209	0.999931	-1.0587	0.999952	1.10624	0.317746	1.23957	0.0136423	1.66146	175.902	124.755
1387232_PM_at	NM_012827	Bmp4	0.999964	1.08927	0.999931	1.32461	0.999952	1.14831	0.285299	1.35151	0.045737	1.66144	351.694	203.437	BMD > highest dose: 300.0
1389901_PM_at	BI298083	Dlg4	0.999964	1.18643	0.999931	1.15799	0.999952	1.25919	0.052778	1.53805	0.00184786	1.66139	194.699	135.029
1396043_PM_at	AW920327	---	0.999964	1.14141	0.999931	1.01694	0.999952	-1.00254	0.162471	1.18809	0	1.66139	181.401	0.3568
1378309_PM_at	AW434880	Usp20	0.999964	1.29452	0.999931	1.16806	0.999952	1.22428	0.0806036	1.66137	0.0215379	1.59231	276.034	173.889
1379383_PM_at	BF288259	---	0.999964	1.10467	0.999931	1.12938	0.999952	-1.02672	0.100616	1.25081	0	1.6613	176.118	0.2892
1389891_PM_at	BM391350	Col11a2	0.999964	1.11485	0.999931	1.22619	0.999952	1.20658	0.244707	1.21669	0.0010488	1.66107	257.58	165.792
1376995_PM_at	AI501186	Foxd4	0.999964	1.00928	0.999931	-1.05146	0.999952	-1.11896	0.0839428	1.36288	0.000475913	1.66096	198.443	92.7472
1381149_PM_at	BI293484	---	0.999964	1.15749	0.999931	1.21591	0.999952	1.45817	0.0518983	1.52464	0.00127789	1.66082	40.469	6.72525
1391673_PM_at	AI179083	Arhgap20	0.999964	1.11422	0.999931	1.04663	0.999952	1.00143	0.166777	1.22129	0	1.66031	177.694	0.7414
1381662_PM_at	BF409847	---	0.999964	1.10483	0.999931	1.17859	0.999952	1.09317	0.0634265	1.30673	0	1.66029	192.129	118.358
1391154_PM_at	BF394263	---	0.999964	1.12938	0.999931	1.14256	0.999952	-1.00635	0.216676	1.4621	0.0493737	1.66013	312.874	188.961	BMD > highest dose: 300.0
1393451_PM_at	BI295149	Cenpn	0.999964	1.07556	0.999931	1.20783	0.999952	1.04314	0.576018	1.11791	0.0120809	1.66011	293.785	244.603
1374716_PM_at	AI411620	Rrp15	0.999964	1.28123	0.999931	1.14345	0.999952	1.10459	0.351623	1.24771	0.0224928	1.66006	379.935	213.166	BMD > highest dose: 300.0
1395308_PM_at	BE097976	RGD1565472 /// Tmem127	0.999964	1.17621	0.999931	1.31084	0.999952	1.24027	0.101998	1.39121	0.00184786	1.66001	201.243	138.481
1396242_PM_at	AW253428	---	0.999964	1.11583	0.999931	1.10281	0.999952	1.21831	0.308056	1.15957	0.000475913	1.66001	247.757	161.321
1370196_PM_at	AW532051	Pias3	0.999964	1.09514	0.999931	1.13751	0.999952	1.26739	0.173048	1.47779	0.0313196	1.65991	244.243	159.693
1369081_PM_at	NM_031522	Neu1	0.999964	1.30817	0.999931	1.24603	0.999952	1.27071	0.138385	1.62183	0.0439938	1.65963	355.622	204.829	BMD > highest dose: 300.0
1385912_PM_at	AI412854	Dusp15	0.999964	-1.0309	0.999931	1.13462	0.999952	1.11515	0.0935366	1.35209	0	1.6595	166.839	119.605
1375487_PM_at	BI296529	---	0.999964	1.10195	0.999931	-1.03276	0.999952	1.02312	0.0261124	1.52818	0	1.65948	157.558	114.192
1370429_PM_at	L40362	RT1-EC2	0.999964	1.22919	0.999931	1.11594	0.999952	1.09116	0.0889224	1.46504	0.00184786	1.65936	175.113	124.312
1392820_PM_at	BI285064	---	0.999964	1.29203	0.999931	1.15021	0.999952	1.08321	0.110803	1.39626	0.00166786	1.65921	295.101	181.863
1372000_PM_at	AI180187	Net1	0.999964	1.45734	0.999931	1.21989	0.999952	1.11542	0.101998	1.65917	0.0364507	1.61193	391.938	217.115	BMD > highest dose: 300.0
1382220_PM_at	AI180454	Igf2bp2	0.999964	1.29138	0.999931	1.19538	0.999952	-1.07954	0.119798	1.3495	0.00127789	1.65895	220.016	105.596
1398725_PM_at	BI275478	Hk1	0.999964	1.20185	0.999931	1.11046	0.999952	1.09276	0.0482775	1.48587	0	1.65892	164.565	118.292
1374248_PM_at	BM389619	Mybpc1	0.999964	1.07658	0.999931	-1.00489	0.999952	-1.07096	0.147798	1.22276	0	1.65886	176.633	0.6291
1368619_PM_at	NM_031630	Ddx25	0.999964	1.28172	0.999931	1.25606	0.999952	1.31798	0.0704925	1.65882	0.027776	1.53803	266.095	169.576
1373025_PM_at	AI411618	C1qc	0.999964	1.01667	0.999931	1.05851	0.999952	1.08221	0.060022	1.57753	0.00418394	1.65873	145.65	107.035
1397871_PM_at	AI144643	---	0.999964	1.1011	0.999931	1.02441	0.999952	-1.0904	0.112031	1.29379	0.000781013	1.65871	202.661	158.051
1380141_PM_at	AW526109	Nsun4	0.999964	1.0176	0.999931	1.02961	0.999952	1.03452	0.0822688	1.45799	0.00166786	1.65868	171.807	122.444
1389461_PM_at	BE113651	---	0.999964	1.02446	0.999931	1.05503	0.999952	-1.04795	0.233262	1.19398	0.000475913	1.65866	183.722	0.8864
1388047_PM_at	AF016183	Vom2r-ps45	0.999964	-1.01447	0.999931	1.09893	0.999952	1.18721	0.252715	1.24196	0.00331931	1.65864	188.691	131.804
1375053_PM_at	BE329035	LOC680549	0.999964	1.23675	0.999931	1.19779	0.999952	1.12507	0.0669656	1.4048	0	1.65857	188.391	131.641
1380667_PM_at	AW251634	RGD1307615	0.999964	1.15424	0.999931	1.04053	0.999952	1.12181	0.117656	1.33106	0	1.65842	184.267	129.394
1374269_PM_at	BF398756	---	0.999964	1.04308	0.999931	1.22437	0.999952	1.05121	0.0935366	1.36647	0.000781013	1.65838	203.181	139.491
1370849_PM_at	AI145465	Hapln2	0.999964	-1.04275	0.999931	1.03664	0.999952	-1.07404	0.158704	1.29129	0.000781013	1.65833	194.959	142.312
1396648_PM_at	BF399547	---	0.999964	1.05149	0.999931	1.15844	0.999952	1.07768	0.109792	1.27636	0	1.65832	190.466	132.762
1380788_PM_at	BE112940	---	0.999964	1.15173	0.999931	-1.04521	0.999952	1.08462	0.186116	1.24018	0.000475913	1.65829	231.151	151.448
1381494_PM_at	AA964419	Capzb	0.999964	-1.07159	0.999931	-1.00813	0.999952	1.07878	0.304921	1.16078	0	1.65821	175.423	124.486
1393545_PM_at	AI043906	Klf11	0.999964	1.17808	0.999931	1.23255	0.999952	-1.00163	0.0865338	1.4033	0.0010488	1.65818	217.759	146.922
1398915_PM_at	BI278208	RGD1309735	0.999964	-1.14589	0.999931	1.03064	0.999952	-1.00713	0.119708	1.39835	0.00278505	1.6581	170.79	121.866
1391428_PM_at	AI639162	---	0.999964	-1.04974	0.999931	1.00714	0.999952	1.18974	0.165516	1.50084	0.0303302	1.65782	223.87	149.95
1394882_PM_at	BF289542	Il20rb	0.999964	1.19109	0.999931	1.06448	0.999952	1.1113	0.0815367	1.32687	0	1.65778	163.833	117.867
1397078_PM_at	AI111920	Itfg2	0.999964	1.03046	0.999931	1.03587	0.999952	1.00501	0.314646	1.20333	0.00406976	1.65757	250.483	176.526
1373065_PM_at	AW916153	Ptpn18	0.999964	-1.01084	0.999931	1.05072	0.999952	1.05183	0.0871379	1.55382	0.00732204	1.6575	195.31	135.354
1390831_PM_at	BF407157	---	0.999964	1.12821	0.999931	1.38811	0.999952	1.22253	0.184937	1.42859	0.0229375	1.6575	305.432	186.027	BMD > highest dose: 300.0
1371092_PM_at	X15679	LOC286960	0.999964	1.17624	0.999931	1.18223	0.999952	1.04895	0.0962084	1.26938	0	1.65745	209.328	178.928
1398072_PM_at	BF409833	---	0.999964	-1.01038	0.999931	1.14382	0.999952	-1.04092	0.350797	1.17642	0.003187	1.65745	202.506	0.6664
1396875_PM_at	AI548900	LOC691984	0.999964	1.01914	0.999931	1.04677	0.999952	1.02575	0.147798	1.24875	0.000475913	1.65743	195.638	132.531
1392080_PM_at	AA925824	---	0.999964	1.03792	0.999931	1.11022	0.999952	-1.02713	0.0726832	1.4016	0	1.65741	197.092	91.9654
1391272_PM_at	H33448	Wfdc6a	0.999964	-1.02759	0.999931	-1.04732	0.999952	-1.01978	0.237162	1.22829	0.00148281	1.65723	187.519	131.168
1394606_PM_at	AW525951	---	0.999964	1.09685	0.999931	1.10233	0.999952	1.20299	0.155714	1.21691	0	1.65722	172.989	123.114
AFFX-r2-Bs-dap-3_at		---	0.999964	-1.10162	0.999931	-1.03104	0.999952	1.06871	0.138225	1.5418	0.0270597	1.65713	NA	NA
1382096_PM_at	AI705040	Cmtm5	0.999964	1.10577	0.999931	1.0428	0.999952	-1.0009	0.148241	1.20486	0	1.65711	169.768	0.5755
1374557_PM_at	BF394235	Wls	0.999964	1.13633	0.999931	1.2276	0.999952	-1.06015	0.104907	1.65685	0.049877	1.57752	293.799	181.331
1387536_PM_at	NM_013125	Scn5a	0.999964	1.12482	0.999931	1.09387	0.999952	1.00092	0.16404	1.31565	0.00218315	1.65676	204.427	156.502
1387616_PM_at	NM_031317	Pdgfc	0.999964	1.30569	0.999931	1.16211	0.999952	1.12677	0.0489448	1.45639	0	1.65669	198.413	136.996
1398269_PM_at	NM_053731	Ntn1	0.999964	-1.12774	0.999931	1.07609	0.999952	-1.01922	0.179293	1.32805	0.00562295	1.65662	197.566	136.549
1372687_PM_at	BI278186	Crct1 /// LOC100364099	0.999964	1.17567	0.999931	1.00018	0.999952	1.10448	0.076865	1.33208	0	1.65661	151.834	110.782
1391600_PM_at	BE118049	---	0.999964	1.02883	0.999931	1.26473	0.999952	1.03094	0.18479	1.36016	0.00779433	1.65649	205.844	140.871
1380174_PM_at	BE116115	---	0.999964	1.06831	0.999931	-1.07683	0.999952	1.15622	0.0841849	1.65368	0.0172257	1.65649	166.691	119.52
1382114_PM_at	BG379991	Tlk1	0.999964	-1.03372	0.999931	1.02679	0.999952	-1.01363	0.107001	1.57352	0.0178927	1.65646	198.039	136.798
1394897_PM_at	AW528942	Dos	0.999964	1.11977	0.999931	1.02353	0.999952	1.13117	0.135337	1.2808	0.000781013	1.65646	196.019	135.73
1382521_PM_at	AA925755	Gls	0.999964	-1.24735	0.999931	1.10032	0.999952	-1.01682	0.170889	1.51027	0.0378218	1.6564	184.528	129.537
1373969_PM_at	AW143437	Sorbs3	0.999964	1.13538	0.999931	1.25782	0.999952	1.07173	0.179783	1.45826	0.0293435	1.65632	268.643	170.692
1373994_PM_at	BM388789	Aplf	0.999964	1.11222	0.999931	1.26162	0.999952	-1.10211	0.197532	1.43188	0.032144	1.65629	317.962	190.937	BMD > highest dose: 300.0
1393648_PM_at	BM389848	---	0.999964	1.00592	0.999931	1.06568	0.999952	1.02373	0.0351853	1.65625	0.039799	1.38064	NA	NA
1372147_PM_at	BM387802	Ndufs4	0.999964	1.08105	0.999931	1.09846	0.999952	1.01621	0.0839428	1.48024	0.0029262	1.65619	190.584	87.4512
1379446_PM_at	BF282187	---	0.999964	1.05299	0.999931	1.0569	0.999952	1.0618	0.113557	1.32477	0	1.65602	186.526	130.628
1371499_PM_at	AI227627	Cd9	0.999964	1.20353	0.999931	1.32674	0.999952	-1.0408	0.50217	1.18378	0.036739	1.6559	506.987	250.175	BMD > highest dose: 300.0
1396666_PM_at	BF401640	---	0.999964	1.22669	0.999931	1.07318	0.999952	1.14503	0.0713213	1.3135	0	1.65588	187.681	131.256
1393891_PM_at	BE128699	Col8a1	0.999964	1.0837	0.999931	1.23387	0.999952	1.56658	0.122243	1.59155	0.028628	1.65575	312.933	188.984	BMD > highest dose: 300.0
1384899_PM_at	AA996921	---	0.999964	1.0247	0.999931	-1.00176	0.999952	1.16607	0.0559455	1.65572	0.00963869	1.60793	155.122	112.748
1378274_PM_at	BF389658	---	0.999964	1.04235	0.999931	1.08335	0.999952	1.13323	0.0845819	1.60116	0.0123165	1.65572	180.966	127.577
1380138_PM_at	AI385182	---	0.999964	1.08335	0.999931	1.03408	0.999952	1.08249	0.139806	1.26	0	1.65569	203.015	126.989
1397338_PM_at	AI137999	---	0.999964	1.17682	0.999931	1.22039	0.999952	1.0404	0.0951441	1.36257	0.000475913	1.65561	231.074	153.457
1378757_PM_at	BG375931	RGD1310257	0.999964	1.34061	0.999931	1.26141	0.999952	1.01308	0.128095	1.28608	0	1.65558	233.273	0.06286
1391216_PM_at	BE114482	Zfp509	0.999964	1.23857	0.999931	1.15054	0.999952	1.145	0.139417	1.46088	0.0141607	1.65544	281.324	176.14
1373125_PM_at	AW915749	Klc2	0.999964	1.2315	0.999931	1.32622	0.999952	1.12391	0.0704925	1.55499	0.00431479	1.65526	259.964	166.86
1389280_PM_at	AI601965	---	0.999964	-1.00665	0.999931	1.07946	0.999952	-1.07165	0.738727	1.04542	0.000475913	1.65508	223.58	0.7047
1397494_PM_at	BF401060	---	0.999964	1.20247	0.999931	1.10328	0.999952	1.02559	0.0878923	1.29004	0	1.65504	207.899	170.34
1394515_PM_at	BF287046	---	0.999964	1.03367	0.999931	1.1026	0.999952	1.05284	0.138491	1.26202	0	1.65503	175.219	124.371
1368783_PM_at	NM_022610	Icos	0.999964	-1.02171	0.999931	1.13333	0.999952	1.18255	0.143853	1.33952	0.00201939	1.65475	201.311	138.517
1390823_PM_at	AA924839	Skp2	0.999964	-1.08685	0.999931	-1.05281	0.999952	1.08164	0.0997092	1.6243	0.021353	1.65464	150.169	109.779
1393950_PM_at	BG668519	Eml1	0.999964	1.06518	0.999931	1.15935	0.999952	1.09426	0.123511	1.30807	0	1.65463	175.192	124.356
1379501_PM_at	AA963993	---	0.999964	1.22163	0.999931	1.15486	0.999952	1.04554	0.23343	1.22521	0.00233882	1.65411	208.358	0.3492
1371171_PM_at	M10094	RT1-EC2	0.999964	1.01625	0.999931	1.04719	0.999952	1.1106	0.158272	1.46387	0.020754	1.654	248.916	161.855
1395972_PM_at	BI294455	---	0.999964	-1.035	0.999931	-1.16749	0.999952	-1.05882	0.636546	1.06119	0	1.65392	188.584	0.5628
1372332_PM_at	AI170687	---	0.999964	-1.15861	0.999931	-1.15876	0.999952	1.01675	0.30125	1.26879	0.0162734	1.65381	214.15	145.11
1394730_PM_at	BF289090	Gstm6l	0.999964	1.1404	0.999931	1.0121	0.999952	1.07297	0.0798029	1.28905	0	1.65376	196.583	127.621
1385331_PM_at	AA819842	Ccdc24	0.999964	1.00354	0.999931	-1.03285	0.999952	1.02611	0.188977	1.25824	0.00148281	1.65371	168.635	120.636
1385005_PM_at	AW530264	Slc22a8	0.999964	-1.36517	0.999931	1.14278	0.999952	1.01022	0.150771	1.46927	0.0193033	1.65366	198.108	136.835
1386342_PM_at	BG057568	---	0.999964	1.02371	0.999931	1.0473	0.999952	-1.08674	0.060483	1.49769	0.00148281	1.65364	185.21	88.981
1369801_PM_at	D10831	Sell	0.999964	1.20954	0.999931	1.31637	0.999952	1.16603	0.145212	1.31818	0.00148281	1.65363	244.543	159.833
1392018_PM_at	BE120031	---	0.999964	1.12783	0.999931	1.11011	0.999952	1.06283	0.0882764	1.26702	0	1.65359	233.546	157.506
1397895_PM_at	BI290793	---	0.999964	1.15084	0.999931	1.20674	0.999952	-1.02486	0.0905226	1.44957	0.00344903	1.65358	196.072	92.8795
1376534_PM_at	BF403434	---	0.999964	1.27922	0.999931	1.16056	0.999952	1.11986	0.118165	1.43305	0.0046568	1.65356	203.218	139.511
1371602_PM_at	BI274110	Tspan9	0.999964	1.34333	0.999931	1.25557	0.999952	1.16885	0.212331	1.42333	0.0344069	1.65347	389.428	216.298	BMD > highest dose: 300.0
1384888_PM_at	AI547911	Socs7	0.999964	1.08134	0.999931	1.12868	0.999952	-1.14251	0.124012	1.35069	0.00218315	1.6534	206.246	98.1888
1381744_PM_at	BF412904	---	0.999964	1.21006	0.999931	1.18985	0.999952	1.18766	0.0381174	1.50772	0.000475913	1.65333	169.241	120.983
1373472_PM_at	AI177008	Actr6	0.999964	-1.00436	0.999931	1.30327	0.999952	1.15773	0.233619	1.34407	0.0216665	1.65293	277.143	174.364
1396129_PM_at	AI412979	Cxcl14	0.999964	1.08334	0.999931	-1.04159	0.999952	1.10784	0.187918	1.2948	0.00331931	1.6529	220.578	148.325
1381053_PM_at	BF404772	---	0.999964	1.05497	0.999931	1.25551	0.999952	1.0361	0.0912005	1.39021	0.0010488	1.65289	217.997	147.041
1368846_PM_at	AI412410	Camkv	0.999964	1.04488	0.999931	1.34022	0.999952	1.18758	0.0437281	1.65266	0.0496773	1.38368	NA	NA
1373799_PM_at	BF415845	---	0.999964	-1.12299	0.999931	1.24967	0.999952	-1.02244	0.610466	1.09614	0.00487232	1.6525	280.922	226.396
1370720_PM_at	U36898	Vom1r90	0.999964	1.02367	0.999931	1.00791	0.999952	1.00574	0.128622	1.22605	0	1.65246	141.676	0.9884
1375233_PM_at	BI296668	---	0.999964	-1.03525	0.999931	1.03607	0.999952	1.15632	0.330973	1.22909	0.011675	1.65231	167.764	120.136
1379039_PM_at	BI278589	Cmklr1	0.999964	1.6523	0.999931	1.11551	0.999952	1.14578	0.131	1.59838	0.0488859	1.60446	462.357	238.291	BMD > highest dose: 300.0
1387481_PM_at	NM_030841	Cbx6 /// Nptxr	0.999964	1.04075	0.999931	1.22949	0.999952	1.09557	0.0818273	1.44604	0.00148281	1.65205	202.508	139.141
1379759_PM_at	BG377329	Carkd	0.999964	1.13525	0.999931	1.08319	0.999952	1.01983	0.191671	1.28912	0.00305644	1.65203	227.66	151.803
1391527_PM_at	BE109296	Stat6	0.999964	-1.08527	0.999931	-1.03686	0.999952	1.138	0.113743	1.50994	0.0107918	1.65179	187.354	131.078
1397874_PM_at	AI548493	---	0.999964	1.15319	0.999931	-1.05354	0.999952	1.08808	0.183113	1.31487	0.00443066	1.65164	207.738	141.846
1392208_PM_at	BF401148	---	0.999964	1.09108	0.999931	-1.01713	0.999952	1.0203	0.126002	1.25085	0	1.65162	143.364	0.6931
1377022_PM_at	BF395328	Abhd10	0.999964	1.03089	0.999931	1.31571	0.999952	1.27855	0.128095	1.58893	0.0341791	1.6516	262.086	167.805
1393278_PM_at	BM389370	Creb3l4	0.999964	1.24819	0.999931	-1.03713	0.999952	1.19104	0.128484	1.2951	0	1.65148	195.735	135.58
1382002_PM_at	AI230621	---	0.999964	1.27924	0.999931	1.09263	0.999952	1.13536	0.144876	1.40642	0.00894799	1.65147	253.455	163.929
1372327_PM_at	BF552877	Myef2	0.999964	1.15233	0.999931	1.28576	0.999952	1.0485	0.228604	1.37137	0.0275301	1.65145	351.923	203.519	BMD > highest dose: 300.0
1386770_PM_x_at	AW920063	Kcne2	0.999964	1.23013	0.999931	1.28991	0.999952	1.33579	0.224325	1.23935	0.00127789	1.65141	311.769	188.529	BMD > highest dose: 300.0
1383527_PM_at	BF418522	---	0.999964	-1.24372	0.999931	1.11461	0.999952	1.07382	0.297463	1.28337	0.0192352	1.65136	194.449	134.895
1390924_PM_at	BE109165	LOC100360100	0.999964	1.21756	0.999931	1.11459	0.999952	1.08866	0.22501	1.38247	0.027285	1.65119	339.542	199.049	BMD > highest dose: 300.0
1369489_PM_at	NM_022283	Aif1	0.999964	1.1054	0.999931	1.05772	0.999952	1.06067	0.0459985	1.5007	0.00148281	1.65116	150.535	110.001
1375658_PM_at	AI412317	---	0.999964	1.24335	0.999931	1.28541	0.999952	1.11788	0.0457621	1.65114	0.0060424	1.62164	263.199	168.299
1380045_PM_at	AI411446	Pdp2	0.999964	1.32551	0.999931	1.3274	0.999952	1.10162	0.159332	1.53013	0.0382674	1.65099	383.265	214.273	BMD > highest dose: 300.0
1392632_PM_at	AI044816	Ttc9	0.999964	1.10763	0.999931	1.29733	0.999952	1.34253	0.0962084	1.44226	0.00278505	1.65096	244.203	159.675
1376924_PM_a_at	AI176360	Palmd	0.999964	1.09975	0.999931	1.14755	0.999952	1.15283	0.0753898	1.59894	0.00823681	1.65094	252.139	163.33
1382353_PM_at	AA999160	Taf1b	0.999964	1.18969	0.999931	1.11925	0.999952	1.06458	0.189334	1.39296	0.018968	1.65073	288.879	179.303
1383598_PM_at	AI136294	Wdr91	0.999964	1.14482	0.999931	1.11064	0.999952	1.0808	0.105449	1.27719	0	1.6507	230.44	149.929
1368900_PM_at	NM_031771	Thbd	0.999964	1.05456	0.999931	1.16251	0.999952	-1.02096	0.177137	1.18762	0	1.65066	191.741	0.3347
1370565_PM_at	AF057564	---	0.999964	1.30838	0.999931	1.07861	0.999952	-1.04436	0.332529	1.23201	0.0133344	1.65058	237.237	0.2835
1392370_PM_at	BF392339	Tube1	0.999964	1.04192	0.999931	1.24466	0.999952	1.11323	0.0235902	1.65049	0.00406976	1.56498	97.5824	83.1275
1378984_PM_at	AW254072	---	0.999964	1.15246	0.999931	1.02343	0.999952	1.29651	0.269164	1.22695	0.0038389	1.65032	245.81	160.421
1370638_PM_at	AF069525	Ank3	0.999964	1.23133	0.999931	1.35426	0.999952	1.21525	0.0750189	1.65022	0.0247195	1.55704	282.159	176.493
1370328_PM_at	AF245040	Dkk3	0.999964	1.13437	0.999931	1.24825	0.999952	1.18369	0.0726832	1.59805	0.0078813	1.65019	176.898	125.313
1393769_PM_at	AI501690	---	0.999964	1.00701	0.999931	1.08831	0.999952	1.1409	0.237879	1.2154	0.000475913	1.65005	198.808	137.204
1384946_PM_at	AI070419	Tlr1	0.999964	1.09115	0.999931	1.07483	0.999952	1.02957	0.0518983	1.65005	0.00832628	1.60313	137.017	85.6893
1375099_PM_at	BF415478	---	0.999964	1.1717	0.999931	1.06327	0.999952	1.04358	0.130937	1.3163	0.000781013	1.64986	214.6	143.518
1380695_PM_at	BM386352	---	0.999964	1.17155	0.999931	1.15341	0.999952	1.09089	0.0437281	1.63259	0.00278505	1.64981	170.603	84.7832
1388763_PM_at	AI230762	---	0.999964	-1.02468	0.999931	1.01467	0.999952	1.08821	0.522908	1.16356	0.0302145	1.64978	223.896	149.963
1395644_PM_at	BF386852	Abca8	0.999964	1.13663	0.999931	1.13896	0.999952	1.05501	0.123521	1.49711	0.0143862	1.64972	256.518	165.314
1374705_PM_at	AA891834	Col4a5	0.999964	1.25503	0.999931	1.2558	0.999952	1.12756	0.298529	1.27158	0.0164198	1.64972	353.412	204.048	BMD > highest dose: 300.0
1381089_PM_at	BE114458	---	0.999964	1.0917	0.999931	1.13709	0.999952	1.02537	0.32231	1.17738	0.00218315	1.64956	218.661	199.944
1394981_PM_at	BI282102	---	0.999964	-1.12553	0.999931	1.09635	0.999952	-1.15211	0.150771	1.31398	0.0010488	1.64955	200.492	98.8692
1381254_PM_at	BF403021	---	0.999964	1.07151	0.999931	1.21438	0.999952	1.1774	0.0466712	1.43655	0	1.64949	164.151	118.051
1382440_PM_at	AI410813	Daglb	0.999964	1.14628	0.999931	1.19534	0.999952	1.01071	0.0624409	1.6494	0.0078813	1.64105	145.48	87.917
1371994_PM_at	AI412316	Arhgap1	0.999964	-1.00057	0.999931	1.1729	0.999952	1.02046	0.111044	1.4698	0.0064266	1.6494	169.298	121.015
1397685_PM_at	BF553180	---	0.999964	-1.02468	0.999931	1.00121	0.999952	1.04503	0.0936403	1.43341	0.0029262	1.64919	150.331	109.877
1380198_PM_at	BF564882	---	0.999964	1.11688	0.999931	1.00555	0.999952	1.15083	0.125619	1.32085	0.000781013	1.64915	185.449	130.041
1377343_PM_at	BF405097	---	0.999964	-1.00982	0.999931	1.00089	0.999952	-1.02055	0.233201	1.22049	0.000475913	1.64909	154.634	0.9903
1384445_PM_at	BI288489	Ccdc163	0.999964	-1.01698	0.999931	-1.0307	0.999952	-1.13181	0.157541	1.32158	0.00264844	1.64894	198.147	99.7852
1382933_PM_at	BE102157	---	0.999964	1.14999	0.999931	1.14201	0.999952	1.2968	0.0553261	1.34991	0	1.64893	142.699	105.223
1374122_PM_at	BM386808	Myo5c	0.999964	-1.03964	0.999931	1.13172	0.999952	1.11277	0.72857	1.0475	0	1.64884	291.522	236.492
1369393_PM_at	NM_053847	Map3k8	0.999964	1.1015	0.999931	1.20474	0.999952	1.14888	0.106229	1.64869	0.0498303	1.57064	282.32	176.56
1379407_PM_at	BE104538	---	0.999964	-1.2417	0.999931	1.08076	0.999952	-1.00288	0.21288	1.44086	0.0421915	1.64861	208.095	142.03
1388335_PM_at	BI285865	Tagln2	0.999964	1.03242	0.999931	1.16469	0.999952	1.02845	0.0988991	1.47964	0.00487232	1.64853	207.542	141.746
1381413_PM_at	AI547999	---	0.999964	-1.01163	0.999931	1.129	0.999952	1.042	0.107221	1.472	0.00529178	1.64852	241.995	158.644
1376812_PM_at	BF419731	---	0.999964	1.37171	0.999931	1.38923	0.999952	1.45972	0.0877924	1.64851	0.0388145	1.54663	8.58482	2.63309e-07
1379604_PM_at	BF284937	Apol3	0.999964	1.16622	0.999931	1.19908	0.999952	1.1436	0.103881	1.49053	0.00672458	1.64831	209.057	142.523
1393427_PM_s_at	BF287675	Egfl7	0.999964	1.2325	0.999931	1.07342	0.999952	-1.11343	0.0790414	1.64822	0.0336821	1.52997	136.338	90.66
1396850_PM_at	AI501434	---	0.999964	-1.0092	0.999931	1.24022	0.999952	-1.08054	0.271496	1.35162	0.0396458	1.64803	266.354	169.69
1392962_PM_at	AW525482	LOC100909396	0.999964	1.08947	0.999931	-1.00952	0.999952	-1.00247	0.106042	1.31038	0	1.64797	201.042	142.169
1376155_PM_at	BE113295	Fam151b	0.999964	-1.07092	0.999931	1.00813	0.999952	1.01935	0.0824095	1.58084	0.0104599	1.64791	170.344	121.612
1380210_PM_at	AI136325	Gimap1	0.999964	1.05943	0.999931	1.24252	0.999952	1.05752	0.0407046	1.54707	0.00166786	1.6478	210.795	143.409
1384341_PM_at	AI136853	Faah /// LOC100911581	0.999964	1.03786	0.999931	1.14752	0.999952	1.20174	0.0489448	1.54749	0.00148281	1.64778	149.415	109.324
1368439_PM_at	NM_019193	Sox10	0.999964	1.17074	0.999931	1.07398	0.999952	1.15807	0.101901	1.36389	0.000781013	1.64771	217.862	146.974
[truncated: 3,407 more rows]

## Sheet: Table S24
Table S24.Differentially expressed genes and the BMD (L) values in rat liver in response to feeding 5, 20, 80, 200 or 300 ppm hydrazobenzene (HZB) for 90 days. The list is sorted from highest to lowest fold change in the 300 ppm treatment group. The blue indicates downregulated of genes while yellow indicates upregulation of genes. Significant (FDR adjusted p < 0.05) and non-significant fold chan…
			5 mg/kg		20 mg/kg		80 mg/kg		200 mg/kg		300 mg/kg		benchmark dose
Probe	Accession Number	Gene Symbol	FDR p-value	Fold change	FDR p-value	Fold change	FDR p-value	Fold change	FDR p-value	Fold change	FDR p-value	Fold change	BMD	BMDL	Note
1371089_PM_at	AA945082	Gsta5	0.866234	-1.09293	0.837126	-1.18137	0.138485	3.02271	0	5.37241	0	12.2278	87.1573	68.1973
1370384_PM_a_at	M57668	Prlr	0.597354	1.33065	0.929887	-1.08336	0.646348	1.36832	0.238427	1.96132	0.0102566	4.75574	201.044	138.377
1370583_PM_s_at	AY082609	Abcb1a /// Abcb1b	0.283915	1.5671	0.849173	1.1222	0.215123	1.88824	0	3.33863	0	4.36991	109.959	84.0843
1374245_PM_at	BI282085	Nhej1	0.642299	1.13398	0.857852	1.07927	0.0923845	2.19345	0.00998045	2.35211	0	4.31468	110.566	84.4945
1388166_PM_at	AI411693	Igh-6	0.875816	1.05232	0.822103	-1.1187	0.0486547	2.47749	0	2.88688	0	3.62006	39.2017	0.1449
1389566_PM_at	AW253821	Ccnb2	0.0351853	-3.65787	0.202581	-2.65022	0.169925	-2.36846	0.0205764	-3.05002	0.00443575	-3.5688	0.496755	0.0156179
1374449_PM_at	BF417638	Cdca3	0	-3.09693	0.0518983	-2.63426	0.0296562	-2.39119	0	-2.58039	0	-3.36005	0.496755	0.0156179
1370269_PM_at	X00469	Cyp1a1	0.429348	-1.30257	0.93756	1.04441	0.970899	-1.0171	0.708481	1.14359	0	3.35464	250.518	199.381
1389408_PM_at	BG379338	Rrm2	0.0508807	-3.25099	0.29996	-2.04272	0.188883	-2.21792	0.0670353	-2.36586	0.00861894	-3.33446	0.496755	0.0156179
1368745_PM_at	NM_017222	Slc10a2	0.287568	-1.57801	0.721437	-1.23611	0.226389	-1.8763	0.100099	-1.96068	0.00561063	-3.29994	177.969	125.912
1371150_PM_at	X75207	Ccnd1	0.221448	-1.49976	0.741202	-1.15488	0.137202	-1.86668	0.0788186	-1.69456	0	-3.25701	149.739	109.52
1367776_PM_at	NM_019296	Cdk1	0.0613851	-3.26375	0.258454	-2.18231	0.156023	-2.36526	0.129835	-1.98479	0.00861894	-3.17766	0.496755	0.0156179
1367689_PM_a_at	AF072411	Cd36 /// LOC100365047 /// LOC685953 /// RGD1562323	0.350846	1.42785	0.80578	1.14812	0.793522	1.13265	0.0479895	2.15558	0	3.16889	204.515	140.184
1375900_PM_at	AI236084	Tnfrsf9	0	-2.97032	0	-2.98587	0.0296562	-2.52005	0	-3.26976	0	-3.10214	0.496755	0.0156179
1386901_PM_at	NM_031561	Cd36	0.176504	1.58615	0.576295	1.25552	0.150772	1.78577	0.0281131	1.98295	0	3.05341	140.764	104.028
1394251_PM_x_at	AI713965	Irx3	0.0253163	-2.48261	0.172994	-1.99288	0.0486547	-2.27603	0.0114062	-2.28167	0	-2.94607	0.496755	0.0156179
1375510_PM_x_at	BF419823	---	0.0674004	-1.91489	0.0768864	-2.10885	0.0518983	-2.16891	0	-2.54295	0	-2.93734	1.40377	0.382062
1368168_PM_at	NM_053380	Slc34a2	0.314945	-1.49507	0.671329	-1.26666	0.522835	-1.34821	0.326549	-1.46708	0.00283597	-2.93356	261.31	197.776
1380655_PM_at	AI317878	Mok	0.179648	1.50396	0.305671	1.4972	0.216629	1.51556	0.014908	2.0479	0	2.91405	141.516	104.494
1393404_PM_at	BF554746	Rtn4rl1	0.164342	-1.93809	0.348997	-1.7295	0.0734844	-2.907	0.117384	-1.90361	0.00861894	-2.911	4.72654	6.29256e-07
1375775_PM_at	BI296701	Odf3b	0.0616614	-2.05151	0.333579	-1.48592	0.144002	-1.78252	0.0247345	-1.90681	0	-2.88716	203.105	139.452
1385082_PM_at	BE120904	---	0.404302	1.41953	0.650554	1.31289	0.297074	1.71556	0.41596	1.41308	0.00805666	2.86982	257.335	165.682
1370346_PM_at	X64589	Ccnb1	0.0253163	-3.21487	0.229901	-2.21069	0.0980054	-2.65903	0.0219953	-2.70432	0.0102566	-2.86185	0.496755	0.0156179
1371412_PM_a_at	BE107450	Nrep	0.130082	-1.62645	0.269642	-1.56099	0.0923845	-1.94209	0.0375615	-1.77526	0	-2.82807	7.65761	0.691445
1371643_PM_at	AW143798	Ccnd1	0.0842733	-1.64377	0.328911	-1.38873	0	-1.95007	0	-1.97484	0	-2.82616	145.321	106.834
1383075_PM_at	BI295861	Ccnd1	0.0456249	-1.93682	0.250218	-1.53746	0	-2.10375	0	-2.14613	0	-2.81429	2.13085	3e-13
1380577_PM_at	AI175616	Abcg2	0.0616614	-2.31259	0.0518983	-2.44787	0.0486547	-2.34397	0.0188037	-2.16634	0	-2.76118	3.51146	2.79674e-06
1388290_PM_at	X72759	---	0.0851243	-2.12854	0.188721	-2.22551	0.0486547	-2.71363	0.0215346	-2.32647	0.00561063	-2.74633	0.496755	0.0156179
1371376_PM_at	AI072448	H1fx	0.0624702	-2.0538	0.230411	-1.74312	0.126394	-1.87853	0.0114062	-2.20709	0	-2.73442	0.496755	0.0156179
1385128_PM_at	BE108716	---	0.248583	1.42392	0.234182	1.68669	0.13794	1.80308	0.0153646	2.15053	0	2.64508	11.9181	2.46532
1387154_PM_at	NM_012614	Npy	0.218864	-1.64901	0.133073	-2.53806	0.231975	-1.72914	0.0160428	-2.58468	0.00977165	-2.56478	331.468	196.063	BMD > highest dose: 300.0
1385132_PM_at	AI044253	---	0.984552	1.00679	0.785346	1.15566	0.126394	2.14894	0	3.03221	0.00913502	2.55157	31.1649	0.9428
1394564_PM_at	BE106791	---	0.752105	1.08898	0.385497	1.4405	0.126394	2.0091	0.091528	1.69907	0.00561063	2.54864	253.383	163.896
1376039_PM_at	AA996882	Aurka	0.127193	-1.92853	0.219931	-2.02444	0.244639	-1.70712	0.0985226	-1.84192	0.00913502	-2.53519	0.496755	0.0156179
1375250_PM_at	BF549771	B4galt1	0.0253163	-2.04384	0.145315	-1.82181	0	-2.37398	0	-2.42225	0	-2.50392	0.496755	0.0156179
1367780_PM_at	NM_022391	Pttg1	0.0253163	-2.79621	0.273861	-1.83564	0.237732	-1.70936	0.065872	-1.96101	0.00805666	-2.49363	0.496755	0.0156179
1387022_PM_at	NM_022407	Aldh1a1	0.541268	1.20971	0.861153	1.08771	0.228774	1.61502	0.051741	1.87916	0.00283597	2.49237	98.8629	76.4737
1377333_PM_at	BE114427	---	0.096705	-1.93663	0.197142	-1.94537	0.0518983	-2.38234	0.102437	-1.68014	0.00636789	-2.48857	0.496755	0.0156179
1378413_PM_at	BG379394	---	0.600635	1.14579	0.46516	1.3185	0.164219	1.64928	0.018074	1.94068	0	2.46786	49.8286	13.9045
1370080_PM_at	NM_012580	Hmox1	0.942519	1.01827	0.866386	1.06861	0.203593	1.50812	0.00998045	1.98564	0	2.44047	121.507	91.7627
1381014_PM_at	BI274623	Ifi44	0.0937053	-2.0118	0.268256	-1.76139	0.132015	-2.049	0.0967501	-1.76758	0.00977165	-2.40361	0.496755	0.0156179
1373863_PM_at	BF398680	Map4k4	0	-2.16353	0.133073	-1.90664	0.0296562	-2.14309	0.0166438	-1.85852	0	-2.38609	0.496755	0.0156179
1391983_PM_at	BI281586	LOC500227	0.092429	-1.55531	0.258454	-1.43386	0.100045	-1.65074	0.00998045	-1.77003	0	-2.38303	164.98	118.532
1383547_PM_at	AI137593	Pnpla6	0.0822305	-1.86132	0.184312	-1.87814	0.0518983	-2.2152	0	-2.55708	0.00443575	-2.37119	1.55893	0.270739
1382419_PM_at	BI276776	Cenpk	0.13389	-1.83179	0.188721	-2.09052	0.137661	-2.01574	0.0287128	-2.11812	0.00805666	-2.36808	0.496755	0.0156179
1383381_PM_at	AI030756	RGD1560394	0.166284	-1.52846	0.305671	-1.48251	0.158975	-1.65323	0.038634	-1.75763	0	-2.33342	5.85031	0.514799
1392899_PM_at	BI284262	Prc1	0.148233	-1.81844	0.273935	-1.76806	0.215123	-1.73561	0.0578029	-1.96419	0.00913502	-2.33295	0.496755	0.0156179
1379414_PM_at	AA997596	Ube2ql1	0.0351853	-1.87336	0	-1.81519	0.116732	-1.57119	0.00532291	-2.06874	0	-2.30203	0.496755	0.0156179
1393894_PM_at	AW142784	Cyp4a8	0.210803	1.56129	0.48267	1.36433	0.124658	1.99794	0.0546992	1.84736	0.00723826	2.29803	14.846	1.37858
1397023_PM_at	BF414016	---	0	-1.88356	0.182824	-1.64814	0	-1.87697	0.00998045	-1.82527	0	-2.29415	0.496755	0.0156179
1378184_PM_at	AI012281	Cd200r2	0.967309	-1.0122	0.983584	-1.01066	0.210667	1.61226	0.0219953	2.03076	0.00636789	2.29217	153.782	111.948
1388146_PM_at	AW523578	---	0.738006	-1.11317	0.947983	-1.03621	0.337915	1.46676	0.0520371	1.89868	0.00977165	2.28567	133.875	99.7163
1369174_PM_at	NM_013130	Smad1	0.105014	-1.87052	0.217946	-1.85403	0.133775	-1.93049	0.106991	-1.65005	0.00861894	-2.28235	0.496755	0.0156179
1369737_PM_at	NM_017334	Crem	0.289579	-1.43651	0.360706	-1.53308	0.138751	-1.94834	0.176344	-1.55081	0.00977165	-2.25726	15.1549	5.80205e-05
1398094_PM_at	BE102480	RGD1311343	0.183747	-1.51005	0.298484	-1.52247	0.15026	-1.76862	0.0114062	-2.2813	0.00805666	-2.24507	19.4276	1.77697
1370057_PM_at	NM_017148	Csrp1	0.32097	-1.30858	0.312458	-1.4655	0.0907512	-1.89237	0.0287128	-1.80759	0	-2.23263	21.1888	3.54856
1368917_PM_at	NM_057120	Nudt1	0.239965	-1.44431	0.270141	-1.61786	0.227453	-1.55116	0.0274352	-1.94005	0.00636789	-2.23051	6.93396	1.08901
1369305_PM_at	NM_134411	Rab3il1	0.192763	-1.56082	0.722528	-1.16884	0.260505	-1.52257	0.232124	-1.42903	0.00561063	-2.22535	240.651	158.014
1398727_PM_at	BF398091	---	0.727475	1.09956	0.610417	1.22328	0.18148	1.63283	0.0573341	1.69964	0.00283597	2.21921	47.1832	13.5869
1394484_PM_at	AI170114	---	0.156011	-1.60725	0.202581	-1.81241	0.071233	-2.1532	0.357229	-1.30317	0.00283597	-2.20922	3.91292	3e-13
1385916_PM_at	AI639015	LOC686240	0.12175	-1.79018	0.38698	-1.461	0.139176	-1.88857	0.0228671	-2.12665	0.0108739	-2.20746	2.46066	3e-13
1392447_PM_at	AI073058	---	0.181676	-1.53995	0.0518983	-2.14625	0.0956651	-2.00006	0	-2.29992	0.00443575	-2.20614	3.976	0.851547
1391161_PM_at	BE107322	LOC686349 /// RGD1565590 /// Whsc1	0.115122	-1.61408	0.192765	-1.70136	0.242943	-1.44647	0.0262776	-1.80598	0	-2.20279	0.496755	0.0156179
1368736_PM_at	NM_019203	Tsx	0.754291	-1.07181	0.585338	-1.20533	0.9027	-1.03833	0.541967	-1.16428	0.0102566	2.19986	287.38	243.594
1379768_PM_at	AA998903	---	0.461485	1.18952	0.532791	1.23199	0.213988	1.46869	0.0153646	1.8797	0	2.19744	132.299	98.7182
1367954_PM_at	U59486	Gfra1	0.0760813	-1.7653	0.325637	-1.41177	0.164187	-1.56248	0.113139	-1.46371	0	-2.19004	0.496755	0.0156179
1387386_PM_at	NM_053832	Foxj1	0.0866034	-1.58818	0.117506	-1.8263	0.132015	-1.58277	0	-1.99002	0	-2.18358	2.24891	4.142e-07
1373971_PM_at	BE115322	Lpcat4	0.0915853	-1.61553	0.234182	-1.54465	0.150772	-1.5939	0.0578029	-1.56767	0.00283597	-2.17299	0.496755	0.0156179
1392999_PM_at	AA819279	Neto2	0.0606998	-2.01821	0.197142	-1.76106	0.0859854	-1.94357	0.00532291	-2.23768	0.00561063	-2.17231	0.496755	0.0156179
1377085_PM_at	BF386665	Car7	0.0420797	-1.86375	0.0518983	-2.00237	0.0296562	-2.12948	0.00532291	-1.98435	0	-2.16473	0.496755	0.0156179
1389704_PM_at	AA850490	---	0.164438	-1.55223	0.355051	-1.42809	0.139176	-1.75546	0.00998045	-2.08884	0.00443575	-2.16399	10.2472	1.1142
1370054_PM_at	NM_131902	Cdkn2c	0.0707705	-1.95121	0.146882	-2.05776	0.0669656	-2.15083	0.00532291	-2.25218	0.00636789	-2.15882	0.496755	0.0156179
1392574_PM_at	AI013120	Zfp287	0.120398	-1.57071	0.210003	-1.63917	0.0924921	-1.82456	0.0475195	-1.63926	0	-2.15484	1.89138	3e-13
1393939_PM_at	AI137989	---	0.0691978	-1.76798	0.117506	-1.93624	0.0669656	-1.98376	0	-2.19305	0.00283597	-2.15306	0.99351	0.0312358
1389103_PM_at	BM391005	Gins4	0.0508807	-2.04685	0.316975	-1.47443	0.106156	-1.86194	0.0521921	-1.66146	0.00443575	-2.15238	0.496755	0.0156179
1380893_PM_at	BF416306	Ppid /// Ppidl1	0.144092	-1.71424	0.202371	-1.91608	0	-2.46936	0.0378015	-1.90449	0.0108739	-2.15093	2.53268	3e-13
1374994_PM_at	BF394281	LOC100911806	0.0742801	-1.75603	0	-2.2199	0	-2.15106	0.00998045	-2.10801	0.00443575	-2.14963	3.99216	0.003988
1381888_PM_x_at	AA848451	Pacrgl	0.0872241	-1.89463	0.188721	-1.93105	0.151657	-1.80243	0.0660898	-1.73055	0.00861894	-2.14644	0.496755	0.0156179
1383335_PM_at	AI137215	Rapgefl1	0.0818586	-1.65546	0.214909	-1.57712	0.145839	-1.5684	0	-2.13761	0	-2.13741	3.25924	3e-13
1374307_PM_at	AI236027	---	0.0966415	-1.67444	0.355051	-1.38495	0.137202	-1.68961	0.0979492	-1.51632	0.00443575	-2.13598	0.496755	0.0156179
1386851_PM_a_at	NM_019367	Ppt2	0.225095	-1.3797	0.287568	-1.46788	0.259394	-1.40519	0.0254404	-1.74086	0	-2.12499	222.723	149.386
1398343_PM_at	AI104324	Dnaja4	0.126386	-1.56718	0.188721	-1.73428	0	-2.06815	0.021115	-1.80055	0.00283597	-2.11656	4.1676	8.90675e-07
1376441_PM_at	AI102249	LOC690217	0.11605	-1.70592	0.230411	-1.68215	0.148598	-1.73311	0.0764694	-1.62697	0.00636789	-2.10088	0.496755	0.0156179
1391032_PM_at	AI112194	Sez6	0.14037	-1.60935	0.258454	-1.58985	0.128564	-1.78028	0.106563	-1.55877	0.00443575	-2.0977	0.496755	0.0156179
1387123_PM_at	NM_012753	Cyp17a1	0.0351853	-2.28646	0.241445	-1.65033	0.0924921	-1.97943	0.0277291	-1.87475	0.00913502	-2.09488	0.496755	0.0156179
1384245_PM_at	AA997442	---	0.118625	-1.65764	0.30946	-1.46702	0.334951	-1.34221	0.0865656	-1.58128	0.00805666	-2.08065	305.614	186.099	BMD > highest dose: 300.0
1383503_PM_at	AI102821	---	0.234593	-1.38086	0.353293	-1.39669	0.564315	-1.18939	0.0548372	-1.62772	0	-2.07897	195.047	135.214
1383113_PM_at	AW523077	---	0.119102	-1.71693	0.197142	-1.81033	0.156674	-1.74254	0.312533	-1.33332	0.00805666	-2.07784	0.496755	0.0156179
1378827_PM_at	AI711501	Bmp6	0.0760813	-1.58754	0.188721	-1.60376	0.162375	-1.47161	0.105425	-1.39838	0	-2.0759	0.496755	0.0156179
1380398_PM_at	AI168970	---	0.0703295	-1.88296	0.12775	-2.05521	0.121939	-1.85457	0.0737393	-1.62415	0.00636789	-2.07434	0.496755	0.0156179
1376566_PM_at	BE109552	---	0.0794535	-1.78264	0.230411	-1.64339	0.182559	-1.57256	0.019356	-1.89391	0.00636789	-2.07203	0.496755	0.0156179
1371033_PM_at	AI715202	LOC688090 /// RT1-Bb	0.93569	1.02281	0.901081	1.05684	0.0486547	2.24576	0	2.61789	0.0102566	2.06621	30.087	0.5591
1376914_PM_at	AW253690	Depdc1	0.0674004	-1.92414	0.202581	-1.74787	0.0859854	-1.95218	0.0114062	-2.12394	0.00861894	-2.06412	0.496755	0.0156179
1372728_PM_at	BE103745	Sort1	0.620088	1.13446	0.594749	1.22307	0.247869	1.46976	0.0139996	2.01594	0	2.06149	47.5634	0.8958
1383486_PM_at	AA926109	---	0.4746	-1.16586	0.699254	-1.12883	0.393848	-1.25255	0.0440036	-1.57126	0	-2.04752	145.863	107.165
1396452_PM_at	BF547340	Alkbh4	0.200111	-1.43353	0.239241	-1.57292	0.126394	-1.732	0.0604612	-1.60638	0.00723826	-2.04113	4.33975	0.461586
1396479_PM_at	BF420007	Zbtb7c	0.0420797	-1.71782	0.247883	-1.41534	0.195423	-1.39111	0.00998045	-1.8199	0	-2.03776	0.496755	0.0156179
1384231_PM_at	BE108276	Shcbp1	0.0684953	-1.88808	0.248517	-1.59059	0.129064	-1.75983	0.019356	-1.89622	0.00977165	-2.03408	0.496755	0.0156179
1367951_PM_at	NM_017328	Pgam2	0.0971407	-1.57597	0.217916	-1.54766	0.0924921	-1.72791	0.0160428	-1.74785	0	-2.03108	2.47672	1.05809e-07
1394467_PM_at	AI511367	---	0.0718236	-1.80588	0.117506	-1.954	0.113046	-1.83312	0.0341551	-1.74668	0.00561063	-2.0224	414.924	224.387	BMD > highest dose: 300.0
1385575_PM_at	BG665058	Tyrp1	0.12706	-1.33622	0.166075	-1.47094	0.0441688	-1.66531	0.018074	-1.49146	0	-2.01175	4.85013	1.25643
1374657_PM_at	AA848437	Anks4b	0.169258	-1.53576	0.267033	-1.58489	0.135652	-1.77734	0.135694	-1.50335	0.00913502	-2.00955	3.39285	1.90678e-05
1381360_PM_at	BE097516	---	0.235461	-1.40498	0.305806	-1.48964	0.52952	-1.22157	0.102971	-1.53616	0.00636789	-2.0077	205.442	140.664
1390583_PM_at	AI228169	---	0.260829	-1.34227	0.479876	-1.27196	0.540511	-1.19589	0.0131945	-1.88774	0	-2.00745	153.116	111.551
1395027_PM_at	BI290841	---	0.185878	-1.49087	0.811969	-1.09789	0.375996	-1.3275	0.103536	-1.54609	0.00913502	-2.00656	213.544	144.804
1389401_PM_at	BI294956	---	0.0884567	-1.70082	0.197708	-1.69152	0.170324	-1.5644	0.0768692	-1.5506	0.00283597	-2.00606	0.496755	0.0156179
1396893_PM_at	AI576209	---	0.129064	-1.42114	0.17896	-1.58177	0.0772041	-1.63284	0.034503	-1.51893	0	-2.00124	3.07623	0.218096
1383321_PM_at	BG376248	Tpst1	0.170965	-1.46381	0.476145	-1.26747	0.208454	-1.46791	0.136168	-1.41975	0.00443575	-1.99969	264.229	168.754
1369983_PM_at	NM_031116	Ccl5	0.717201	1.09956	0.561964	1.24997	0.217693	1.5349	0.018074	1.99104	0.00977165	1.99943	59.5819	14.1242
1370589_PM_at	AF277903	Zfp709	0.0882894	-1.77861	0.253891	-1.61113	0.15521	-1.70659	0.0441962	-1.74683	0.0108739	-1.99331	0.496755	0.0156179
1395084_PM_at	AI179556	---	0.0700315	-1.54095	0.318843	-1.29014	0.137661	-1.48094	0	-1.71691	0	-1.99309	191.805	133.482
1388010_PM_at	AF303035	LOC100310874	0.0624702	-1.7848	0.311086	-1.39994	0.137661	-1.6129	0.0314337	-1.67396	0	-1.99015	0.496755	0.0156179
1374705_PM_at	AA891834	Col4a5	0.167447	-1.51853	0.242652	-1.60262	0.161415	-1.63302	0.056697	-1.65622	0.00723826	-1.98554	6.36868	4.76258e-05
1392953_PM_at	BI296250	Ptpla	0.0964027	-1.56648	0.12775	-1.73518	0.0441688	-1.84335	0.0252102	-1.67243	0	-1.97747	1.31193	1.35837e-05
1375057_PM_at	BG377313	Tspan18	0.163303	-1.45315	0.228047	-1.56563	0.155861	-1.56796	0.088359	-1.48415	0.00723826	-1.9718	3.89308	5.9993e-07
1393694_PM_at	BI302319	---	0.194165	-1.47127	0.355051	-1.41711	0.16036	-1.63522	0.0330095	-1.77669	0.00723826	-1.97016	10.1913	1.93164e-06
1372134_PM_at	AW918650	Chchd6	0.0875245	-1.57726	0.155695	-1.6971	0.218086	-1.39632	0.237716	-1.28668	0	-1.96682	0.496755	0.0156179
1390607_PM_at	BG380706	Zdhhc23	0.0882894	-1.69056	0.383443	-1.34434	0.0486547	-1.95578	0.0609177	-1.58176	0.00636789	-1.96566	0.496755	0.0156179
1385376_PM_at	AA997046	---	0	-1.70284	0.285962	-1.31553	0.126394	-1.46616	0.00532291	-1.65102	0	-1.96441	0.496755	0.0156179
1380453_PM_at	AW530611	Zswim5	0.156854	-1.46727	0.389197	-1.32967	0.396313	-1.26966	0.251329	-1.30597	0.00283597	-1.96201	285.894	231.99
1398515_PM_at	BF291177	---	0	-1.80337	0.117506	-1.51571	0	-1.61913	0	-1.8034	0	-1.95937	0.496755	0.0156179
1394523_PM_at	BF289003	Plbd1	0.143257	-1.47932	0.253254	-1.47496	0.236688	-1.39503	0.00998045	-1.90384	0	-1.95677	5.60037	2.30359e-07
AFFX-BioC-5_at		---	0	1.87758	0.0518983	1.78678	0.0486547	1.79974	0	1.89321	0	1.95419	NA	NA
1396951_PM_at	BI288016	LOC100362109	0.179466	-1.34467	0.340821	-1.30068	0.135652	-1.49417	0.00833708	-1.66325	0	-1.95358	170.803	121.873
1385162_PM_at	AW523702	---	0.0671625	-1.61036	0.365257	-1.28422	0.389752	-1.22136	0	-1.86003	0	-1.94744	187.895	86.5563
1391837_PM_at	AA955351	RGD1565705	0.306574	-1.30101	0.197142	-1.68168	0.161415	-1.59269	0.130335	-1.45265	0.00723826	-1.94341	299.729	183.742
1372342_PM_at	AI176583	Marveld1	0.277574	-1.33656	0.823777	-1.08873	0.24976	-1.43969	0.0892235	-1.53776	0.00913502	-1.93462	226.322	151.152
1389978_PM_at	BF396079	LOC685179	0.0657379	-1.86025	0.379374	-1.36701	0.0610569	-1.93214	0.0816403	-1.55452	0.00805666	-1.93453	0.496755	0.0156179
1377339_PM_at	BF394338	---	0.122025	-1.54218	0.318095	-1.4094	0.179521	-1.51282	0.0400533	-1.63159	0.00561063	-1.93062	254.579	164.438
1375976_PM_a_at	AA849388	Mus81	0.0668629	-1.73148	0.217946	-1.5718	0.226456	-1.41448	0.0378015	-1.64067	0.00283597	-1.93008	0.496755	0.0156179
1387501_PM_at	NM_021695	Synpo	0.0724163	-1.78568	0.0864972	-1.91648	0.137661	-1.64832	0.039575	-1.67685	0.00977165	-1.92828	0.496755	0.0156179
1390573_PM_a_at	BG377358	Nfatc4	0.101745	-1.60193	0.190779	-1.66679	0.205661	-1.45947	0.0481432	-1.60314	0.00443575	-1.9279	0.496755	0.0156179
1383789_PM_at	BE118099	---	0.0420797	-1.86399	0.178113	-1.64335	0.122114	-1.59659	0	-1.95217	0.00443575	-1.92453	0.496755	0.0156179
1394667_PM_at	AI137474	Bmpr2	0.172437	-1.38181	0.598835	-1.16263	0.312141	-1.29127	0.019356	-1.67207	0.00283597	-1.92252	146.264	107.41
1369216_PM_a_at	AF402786	Flt4	0.099389	-1.67184	0.280482	-1.50253	0.0441688	-2.00773	0.0268372	-1.7796	0.00913502	-1.9174	0.496755	0.0156179
1390455_PM_at	AI013474	Abhd2	0.1872	-1.33639	0.197708	-1.50081	0.0486547	-1.65952	0.0236762	-1.5837	0	-1.91697	7.79316	1.14113
1376559_PM_at	AW253884	Rpia	0.142073	-1.49982	0.327055	-1.39184	0.161175	-1.55313	0.0809949	-1.50918	0.00561063	-1.91629	2.78731	3e-13
1389702_PM_at	AI013041	Ubox5	0.128314	-1.5238	0.308619	-1.40639	0.150119	-1.57917	0.0240527	-1.72265	0.00283597	-1.91287	2.63456	3e-13
1370024_PM_at	NM_030832	Fabp7	0.144031	-1.45827	0.117506	-1.72512	0.0734844	-1.75436	0.0511874	-1.52609	0.00283597	-1.91286	4.42256	0.118024
1394324_PM_at	BF542337	---	0.0567638	-1.67434	0.25566	-1.38038	0.114975	-1.56461	0.00833708	-1.78053	0	-1.90986	0.496755	0.0156179
1386274_PM_at	AI169925	Slc17a2	0.102278	-1.49374	0.158468	-1.6227	0.0859854	-1.66713	0.0357342	-1.53192	0	-1.90783	1.10883	1.00638e-06
1374740_PM_at	BF408740	Mef2bnb	0.0940817	-1.58264	0.214909	-1.53858	0.278914	-1.34176	0.0236762	-1.68161	0.00723826	-1.90516	0.496755	0.0156179
1397267_PM_at	BF410275	Rimbp2	0.137677	-1.42724	0.202775	-1.51987	0.303632	-1.27634	0	-1.90706	0	-1.90105	222.174	149.115
1374961_PM_at	BI274511	Pmf1	0.0724163	-1.68915	0.188721	-1.65424	0.142631	-1.57706	0.014908	-1.81413	0.00636789	-1.8996	0.496755	0.0156179
1381088_PM_at	BE096686	Scp2	0.122025	-1.52089	0.184312	-1.66106	0.402299	-1.25635	0.076168	-1.4975	0.00443575	-1.89556	0.496755	0.0156179
1381385_PM_at	AI579106	Crebzf	0.092657	-1.52051	0.146882	-1.65802	0.122114	-1.56597	0.00833708	-1.83117	0.00283597	-1.89145	1.62951	3.00002e-13
1374784_PM_at	AI407006	Prtfdc1	0.0997881	-1.6056	0.202775	-1.60163	0.125348	-1.66325	0.197369	-1.34174	0.00561063	-1.88994	0.496755	0.0156179
1396072_PM_at	BG662585	Appbp2	0.144031	-1.50863	0.413197	-1.30667	0.255122	-1.39155	0.166439	-1.37688	0.00723826	-1.88815	294.021	181.422
1396826_PM_at	AW522542	---	0.166001	-1.41713	0.255987	-1.45932	0.144002	-1.56919	0.0597956	-1.52074	0.00443575	-1.88553	4.77144	8.03135e-05
1368157_PM_at	NM_024346	Stmn3	0.0351853	-1.8548	0.210003	-1.56612	0.260982	-1.35664	0.107155	-1.4246	0.00636789	-1.88513	0.496755	0.0156179
1395019_PM_at	AI101440	Usp38	0.134434	-1.48864	0.337458	-1.35843	0.390429	-1.25728	0.182194	-1.3436	0.00443575	-1.88492	329.509	195.33	BMD > highest dose: 300.0
1375838_PM_at	BF399901	---	0.0822305	-1.54004	0.298333	-1.35445	0.208837	-1.36354	0.0139996	-1.72226	0.00283597	-1.87865	203.941	139.886
1383610_PM_at	BF386078	Eya2	0.0568749	-1.77422	0.304768	-1.40231	0.145839	-1.57572	0.0311125	-1.66484	0.00283597	-1.87049	0.496755	0.0156179
1395099_PM_at	AI176297	---	0.0638094	-1.59898	0.0864972	-1.66744	0.170536	-1.40543	0	-1.83613	0	-1.86912	0.496755	0.0156179
1378844_PM_at	BE120931	---	0.0638094	-1.65378	0.196151	-1.53967	0.0859854	-1.6438	0.00833708	-1.78136	0	-1.86755	0.496755	0.0156179
1383186_PM_at	BG377375	Exoc3l4	0.0760813	-1.69803	0.31154	-1.41561	0.182939	-1.52119	0.0468346	-1.63272	0.0108739	-1.86496	0.496755	0.0156179
1376270_PM_at	AI059493	RGD1563216	0	-1.83971	0.139951	-1.66988	0.0296562	-1.79037	0.0139996	-1.67527	0.00283597	-1.86494	0.496755	0.0156179
1392515_PM_at	AI177403	Klra17 /// Klra7 /// LOC497796 /// LOC502907 /// LOC690097 /// Ly49i5 /// Ly49i9 /// Ly49si1 /// Ly49si2 /// Ly49si3 /// RGD1561306	0.770171	1.06519	0.987579	1.00625	0.319583	1.31521	0.0559499	1.54815	0.00636789	1.86214	163.46	117.65
1375106_PM_at	AI103368	Amn	0.0253163	-1.68936	0.203749	-1.45463	0.0518983	-1.63239	0.0121827	-1.62908	0	-1.86201	0.496755	0.0156179
1369012_PM_at	NM_017128	Inhba	0.473982	-1.17184	0.813118	-1.08437	0.319698	-1.31881	0.139259	-1.39933	0.00636789	-1.86082	203.235	139.519
1371149_PM_at	Y11490	Adam18	0.110087	-1.40068	0.307114	-1.28427	0.194471	-1.33301	0	-1.6791	0.00283597	-1.85939	177.369	125.577
1382771_PM_at	AI059377	Pltp	0.0866034	-1.63603	0.287568	-1.45168	0.277291	-1.37168	0	-1.99549	0.00723826	-1.85863	0.496755	0.0156179
1396461_PM_at	BE117448	---	0.0835471	-1.37491	0.143549	-1.43545	0.163682	-1.30319	0	-1.67363	0	-1.85727	165.101	118.602
1369446_PM_at	NM_133405	Cry2	0.155296	-1.44853	0.307114	-1.38897	0.126394	-1.62114	0.0252102	-1.69141	0.00443575	-1.85643	5.59345	2.02692e-07
1390982_PM_at	BM389435	Chaf1b	0.0854796	-1.55264	0.178113	-1.59256	0.100045	-1.61557	0.00833708	-1.74338	0.00283597	-1.85361	0.496755	0.0156179
1389846_PM_at	BE104273	Tpm3	0.110537	-1.51737	0.197142	-1.57085	0.16036	-1.48768	0.0901636	-1.42377	0.00283597	-1.85129	0.496755	0.0156179
1388440_PM_at	AI408482	Aph1b /// RGD1559979	0.114214	-1.46925	0.226668	-1.46781	0.219036	-1.36984	0.0188037	-1.64619	0	-1.85036	2.15053	3e-13
1379531_PM_at	BF283384	---	0.0583856	-1.77424	0.23261	-1.51572	0.125348	-1.62739	0.0160428	-1.77073	0.00636789	-1.84929	0.496755	0.0156179
1377016_PM_at	BE106888	Creld2	0.134191	-1.48745	0.220816	-1.53834	0.161175	-1.51427	0.07638	-1.4933	0.00723826	-1.84526	0.496755	0.0156179
1372980_PM_at	AA819250	Tspan33	0.141817	-1.42239	0.0768864	-1.80312	0.113174	-1.568	0.262704	-1.24291	0	-1.84316	305.318	286.773	BMD > highest dose: 300.0
1387562_PM_at	NM_017230	Padi3	0.0862793	-1.5387	0.433096	-1.23855	0.16036	-1.45837	0.0240527	-1.60556	0.00283597	-1.84277	231.634	153.726
1390080_PM_at	AI549584	Otud1	0.106741	-1.54873	0.188721	-1.61701	0.126394	-1.62164	0.0740884	-1.4753	0.00723826	-1.84126	0.496755	0.0156179
1392150_PM_at	BE106587	---	0.0456249	-1.63427	0.212959	-1.43665	0.132015	-1.47247	0.0114062	-1.6698	0	-1.83971	0.496755	0.0156179
1370212_PM_at	AW253366	Homer3	0.0760813	-1.51143	0.325791	-1.28475	0.0296562	-1.7534	0.00532291	-1.67023	0	-1.83925	2.83579	0.221355
1390805_PM_at	BM390762	LOC689755	0.190914	-1.33915	0.217422	-1.495	0.164187	-1.43781	0.13265	-1.34325	0	-1.83848	3.20115	6.35894e-07
1387647_PM_at	NM_057129	Tff1	0.0583856	-1.54861	0.33565	-1.24735	0.123323	-1.4442	0.0131945	-1.53514	0	-1.83717	209.383	142.689
1396355_PM_at	BF411289	---	0.0606998	-1.65442	0.223425	-1.46482	0.0772041	-1.66668	0	-2.00449	0	-1.83365	0.496755	0.0156179
1392520_PM_at	AI136944	Dlc1	0.0657379	-1.55897	0.383278	-1.23952	0.0980054	-1.55235	0.00532291	-1.69829	0	-1.82923	212.97	144.514
1388039_PM_a_at	AF283276	Gabbr1	0.160054	-1.42185	0.59801	-1.17535	0.240331	-1.37264	0.106991	-1.41568	0.00283597	-1.82863	278.951	175.134
1385341_PM_at	BE102118	Gsg1	0.0253163	-1.68495	0.188721	-1.49806	0.14037	-1.45192	0	-1.94189	0.00283597	-1.82844	0.496755	0.0156179
1370551_PM_a_at	AB000817	Sema6c	0.268044	-1.26905	0.213369	-1.51132	0.0296562	-1.78812	0.00532291	-1.83732	0.00561063	-1.82466	7.00365	2.1741
1380412_PM_at	AI411098	Elac1	0.0351853	-1.98215	0.401765	-1.32358	0.123323	-1.70682	0.0640651	-1.56133	0.0102566	-1.82463	0.496755	0.0156179
1381380_PM_at	BG376534	---	0.175473	-1.38019	0.349064	-1.3167	0.208058	-1.39666	0.034503	-1.55662	0.00283597	-1.82254	218.311	147.198
1384807_PM_at	AW530736	---	0.0766883	-1.72313	0.562612	-1.21826	0.190351	-1.51573	0.044557	-1.6214	0.00977165	-1.81869	0.496755	0.0156179
1381164_PM_at	BF386935	---	0.0674004	-1.58672	0.184312	-1.55119	0.0734844	-1.63181	0.00833708	-1.79731	0	-1.81744	0.496755	0.0156179
1393011_PM_at	BE104363	Lrrc16b	0.125463	-1.47927	0.353881	-1.32053	0.125348	-1.59272	0.0232598	-1.64914	0.00861894	-1.8171	4.94759	3.83462e-05
1391676_PM_at	AI511097	---	0.0875245	-1.5465	0.241944	-1.4368	0.137661	-1.52799	0.0205764	-1.67989	0.00561063	-1.81592	0.496755	0.0156179
1385774_PM_at	BF416401	Rsph6a	0.155755	-1.3519	0.188721	-1.51511	0.401814	-1.1973	0.0327259	-1.50024	0	-1.81549	256.054	165.105
1371347_PM_at	BI279371	Tmem50b	0.0541548	-1.73217	0.188721	-1.60004	0.0859854	-1.73246	0.0205764	-1.66751	0.00636789	-1.81132	0.496755	0.0156179
1390212_PM_at	BI287987	Nupl2	0.0870227	-1.65018	0.192329	-1.661	0.164131	-1.53638	0.0819619	-1.50655	0.00723826	-1.8097	0.496755	0.0156179
AFFX-r2-Ec-bioC-3_at		---	0.0606998	1.72695	0.0768864	1.75754	0.0859854	1.66392	0.0114062	1.75329	0.00443575	1.80606	NA	NA
1375394_PM_at	BG373112	Otx2	0.0541548	-1.65174	0.342787	-1.28735	0.134288	-1.48905	0.0446528	-1.48263	0	-1.80589	0.496755	0.0156179
1373482_PM_at	BI303106	Traf3	0.139177	-1.4982	0.189955	-1.65587	0.137661	-1.61065	0.197911	-1.34347	0.00861894	-1.80558	566.62	264.495	BMD > highest dose: 300.0
1377527_PM_at	BF393186	---	0.0671625	-1.56667	0.494177	-1.20552	0.38999	-1.2228	0.0160428	-1.65132	0	-1.80512	202.773	139.279
1389514_PM_at	AI711152	Lingo1	0.143927	-1.40637	0.300195	-1.34026	0.458051	-1.18053	0.0131945	-1.6877	0.00443575	-1.80492	203.61	139.714
1381492_PM_at	AI137687	---	0.0616614	-1.49124	0.487999	-1.16534	0.311816	-1.21578	0.00998045	-1.58986	0	-1.80434	165.066	118.581
1369212_PM_s_at	NM_021681	Epb41l1	0.248832	-1.32742	0.197142	-1.62457	0.152065	-1.57627	0.116972	-1.43119	0.0102566	-1.79702	456.302	236.593	BMD > highest dose: 300.0
1395729_PM_at	BF402821	---	0.0872241	-1.4392	0.197142	-1.43481	0.0441688	-1.64358	0	-1.81145	0	-1.79473	2.68735	0.691863
1368979_PM_at	NM_032062	Kalrn	0.175873	-1.39256	0.589405	-1.17223	0.219008	-1.40152	0	-1.8658	0.00636789	-1.79345	208.231	142.099
1377566_PM_at	BE102845	LOC100911669	0.0892875	-1.52511	0.250218	-1.41127	0.16036	-1.45004	0.0357342	-1.53239	0.00283597	-1.79328	0.496755	0.0156179
1368445_PM_at	BE105448	Shank1	0.16156	-1.39399	0.569603	-1.17586	0.203221	-1.39677	0.0940663	-1.40989	0.00283597	-1.79208	229.226	152.563
1395403_PM_at	BM385735	Stac3	0.242811	-1.32874	0.490392	-1.24288	0.195234	-1.46162	0.0782077	-1.50727	0.00861894	-1.78703	248.844	161.822
1382002_PM_at	AI230621	---	0.245449	-1.33392	0.251143	-1.49302	0.16036	-1.54527	0.0219953	-1.76363	0.00636789	-1.78642	8.44449	1.12355
1380928_PM_at	BF390223	---	0.171463	-1.35564	0.45938	-1.21915	0.335661	-1.25103	0.0484461	-1.48487	0.00283597	-1.78469	213.11	144.585
1372975_PM_at	BI278083	Lor	0.0568749	-1.75234	0.117506	-1.75642	0.0772041	-1.74588	0.014908	-1.75717	0.00861894	-1.78259	0.496755	0.0156179
1380311_PM_at	AI535528	---	0.0757235	-1.57057	0.213369	-1.48133	0.0441688	-1.81134	0.0121827	-1.67944	0	-1.78051	0.496755	0.0156179
1392380_PM_at	BF389979	---	0.197917	-1.35743	0.367113	-1.30975	0.593068	-1.14432	0.0856695	-1.43357	0.00861894	-1.7804	215.22	145.649
1384511_PM_at	BF558851	Dnajb5	0.122025	-1.42865	0.322454	-1.31339	0.203073	-1.36462	0.0139996	-1.62191	0	-1.77988	210.698	143.36
1368905_PM_at	NM_133586	Ces2c /// LOC100365112	0.631196	1.10119	0.453456	1.24904	0.240331	1.3667	0.0236762	1.63038	0.00913502	1.77497	52.8401	11.2115
1393511_PM_at	AW533576	Gal3st4	0.0760813	-1.47603	0.413425	-1.20488	0.141765	-1.4158	0	-1.72768	0	-1.77484	190.174	132.605
1369149_PM_at	NM_031727	Limk1	0.260396	-1.30226	0.29996	-1.40295	0.193546	-1.4436	0.0418313	-1.59225	0.0108739	-1.77442	9.52066	1.12016
1372109_PM_at	AI102715	Pnkd	0.153609	-1.39675	0.0768864	-1.68869	0.0486547	-1.7608	0.0638269	-1.45824	0.00283597	-1.77363	379.242	212.935	BMD > highest dose: 300.0
1370497_PM_at	U17082	Cyp11b3	0.0724163	-1.49355	0.225373	-1.38726	0.121939	-1.48233	0	-1.74157	0	-1.77323	1.5422	5.56696e-07
1377616_PM_at	BE114214	Fam92a1	0.146384	-1.49087	0.192329	-1.64279	0.122114	-1.67891	0.0205764	-1.7559	0.0102566	-1.77029	2.50263	3e-13
1380276_PM_at	AA963631	---	0.142805	-1.38158	0.355051	-1.26954	0.219527	-1.32513	0.0281131	-1.54109	0.00283597	-1.76721	230.427	153.144
1396996_PM_at	BF409811	---	0.0351853	-1.76983	0.251826	-1.3816	0.113174	-1.55103	0.0131945	-1.66241	0.00283597	-1.76625	0.496755	0.0156179
1376730_PM_at	BE103377	Pfdn2	0.28828	-1.28101	0.574675	-1.19196	0.213251	-1.42546	0.234786	-1.30308	0.00913502	-1.76584	213.525	144.794
1388006_PM_at	U89744	Muc13	0.0866034	-1.46416	0.133073	-1.59432	0.263112	-1.27481	0.00998045	-1.62063	0.00443575	-1.7636	0.496755	0.0156179
1387049_PM_at	BI296041	Myh6	0.353123	-1.2278	0.433075	-1.27076	0.554694	-1.16666	0.0268372	-1.66701	0.00861894	-1.76164	176.875	125.3
1387509_PM_at	NM_017210	Dio3	0.0616614	-1.63426	0.188721	-1.55202	0.142631	-1.47472	0.0626784	-1.44403	0.00443575	-1.76145	0.496755	0.0156179
1397069_PM_at	BE117298	---	0.210921	-1.31956	0.208305	-1.48856	0.254603	-1.32391	0.0254404	-1.60109	0.00443575	-1.75572	5.38746	0.0686156
1384162_PM_at	BI285660	Csrnp2	0.0674004	-1.63004	0.302511	-1.3793	0.209853	-1.40794	0.0322782	-1.60635	0.00561063	-1.7549	0.496755	0.0156179
1396269_PM_at	BI297876	---	0.192976	-1.27871	0.41692	-1.21087	0.199751	-1.31574	0.00532291	-1.64925	0	-1.75448	126.047	94.7145
1378593_PM_at	BF405043	---	0.12014	-1.35668	0.368939	-1.22593	0.208454	-1.29938	0.0121827	-1.5903	0	-1.75245	177.193	125.478
1391621_PM_at	AI179615	---	0.0774077	-1.43229	0.294221	-1.28815	0.126394	-1.42861	0.0114062	-1.53197	0	-1.75052	2.30245	3e-13
1385588_PM_at	AI715888	Cabp4	0.0657379	-1.50576	0.214909	-1.38747	0.233972	-1.26146	0	-1.74244	0	-1.75006	0.496755	0.0156179
1370115_PM_at	NM_053726	Slc7a10	0.172557	-1.35557	0.471236	-1.20745	0.333645	-1.25219	0.0948771	-1.3817	0.00636789	-1.74913	226.316	151.148
1376653_PM_at	BE106772	Phtf1	0.126935	-1.46946	0.295131	-1.38582	0.118447	-1.63776	0.0808289	-1.44647	0.00636789	-1.74852	0.496755	0.0156179
[truncated: 1,962 more rows]
