# Supplementary material for: Recommended approaches in the application of toxicogenomics to derive points of departure for chemical risk assessment
Source: Arch Toxicol. 2016 Dec 7;91(5):2045–65. doi: 10.1007/s00204-016-1886-5 (PMC5399047; doi:10.1007/s00204-016-1886-5)
Supplement: Supplementary file 9 — Supplementary material 9 (XLSX 20 kb) [file 204_2016_1886_MOESM9_ESM.xlsx]

## Sheet: Table S25
Table S25. The average values of the standard deviation/BMDt mean ratios (CV) of each approach across the six chemicals.
CV mean
Time Point	1	2	3	4	5	6	7	8	9	10	11
5	0.065	0.052	0.05	0.184	0.064	0.035	0.16	0.027	0.318	0.018	0.026
14	0.091	0.079	0.044	0.166	0.029	0.052	0.141	0.034	0.334	0.015	0.019
28	0.04	0.03	0.036	0.167	0.016	0.028	0.105	0.025	0.237	0.01	0.014
90	0.07	0.057	0.055	0.156	0.019	0.05	0.189	0.033	0.423	0.018	0.024

## Sheet: Table S26
Table S25. The standard deviation/BMDt ratio (CV) of each approach for each chemical.
		Approaches
Chemical	Time Point	1	2	3	4	5	6	7	8	9	10	11
TB	5	0.0752295	0.0562191	0.068109	0.198161	0.0293148	0.0604466	0.217714	0.0421331	0.440602	0.0224475	0.0320786
	14	0.0642231	0.0471771	0.0433015	0.308351	0.0180347	0.0485748	0.151021	0.0246231	0.405248	0.00995124	0.0126572
	28	0.063762	0.060347	0.0565066	0.228652	0.0362336	0.0538509	0.157728	0.0551198	0.426411	0.0298361	0.0458715
	90	0.084727	0.071446	0.0463967	0.14858	0.0292919	0.0613776	0.26162	0.0460029	0.616743	0.0255878	0.0318621
BB	5	0.0446243	0.0376092	0.0579536	0.187813	0.0218186	0.0473417	0.163325	0.0284967	0.459578	0.0150994	0.0215902
	14	0.0560757	0.0226922	0.0577603	0.263918	0.00926787	0.0261474	0.149028	0.0176695	0.523002	0.0150427	0.0174729
	28	0.0518248	0.0447388	0.0493853	0.206574	0.0330783	0.049239	0.142332	0.0400603	0.28519	0.00896378	0.0115899
	90	0.0536269	0.0423069	0.0509564	0.187264	0.0229518	0.0387715	0.15214	0.0364784	0.388635	0.0111309	0.0146363
TCP	5	0.11812	0.117859	0.0399812	0.121232	0.0587688	0.051868	0.116927	0.048748	0.443231	0.00836203	0.00960986
	14	0.220705	0.218276	0.0440853	0.144962	0.0702633	0.086477	0.168823	0.0765203	0.268693	0.0184388	0.0240844
	28	0.0506299	0.0413976	0.0398927	0.211378	0.010582	0.0331273	0.1595	0.0244587	0.221762	0.0069925	0.0084306
	90	0.055689	0.0509196	0.055587	0.188385	0.0157984	0.0421819	0.148252	0.0158858	0.284526	0.01701	0.0255905
MDA	5	0.040206	0.0221393	0.0227489	0.171935	0.00820462	0.0219395	0.108552	0.0131466	0.167479	0.0116302	0.0141088
	14	0.0333696	0.0254292	0.0375547	0.0969437	0.0148088	0.0261825	0.100103	0.0146315	0.178729	0.0183658	0.0270608
	28	0.0320573	0.0119168	0.0306567	0.167395	0.00694082	0.0121434	0.0807082	0.0100875	0.125137	0.00415826	0.00431393
	90	0.0453325	0.0245601	0.051588	0.097809	0.00941707	0.0198107	0.0680963	0.0193774	0.136947	0.018024	0.0191189
NDPA	5	0.0445971	0.0264329	0.0566811	0.162087	0.00683499	0.0207407	0.0983696	0.0102926	0.144456	0.0123687	0.019133
	14	0.0286131	0.0148961	0.0314734	0.0816944	0.00797143	0.0148927	0.0837286	0.0107944	0.210291	0.0106958	0.0129792
	28	0.0177093	0.0112258	0.0215858	0.0938638	0.00390939	0.00830186	0.0402017	0.00907338	0.203948	0.00391612	0.0049769
	90	0.0332333	0.0133303	0.0277625	0.0986246	0.00540611	0.0133658	0.0951986	0.0072151	0.505339	0.010239	0.0125357
HZ	5	NA	NA	0.0570248	0.263235	0.257546	0.00802556	0.256669	0.0214828	0.252869	0.0364443	0.058493
	14	0.140475	0.143074	0.0496168	0.100936	0.0527794	0.111066	0.191536	0.0576127	0.417935	0.0149581	0.0202584
	28	0.0235945	0.00812226	0.0175153	0.0953234	0.00412736	0.00885468	0.0478456	0.00833492	0.162002	0.00615462	0.00678767
	90	0.149526	0.140123	0.0993865	0.213621	0.0315162	0.126602	0.408586	0.0726813	0.603344	0.0238493	0.0377021
