# Supplementary material for: Recommended approaches in the application of toxicogenomics to derive points of departure for chemical risk assessment
Source: Arch Toxicol. 2016 Dec 7;91(5):2045–65. doi: 10.1007/s00204-016-1886-5 (PMC5399047; doi:10.1007/s00204-016-1886-5)
Supplement: Supplementary file 10 — Supplementary material 10 (XLSX 38 kb) [file 204_2016_1886_MOESM10_ESM.xlsx]

## Sheet: 14 day 
Table S27.The average of the BMD/POD ratios, Pearson's correlation coefficient r with P-value, and likelihood ratio chi-square and P-value for 11 transcriptional approaches comparing transcritional BMD(L) vs. apical PODs values at 14 day time point.
BMDt vs.	NOAEL						BMDt vs.	lowest apical BMDa (time point matched)
		correlation		closeness to 1:1					correlation		closeness to 1:1
approach	mean ratio	r	p-value	Chisq	p-value		approach	mean ratio	r	p-value	Chisq	p-value
1	2.28826	0.9	0.014	4.88706	0.0868536		1*	1.70763	0.99	0.001	0.432273	0.805625
2	2.65963	0.9	0.013	6.26757	0.0435526		2*	2.0366	0.98	0.003	0.0345383	0.982879
3	2.77159	0.77	0.076	2.38719	0.30313		3*	1.98363	0.89	0.044	3.7151	0.156054
4	1.57924	0.83	0.042	1.02245	0.599759		4*	1.01554	0.91	0.034	3.51205	0.17273
5	2.58288	0.9	0.013	5.91406	0.0519729		5*	1.90708	0.99	0.002	0.0082254	0.995896
6	2.43413	0.88	0.021	4.17643	0.123908		6*	1.90631	0.96	0.008	0.100125	0.95117
7	2.70875	0.88	0.021	5.17092	0.0753613		7*	2.03105	0.97	0.005	0.0134831	0.993281
8	2.71564	0.93	0.008	7.97771	0.0185209		8*	1.95963	0.98	0.003	0.00304456	0.998479
9	1.76048	0.75	0.088	0.133366	0.935492		9*	1.30764	0.81	0.097	6.39659	0.0408317
10	3.58152	0.79	0.062	4.5456	0.103023		10*	2.61038	0.91	0.03	9.84402	0.00728446
11	3.61244	0.79	0.064	4.4948	0.105673		11*	2.62245	0.91	0.034	9.83956	0.00730072
BMDt vs.	LOAEL						BMDt vs.	lowest apical BMDa across any time point
		correlation		closeness to 1:1					correlation		closeness to 1:1
approach	mean ratio	r	p-value	Chisq	p-value		approach	mean ratio	r	p-value	Chisq	p-value
1	1.09802	0.89	0.017	0.411446	0.814058		1	4.35784	0.88	0.019	9.21146	0.00999442
2	1.29409	0.89	0.018	0.109906	0.94653		2	5.10433	0.87	0.026	9.5487	0.00844358
3	1.25867	0.78	0.067	0.153301	0.926214		3	5.41189	0.77	0.075	6.22698	0.0444455
4	0.732775	0.86	0.028	2.91205	0.233161		4	2.86093	0.94	0.005	9.60961	0.00819029
5	1.25433	0.89	0.018	0.0275568	0.986316		5	4.82627	0.87	0.024	9.48271	0.00872681
6	1.19985	0.86	0.03	0.249933	0.882526		6	4.62198	0.84	0.036	7.91707	0.019091
7	1.31873	0.86	0.027	0.0354405	0.982436		7	4.95256	0.88	0.022	9.75383	0.0076205
8	1.31202	0.91	0.011	0.888006	0.641463		8	5.01094	0.91	0.011	12.0419	0.00242733
9	0.78734	0.77	0.073	2.64804	0.266063		9	3.68312	0.71	0.114	2.64722	0.266173
10	1.63889	0.8	0.058	0.447747	0.799416		10	7.08956	0.76	0.082	7.74636	0.0207922
11	1.65032	0.79	0.06	0.447728	0.799424		11	7.13938	0.75	0.084	7.71294	0.0211425
BMDLt vs.	NOAEL						BMDLt vs.	LOAEL
		correlation		closeness to 1:1					correlation		closeness to 1:1
approach	mean ratio	r	p-value	Chisq	p-value		approach	mean ratio	r	p-value	Chisq	p-value
1	1.54484	0.9	0.014	1.75472	0.415879		1	0.738423	0.9	0.016	3.45084	0.178098
2	1.82109	0.91	0.013	2.75801	0.251829		2	0.884084	0.89	0.017	1.48995	0.474747
3	1.85783	0.75	0.087	0.295029	0.86285		3	0.84055	0.76	0.077	2.21424	0.330509
4	0.805388	0.8	0.054	1.49783	0.47288		4	0.378357	0.83	0.04	7.85666	0.0196765
5	1.48526	0.91	0.013	0.791885	0.673045		5	0.724847	0.89	0.017	3.56984	0.167811
6	1.61589	0.88	0.021	0.840954	0.656733		6	0.796231	0.86	0.03	2.57147	0.276448
7	1.82168	0.88	0.021	1.82612	0.401294		7	0.887113	0.86	0.027	1.53353	0.464514
8	1.60395	0.92	0.01	2.10979	0.34823		8	0.777332	0.9	0.014	3.11654	0.2105
9	1.15837	0.71	0.116	1.11156	0.573626		9	0.514546	0.72	0.103	5.98455	0.0501732
10	2.46614	0.78	0.068	1.79897	0.40678		10	1.12434	0.79	0.063	0.572991	0.75089
11	2.47488	0.78	0.07	1.74403	0.418108		11	1.12591	0.78	0.065	0.593842	0.743103

## Sheet: 28 days
Table S28.The average of the BMD/POD ratios, Pearson's correlation coefficient r with P-value, and likelihood ratio chi-square and P-value for 11 transcriptional approaches comparing transcritional BMD(L) vs. apical PODs values at 28 day time point.
BMDt vs.	NOAEL						BMDt vs.	lowest apical BMDa (time point matched)
		correlation		closeness to 1:1					correlation		closeness to 1:1
approach	mean ratio	r	p-value	Chisq	p-value		approach	mean ratio	r	p-value	Chisq	p-value
1	2.8081	0.82	0.044	4.20582	0.1221		1*	4.38222	0.99	0.001	0.318866	0.852627
2	3.1212	0.84	0.035	5.71834	0.0573164		2*	5.0668	0.98	0.003	0.375088	0.828993
3	3.2882	0.85	0.031	6.0997	0.047366		3*	5.58807	0.96	0.011	1.89412	0.38788
4	1.61131	0.73	0.099	0.356853	0.836585		4*	2.58533	0.87	0.052	3.38081	0.184445
5	3.39712	0.82	0.044	5.57076	0.0617055		5*	5.51337	0.96	0.01	1.01941	0.600672
6	3.35786	0.83	0.039	5.86755	0.0531958		6*	5.5269	0.96	0.009	0.939485	0.625163
7	2.89992	0.84	0.035	5.16656	0.0755259		7*	4.69737	0.97	0.008	0.166654	0.92005
8	2.8361	0.8	0.057	3.9763	0.136948		8*	4.58854	0.95	0.015	0.416554	0.811982
9	2.56465	0.81	0.048	3.11294	0.210879		9*	4.07346	0.97	0.007	1.01557	0.601827
10	4.36178	0.83	0.042	7.1898	0.0274634		10*	7.56711	0.93	0.023	7.30079	0.0259808
11	4.37774	0.83	0.041	7.29768	0.0260212		11*	7.60911	0.92	0.025	7.62292	0.0221159
BMDt vs.	LOAEL						BMDt vs.	lowest apical BMDa across any time point
		correlation		closeness to 1:1					correlation		closeness to 1:1
approach	mean ratio	r	p-value	Chisq	p-value		approach	mean ratio	r	p-value	Chisq	p-value
1	1.31145	0.84	0.036	0.325985	0.849598		1	4.86011	0.94	0.006	13.3911	0.00123638
2	1.45164	0.86	0.026	1.05282	0.590722		2	5.63476	0.93	0.007	13.9295	0.000944607
3	1.51938	0.87	0.025	1.01638	0.601585		3	6.17174	0.88	0.019	11.3658	0.0034037
4	0.739409	0.77	0.071	2.1582	0.339902		4	2.99969	0.87	0.026	5.63771	0.0596743
5	1.56434	0.85	0.034	0.995459	0.607909		5	6.20356	0.9	0.014	12.2626	0.00217377
6	1.5487	0.86	0.029	1.12416	0.570021		6	6.18807	0.9	0.013	12.4571	0.00197234
7	1.34221	0.87	0.025	0.732602	0.693294		7	5.29356	0.93	0.007	13.4172	0.00122039
8	1.30627	0.83	0.041	0.483389	0.785296		8	5.1943	0.91	0.013	11.4368	0.00328492
9	1.18978	0.83	0.04	0.10231	0.950132		9	4.52262	0.9	0.014	10.0968	0.00641961
10	2.00642	0.84	0.036	2.28964	0.318281		10	8.31748	0.84	0.038	10.9894	0.00410841
11	2.01213	0.84	0.035	2.38113	0.304049		11	8.37646	0.84	0.038	11.0271	0.00403185
BMDLt vs.	NOAEL						BMDLt vs.	LOAEL
		correlation		closeness to 1:1					correlation		closeness to 1:1
approach	mean ratio	r	p-value	Chisq	p-value		approach	mean ratio	r	p-value	Chisq	p-value
1	2.00943	0.8	0.054	1.57184	0.455699		1	0.939074	0.82	0.044	1.11158	0.57362
2	2.23781	0.83	0.04	2.92117	0.232101		2	1.04152	0.85	0.031	0.801493	0.66982
3	2.26936	0.85	0.03	3.2258	0.199309		3	1.05005	0.87	0.024	0.504932	0.776882
4	0.974398	0.64	0.17	0.650682	0.722281		4	0.444796	0.69	0.126	5.21293	0.0737949
5	2.2093	0.81	0.053	2.16707	0.338397		5	1.01377	0.83	0.041	0.88321	0.643004
6	2.3892	0.82	0.047	2.95933	0.227714		6	1.10207	0.84	0.035	0.438061	0.803297
7	2.05521	0.83	0.041	2.355	0.308048		7	0.949885	0.86	0.029	1.12584	0.569543
8	1.83746	0.71	0.113	0.613618	0.735791		8	0.843909	0.75	0.088	1.57701	0.454523
9	1.76056	0.82	0.048	0.799263	0.670567		9	0.816594	0.84	0.038	1.97156	0.373148
10	3.00862	0.84	0.037	4.76142	0.0924847		10	1.38505	0.85	0.031	0.200699	0.904521
11	3.02386	0.84	0.037	4.80335	0.0905662		11	1.39126	0.85	0.031	0.213476	0.898761

## Sheet: 90 days
Table S29.The average of the BMD/POD ratios, Pearson's correlation coefficient r with P-value, and likelihood ratio chi-square and P-value for 11 transcriptional approaches comparing transcritional BMD(L) vs. apical PODs values at 90 day time point.
BMDt vs.	NOAEL						BMDt vs.	lowest apical BMDa (time point matched)
		correlation		closeness to 1:1					correlation		closeness to 1:1
approach	mean ratio	r	p-value	Chisq	p-value		approach	mean ratio	r	p-value	Chisq	p-value
1	2.48161	0.76	0.077	2.31646	0.314041		1*	4.28889	0.72	0.105	1.25678	0.53345
2	2.96841	0.78	0.069	3.34304	0.187962		2*	4.96261	0.74	0.092	2.1298	0.344762
3	2.55265	0.79	0.06	2.21705	0.330045		3*	4.33557	0.76	0.082	1.35746	0.50726
4	1.8441	0.85	0.031	1.30372	0.521074		4*	3.00067	0.82	0.045	3.12086	0.210045
5	3.66629	0.81	0.048	5.24597	0.0725858		5*	6.25916	0.75	0.085	3.84063	0.14656
6	3.2584	0.75	0.084	3.55933	0.168695		6*	5.55056	0.71	0.112	3.24583	0.197323
7	3.22976	0.72	0.104	3.51332	0.17262		7*	5.40931	0.7	0.124	2.01421	0.365274
8	3.42747	0.79	0.061	4.16691	0.1245		8*	5.85856	0.75	0.087	1.28303	0.526493
9	1.96988	0.68	0.134	0.548132	0.760282		9*	3.46656	0.61	0.202	6.49639	0.0388442
10	3.56397	0.78	0.066	4.22712	0.120807		10*	6.09311	0.74	0.096	3.37388	0.185085
11	3.57337	0.78	0.065	4.27428	0.117992		11*	6.10889	0.74	0.095	3.27723	0.194249
BMDt vs.	LOAEL						BMDt vs.	lowest apical BMDa across any time point
		correlation		closeness to 1:1					correlation		closeness to 1:1
approach	mean ratio	r	p-value	Chisq	p-value		approach	mean ratio	r	p-value	Chisq	p-value
1	1.12597	0.77	0.074	2.69033	0.260497		1	5.35722	0.68	0.135	4.8291	0.0894076
2	1.36255	0.78	0.068	1.5352	0.464125		2	6.36866	0.7	0.125	6.04192	0.0487544
3	1.15267	0.81	0.051	0.703348	0.70351		3	5.37314	0.74	0.092	5.50188	0.0638679
4	0.842698	0.88	0.02	2.05873	0.357234		4	4.19715	0.76	0.082	4.45988	0.107535
5	1.6586	0.83	0.042	0.647959	0.723265		5	7.94839	0.71	0.111	7.41645	0.024521
6	1.48687	0.75	0.084	1.84694	0.397138		6	7.06778	0.66	0.151	6.07198	0.048027
7	1.4805	0.72	0.106	2.51613	0.284203		7	7.0927	0.63	0.177	5.85652	0.05349
8	1.5382	0.81	0.05	0.269828	0.873791		8	7.21522	0.74	0.094	7.17589	0.027655
9	0.877122	0.7	0.119	2.93188	0.230861		9	3.80294	0.72	0.109	2.68171	0.261622
10	1.60635	0.8	0.058	0.45261	0.797475		10	7.50741	0.72	0.108	7.06595	0.0292178
11	1.61046	0.8	0.057	0.466281	0.792042		11	7.53019	0.72	0.106	7.11097	0.0285675
BMDLt vs.	NOAEL						BMDLt vs.	LOAEL
		correlation		closeness to 1:1					correlation		closeness to 1:1
approach	mean ratio	r	p-value	Chisq	p-value		approach	mean ratio	r	p-value	Chisq	p-value
1	1.59676	0.76	0.077	2.07499	0.354341		1	0.722819	0.77	0.075	5.73433	0.0568599
2	1.93617	0.78	0.067	1.58295	0.453177		2	0.890136	0.78	0.066	3.4832	0.17524
3	1.6693	0.79	0.063	0.351884	0.838666		3	0.752377	0.81	0.052	3.46266	0.177049
4	1.16527	0.83	0.041	0.608496	0.737678		4	0.531847	0.87	0.025	6.66825	0.0356458
5	2.23324	0.82	0.045	1.69334	0.42884		5	1.00826	0.84	0.037	0.938085	0.625601
6	2.1303	0.75	0.087	2.11934	0.34657		6	0.973819	0.75	0.088	3.7804	0.151042
7	2.13805	0.73	0.101	2.35737	0.307683		7	0.980047	0.72	0.103	4.09369	0.129142
8	2.0557	0.81	0.049	1.12712	0.569179		8	0.924315	0.84	0.038	1.45885	0.482185
9	1.19548	0.54	0.264	3.42691	0.180242		9	0.52851	0.57	0.239	7.27936	0.0262608
10	2.43679	0.78	0.07	1.60545	0.448106		10	1.09544	0.79	0.061	0.915007	0.632862
11	2.42746	0.78	0.068	1.63103	0.442411		11	1.09256	0.79	0.06	0.906513	0.635555
